# Supplementary material for: Large‐scale phosphomimetic screening identifies phospho‐modulated motif‐based protein interactions
Source: Mol Syst Biol. 2023 May 23;19(7):e11164. doi: 10.15252/msb.202211164 (PMC10333884; doi:10.15252/msb.202211164)
Supplement: Supplementary file 2 — Dataset EV1 [file MSB-19-e11164-s005.xlsx]

## Sheet: legend
Dataset EV1: PM_HD2 library design and validation.
List of all 16 amino acid long peptides comprising the PM_HD2 library design, including predicted kinases (from Ochoa et al., 2020 – pmid:31819260), phosphatases (from DEPOD – pmid:31836896) and the raw sequencing read counts of the naive sequenced library.

## Sheet: PM_HD2
protein_accession	protein_gene	protein_name	protein_organism	protein_length	disordered_residues	disordered_residues_percentage	protein_taxonomy	wt_or_mut	relationship_id	relates_to	mutated_position	wild_type	mutation	phosphosite	designed_peptide	library_peptide	peptide_start	n_terminal	c_terminal	kinases	phosphatases	in_coverage_counts
A0A096LP49	CCDC187	Coiled-coil domain-containing protein 187	Homo sapiens (Human)	1063	975	91.7	Eukaryota | Metazoa | Chordata | Craniata | Vertebrata | Euteleostomi | Mammalia | Eutheria | Euarchontoglires | Primates | Haplorrhini | Catarrhini | Hominidae | Homo	wt	wt_07567	mut_09076					SCGKGDPADRPWAGWS	SAGKGDPADRPWAGWS	1012	False	False			4
A0A096LP49	CCDC187	Coiled-coil domain-containing protein 187	Homo sapiens (Human)	1063	975	91.7	Eukaryota | Metazoa | Chordata | Craniata | Vertebrata | Euteleostomi | Mammalia | Eutheria | Euarchontoglires | Primates | Haplorrhini | Catarrhini | Hominidae | Homo	mut	mut_09076	wt_07567	15	S	E	A0A096LP49.S1027	SCGKGDPADRPWAGWE	SAGKGDPADRPWAGWE	1012	False	False			17
A0A096LP49	CCDC187	Coiled-coil domain-containing protein 187	Homo sapiens (Human)	1063	975	91.7	Eukaryota | Metazoa | Chordata | Craniata | Vertebrata | Euteleostomi | Mammalia | Eutheria | Euarchontoglires | Primates | Haplorrhini | Catarrhini | Hominidae | Homo	wt	wt_07570	mut_09079					GDPADRPWAGWSGGRG	GDPADRPWAGWSGGRG	1016	False	False			0
A0A096LP49	CCDC187	Coiled-coil domain-containing protein 187	Homo sapiens (Human)	1063	975	91.7	Eukaryota | Metazoa | Chordata | Craniata | Vertebrata | Euteleostomi | Mammalia | Eutheria | Euarchontoglires | Primates | Haplorrhini | Catarrhini | Hominidae | Homo	mut	mut_09079	wt_07570	11	S	E	A0A096LP49.S1027	GDPADRPWAGWEGGRG	GDPADRPWAGWEGGRG	1016	False	False			0
A0A096LP49	CCDC187	Coiled-coil domain-containing protein 187	Homo sapiens (Human)	1063	975	91.7	Eukaryota | Metazoa | Chordata | Craniata | Vertebrata | Euteleostomi | Mammalia | Eutheria | Euarchontoglires | Primates | Haplorrhini | Catarrhini | Hominidae | Homo	wt	wt_07568	mut_09077					DRPWAGWSGGRGIHRE	DRPWAGWSGGRGIHRE	1020	False	False			4
A0A096LP49	CCDC187	Coiled-coil domain-containing protein 187	Homo sapiens (Human)	1063	975	91.7	Eukaryota | Metazoa | Chordata | Craniata | Vertebrata | Euteleostomi | Mammalia | Eutheria | Euarchontoglires | Primates | Haplorrhini | Catarrhini | Hominidae | Homo	mut	mut_09077	wt_07568	7	S	E	A0A096LP49.S1027	DRPWAGWEGGRGIHRE	DRPWAGWEGGRGIHRE	1020	False	False			10
A0A096LP49	CCDC187	Coiled-coil domain-containing protein 187	Homo sapiens (Human)	1063	975	91.7	Eukaryota | Metazoa | Chordata | Craniata | Vertebrata | Euteleostomi | Mammalia | Eutheria | Euarchontoglires | Primates | Haplorrhini | Catarrhini | Hominidae | Homo	wt	wt_07569	mut_09078					AGWSGGRGIHREHLPL	AGWSGGRGIHREHLPL	1024	False	False			80
A0A096LP49	CCDC187	Coiled-coil domain-containing protein 187	Homo sapiens (Human)	1063	975	91.7	Eukaryota | Metazoa | Chordata | Craniata | Vertebrata | Euteleostomi | Mammalia | Eutheria | Euarchontoglires | Primates | Haplorrhini | Catarrhini | Hominidae | Homo	mut	mut_09078	wt_07569	3	S	E	A0A096LP49.S1027	AGWEGGRGIHREHLPL	AGWEGGRGIHREHLPL	1024	False	False			123
A0A0U1RRE5	NBDY	Negative regulator of P-body association	Homo sapiens (Human)	68	68	100	Eukaryota | Metazoa | Chordata | Craniata | Vertebrata | Euteleostomi | Mammalia | Eutheria | Euarchontoglires | Primates | Haplorrhini | Catarrhini | Hominidae | Homo	wt	wt_32335	mut_39444					CLLAPRWDYPEGTPNG	ALLAPRWDYPEGTPNG	28	False	False			3
A0A0U1RRE5	NBDY	Negative regulator of P-body association	Homo sapiens (Human)	68	68	100	Eukaryota | Metazoa | Chordata | Craniata | Vertebrata | Euteleostomi | Mammalia | Eutheria | Euarchontoglires | Primates | Haplorrhini | Catarrhini | Hominidae | Homo	mut	mut_39444	wt_32335	12	T	E	A0A0U1RRE5.T40	CLLAPRWDYPEGEPNG	ALLAPRWDYPEGEPNG	28	False	False	CDK1,MAPK8		0
A0A0U1RRE5	NBDY	Negative regulator of P-body association	Homo sapiens (Human)	68	68	100	Eukaryota | Metazoa | Chordata | Craniata | Vertebrata | Euteleostomi | Mammalia | Eutheria | Euarchontoglires | Primates | Haplorrhini | Catarrhini | Hominidae | Homo	wt	wt_32337	mut_39446					PRWDYPEGTPNGGSTT	PRWDYPEGTPNGGSTT	32	False	False			26
A0A0U1RRE5	NBDY	Negative regulator of P-body association	Homo sapiens (Human)	68	68	100	Eukaryota | Metazoa | Chordata | Craniata | Vertebrata | Euteleostomi | Mammalia | Eutheria | Euarchontoglires | Primates | Haplorrhini | Catarrhini | Hominidae | Homo	mut	mut_39446	wt_32337	8	T	E	A0A0U1RRE5.T40	PRWDYPEGEPNGGSTT	PRWDYPEGEPNGGSTT	32	False	False	CDK1,MAPK8		22
A0A0U1RRE5	NBDY	Negative regulator of P-body association	Homo sapiens (Human)	68	68	100	Eukaryota | Metazoa | Chordata | Craniata | Vertebrata | Euteleostomi | Mammalia | Eutheria | Euarchontoglires | Primates | Haplorrhini | Catarrhini | Hominidae | Homo	wt	wt_32334	mut_39443					YPEGTPNGGSTTLPSA	YPEGTPNGGSTTLPSA	36	False	False			63
A0A0U1RRE5	NBDY	Negative regulator of P-body association	Homo sapiens (Human)	68	68	100	Eukaryota | Metazoa | Chordata | Craniata | Vertebrata | Euteleostomi | Mammalia | Eutheria | Euarchontoglires | Primates | Haplorrhini | Catarrhini | Hominidae | Homo	mut	mut_39443	wt_32334	4	T	E	A0A0U1RRE5.T40	YPEGEPNGGSTTLPSA	YPEGEPNGGSTTLPSA	36	False	False	CDK1,MAPK8		43
A0A0U1RRE5	NBDY	Negative regulator of P-body association	Homo sapiens (Human)	68	68	100	Eukaryota | Metazoa | Chordata | Craniata | Vertebrata | Euteleostomi | Mammalia | Eutheria | Euarchontoglires | Primates | Haplorrhini | Catarrhini | Hominidae | Homo	wt	wt_32336	mut_39445					TPNGGSTTLPSAPPPA	TPNGGSTTLPSAPPPA	40	False	False			32
A0A0U1RRE5	NBDY	Negative regulator of P-body association	Homo sapiens (Human)	68	68	100	Eukaryota | Metazoa | Chordata | Craniata | Vertebrata | Euteleostomi | Mammalia | Eutheria | Euarchontoglires | Primates | Haplorrhini | Catarrhini | Hominidae | Homo	mut	mut_39445	wt_32336	0	T	E	A0A0U1RRE5.T40	EPNGGSTTLPSAPPPA	EPNGGSTTLPSAPPPA	40	False	False	CDK1,MAPK8		19
A0AUZ9	KANSL1L	KAT8 regulatory NSL complex subunit 1-like protein	Homo sapiens (Human)	987	431	43.7	Eukaryota | Metazoa | Chordata | Craniata | Vertebrata | Euteleostomi | Mammalia | Eutheria | Euarchontoglires | Primates | Haplorrhini | Catarrhini | Hominidae | Homo	wt	wt_04189	mut_05053					SAQLLQGRKKRHLSET	SAQLLQGRKKRHLSET	701	False	False			6
A0AUZ9	KANSL1L	KAT8 regulatory NSL complex subunit 1-like protein	Homo sapiens (Human)	987	431	43.7	Eukaryota | Metazoa | Chordata | Craniata | Vertebrata | Euteleostomi | Mammalia | Eutheria | Euarchontoglires | Primates | Haplorrhini | Catarrhini | Hominidae | Homo	mut	mut_05053	wt_04189	13	S	E	A0AUZ9.S714	SAQLLQGRKKRHLEET	SAQLLQGRKKRHLEET	701	False	False			0
A0AUZ9	KANSL1L	KAT8 regulatory NSL complex subunit 1-like protein	Homo sapiens (Human)	987	431	43.7	Eukaryota | Metazoa | Chordata | Craniata | Vertebrata | Euteleostomi | Mammalia | Eutheria | Euarchontoglires | Primates | Haplorrhini | Catarrhini | Hominidae | Homo	wt	wt_04187	mut_05051					LQGRKKRHLSETALGE	LQGRKKRHLSETALGE	705	False	False			48
A0AUZ9	KANSL1L	KAT8 regulatory NSL complex subunit 1-like protein	Homo sapiens (Human)	987	431	43.7	Eukaryota | Metazoa | Chordata | Craniata | Vertebrata | Euteleostomi | Mammalia | Eutheria | Euarchontoglires | Primates | Haplorrhini | Catarrhini | Hominidae | Homo	mut	mut_05051	wt_04187	9	S	E	A0AUZ9.S714	LQGRKKRHLEETALGE	LQGRKKRHLEETALGE	705	False	False			24
A0AUZ9	KANSL1L	KAT8 regulatory NSL complex subunit 1-like protein	Homo sapiens (Human)	987	431	43.7	Eukaryota | Metazoa | Chordata | Craniata | Vertebrata | Euteleostomi | Mammalia | Eutheria | Euarchontoglires | Primates | Haplorrhini | Catarrhini | Hominidae | Homo	wt	wt_04188	mut_05052					KKRHLSETALGERTKL	KKRHLSETALGERTKL	709	False	False			8
A0AUZ9	KANSL1L	KAT8 regulatory NSL complex subunit 1-like protein	Homo sapiens (Human)	987	431	43.7	Eukaryota | Metazoa | Chordata | Craniata | Vertebrata | Euteleostomi | Mammalia | Eutheria | Euarchontoglires | Primates | Haplorrhini | Catarrhini | Hominidae | Homo	mut	mut_05052	wt_04188	5	S	E	A0AUZ9.S714	KKRHLEETALGERTKL	KKRHLEETALGERTKL	709	False	False			10
A0AUZ9	KANSL1L	KAT8 regulatory NSL complex subunit 1-like protein	Homo sapiens (Human)	987	431	43.7	Eukaryota | Metazoa | Chordata | Craniata | Vertebrata | Euteleostomi | Mammalia | Eutheria | Euarchontoglires | Primates | Haplorrhini | Catarrhini | Hominidae | Homo	wt	wt_04190	mut_05054					LSETALGERTKLEESD	LSETALGERTKLEESD	713	False	False			14
A0AUZ9	KANSL1L	KAT8 regulatory NSL complex subunit 1-like protein	Homo sapiens (Human)	987	431	43.7	Eukaryota | Metazoa | Chordata | Craniata | Vertebrata | Euteleostomi | Mammalia | Eutheria | Euarchontoglires | Primates | Haplorrhini | Catarrhini | Hominidae | Homo	mut	mut_05054	wt_04190	1	S	E	A0AUZ9.S714	LEETALGERTKLEESD	LEETALGERTKLEESD	713	False	False			12
A0AVK6	E2F8	Transcription factor E2F8	Homo sapiens (Human)	867	589	67.9	Eukaryota | Metazoa | Chordata | Craniata | Vertebrata | Euteleostomi | Mammalia | Eutheria | Euarchontoglires | Primates | Haplorrhini | Catarrhini | Hominidae | Homo	wt	wt_28339	mut_34629					TPTKPKEGSQGEPWTP	TPTKPKEGSQGEPWTP	44	False	False			15
A0AVK6	E2F8	Transcription factor E2F8	Homo sapiens (Human)	867	589	67.9	Eukaryota | Metazoa | Chordata | Craniata | Vertebrata | Euteleostomi | Mammalia | Eutheria | Euarchontoglires | Primates | Haplorrhini | Catarrhini | Hominidae | Homo	mut	mut_34629	wt_28339	14	T	E	A0AVK6.T58	TPTKPKEGSQGEPWEP	TPTKPKEGSQGEPWEP	44	False	False	CDK1,MAPK1,MAPK14,MAPK3,MAPK8		20
A0AVK6	E2F8	Transcription factor E2F8	Homo sapiens (Human)	867	589	67.9	Eukaryota | Metazoa | Chordata | Craniata | Vertebrata | Euteleostomi | Mammalia | Eutheria | Euarchontoglires | Primates | Haplorrhini | Catarrhini | Hominidae | Homo	wt	wt_28341	mut_34631					PKEGSQGEPWTPTANL	PKEGSQGEPWTPTANL	48	False	False			10
A0AVK6	E2F8	Transcription factor E2F8	Homo sapiens (Human)	867	589	67.9	Eukaryota | Metazoa | Chordata | Craniata | Vertebrata | Euteleostomi | Mammalia | Eutheria | Euarchontoglires | Primates | Haplorrhini | Catarrhini | Hominidae | Homo	mut	mut_34631	wt_28341	10	T	E	A0AVK6.T58	PKEGSQGEPWEPTANL	PKEGSQGEPWEPTANL	48	False	False	CDK1,MAPK1,MAPK14,MAPK3,MAPK8		3
A0AVK6	E2F8	Transcription factor E2F8	Homo sapiens (Human)	867	589	67.9	Eukaryota | Metazoa | Chordata | Craniata | Vertebrata | Euteleostomi | Mammalia | Eutheria | Euarchontoglires | Primates | Haplorrhini | Catarrhini | Hominidae | Homo	wt	wt_28338	mut_34628					SQGEPWTPTANLKMLI	SQGEPWTPTANLKMLI	52	False	False			17
A0AVK6	E2F8	Transcription factor E2F8	Homo sapiens (Human)	867	589	67.9	Eukaryota | Metazoa | Chordata | Craniata | Vertebrata | Euteleostomi | Mammalia | Eutheria | Euarchontoglires | Primates | Haplorrhini | Catarrhini | Hominidae | Homo	mut	mut_34628	wt_28338	6	T	E	A0AVK6.T58	SQGEPWEPTANLKMLI	SQGEPWEPTANLKMLI	52	False	False	CDK1,MAPK1,MAPK14,MAPK3,MAPK8		9
A0AVK6	E2F8	Transcription factor E2F8	Homo sapiens (Human)	867	589	67.9	Eukaryota | Metazoa | Chordata | Craniata | Vertebrata | Euteleostomi | Mammalia | Eutheria | Euarchontoglires | Primates | Haplorrhini | Catarrhini | Hominidae | Homo	wt	wt_28340	mut_34630					PWTPTANLKMLISAVS	PWTPTANLKMLISAVS	56	False	False			6
A0AVK6	E2F8	Transcription factor E2F8	Homo sapiens (Human)	867	589	67.9	Eukaryota | Metazoa | Chordata | Craniata | Vertebrata | Euteleostomi | Mammalia | Eutheria | Euarchontoglires | Primates | Haplorrhini | Catarrhini | Hominidae | Homo	mut	mut_34630	wt_28340	2	T	E	A0AVK6.T58	PWEPTANLKMLISAVS	PWEPTANLKMLISAVS	56	False	False	CDK1,MAPK1,MAPK14,MAPK3,MAPK8		18
A0AVK6	E2F8	Transcription factor E2F8	Homo sapiens (Human)	867	589	67.9	Eukaryota | Metazoa | Chordata | Craniata | Vertebrata | Euteleostomi | Mammalia | Eutheria | Euarchontoglires | Primates | Haplorrhini | Catarrhini | Hominidae | Homo	wt	wt_28342	mut_34634					IKLVKSIESDRRKINS	IKLVKSIESDRRKINS	398	False	False			0
A0AVK6	E2F8	Transcription factor E2F8	Homo sapiens (Human)	867	589	67.9	Eukaryota | Metazoa | Chordata | Craniata | Vertebrata | Euteleostomi | Mammalia | Eutheria | Euarchontoglires | Primates | Haplorrhini | Catarrhini | Hominidae | Homo	mut	mut_34634	wt_28342	15	S	E	A0AVK6.S413	IKLVKSIESDRRKINE	IKLVKSIESDRRKINE	398	False	False			4
A0AVK6	E2F8	Transcription factor E2F8	Homo sapiens (Human)	867	589	67.9	Eukaryota | Metazoa | Chordata | Craniata | Vertebrata | Euteleostomi | Mammalia | Eutheria | Euarchontoglires | Primates | Haplorrhini | Catarrhini | Hominidae | Homo	wt	wt_28335	mut_34625;mut_34633					KSIESDRRKINSAPSS	KSIESDRRKINSAPSS	402	False	False			3
A0AVK6	E2F8	Transcription factor E2F8	Homo sapiens (Human)	867	589	67.9	Eukaryota | Metazoa | Chordata | Craniata | Vertebrata | Euteleostomi | Mammalia | Eutheria | Euarchontoglires | Primates | Haplorrhini | Catarrhini | Hominidae | Homo	mut	mut_34633	wt_28335	11	S	E	A0AVK6.S413	KSIESDRRKINEAPSS	KSIESDRRKINEAPSS	402	False	False			5
A0AVK6	E2F8	Transcription factor E2F8	Homo sapiens (Human)	867	589	67.9	Eukaryota | Metazoa | Chordata | Craniata | Vertebrata | Euteleostomi | Mammalia | Eutheria | Euarchontoglires | Primates | Haplorrhini | Catarrhini | Hominidae | Homo	mut	mut_34625	wt_28335	15	S	E	A0AVK6.S417	KSIESDRRKINSAPSE	KSIESDRRKINSAPSE	402	False	False	CDK1,CDK2,CDK4,CDK5,MAPK1,MAPK14,MAPK3,MAPK8		3
A0AVK6	E2F8	Transcription factor E2F8	Homo sapiens (Human)	867	589	67.9	Eukaryota | Metazoa | Chordata | Craniata | Vertebrata | Euteleostomi | Mammalia | Eutheria | Euarchontoglires | Primates | Haplorrhini | Catarrhini | Hominidae | Homo	wt	wt_28336	mut_34626;mut_34635					SDRRKINSAPSSPIKT	SDRRKINSAPSSPIKT	406	False	False			0
A0AVK6	E2F8	Transcription factor E2F8	Homo sapiens (Human)	867	589	67.9	Eukaryota | Metazoa | Chordata | Craniata | Vertebrata | Euteleostomi | Mammalia | Eutheria | Euarchontoglires | Primates | Haplorrhini | Catarrhini | Hominidae | Homo	mut	mut_34635	wt_28336	7	S	E	A0AVK6.S413	SDRRKINEAPSSPIKT	SDRRKINEAPSSPIKT	406	False	False			1
A0AVK6	E2F8	Transcription factor E2F8	Homo sapiens (Human)	867	589	67.9	Eukaryota | Metazoa | Chordata | Craniata | Vertebrata | Euteleostomi | Mammalia | Eutheria | Euarchontoglires | Primates | Haplorrhini | Catarrhini | Hominidae | Homo	mut	mut_34626	wt_28336	11	S	E	A0AVK6.S417	SDRRKINSAPSEPIKT	SDRRKINSAPSEPIKT	406	False	False	CDK1,CDK2,CDK4,CDK5,MAPK1,MAPK14,MAPK3,MAPK8		0
A0AVK6	E2F8	Transcription factor E2F8	Homo sapiens (Human)	867	589	67.9	Eukaryota | Metazoa | Chordata | Craniata | Vertebrata | Euteleostomi | Mammalia | Eutheria | Euarchontoglires | Primates | Haplorrhini | Catarrhini | Hominidae | Homo	wt	wt_28337	mut_34627;mut_34632					KINSAPSSPIKTNKAE	KINSAPSSPIKTNKAE	410	False	False			1
A0AVK6	E2F8	Transcription factor E2F8	Homo sapiens (Human)	867	589	67.9	Eukaryota | Metazoa | Chordata | Craniata | Vertebrata | Euteleostomi | Mammalia | Eutheria | Euarchontoglires | Primates | Haplorrhini | Catarrhini | Hominidae | Homo	mut	mut_34632	wt_28337	3	S	E	A0AVK6.S413	KINEAPSSPIKTNKAE	KINEAPSSPIKTNKAE	410	False	False			1
A0AVK6	E2F8	Transcription factor E2F8	Homo sapiens (Human)	867	589	67.9	Eukaryota | Metazoa | Chordata | Craniata | Vertebrata | Euteleostomi | Mammalia | Eutheria | Euarchontoglires | Primates | Haplorrhini | Catarrhini | Hominidae | Homo	mut	mut_34627	wt_28337	7	S	E	A0AVK6.S417	KINSAPSEPIKTNKAE	KINSAPSEPIKTNKAE	410	False	False	CDK1,CDK2,CDK4,CDK5,MAPK1,MAPK14,MAPK3,MAPK8		0
A0AVK6	E2F8	Transcription factor E2F8	Homo sapiens (Human)	867	589	67.9	Eukaryota | Metazoa | Chordata | Craniata | Vertebrata | Euteleostomi | Mammalia | Eutheria | Euarchontoglires | Primates | Haplorrhini | Catarrhini | Hominidae | Homo	wt	wt_28334	mut_34624					APSSPIKTNKAESSQN	APSSPIKTNKAESSQN	414	False	False			7
A0AVK6	E2F8	Transcription factor E2F8	Homo sapiens (Human)	867	589	67.9	Eukaryota | Metazoa | Chordata | Craniata | Vertebrata | Euteleostomi | Mammalia | Eutheria | Euarchontoglires | Primates | Haplorrhini | Catarrhini | Hominidae | Homo	mut	mut_34624	wt_28334	3	S	E	A0AVK6.S417	APSEPIKTNKAESSQN	APSEPIKTNKAESSQN	414	False	False	CDK1,CDK2,CDK4,CDK5,MAPK1,MAPK14,MAPK3,MAPK8		8
A0FGR8	ESYT2	Extended synaptotagmin-2	Homo sapiens (Human)	921	386	41.9	Eukaryota | Metazoa | Chordata | Craniata | Vertebrata | Euteleostomi | Mammalia | Eutheria | Euarchontoglires | Primates | Haplorrhini | Catarrhini | Hominidae | Homo	wt	wt_17808	mut_21413					SGSPGPGGSNTAPSTP	SGSPGPGGSNTAPSTP	691	False	False			11
A0FGR8	ESYT2	Extended synaptotagmin-2	Homo sapiens (Human)	921	386	41.9	Eukaryota | Metazoa | Chordata | Craniata | Vertebrata | Euteleostomi | Mammalia | Eutheria | Euarchontoglires | Primates | Haplorrhini | Catarrhini | Hominidae | Homo	mut	mut_21413	wt_17808	14	T	E	A0FGR8.T705	SGSPGPGGSNTAPSEP	SGSPGPGGSNTAPSEP	691	False	False	CDK1,CDK2,CDK5,MAPK1,MAPK14,MAPK3,MAPK8		26
A0FGR8	ESYT2	Extended synaptotagmin-2	Homo sapiens (Human)	921	386	41.9	Eukaryota | Metazoa | Chordata | Craniata | Vertebrata | Euteleostomi | Mammalia | Eutheria | Euarchontoglires | Primates | Haplorrhini | Catarrhini | Hominidae | Homo	wt	wt_17810	mut_21415					GPGGSNTAPSTPVIGG	GPGGSNTAPSTPVIGG	695	False	False			6
A0FGR8	ESYT2	Extended synaptotagmin-2	Homo sapiens (Human)	921	386	41.9	Eukaryota | Metazoa | Chordata | Craniata | Vertebrata | Euteleostomi | Mammalia | Eutheria | Euarchontoglires | Primates | Haplorrhini | Catarrhini | Hominidae | Homo	mut	mut_21415	wt_17810	10	T	E	A0FGR8.T705	GPGGSNTAPSEPVIGG	GPGGSNTAPSEPVIGG	695	False	False	CDK1,CDK2,CDK5,MAPK1,MAPK14,MAPK3,MAPK8		16
A0FGR8	ESYT2	Extended synaptotagmin-2	Homo sapiens (Human)	921	386	41.9	Eukaryota | Metazoa | Chordata | Craniata | Vertebrata | Euteleostomi | Mammalia | Eutheria | Euarchontoglires | Primates | Haplorrhini | Catarrhini | Hominidae | Homo	wt	wt_17809	mut_21414					SNTAPSTPVIGGSDKP	SNTAPSTPVIGGSDKP	699	False	False			13
A0FGR8	ESYT2	Extended synaptotagmin-2	Homo sapiens (Human)	921	386	41.9	Eukaryota | Metazoa | Chordata | Craniata | Vertebrata | Euteleostomi | Mammalia | Eutheria | Euarchontoglires | Primates | Haplorrhini | Catarrhini | Hominidae | Homo	mut	mut_21414	wt_17809	6	T	E	A0FGR8.T705	SNTAPSEPVIGGSDKP	SNTAPSEPVIGGSDKP	699	False	False	CDK1,CDK2,CDK5,MAPK1,MAPK14,MAPK3,MAPK8		9
A0FGR8	ESYT2	Extended synaptotagmin-2	Homo sapiens (Human)	921	386	41.9	Eukaryota | Metazoa | Chordata | Craniata | Vertebrata | Euteleostomi | Mammalia | Eutheria | Euarchontoglires | Primates | Haplorrhini | Catarrhini | Hominidae | Homo	wt	wt_17811	mut_21416					PSTPVIGGSDKPGMEE	PSTPVIGGSDKPGMEE	703	False	False			13
A0FGR8	ESYT2	Extended synaptotagmin-2	Homo sapiens (Human)	921	386	41.9	Eukaryota | Metazoa | Chordata | Craniata | Vertebrata | Euteleostomi | Mammalia | Eutheria | Euarchontoglires | Primates | Haplorrhini | Catarrhini | Hominidae | Homo	mut	mut_21416	wt_17811	2	T	E	A0FGR8.T705	PSEPVIGGSDKPGMEE	PSEPVIGGSDKPGMEE	703	False	False	CDK1,CDK2,CDK5,MAPK1,MAPK14,MAPK3,MAPK8		22
A0FGR8	ESYT2	Extended synaptotagmin-2	Homo sapiens (Human)	921	386	41.9	Eukaryota | Metazoa | Chordata | Craniata | Vertebrata | Euteleostomi | Mammalia | Eutheria | Euarchontoglires | Primates | Haplorrhini | Catarrhini | Hominidae | Homo	wt	wt_17806	mut_21410					PEAGPQGLHDLGRSSS	PEAGPQGLHDLGRSSS	723	False	False			24
A0FGR8	ESYT2	Extended synaptotagmin-2	Homo sapiens (Human)	921	386	41.9	Eukaryota | Metazoa | Chordata | Craniata | Vertebrata | Euteleostomi | Mammalia | Eutheria | Euarchontoglires | Primates | Haplorrhini | Catarrhini | Hominidae | Homo	mut	mut_21410	wt_17806	15	S	E	A0FGR8.S738	PEAGPQGLHDLGRSSE	PEAGPQGLHDLGRSSE	723	False	False	PRKD1		42
A0FGR8	ESYT2	Extended synaptotagmin-2	Homo sapiens (Human)	921	386	41.9	Eukaryota | Metazoa | Chordata | Craniata | Vertebrata | Euteleostomi | Mammalia | Eutheria | Euarchontoglires | Primates | Haplorrhini | Catarrhini | Hominidae | Homo	wt	wt_17807	mut_21412					PQGLHDLGRSSSSLLA	PQGLHDLGRSSSSLLA	727	False	False			27
A0FGR8	ESYT2	Extended synaptotagmin-2	Homo sapiens (Human)	921	386	41.9	Eukaryota | Metazoa | Chordata | Craniata | Vertebrata | Euteleostomi | Mammalia | Eutheria | Euarchontoglires | Primates | Haplorrhini | Catarrhini | Hominidae | Homo	mut	mut_21412	wt_17807	11	S	E	A0FGR8.S738	PQGLHDLGRSSESLLA	PQGLHDLGRSSESLLA	727	False	False	PRKD1		36
A0FGR8	ESYT2	Extended synaptotagmin-2	Homo sapiens (Human)	921	386	41.9	Eukaryota | Metazoa | Chordata | Craniata | Vertebrata | Euteleostomi | Mammalia | Eutheria | Euarchontoglires | Primates | Haplorrhini | Catarrhini | Hominidae | Homo	wt	wt_17801	mut_21402;mut_21411					HDLGRSSSSLLASPGH	HDLGRSSSSLLASPGH	731	False	False			11
A0FGR8	ESYT2	Extended synaptotagmin-2	Homo sapiens (Human)	921	386	41.9	Eukaryota | Metazoa | Chordata | Craniata | Vertebrata | Euteleostomi | Mammalia | Eutheria | Euarchontoglires | Primates | Haplorrhini | Catarrhini | Hominidae | Homo	mut	mut_21411	wt_17801	7	S	E	A0FGR8.S738	HDLGRSSESLLASPGH	HDLGRSSESLLASPGH	731	False	False	PRKD1		15
A0FGR8	ESYT2	Extended synaptotagmin-2	Homo sapiens (Human)	921	386	41.9	Eukaryota | Metazoa | Chordata | Craniata | Vertebrata | Euteleostomi | Mammalia | Eutheria | Euarchontoglires | Primates | Haplorrhini | Catarrhini | Hominidae | Homo	mut	mut_21402	wt_17801	12	S	E	A0FGR8.S743	HDLGRSSSSLLAEPGH	HDLGRSSSSLLAEPGH	731	False	False	CDK1,CDK2,CDK5,MAPK1,MAPK14,MAPK3,MAPK8,MAPK9		29
A0FGR8	ESYT2	Extended synaptotagmin-2	Homo sapiens (Human)	921	386	41.9	Eukaryota | Metazoa | Chordata | Craniata | Vertebrata | Euteleostomi | Mammalia | Eutheria | Euarchontoglires | Primates | Haplorrhini | Catarrhini | Hominidae | Homo	wt	wt_17803	mut_21404;mut_21409					RSSSSLLASPGHISVK	RSSSSLLASPGHISVK	735	False	False			16
A0FGR8	ESYT2	Extended synaptotagmin-2	Homo sapiens (Human)	921	386	41.9	Eukaryota | Metazoa | Chordata | Craniata | Vertebrata | Euteleostomi | Mammalia | Eutheria | Euarchontoglires | Primates | Haplorrhini | Catarrhini | Hominidae | Homo	mut	mut_21409	wt_17803	3	S	E	A0FGR8.S738	RSSESLLASPGHISVK	RSSESLLASPGHISVK	735	False	False	PRKD1		11
A0FGR8	ESYT2	Extended synaptotagmin-2	Homo sapiens (Human)	921	386	41.9	Eukaryota | Metazoa | Chordata | Craniata | Vertebrata | Euteleostomi | Mammalia | Eutheria | Euarchontoglires | Primates | Haplorrhini | Catarrhini | Hominidae | Homo	mut	mut_21404	wt_17803	8	S	E	A0FGR8.S743	RSSSSLLAEPGHISVK	RSSSSLLAEPGHISVK	735	False	False	CDK1,CDK2,CDK5,MAPK1,MAPK14,MAPK3,MAPK8,MAPK9		27
A0FGR8	ESYT2	Extended synaptotagmin-2	Homo sapiens (Human)	921	386	41.9	Eukaryota | Metazoa | Chordata | Craniata | Vertebrata | Euteleostomi | Mammalia | Eutheria | Euarchontoglires | Primates | Haplorrhini | Catarrhini | Hominidae | Homo	wt	wt_17802	mut_21403;mut_21406					SLLASPGHISVKEPTP	SLLASPGHISVKEPTP	739	False	False			2
A0FGR8	ESYT2	Extended synaptotagmin-2	Homo sapiens (Human)	921	386	41.9	Eukaryota | Metazoa | Chordata | Craniata | Vertebrata | Euteleostomi | Mammalia | Eutheria | Euarchontoglires | Primates | Haplorrhini | Catarrhini | Hominidae | Homo	mut	mut_21403	wt_17802	4	S	E	A0FGR8.S743	SLLAEPGHISVKEPTP	SLLAEPGHISVKEPTP	739	False	False	CDK1,CDK2,CDK5,MAPK1,MAPK14,MAPK3,MAPK8,MAPK9		6
A0FGR8	ESYT2	Extended synaptotagmin-2	Homo sapiens (Human)	921	386	41.9	Eukaryota | Metazoa | Chordata | Craniata | Vertebrata | Euteleostomi | Mammalia | Eutheria | Euarchontoglires | Primates | Haplorrhini | Catarrhini | Hominidae | Homo	mut	mut_21406	wt_17802	14	T	E	A0FGR8.T753	SLLASPGHISVKEPEP	SLLASPGHISVKEPEP	739	False	False	CDK1,MAPK1,MAPK8		1
A0FGR8	ESYT2	Extended synaptotagmin-2	Homo sapiens (Human)	921	386	41.9	Eukaryota | Metazoa | Chordata | Craniata | Vertebrata | Euteleostomi | Mammalia | Eutheria | Euarchontoglires | Primates | Haplorrhini | Catarrhini | Hominidae | Homo	wt	wt_17800	mut_21401;mut_21408					SPGHISVKEPTPSIAS	SPGHISVKEPTPSIAS	743	False	False			6
A0FGR8	ESYT2	Extended synaptotagmin-2	Homo sapiens (Human)	921	386	41.9	Eukaryota | Metazoa | Chordata | Craniata | Vertebrata | Euteleostomi | Mammalia | Eutheria | Euarchontoglires | Primates | Haplorrhini | Catarrhini | Hominidae | Homo	mut	mut_21401	wt_17800	0	S	E	A0FGR8.S743	EPGHISVKEPTPSIAS	EPGHISVKEPTPSIAS	743	False	False	CDK1,CDK2,CDK5,MAPK1,MAPK14,MAPK3,MAPK8,MAPK9		21
A0FGR8	ESYT2	Extended synaptotagmin-2	Homo sapiens (Human)	921	386	41.9	Eukaryota | Metazoa | Chordata | Craniata | Vertebrata | Euteleostomi | Mammalia | Eutheria | Euarchontoglires | Primates | Haplorrhini | Catarrhini | Hominidae | Homo	mut	mut_21408	wt_17800	10	T	E	A0FGR8.T753	SPGHISVKEPEPSIAS	SPGHISVKEPEPSIAS	743	False	False	CDK1,MAPK1,MAPK8		13
A0FGR8	ESYT2	Extended synaptotagmin-2	Homo sapiens (Human)	921	386	41.9	Eukaryota | Metazoa | Chordata | Craniata | Vertebrata | Euteleostomi | Mammalia | Eutheria | Euarchontoglires | Primates | Haplorrhini | Catarrhini | Hominidae | Homo	wt	wt_17805	mut_21407					ISVKEPTPSIASDISL	ISVKEPTPSIASDISL	747	False	False			4
A0FGR8	ESYT2	Extended synaptotagmin-2	Homo sapiens (Human)	921	386	41.9	Eukaryota | Metazoa | Chordata | Craniata | Vertebrata | Euteleostomi | Mammalia | Eutheria | Euarchontoglires | Primates | Haplorrhini | Catarrhini | Hominidae | Homo	mut	mut_21407	wt_17805	6	T	E	A0FGR8.T753	ISVKEPEPSIASDISL	ISVKEPEPSIASDISL	747	False	False	CDK1,MAPK1,MAPK8		6
A0FGR8	ESYT2	Extended synaptotagmin-2	Homo sapiens (Human)	921	386	41.9	Eukaryota | Metazoa | Chordata | Craniata | Vertebrata | Euteleostomi | Mammalia | Eutheria | Euarchontoglires | Primates | Haplorrhini | Catarrhini | Hominidae | Homo	wt	wt_17804	mut_21405					EPTPSIASDISLPIAT	EPTPSIASDISLPIAT	751	False	False			71
A0FGR8	ESYT2	Extended synaptotagmin-2	Homo sapiens (Human)	921	386	41.9	Eukaryota | Metazoa | Chordata | Craniata | Vertebrata | Euteleostomi | Mammalia | Eutheria | Euarchontoglires | Primates | Haplorrhini | Catarrhini | Hominidae | Homo	mut	mut_21405	wt_17804	2	T	E	A0FGR8.T753	EPEPSIASDISLPIAT	EPEPSIASDISLPIAT	751	False	False	CDK1,MAPK1,MAPK8		98
A0FGR9	ESYT3	Extended synaptotagmin-3	Homo sapiens (Human)	886	189	21.3	Eukaryota | Metazoa | Chordata | Craniata | Vertebrata | Euteleostomi | Mammalia | Eutheria | Euarchontoglires | Primates | Haplorrhini | Catarrhini | Hominidae | Homo	wt	wt_23377	mut_28400					PATIFLTVPGPHSPGP	PATIFLTVPGPHSPGP	685	False	False			12
A0FGR9	ESYT3	Extended synaptotagmin-3	Homo sapiens (Human)	886	189	21.3	Eukaryota | Metazoa | Chordata | Craniata | Vertebrata | Euteleostomi | Mammalia | Eutheria | Euarchontoglires | Primates | Haplorrhini | Catarrhini | Hominidae | Homo	mut	mut_28400	wt_23377	12	S	E	A0FGR9.S697	PATIFLTVPGPHEPGP	PATIFLTVPGPHEPGP	685	False	False	CDK1,CDK2,CDK4,CDK5,MAPK1,MAPK14,MAPK3,MAPK8,MAPK9		9
A0FGR9	ESYT3	Extended synaptotagmin-3	Homo sapiens (Human)	886	189	21.3	Eukaryota | Metazoa | Chordata | Craniata | Vertebrata | Euteleostomi | Mammalia | Eutheria | Euarchontoglires | Primates | Haplorrhini | Catarrhini | Hominidae | Homo	wt	wt_23374	mut_28397					FLTVPGPHSPGPIKSP	FLTVPGPHSPGPIKSP	689	False	False			1
A0FGR9	ESYT3	Extended synaptotagmin-3	Homo sapiens (Human)	886	189	21.3	Eukaryota | Metazoa | Chordata | Craniata | Vertebrata | Euteleostomi | Mammalia | Eutheria | Euarchontoglires | Primates | Haplorrhini | Catarrhini | Hominidae | Homo	mut	mut_28397	wt_23374	8	S	E	A0FGR9.S697	FLTVPGPHEPGPIKSP	FLTVPGPHEPGPIKSP	689	False	False	CDK1,CDK2,CDK4,CDK5,MAPK1,MAPK14,MAPK3,MAPK8,MAPK9		0
A0FGR9	ESYT3	Extended synaptotagmin-3	Homo sapiens (Human)	886	189	21.3	Eukaryota | Metazoa | Chordata | Craniata | Vertebrata | Euteleostomi | Mammalia | Eutheria | Euarchontoglires | Primates | Haplorrhini | Catarrhini | Hominidae | Homo	wt	wt_23375	mut_28398					PGPHSPGPIKSPRPMK	PGPHSPGPIKSPRPMK	693	False	False			1
A0FGR9	ESYT3	Extended synaptotagmin-3	Homo sapiens (Human)	886	189	21.3	Eukaryota | Metazoa | Chordata | Craniata | Vertebrata | Euteleostomi | Mammalia | Eutheria | Euarchontoglires | Primates | Haplorrhini | Catarrhini | Hominidae | Homo	mut	mut_28398	wt_23375	4	S	E	A0FGR9.S697	PGPHEPGPIKSPRPMK	PGPHEPGPIKSPRPMK	693	False	False	CDK1,CDK2,CDK4,CDK5,MAPK1,MAPK14,MAPK3,MAPK8,MAPK9		1
A0FGR9	ESYT3	Extended synaptotagmin-3	Homo sapiens (Human)	886	189	21.3	Eukaryota | Metazoa | Chordata | Craniata | Vertebrata | Euteleostomi | Mammalia | Eutheria | Euarchontoglires | Primates | Haplorrhini | Catarrhini | Hominidae | Homo	wt	wt_23376	mut_28399					SPGPIKSPRPMKCPAS	SPGPIKSPRPMKAPAS	697	False	False			2
A0FGR9	ESYT3	Extended synaptotagmin-3	Homo sapiens (Human)	886	189	21.3	Eukaryota | Metazoa | Chordata | Craniata | Vertebrata | Euteleostomi | Mammalia | Eutheria | Euarchontoglires | Primates | Haplorrhini | Catarrhini | Hominidae | Homo	mut	mut_28399	wt_23376	0	S	E	A0FGR9.S697	EPGPIKSPRPMKCPAS	EPGPIKSPRPMKAPAS	697	False	False	CDK1,CDK2,CDK4,CDK5,MAPK1,MAPK14,MAPK3,MAPK8,MAPK9		6
A0JLT2	MED19	Mediator of RNA polymerase II transcription subunit 19	Homo sapiens (Human)	244	234	95.9	Eukaryota | Metazoa | Chordata | Craniata | Vertebrata | Euteleostomi | Mammalia | Eutheria | Euarchontoglires | Primates | Haplorrhini | Catarrhini | Hominidae | Homo	wt	wt_26601	mut_32463					KRKKKEKKKKKNRHSP	KRKKKEKKKKKNRHSP	212	False	False			4
A0JLT2	MED19	Mediator of RNA polymerase II transcription subunit 19	Homo sapiens (Human)	244	234	95.9	Eukaryota | Metazoa | Chordata | Craniata | Vertebrata | Euteleostomi | Mammalia | Eutheria | Euarchontoglires | Primates | Haplorrhini | Catarrhini | Hominidae | Homo	mut	mut_32463	wt_26601	14	S	E	A0JLT2.S226	KRKKKEKKKKKNRHEP	KRKKKEKKKKKNRHEP	212	False	False	CDK1		3
A0JLT2	MED19	Mediator of RNA polymerase II transcription subunit 19	Homo sapiens (Human)	244	234	95.9	Eukaryota | Metazoa | Chordata | Craniata | Vertebrata | Euteleostomi | Mammalia | Eutheria | Euarchontoglires | Primates | Haplorrhini | Catarrhini | Hominidae | Homo	wt	wt_26604	mut_32466					KEKKKKKNRHSPDHPG	KEKKKKKNRHSPDHPG	216	False	False			2
A0JLT2	MED19	Mediator of RNA polymerase II transcription subunit 19	Homo sapiens (Human)	244	234	95.9	Eukaryota | Metazoa | Chordata | Craniata | Vertebrata | Euteleostomi | Mammalia | Eutheria | Euarchontoglires | Primates | Haplorrhini | Catarrhini | Hominidae | Homo	mut	mut_32466	wt_26604	10	S	E	A0JLT2.S226	KEKKKKKNRHEPDHPG	KEKKKKKNRHEPDHPG	216	False	False	CDK1		5
A0JLT2	MED19	Mediator of RNA polymerase II transcription subunit 19	Homo sapiens (Human)	244	234	95.9	Eukaryota | Metazoa | Chordata | Craniata | Vertebrata | Euteleostomi | Mammalia | Eutheria | Euarchontoglires | Primates | Haplorrhini | Catarrhini | Hominidae | Homo	wt	wt_26603	mut_32465					KKKNRHSPDHPGMGSS	KKKNRHSPDHPGMGSS	220	False	False			8
A0JLT2	MED19	Mediator of RNA polymerase II transcription subunit 19	Homo sapiens (Human)	244	234	95.9	Eukaryota | Metazoa | Chordata | Craniata | Vertebrata | Euteleostomi | Mammalia | Eutheria | Euarchontoglires | Primates | Haplorrhini | Catarrhini | Hominidae | Homo	mut	mut_32465	wt_26603	6	S	E	A0JLT2.S226	KKKNRHEPDHPGMGSS	KKKNRHEPDHPGMGSS	220	False	False	CDK1		9
A0JLT2	MED19	Mediator of RNA polymerase II transcription subunit 19	Homo sapiens (Human)	244	234	95.9	Eukaryota | Metazoa | Chordata | Craniata | Vertebrata | Euteleostomi | Mammalia | Eutheria | Euarchontoglires | Primates | Haplorrhini | Catarrhini | Hominidae | Homo	wt	wt_26602	mut_32464					RHSPDHPGMGSSQASS	RHSPDHPGMGSSQASS	224	False	False			55
A0JLT2	MED19	Mediator of RNA polymerase II transcription subunit 19	Homo sapiens (Human)	244	234	95.9	Eukaryota | Metazoa | Chordata | Craniata | Vertebrata | Euteleostomi | Mammalia | Eutheria | Euarchontoglires | Primates | Haplorrhini | Catarrhini | Hominidae | Homo	mut	mut_32464	wt_26602	2	S	E	A0JLT2.S226	RHEPDHPGMGSSQASS	RHEPDHPGMGSSQASS	224	False	False	CDK1		60
A0JNW5	UHRF1BP1L	UHRF1-binding protein 1-like	Homo sapiens (Human)	1464	588	40.2	Eukaryota | Metazoa | Chordata | Craniata | Vertebrata | Euteleostomi | Mammalia | Eutheria | Euarchontoglires | Primates | Haplorrhini | Catarrhini | Hominidae | Homo	wt	wt_05760	mut_06960					KQAVKDHNVGSPPKSP	KQAVKDHNVGSPPKSP	404	False	False			4
A0JNW5	UHRF1BP1L	UHRF1-binding protein 1-like	Homo sapiens (Human)	1464	588	40.2	Eukaryota | Metazoa | Chordata | Craniata | Vertebrata | Euteleostomi | Mammalia | Eutheria | Euarchontoglires | Primates | Haplorrhini | Catarrhini | Hominidae | Homo	mut	mut_06960	wt_05760	14	S	E	A0JNW5.S418	KQAVKDHNVGSPPKEP	KQAVKDHNVGSPPKEP	404	False	False	CDK1,CDK2,CDK4,CDK5,MAPK1,MAPK12,MAPK14,MAPK3,MAPK8,MAPK9		1
A0JNW5	UHRF1BP1L	UHRF1-binding protein 1-like	Homo sapiens (Human)	1464	588	40.2	Eukaryota | Metazoa | Chordata | Craniata | Vertebrata | Euteleostomi | Mammalia | Eutheria | Euarchontoglires | Primates | Haplorrhini | Catarrhini | Hominidae | Homo	wt	wt_05763	mut_06963					KDHNVGSPPKSPTHAS	KDHNVGSPPKSPTHAS	408	False	False			5
A0JNW5	UHRF1BP1L	UHRF1-binding protein 1-like	Homo sapiens (Human)	1464	588	40.2	Eukaryota | Metazoa | Chordata | Craniata | Vertebrata | Euteleostomi | Mammalia | Eutheria | Euarchontoglires | Primates | Haplorrhini | Catarrhini | Hominidae | Homo	mut	mut_06963	wt_05763	10	S	E	A0JNW5.S418	KDHNVGSPPKEPTHAS	KDHNVGSPPKEPTHAS	408	False	False	CDK1,CDK2,CDK4,CDK5,MAPK1,MAPK12,MAPK14,MAPK3,MAPK8,MAPK9		3
A0JNW5	UHRF1BP1L	UHRF1-binding protein 1-like	Homo sapiens (Human)	1464	588	40.2	Eukaryota | Metazoa | Chordata | Craniata | Vertebrata | Euteleostomi | Mammalia | Eutheria | Euarchontoglires | Primates | Haplorrhini | Catarrhini | Hominidae | Homo	wt	wt_05761	mut_06961					VGSPPKSPTHASPQHT	VGSPPKSPTHASPQHT	412	False	False			11
A0JNW5	UHRF1BP1L	UHRF1-binding protein 1-like	Homo sapiens (Human)	1464	588	40.2	Eukaryota | Metazoa | Chordata | Craniata | Vertebrata | Euteleostomi | Mammalia | Eutheria | Euarchontoglires | Primates | Haplorrhini | Catarrhini | Hominidae | Homo	mut	mut_06961	wt_05761	6	S	E	A0JNW5.S418	VGSPPKEPTHASPQHT	VGSPPKEPTHASPQHT	412	False	False	CDK1,CDK2,CDK4,CDK5,MAPK1,MAPK12,MAPK14,MAPK3,MAPK8,MAPK9		15
A0JNW5	UHRF1BP1L	UHRF1-binding protein 1-like	Homo sapiens (Human)	1464	588	40.2	Eukaryota | Metazoa | Chordata | Craniata | Vertebrata | Euteleostomi | Mammalia | Eutheria | Euarchontoglires | Primates | Haplorrhini | Catarrhini | Hominidae | Homo	wt	wt_05762	mut_06962					PKSPTHASPQHTQTEK	PKSPTHASPQHTQTEK	416	False	False			0
A0JNW5	UHRF1BP1L	UHRF1-binding protein 1-like	Homo sapiens (Human)	1464	588	40.2	Eukaryota | Metazoa | Chordata | Craniata | Vertebrata | Euteleostomi | Mammalia | Eutheria | Euarchontoglires | Primates | Haplorrhini | Catarrhini | Hominidae | Homo	mut	mut_06962	wt_05762	2	S	E	A0JNW5.S418	PKEPTHASPQHTQTEK	PKEPTHASPQHTQTEK	416	False	False	CDK1,CDK2,CDK4,CDK5,MAPK1,MAPK12,MAPK14,MAPK3,MAPK8,MAPK9		2
A0MZ66	SHTN1	Shootin-1	Homo sapiens (Human)	631	473	75	Eukaryota | Metazoa | Chordata | Craniata | Vertebrata | Euteleostomi | Mammalia | Eutheria | Euarchontoglires | Primates | Haplorrhini | Catarrhini | Hominidae | Homo	wt	wt_20618	mut_24923					TKLNKENKTLKRISML	TKLNKENKTLKRISML	88	False	False			19
A0MZ66	SHTN1	Shootin-1	Homo sapiens (Human)	631	473	75	Eukaryota | Metazoa | Chordata | Craniata | Vertebrata | Euteleostomi | Mammalia | Eutheria | Euarchontoglires | Primates | Haplorrhini | Catarrhini | Hominidae | Homo	mut	mut_24923	wt_20618	13	S	E	A0MZ66.S101	TKLNKENKTLKRIEML	TKLNKENKTLKRIEML	88	False	False			5
A0MZ66	SHTN1	Shootin-1	Homo sapiens (Human)	631	473	75	Eukaryota | Metazoa | Chordata | Craniata | Vertebrata | Euteleostomi | Mammalia | Eutheria | Euarchontoglires | Primates | Haplorrhini | Catarrhini | Hominidae | Homo	wt	wt_20617	mut_24922					KENKTLKRISMLYMAK	KENKTLKRISMLYMAK	92	False	False			2
A0MZ66	SHTN1	Shootin-1	Homo sapiens (Human)	631	473	75	Eukaryota | Metazoa | Chordata | Craniata | Vertebrata | Euteleostomi | Mammalia | Eutheria | Euarchontoglires | Primates | Haplorrhini | Catarrhini | Hominidae | Homo	mut	mut_24922	wt_20617	9	S	E	A0MZ66.S101	KENKTLKRIEMLYMAK	KENKTLKRIEMLYMAK	92	False	False			5
A0MZ66	SHTN1	Shootin-1	Homo sapiens (Human)	631	473	75	Eukaryota | Metazoa | Chordata | Craniata | Vertebrata | Euteleostomi | Mammalia | Eutheria | Euarchontoglires | Primates | Haplorrhini | Catarrhini | Hominidae | Homo	wt	wt_20616	mut_24921					TLKRISMLYMAKLGPD	TLKRISMLYMAKLGPD	96	False	False			30
A0MZ66	SHTN1	Shootin-1	Homo sapiens (Human)	631	473	75	Eukaryota | Metazoa | Chordata | Craniata | Vertebrata | Euteleostomi | Mammalia | Eutheria | Euarchontoglires | Primates | Haplorrhini | Catarrhini | Hominidae | Homo	mut	mut_24921	wt_20616	5	S	E	A0MZ66.S101	TLKRIEMLYMAKLGPD	TLKRIEMLYMAKLGPD	96	False	False			25
A0MZ66	SHTN1	Shootin-1	Homo sapiens (Human)	631	473	75	Eukaryota | Metazoa | Chordata | Craniata | Vertebrata | Euteleostomi | Mammalia | Eutheria | Euarchontoglires | Primates | Haplorrhini | Catarrhini | Hominidae | Homo	wt	wt_20615	mut_24920					ISMLYMAKLGPDVITE	ISMLYMAKLGPDVITE	100	False	False			6
A0MZ66	SHTN1	Shootin-1	Homo sapiens (Human)	631	473	75	Eukaryota | Metazoa | Chordata | Craniata | Vertebrata | Euteleostomi | Mammalia | Eutheria | Euarchontoglires | Primates | Haplorrhini | Catarrhini | Hominidae | Homo	mut	mut_24920	wt_20615	1	S	E	A0MZ66.S101	IEMLYMAKLGPDVITE	IEMLYMAKLGPDVITE	100	False	False			0
A0MZ66	SHTN1	Shootin-1	Homo sapiens (Human)	631	473	75	Eukaryota | Metazoa | Chordata | Craniata | Vertebrata | Euteleostomi | Mammalia | Eutheria | Euarchontoglires | Primates | Haplorrhini | Catarrhini | Hominidae | Homo	wt	wt_20622	mut_24928					SETELERILRRRKVTA	SETELERILRRRKVTA	473	False	False			65
A0MZ66	SHTN1	Shootin-1	Homo sapiens (Human)	631	473	75	Eukaryota | Metazoa | Chordata | Craniata | Vertebrata | Euteleostomi | Mammalia | Eutheria | Euarchontoglires | Primates | Haplorrhini | Catarrhini | Hominidae | Homo	mut	mut_24928	wt_20622	14	T	E	A0MZ66.T487	SETELERILRRRKVEA	SETELERILRRRKVEA	473	False	False	AKT1,RPS6KA1		22
A0MZ66	SHTN1	Shootin-1	Homo sapiens (Human)	631	473	75	Eukaryota | Metazoa | Chordata | Craniata | Vertebrata | Euteleostomi | Mammalia | Eutheria | Euarchontoglires | Primates | Haplorrhini | Catarrhini | Hominidae | Homo	wt	wt_20623	mut_24930					LERILRRRKVTAEADS	LERILRRRKVTAEADS	477	False	False			3
A0MZ66	SHTN1	Shootin-1	Homo sapiens (Human)	631	473	75	Eukaryota | Metazoa | Chordata | Craniata | Vertebrata | Euteleostomi | Mammalia | Eutheria | Euarchontoglires | Primates | Haplorrhini | Catarrhini | Hominidae | Homo	mut	mut_24930	wt_20623	10	T	E	A0MZ66.T487	LERILRRRKVEAEADS	LERILRRRKVEAEADS	477	False	False	AKT1,RPS6KA1		3
A0MZ66	SHTN1	Shootin-1	Homo sapiens (Human)	631	473	75	Eukaryota | Metazoa | Chordata | Craniata | Vertebrata | Euteleostomi | Mammalia | Eutheria | Euarchontoglires | Primates | Haplorrhini | Catarrhini | Hominidae | Homo	wt	wt_20619	mut_24924;mut_24929					LRRRKVTAEADSSSPT	LRRRKVTAEADSSSPT	481	False	False			8
A0MZ66	SHTN1	Shootin-1	Homo sapiens (Human)	631	473	75	Eukaryota | Metazoa | Chordata | Craniata | Vertebrata | Euteleostomi | Mammalia | Eutheria | Euarchontoglires | Primates | Haplorrhini | Catarrhini | Hominidae | Homo	mut	mut_24929	wt_20619	6	T	E	A0MZ66.T487	LRRRKVEAEADSSSPT	LRRRKVEAEADSSSPT	481	False	False	AKT1,RPS6KA1		16
A0MZ66	SHTN1	Shootin-1	Homo sapiens (Human)	631	473	75	Eukaryota | Metazoa | Chordata | Craniata | Vertebrata | Euteleostomi | Mammalia | Eutheria | Euarchontoglires | Primates | Haplorrhini | Catarrhini | Hominidae | Homo	mut	mut_24924	wt_20619	13	S	E	A0MZ66.S494	LRRRKVTAEADSSEPT	LRRRKVTAEADSSEPT	481	False	False	CDK1,MAPK1,MAPK3,MAPK8		6
A0MZ66	SHTN1	Shootin-1	Homo sapiens (Human)	631	473	75	Eukaryota | Metazoa | Chordata | Craniata | Vertebrata | Euteleostomi | Mammalia | Eutheria | Euarchontoglires | Primates | Haplorrhini | Catarrhini | Hominidae | Homo	wt	wt_20621	mut_24926;mut_24931					KVTAEADSSSPTGILA	KVTAEADSSSPTGILA	485	False	False			6
A0MZ66	SHTN1	Shootin-1	Homo sapiens (Human)	631	473	75	Eukaryota | Metazoa | Chordata | Craniata | Vertebrata | Euteleostomi | Mammalia | Eutheria | Euarchontoglires | Primates | Haplorrhini | Catarrhini | Hominidae | Homo	mut	mut_24931	wt_20621	2	T	E	A0MZ66.T487	KVEAEADSSSPTGILA	KVEAEADSSSPTGILA	485	False	False	AKT1,RPS6KA1		13
A0MZ66	SHTN1	Shootin-1	Homo sapiens (Human)	631	473	75	Eukaryota | Metazoa | Chordata | Craniata | Vertebrata | Euteleostomi | Mammalia | Eutheria | Euarchontoglires | Primates | Haplorrhini | Catarrhini | Hominidae | Homo	mut	mut_24926	wt_20621	9	S	E	A0MZ66.S494	KVTAEADSSEPTGILA	KVTAEADSSEPTGILA	485	False	False	CDK1,MAPK1,MAPK3,MAPK8		4
A0MZ66	SHTN1	Shootin-1	Homo sapiens (Human)	631	473	75	Eukaryota | Metazoa | Chordata | Craniata | Vertebrata | Euteleostomi | Mammalia | Eutheria | Euarchontoglires | Primates | Haplorrhini | Catarrhini | Hominidae | Homo	wt	wt_20620	mut_24925					EADSSSPTGILATSES	EADSSSPTGILATSES	489	False	False			11
A0MZ66	SHTN1	Shootin-1	Homo sapiens (Human)	631	473	75	Eukaryota | Metazoa | Chordata | Craniata | Vertebrata | Euteleostomi | Mammalia | Eutheria | Euarchontoglires | Primates | Haplorrhini | Catarrhini | Hominidae | Homo	mut	mut_24925	wt_20620	5	S	E	A0MZ66.S494	EADSSEPTGILATSES	EADSSEPTGILATSES	489	False	False	CDK1,MAPK1,MAPK3,MAPK8		7
A0MZ66	SHTN1	Shootin-1	Homo sapiens (Human)	631	473	75	Eukaryota | Metazoa | Chordata | Craniata | Vertebrata | Euteleostomi | Mammalia | Eutheria | Euarchontoglires | Primates | Haplorrhini | Catarrhini | Hominidae | Homo	wt	wt_20613	mut_24918;mut_24927					SSPTGILATSESKSMP	SSPTGILATSESKSMP	493	False	False			28
A0MZ66	SHTN1	Shootin-1	Homo sapiens (Human)	631	473	75	Eukaryota | Metazoa | Chordata | Craniata | Vertebrata | Euteleostomi | Mammalia | Eutheria | Euarchontoglires | Primates | Haplorrhini | Catarrhini | Hominidae | Homo	mut	mut_24927	wt_20613	1	S	E	A0MZ66.S494	SEPTGILATSESKSMP	SEPTGILATSESKSMP	493	False	False	CDK1,MAPK1,MAPK3,MAPK8		0
A0MZ66	SHTN1	Shootin-1	Homo sapiens (Human)	631	473	75	Eukaryota | Metazoa | Chordata | Craniata | Vertebrata | Euteleostomi | Mammalia | Eutheria | Euarchontoglires | Primates | Haplorrhini | Catarrhini | Hominidae | Homo	mut	mut_24918	wt_20613	13	S	E	A0MZ66.S506	SSPTGILATSESKEMP	SSPTGILATSESKEMP	493	False	False			4
A0MZ66	SHTN1	Shootin-1	Homo sapiens (Human)	631	473	75	Eukaryota | Metazoa | Chordata | Craniata | Vertebrata | Euteleostomi | Mammalia | Eutheria | Euarchontoglires | Primates | Haplorrhini | Catarrhini | Hominidae | Homo	wt	wt_20611	mut_24916					GILATSESKSMPVLGS	GILATSESKSMPVLGS	497	False	False			12
A0MZ66	SHTN1	Shootin-1	Homo sapiens (Human)	631	473	75	Eukaryota | Metazoa | Chordata | Craniata | Vertebrata | Euteleostomi | Mammalia | Eutheria | Euarchontoglires | Primates | Haplorrhini | Catarrhini | Hominidae | Homo	mut	mut_24916	wt_20611	9	S	E	A0MZ66.S506	GILATSESKEMPVLGS	GILATSESKEMPVLGS	497	False	False			11
A0MZ66	SHTN1	Shootin-1	Homo sapiens (Human)	631	473	75	Eukaryota | Metazoa | Chordata | Craniata | Vertebrata | Euteleostomi | Mammalia | Eutheria | Euarchontoglires | Primates | Haplorrhini | Catarrhini | Hominidae | Homo	wt	wt_20612	mut_24917					TSESKSMPVLGSVSSV	TSESKSMPVLGSVSSV	501	False	False			70
A0MZ66	SHTN1	Shootin-1	Homo sapiens (Human)	631	473	75	Eukaryota | Metazoa | Chordata | Craniata | Vertebrata | Euteleostomi | Mammalia | Eutheria | Euarchontoglires | Primates | Haplorrhini | Catarrhini | Hominidae | Homo	mut	mut_24917	wt_20612	5	S	E	A0MZ66.S506	TSESKEMPVLGSVSSV	TSESKEMPVLGSVSSV	501	False	False			62
A0MZ66	SHTN1	Shootin-1	Homo sapiens (Human)	631	473	75	Eukaryota | Metazoa | Chordata | Craniata | Vertebrata | Euteleostomi | Mammalia | Eutheria | Euarchontoglires | Primates | Haplorrhini | Catarrhini | Hominidae | Homo	wt	wt_20614	mut_24919					KSMPVLGSVSSVTKTA	KSMPVLGSVSSVTKTA	505	False	False			18
A0MZ66	SHTN1	Shootin-1	Homo sapiens (Human)	631	473	75	Eukaryota | Metazoa | Chordata | Craniata | Vertebrata | Euteleostomi | Mammalia | Eutheria | Euarchontoglires | Primates | Haplorrhini | Catarrhini | Hominidae | Homo	mut	mut_24919	wt_20614	1	S	E	A0MZ66.S506	KEMPVLGSVSSVTKTA	KEMPVLGSVSSVTKTA	505	False	False			9
A0MZ66	SHTN1	Shootin-1	Homo sapiens (Human)	631	473	75	Eukaryota | Metazoa | Chordata | Craniata | Vertebrata | Euteleostomi | Mammalia | Eutheria | Euarchontoglires | Primates | Haplorrhini | Catarrhini | Hominidae | Homo	wt	wt_20609	mut_24914					TLEAEFNSPSPPTPEP	TLEAEFNSPSPPTPEP	525	False	False			3
A0MZ66	SHTN1	Shootin-1	Homo sapiens (Human)	631	473	75	Eukaryota | Metazoa | Chordata | Craniata | Vertebrata | Euteleostomi | Mammalia | Eutheria | Euarchontoglires | Primates | Haplorrhini | Catarrhini | Hominidae | Homo	mut	mut_24914	wt_20609	12	T	E	A0MZ66.T537	TLEAEFNSPSPPEPEP	TLEAEFNSPSPPEPEP	525	False	False	CDK1,CDK2,CDK4,CDK5,MAPK1,MAPK14,MAPK3,MAPK8		3
A0MZ66	SHTN1	Shootin-1	Homo sapiens (Human)	631	473	75	Eukaryota | Metazoa | Chordata | Craniata | Vertebrata | Euteleostomi | Mammalia | Eutheria | Euarchontoglires | Primates | Haplorrhini | Catarrhini | Hominidae | Homo	wt	wt_20607	mut_24912					EFNSPSPPTPEPGEGP	EFNSPSPPTPEPGEGP	529	False	False			6
A0MZ66	SHTN1	Shootin-1	Homo sapiens (Human)	631	473	75	Eukaryota | Metazoa | Chordata | Craniata | Vertebrata | Euteleostomi | Mammalia | Eutheria | Euarchontoglires | Primates | Haplorrhini | Catarrhini | Hominidae | Homo	mut	mut_24912	wt_20607	8	T	E	A0MZ66.T537	EFNSPSPPEPEPGEGP	EFNSPSPPEPEPGEGP	529	False	False	CDK1,CDK2,CDK4,CDK5,MAPK1,MAPK14,MAPK3,MAPK8		5
A0MZ66	SHTN1	Shootin-1	Homo sapiens (Human)	631	473	75	Eukaryota | Metazoa | Chordata | Craniata | Vertebrata | Euteleostomi | Mammalia | Eutheria | Euarchontoglires | Primates | Haplorrhini | Catarrhini | Hominidae | Homo	wt	wt_20608	mut_24913					PSPPTPEPGEGPRKLE	PSPPTPEPGEGPRKLE	533	False	False			11
A0MZ66	SHTN1	Shootin-1	Homo sapiens (Human)	631	473	75	Eukaryota | Metazoa | Chordata | Craniata | Vertebrata | Euteleostomi | Mammalia | Eutheria | Euarchontoglires | Primates | Haplorrhini | Catarrhini | Hominidae | Homo	mut	mut_24913	wt_20608	4	T	E	A0MZ66.T537	PSPPEPEPGEGPRKLE	PSPPEPEPGEGPRKLE	533	False	False	CDK1,CDK2,CDK4,CDK5,MAPK1,MAPK14,MAPK3,MAPK8		13
A0MZ66	SHTN1	Shootin-1	Homo sapiens (Human)	631	473	75	Eukaryota | Metazoa | Chordata | Craniata | Vertebrata | Euteleostomi | Mammalia | Eutheria | Euarchontoglires | Primates | Haplorrhini | Catarrhini | Hominidae | Homo	wt	wt_20610	mut_24915					TPEPGEGPRKLEGCTS	TPEPGEGPRKLEGATS	537	False	False			12
A0MZ66	SHTN1	Shootin-1	Homo sapiens (Human)	631	473	75	Eukaryota | Metazoa | Chordata | Craniata | Vertebrata | Euteleostomi | Mammalia | Eutheria | Euarchontoglires | Primates | Haplorrhini | Catarrhini | Hominidae | Homo	mut	mut_24915	wt_20610	0	T	E	A0MZ66.T537	EPEPGEGPRKLEGCTS	EPEPGEGPRKLEGATS	537	False	False	CDK1,CDK2,CDK4,CDK5,MAPK1,MAPK14,MAPK3,MAPK8		32
A0PJX4	SHISA3	Protein shisa-3 homolog	Homo sapiens (Human)	238	72	30.3	Eukaryota | Metazoa | Chordata | Craniata | Vertebrata | Euteleostomi | Mammalia | Eutheria | Euarchontoglires | Primates | Haplorrhini | Catarrhini | Hominidae | Homo	wt	wt_12379	mut_14874					CLRPKEPSQQPIRFSL	ALRPKEPSQQPIRFSL	123	False	False			1
A0PJX4	SHISA3	Protein shisa-3 homolog	Homo sapiens (Human)	238	72	30.3	Eukaryota | Metazoa | Chordata | Craniata | Vertebrata | Euteleostomi | Mammalia | Eutheria | Euarchontoglires | Primates | Haplorrhini | Catarrhini | Hominidae | Homo	mut	mut_14874	wt_12379	14	S	E	A0PJX4.S137	CLRPKEPSQQPIRFEL	ALRPKEPSQQPIRFEL	123	False	False			0
A0PJX4	SHISA3	Protein shisa-3 homolog	Homo sapiens (Human)	238	72	30.3	Eukaryota | Metazoa | Chordata | Craniata | Vertebrata | Euteleostomi | Mammalia | Eutheria | Euarchontoglires | Primates | Haplorrhini | Catarrhini | Hominidae | Homo	wt	wt_12381	mut_14876					KEPSQQPIRFSLRSYQ	KEPSQQPIRFSLRSYQ	127	False	False			2
A0PJX4	SHISA3	Protein shisa-3 homolog	Homo sapiens (Human)	238	72	30.3	Eukaryota | Metazoa | Chordata | Craniata | Vertebrata | Euteleostomi | Mammalia | Eutheria | Euarchontoglires | Primates | Haplorrhini | Catarrhini | Hominidae | Homo	mut	mut_14876	wt_12381	10	S	E	A0PJX4.S137	KEPSQQPIRFELRSYQ	KEPSQQPIRFELRSYQ	127	False	False			12
A0PJX4	SHISA3	Protein shisa-3 homolog	Homo sapiens (Human)	238	72	30.3	Eukaryota | Metazoa | Chordata | Craniata | Vertebrata | Euteleostomi | Mammalia | Eutheria | Euarchontoglires | Primates | Haplorrhini | Catarrhini | Hominidae | Homo	wt	wt_12380	mut_14875					QQPIRFSLRSYQTETL	QQPIRFSLRSYQTETL	131	False	False			3
A0PJX4	SHISA3	Protein shisa-3 homolog	Homo sapiens (Human)	238	72	30.3	Eukaryota | Metazoa | Chordata | Craniata | Vertebrata | Euteleostomi | Mammalia | Eutheria | Euarchontoglires | Primates | Haplorrhini | Catarrhini | Hominidae | Homo	mut	mut_14875	wt_12380	6	S	E	A0PJX4.S137	QQPIRFELRSYQTETL	QQPIRFELRSYQTETL	131	False	False			6
A0PJX4	SHISA3	Protein shisa-3 homolog	Homo sapiens (Human)	238	72	30.3	Eukaryota | Metazoa | Chordata | Craniata | Vertebrata | Euteleostomi | Mammalia | Eutheria | Euarchontoglires | Primates | Haplorrhini | Catarrhini | Hominidae | Homo	wt	wt_12382	mut_14877					RFSLRSYQTETLPMIL	RFSLRSYQTETLPMIL	135	False	False			7
A0PJX4	SHISA3	Protein shisa-3 homolog	Homo sapiens (Human)	238	72	30.3	Eukaryota | Metazoa | Chordata | Craniata | Vertebrata | Euteleostomi | Mammalia | Eutheria | Euarchontoglires | Primates | Haplorrhini | Catarrhini | Hominidae | Homo	mut	mut_14877	wt_12382	2	S	E	A0PJX4.S137	RFELRSYQTETLPMIL	RFELRSYQTETLPMIL	135	False	False			4
A0PK00	TMEM120B	Transmembrane protein 120B	Homo sapiens (Human)	339	8	2.4	Eukaryota | Metazoa | Chordata | Craniata | Vertebrata | Euteleostomi | Mammalia | Eutheria | Euarchontoglires | Primates | Haplorrhini | Catarrhini | Hominidae | Homo	wt	wt_20855	mut_25213					KDLKLTLQRCKRHASR	KDLKLTLQRAKRHASR	55	False	False			0
A0PK00	TMEM120B	Transmembrane protein 120B	Homo sapiens (Human)	339	8	2.4	Eukaryota | Metazoa | Chordata | Craniata | Vertebrata | Euteleostomi | Mammalia | Eutheria | Euarchontoglires | Primates | Haplorrhini | Catarrhini | Hominidae | Homo	mut	mut_25213	wt_20855	14	S	E	A0PK00.S69	KDLKLTLQRCKRHAER	KDLKLTLQRAKRHAER	55	False	False			8
A0PK00	TMEM120B	Transmembrane protein 120B	Homo sapiens (Human)	339	8	2.4	Eukaryota | Metazoa | Chordata | Craniata | Vertebrata | Euteleostomi | Mammalia | Eutheria | Euarchontoglires | Primates | Haplorrhini | Catarrhini | Hominidae | Homo	wt	wt_20852	mut_25210					LTLQRCKRHASREEAE	LTLQRAKRHASREEAE	59	False	False			3
A0PK00	TMEM120B	Transmembrane protein 120B	Homo sapiens (Human)	339	8	2.4	Eukaryota | Metazoa | Chordata | Craniata | Vertebrata | Euteleostomi | Mammalia | Eutheria | Euarchontoglires | Primates | Haplorrhini | Catarrhini | Hominidae | Homo	mut	mut_25210	wt_20852	10	S	E	A0PK00.S69	LTLQRCKRHAEREEAE	LTLQRAKRHAEREEAE	59	False	False			18
A0PK00	TMEM120B	Transmembrane protein 120B	Homo sapiens (Human)	339	8	2.4	Eukaryota | Metazoa | Chordata | Craniata | Vertebrata | Euteleostomi | Mammalia | Eutheria | Euarchontoglires | Primates | Haplorrhini | Catarrhini | Hominidae | Homo	wt	wt_20854	mut_25212					RCKRHASREEAELVQQ	RAKRHASREEAELVQQ	63	False	False			17
A0PK00	TMEM120B	Transmembrane protein 120B	Homo sapiens (Human)	339	8	2.4	Eukaryota | Metazoa | Chordata | Craniata | Vertebrata | Euteleostomi | Mammalia | Eutheria | Euarchontoglires | Primates | Haplorrhini | Catarrhini | Hominidae | Homo	mut	mut_25212	wt_20854	6	S	E	A0PK00.S69	RCKRHAEREEAELVQQ	RAKRHAEREEAELVQQ	63	False	False			74
A0PK00	TMEM120B	Transmembrane protein 120B	Homo sapiens (Human)	339	8	2.4	Eukaryota | Metazoa | Chordata | Craniata | Vertebrata | Euteleostomi | Mammalia | Eutheria | Euarchontoglires | Primates | Haplorrhini | Catarrhini | Hominidae | Homo	wt	wt_20853	mut_25211					HASREEAELVQQMAAN	HASREEAELVQQMAAN	67	False	False			22
A0PK00	TMEM120B	Transmembrane protein 120B	Homo sapiens (Human)	339	8	2.4	Eukaryota | Metazoa | Chordata | Craniata | Vertebrata | Euteleostomi | Mammalia | Eutheria | Euarchontoglires | Primates | Haplorrhini | Catarrhini | Hominidae | Homo	mut	mut_25211	wt_20853	2	S	E	A0PK00.S69	HAEREEAELVQQMAAN	HAEREEAELVQQMAAN	67	False	False			27
A1A4G5	LNP1	Leukemia NUP98 fusion partner 1	Homo sapiens (Human)	178	146	82	Eukaryota | Metazoa | Chordata | Craniata | Vertebrata | Euteleostomi | Mammalia | Eutheria | Euarchontoglires | Primates | Haplorrhini | Catarrhini | Hominidae | Homo	wt	wt_32490	mut_39614					SKGRSHSKIEKFSESF	SKGRSHSKIEKFSESF	100	False	False			0
A1A4G5	LNP1	Leukemia NUP98 fusion partner 1	Homo sapiens (Human)	178	146	82	Eukaryota | Metazoa | Chordata | Craniata | Vertebrata | Euteleostomi | Mammalia | Eutheria | Euarchontoglires | Primates | Haplorrhini | Catarrhini | Hominidae | Homo	mut	mut_39614	wt_32490	14	S	E	A1A4G5.S114	SKGRSHSKIEKFSEEF	SKGRSHSKIEKFSEEF	100	False	False			1
A1A4G5	LNP1	Leukemia NUP98 fusion partner 1	Homo sapiens (Human)	178	146	82	Eukaryota | Metazoa | Chordata | Craniata | Vertebrata | Euteleostomi | Mammalia | Eutheria | Euarchontoglires | Primates | Haplorrhini | Catarrhini | Hominidae | Homo	wt	wt_32491	mut_39615					SHSKIEKFSESFERQL	SHSKIEKFSESFERQL	104	False	False			1
A1A4G5	LNP1	Leukemia NUP98 fusion partner 1	Homo sapiens (Human)	178	146	82	Eukaryota | Metazoa | Chordata | Craniata | Vertebrata | Euteleostomi | Mammalia | Eutheria | Euarchontoglires | Primates | Haplorrhini | Catarrhini | Hominidae | Homo	mut	mut_39615	wt_32491	10	S	E	A1A4G5.S114	SHSKIEKFSEEFERQL	SHSKIEKFSEEFERQL	104	False	False			1
A1A4G5	LNP1	Leukemia NUP98 fusion partner 1	Homo sapiens (Human)	178	146	82	Eukaryota | Metazoa | Chordata | Craniata | Vertebrata | Euteleostomi | Mammalia | Eutheria | Euarchontoglires | Primates | Haplorrhini | Catarrhini | Hominidae | Homo	wt	wt_32488	mut_39612					IEKFSESFERQLCFRT	IEKFSESFERQLAFRT	108	False	False			0
A1A4G5	LNP1	Leukemia NUP98 fusion partner 1	Homo sapiens (Human)	178	146	82	Eukaryota | Metazoa | Chordata | Craniata | Vertebrata | Euteleostomi | Mammalia | Eutheria | Euarchontoglires | Primates | Haplorrhini | Catarrhini | Hominidae | Homo	mut	mut_39612	wt_32488	6	S	E	A1A4G5.S114	IEKFSEEFERQLCFRT	IEKFSEEFERQLAFRT	108	False	False			0
A1A4G5	LNP1	Leukemia NUP98 fusion partner 1	Homo sapiens (Human)	178	146	82	Eukaryota | Metazoa | Chordata | Craniata | Vertebrata | Euteleostomi | Mammalia | Eutheria | Euarchontoglires | Primates | Haplorrhini | Catarrhini | Hominidae | Homo	wt	wt_32489	mut_39613					SESFERQLCFRTKRSA	SESFERQLAFRTKRSA	112	False	False			32
A1A4G5	LNP1	Leukemia NUP98 fusion partner 1	Homo sapiens (Human)	178	146	82	Eukaryota | Metazoa | Chordata | Craniata | Vertebrata | Euteleostomi | Mammalia | Eutheria | Euarchontoglires | Primates | Haplorrhini | Catarrhini | Hominidae | Homo	mut	mut_39613	wt_32489	2	S	E	A1A4G5.S114	SEEFERQLCFRTKRSA	SEEFERQLAFRTKRSA	112	False	False			13
A1A4S6	ARHGAP10	Rho GTPase-activating protein 10	Homo sapiens (Human)	786	270	34.4	Eukaryota | Metazoa | Chordata | Craniata | Vertebrata | Euteleostomi | Mammalia | Eutheria | Euarchontoglires | Primates | Haplorrhini | Catarrhini | Hominidae | Homo	wt	wt_08362	mut_10022					TPPDTTFPEPTCLSAS	TPPDTTFPEPTALSAS	576	False	False			0
A1A4S6	ARHGAP10	Rho GTPase-activating protein 10	Homo sapiens (Human)	786	270	34.4	Eukaryota | Metazoa | Chordata | Craniata | Vertebrata | Euteleostomi | Mammalia | Eutheria | Euarchontoglires | Primates | Haplorrhini | Catarrhini | Hominidae | Homo	mut	mut_10022	wt_08362	15	S	E	A1A4S6.S591	TPPDTTFPEPTCLSAE	TPPDTTFPEPTALSAE	576	False	False	CDK1,CDK2,MAPK1,MAPK3,MAPK8		0
A1A4S6	ARHGAP10	Rho GTPase-activating protein 10	Homo sapiens (Human)	786	270	34.4	Eukaryota | Metazoa | Chordata | Craniata | Vertebrata | Euteleostomi | Mammalia | Eutheria | Euarchontoglires | Primates | Haplorrhini | Catarrhini | Hominidae | Homo	wt	wt_08361	mut_10021					TTFPEPTCLSASPPNA	TTFPEPTALSASPPNA	580	False	False			19
A1A4S6	ARHGAP10	Rho GTPase-activating protein 10	Homo sapiens (Human)	786	270	34.4	Eukaryota | Metazoa | Chordata | Craniata | Vertebrata | Euteleostomi | Mammalia | Eutheria | Euarchontoglires | Primates | Haplorrhini | Catarrhini | Hominidae | Homo	mut	mut_10021	wt_08361	11	S	E	A1A4S6.S591	TTFPEPTCLSAEPPNA	TTFPEPTALSAEPPNA	580	False	False	CDK1,CDK2,MAPK1,MAPK3,MAPK8		13
A1A4S6	ARHGAP10	Rho GTPase-activating protein 10	Homo sapiens (Human)	786	270	34.4	Eukaryota | Metazoa | Chordata | Craniata | Vertebrata | Euteleostomi | Mammalia | Eutheria | Euarchontoglires | Primates | Haplorrhini | Catarrhini | Hominidae | Homo	wt	wt_08360	mut_10020					EPTCLSASPPNAPPRQ	EPTALSASPPNAPPRQ	584	False	False			30
A1A4S6	ARHGAP10	Rho GTPase-activating protein 10	Homo sapiens (Human)	786	270	34.4	Eukaryota | Metazoa | Chordata | Craniata | Vertebrata | Euteleostomi | Mammalia | Eutheria | Euarchontoglires | Primates | Haplorrhini | Catarrhini | Hominidae | Homo	mut	mut_10020	wt_08360	7	S	E	A1A4S6.S591	EPTCLSAEPPNAPPRQ	EPTALSAEPPNAPPRQ	584	False	False	CDK1,CDK2,MAPK1,MAPK3,MAPK8		6
A1A4S6	ARHGAP10	Rho GTPase-activating protein 10	Homo sapiens (Human)	786	270	34.4	Eukaryota | Metazoa | Chordata | Craniata | Vertebrata | Euteleostomi | Mammalia | Eutheria | Euarchontoglires | Primates | Haplorrhini | Catarrhini | Hominidae | Homo	wt	wt_08359	mut_10019					LSASPPNAPPRQSKRQ	LSASPPNAPPRQSKRQ	588	False	False			11
A1A4S6	ARHGAP10	Rho GTPase-activating protein 10	Homo sapiens (Human)	786	270	34.4	Eukaryota | Metazoa | Chordata | Craniata | Vertebrata | Euteleostomi | Mammalia | Eutheria | Euarchontoglires | Primates | Haplorrhini | Catarrhini | Hominidae | Homo	mut	mut_10019	wt_08359	3	S	E	A1A4S6.S591	LSAEPPNAPPRQSKRQ	LSAEPPNAPPRQSKRQ	588	False	False	CDK1,CDK2,MAPK1,MAPK3,MAPK8		24
A1A5D9	BICDL2	BICD family-like cargo adapter 2	Homo sapiens (Human)	508	448	88.2	Eukaryota | Metazoa | Chordata | Craniata | Vertebrata | Euteleostomi | Mammalia | Eutheria | Euarchontoglires | Primates | Haplorrhini | Catarrhini | Hominidae | Homo	wt	wt_11547	mut_13869					EGFFPFVLERRDSFLG	EGFFPFVLERRDSFLG	24	False	False			4
A1A5D9	BICDL2	BICD family-like cargo adapter 2	Homo sapiens (Human)	508	448	88.2	Eukaryota | Metazoa | Chordata | Craniata | Vertebrata | Euteleostomi | Mammalia | Eutheria | Euarchontoglires | Primates | Haplorrhini | Catarrhini | Hominidae | Homo	mut	mut_13869	wt_11547	12	S	E	A1A5D9.S36	EGFFPFVLERRDEFLG	EGFFPFVLERRDEFLG	24	False	False	AURKB,PRKACA,PRKD1		0
A1A5D9	BICDL2	BICD family-like cargo adapter 2	Homo sapiens (Human)	508	448	88.2	Eukaryota | Metazoa | Chordata | Craniata | Vertebrata | Euteleostomi | Mammalia | Eutheria | Euarchontoglires | Primates | Haplorrhini | Catarrhini | Hominidae | Homo	wt	wt_11546	mut_13868					PFVLERRDSFLGGGPG	PFVLERRDSFLGGGPG	28	False	False			38
A1A5D9	BICDL2	BICD family-like cargo adapter 2	Homo sapiens (Human)	508	448	88.2	Eukaryota | Metazoa | Chordata | Craniata | Vertebrata | Euteleostomi | Mammalia | Eutheria | Euarchontoglires | Primates | Haplorrhini | Catarrhini | Hominidae | Homo	mut	mut_13868	wt_11546	8	S	E	A1A5D9.S36	PFVLERRDEFLGGGPG	PFVLERRDEFLGGGPG	28	False	False	AURKB,PRKACA,PRKD1		7
A1A5D9	BICDL2	BICD family-like cargo adapter 2	Homo sapiens (Human)	508	448	88.2	Eukaryota | Metazoa | Chordata | Craniata | Vertebrata | Euteleostomi | Mammalia | Eutheria | Euarchontoglires | Primates | Haplorrhini | Catarrhini | Hominidae | Homo	wt	wt_11544	mut_13866					ERRDSFLGGGPGPEEP	ERRDSFLGGGPGPEEP	32	False	False			1
A1A5D9	BICDL2	BICD family-like cargo adapter 2	Homo sapiens (Human)	508	448	88.2	Eukaryota | Metazoa | Chordata | Craniata | Vertebrata | Euteleostomi | Mammalia | Eutheria | Euarchontoglires | Primates | Haplorrhini | Catarrhini | Hominidae | Homo	mut	mut_13866	wt_11544	4	S	E	A1A5D9.S36	ERRDEFLGGGPGPEEP	ERRDEFLGGGPGPEEP	32	False	False	AURKB,PRKACA,PRKD1		1
A1A5D9	BICDL2	BICD family-like cargo adapter 2	Homo sapiens (Human)	508	448	88.2	Eukaryota | Metazoa | Chordata | Craniata | Vertebrata | Euteleostomi | Mammalia | Eutheria | Euarchontoglires | Primates | Haplorrhini | Catarrhini | Hominidae | Homo	wt	wt_11545	mut_13867					SFLGGGPGPEEPEDLA	SFLGGGPGPEEPEDLA	36	False	False			1
A1A5D9	BICDL2	BICD family-like cargo adapter 2	Homo sapiens (Human)	508	448	88.2	Eukaryota | Metazoa | Chordata | Craniata | Vertebrata | Euteleostomi | Mammalia | Eutheria | Euarchontoglires | Primates | Haplorrhini | Catarrhini | Hominidae | Homo	mut	mut_13867	wt_11545	0	S	E	A1A5D9.S36	EFLGGGPGPEEPEDLA	EFLGGGPGPEEPEDLA	36	False	False	AURKB,PRKACA,PRKD1		1
A1L020	MEX3A	RNA-binding protein MEX3A	Homo sapiens (Human)	520	336	64.6	Eukaryota | Metazoa | Chordata | Craniata | Vertebrata | Euteleostomi | Mammalia | Eutheria | Euarchontoglires | Primates | Haplorrhini | Catarrhini | Hominidae | Homo	wt	wt_12035	mut_14465					SSSAKARAGPPGAHRS	SSSAKARAGPPGAHRS	413	False	False			0
A1L020	MEX3A	RNA-binding protein MEX3A	Homo sapiens (Human)	520	336	64.6	Eukaryota | Metazoa | Chordata | Craniata | Vertebrata | Euteleostomi | Mammalia | Eutheria | Euarchontoglires | Primates | Haplorrhini | Catarrhini | Hominidae | Homo	mut	mut_14465	wt_12035	15	S	E	A1L020.S428	SSSAKARAGPPGAHRE	SSSAKARAGPPGAHRE	413	False	False	CDK1,CDK5,MAPK1,MAPK3,MAPK8		10
A1L020	MEX3A	RNA-binding protein MEX3A	Homo sapiens (Human)	520	336	64.6	Eukaryota | Metazoa | Chordata | Craniata | Vertebrata | Euteleostomi | Mammalia | Eutheria | Euarchontoglires | Primates | Haplorrhini | Catarrhini | Hominidae | Homo	wt	wt_12032	mut_14462					KARAGPPGAHRSPATS	KARAGPPGAHRSPATS	417	False	False			6
A1L020	MEX3A	RNA-binding protein MEX3A	Homo sapiens (Human)	520	336	64.6	Eukaryota | Metazoa | Chordata | Craniata | Vertebrata | Euteleostomi | Mammalia | Eutheria | Euarchontoglires | Primates | Haplorrhini | Catarrhini | Hominidae | Homo	mut	mut_14462	wt_12032	11	S	E	A1L020.S428	KARAGPPGAHREPATS	KARAGPPGAHREPATS	417	False	False	CDK1,CDK5,MAPK1,MAPK3,MAPK8		0
A1L020	MEX3A	RNA-binding protein MEX3A	Homo sapiens (Human)	520	336	64.6	Eukaryota | Metazoa | Chordata | Craniata | Vertebrata | Euteleostomi | Mammalia | Eutheria | Euarchontoglires | Primates | Haplorrhini | Catarrhini | Hominidae | Homo	wt	wt_12033	mut_14463					GPPGAHRSPATSAGPE	GPPGAHRSPATSAGPE	421	False	False			16
A1L020	MEX3A	RNA-binding protein MEX3A	Homo sapiens (Human)	520	336	64.6	Eukaryota | Metazoa | Chordata | Craniata | Vertebrata | Euteleostomi | Mammalia | Eutheria | Euarchontoglires | Primates | Haplorrhini | Catarrhini | Hominidae | Homo	mut	mut_14463	wt_12033	7	S	E	A1L020.S428	GPPGAHREPATSAGPE	GPPGAHREPATSAGPE	421	False	False	CDK1,CDK5,MAPK1,MAPK3,MAPK8		2
A1L020	MEX3A	RNA-binding protein MEX3A	Homo sapiens (Human)	520	336	64.6	Eukaryota | Metazoa | Chordata | Craniata | Vertebrata | Euteleostomi | Mammalia | Eutheria | Euarchontoglires | Primates | Haplorrhini | Catarrhini | Hominidae | Homo	wt	wt_12034	mut_14464					AHRSPATSAGPELAGL	AHRSPATSAGPELAGL	425	False	False			55
A1L020	MEX3A	RNA-binding protein MEX3A	Homo sapiens (Human)	520	336	64.6	Eukaryota | Metazoa | Chordata | Craniata | Vertebrata | Euteleostomi | Mammalia | Eutheria | Euarchontoglires | Primates | Haplorrhini | Catarrhini | Hominidae | Homo	mut	mut_14464	wt_12034	3	S	E	A1L020.S428	AHREPATSAGPELAGL	AHREPATSAGPELAGL	425	False	False	CDK1,CDK5,MAPK1,MAPK3,MAPK8		25
A1L020	MEX3A	RNA-binding protein MEX3A	Homo sapiens (Human)	520	336	64.6	Eukaryota | Metazoa | Chordata | Craniata | Vertebrata | Euteleostomi | Mammalia | Eutheria | Euarchontoglires | Primates | Haplorrhini | Catarrhini | Hominidae | Homo	wt	wt_12036	mut_14466					PLQGFSKLGGGGLRSP	PLQGFSKLGGGGLRSP	448	False	False			13
A1L020	MEX3A	RNA-binding protein MEX3A	Homo sapiens (Human)	520	336	64.6	Eukaryota | Metazoa | Chordata | Craniata | Vertebrata | Euteleostomi | Mammalia | Eutheria | Euarchontoglires | Primates | Haplorrhini | Catarrhini | Hominidae | Homo	mut	mut_14466	wt_12036	14	S	E	A1L020.S462	PLQGFSKLGGGGLREP	PLQGFSKLGGGGLREP	448	False	False	CDK1,MAPK1,MAPK3,MAPK8		35
A1L162	ERICH2	Glutamate-rich protein 2	Homo sapiens (Human)	156	152	97.4	Eukaryota | Metazoa | Chordata | Craniata | Vertebrata | Euteleostomi | Mammalia | Eutheria | Euarchontoglires | Primates | Haplorrhini | Catarrhini | Hominidae | Homo	wt	wt_28879	mut_35286					TNDEDDDEDSNPKKNT	TNDEDDDEDSNPKKNT	48	False	False			0
A1L162	ERICH2	Glutamate-rich protein 2	Homo sapiens (Human)	156	152	97.4	Eukaryota | Metazoa | Chordata | Craniata | Vertebrata | Euteleostomi | Mammalia | Eutheria | Euarchontoglires | Primates | Haplorrhini | Catarrhini | Hominidae | Homo	mut	mut_35286	wt_28879	15	T	E	A1L162.T63	TNDEDDDEDSNPKKNE	TNDEDDDEDSNPKKNE	48	False	False	ATM,ATR		2
A1L162	ERICH2	Glutamate-rich protein 2	Homo sapiens (Human)	156	152	97.4	Eukaryota | Metazoa | Chordata | Craniata | Vertebrata | Euteleostomi | Mammalia | Eutheria | Euarchontoglires | Primates | Haplorrhini | Catarrhini | Hominidae | Homo	wt	wt_28877	mut_35284					DDDEDSNPKKNTQAPL	DDDEDSNPKKNTQAPL	52	False	False			1
A1L162	ERICH2	Glutamate-rich protein 2	Homo sapiens (Human)	156	152	97.4	Eukaryota | Metazoa | Chordata | Craniata | Vertebrata | Euteleostomi | Mammalia | Eutheria | Euarchontoglires | Primates | Haplorrhini | Catarrhini | Hominidae | Homo	mut	mut_35284	wt_28877	11	T	E	A1L162.T63	DDDEDSNPKKNEQAPL	DDDEDSNPKKNEQAPL	52	False	False	ATM,ATR		4
A1L162	ERICH2	Glutamate-rich protein 2	Homo sapiens (Human)	156	152	97.4	Eukaryota | Metazoa | Chordata | Craniata | Vertebrata | Euteleostomi | Mammalia | Eutheria | Euarchontoglires | Primates | Haplorrhini | Catarrhini | Hominidae | Homo	wt	wt_28876	mut_35283					DSNPKKNTQAPLELMA	DSNPKKNTQAPLELMA	56	False	False			11
A1L162	ERICH2	Glutamate-rich protein 2	Homo sapiens (Human)	156	152	97.4	Eukaryota | Metazoa | Chordata | Craniata | Vertebrata | Euteleostomi | Mammalia | Eutheria | Euarchontoglires | Primates | Haplorrhini | Catarrhini | Hominidae | Homo	mut	mut_35283	wt_28876	7	T	E	A1L162.T63	DSNPKKNEQAPLELMA	DSNPKKNEQAPLELMA	56	False	False	ATM,ATR		8
A1L162	ERICH2	Glutamate-rich protein 2	Homo sapiens (Human)	156	152	97.4	Eukaryota | Metazoa | Chordata | Craniata | Vertebrata | Euteleostomi | Mammalia | Eutheria | Euarchontoglires | Primates | Haplorrhini | Catarrhini | Hominidae | Homo	wt	wt_28878	mut_35285					KKNTQAPLELMAEFLR	KKNTQAPLELMAEFLR	60	False	False			4
A1L162	ERICH2	Glutamate-rich protein 2	Homo sapiens (Human)	156	152	97.4	Eukaryota | Metazoa | Chordata | Craniata | Vertebrata | Euteleostomi | Mammalia | Eutheria | Euarchontoglires | Primates | Haplorrhini | Catarrhini | Hominidae | Homo	mut	mut_35285	wt_28878	3	T	E	A1L162.T63	KKNEQAPLELMAEFLR	KKNEQAPLELMAEFLR	60	False	False	ATM,ATR		4
A1L170	C1orf226	Uncharacterized protein C1orf226	Homo sapiens (Human)	272	272	100	Eukaryota | Metazoa | Chordata | Craniata | Vertebrata | Euteleostomi | Mammalia | Eutheria | Euarchontoglires | Primates | Haplorrhini | Catarrhini | Hominidae | Homo	wt	wt_01876	mut_02298;mut_02302					QDESKLKMTECRRASS	QDESKLKMTEARRASS	208	False	False			5
A1L170	C1orf226	Uncharacterized protein C1orf226	Homo sapiens (Human)	272	272	100	Eukaryota | Metazoa | Chordata | Craniata | Vertebrata | Euteleostomi | Mammalia | Eutheria | Euarchontoglires | Primates | Haplorrhini | Catarrhini | Hominidae | Homo	mut	mut_02298	wt_01876	14	S	E	A1L170.S222	QDESKLKMTECRRAES	QDESKLKMTEARRAES	208	False	False	AURKB,PRKACA		4
A1L170	C1orf226	Uncharacterized protein C1orf226	Homo sapiens (Human)	272	272	100	Eukaryota | Metazoa | Chordata | Craniata | Vertebrata | Euteleostomi | Mammalia | Eutheria | Euarchontoglires | Primates | Haplorrhini | Catarrhini | Hominidae | Homo	mut	mut_02302	wt_01876	15	S	E	A1L170.S223	QDESKLKMTECRRASE	QDESKLKMTEARRASE	208	False	False	CDK1,MAPK8		0
A1L170	C1orf226	Uncharacterized protein C1orf226	Homo sapiens (Human)	272	272	100	Eukaryota | Metazoa | Chordata | Craniata | Vertebrata | Euteleostomi | Mammalia | Eutheria | Euarchontoglires | Primates | Haplorrhini | Catarrhini | Hominidae | Homo	wt	wt_01873	mut_02295;mut_02299					KLKMTECRRASSPSLI	KLKMTEARRASSPSLI	212	False	False			18
A1L170	C1orf226	Uncharacterized protein C1orf226	Homo sapiens (Human)	272	272	100	Eukaryota | Metazoa | Chordata | Craniata | Vertebrata | Euteleostomi | Mammalia | Eutheria | Euarchontoglires | Primates | Haplorrhini | Catarrhini | Hominidae | Homo	mut	mut_02295	wt_01873	10	S	E	A1L170.S222	KLKMTECRRAESPSLI	KLKMTEARRAESPSLI	212	False	False	AURKB,PRKACA		8
A1L170	C1orf226	Uncharacterized protein C1orf226	Homo sapiens (Human)	272	272	100	Eukaryota | Metazoa | Chordata | Craniata | Vertebrata | Euteleostomi | Mammalia | Eutheria | Euarchontoglires | Primates | Haplorrhini | Catarrhini | Hominidae | Homo	mut	mut_02299	wt_01873	11	S	E	A1L170.S223	KLKMTECRRASEPSLI	KLKMTEARRASEPSLI	212	False	False	CDK1,MAPK8		9
A1L170	C1orf226	Uncharacterized protein C1orf226	Homo sapiens (Human)	272	272	100	Eukaryota | Metazoa | Chordata | Craniata | Vertebrata | Euteleostomi | Mammalia | Eutheria | Euarchontoglires | Primates | Haplorrhini | Catarrhini | Hominidae | Homo	wt	wt_01875	mut_02297;mut_02301					TECRRASSPSLIERNG	TEARRASSPSLIERNG	216	False	False			24
A1L170	C1orf226	Uncharacterized protein C1orf226	Homo sapiens (Human)	272	272	100	Eukaryota | Metazoa | Chordata | Craniata | Vertebrata | Euteleostomi | Mammalia | Eutheria | Euarchontoglires | Primates | Haplorrhini | Catarrhini | Hominidae | Homo	mut	mut_02297	wt_01875	6	S	E	A1L170.S222	TECRRAESPSLIERNG	TEARRAESPSLIERNG	216	False	False	AURKB,PRKACA		18
A1L170	C1orf226	Uncharacterized protein C1orf226	Homo sapiens (Human)	272	272	100	Eukaryota | Metazoa | Chordata | Craniata | Vertebrata | Euteleostomi | Mammalia | Eutheria | Euarchontoglires | Primates | Haplorrhini | Catarrhini | Hominidae | Homo	mut	mut_02301	wt_01875	7	S	E	A1L170.S223	TECRRASEPSLIERNG	TEARRASEPSLIERNG	216	False	False	CDK1,MAPK8		42
A1L170	C1orf226	Uncharacterized protein C1orf226	Homo sapiens (Human)	272	272	100	Eukaryota | Metazoa | Chordata | Craniata | Vertebrata | Euteleostomi | Mammalia | Eutheria | Euarchontoglires | Primates | Haplorrhini | Catarrhini | Hominidae | Homo	wt	wt_01874	mut_02296;mut_02300					RASSPSLIERNGFKLS	RASSPSLIERNGFKLS	220	False	False			8
A1L170	C1orf226	Uncharacterized protein C1orf226	Homo sapiens (Human)	272	272	100	Eukaryota | Metazoa | Chordata | Craniata | Vertebrata | Euteleostomi | Mammalia | Eutheria | Euarchontoglires | Primates | Haplorrhini | Catarrhini | Hominidae | Homo	mut	mut_02296	wt_01874	2	S	E	A1L170.S222	RAESPSLIERNGFKLS	RAESPSLIERNGFKLS	220	False	False	AURKB,PRKACA		4
A1L170	C1orf226	Uncharacterized protein C1orf226	Homo sapiens (Human)	272	272	100	Eukaryota | Metazoa | Chordata | Craniata | Vertebrata | Euteleostomi | Mammalia | Eutheria | Euarchontoglires | Primates | Haplorrhini | Catarrhini | Hominidae | Homo	mut	mut_02300	wt_01874	3	S	E	A1L170.S223	RASEPSLIERNGFKLS	RASEPSLIERNGFKLS	220	False	False	CDK1,MAPK8		6
A1L170	C1orf226	Uncharacterized protein C1orf226	Homo sapiens (Human)	272	272	100	Eukaryota | Metazoa | Chordata | Craniata | Vertebrata | Euteleostomi | Mammalia | Eutheria | Euarchontoglires | Primates | Haplorrhini | Catarrhini | Hominidae | Homo	wt	wt_01877	mut_02303					LSPISLAESWEDGSPP	LSPISLAESWEDGSPP	236	False	False			20
A1L170	C1orf226	Uncharacterized protein C1orf226	Homo sapiens (Human)	272	272	100	Eukaryota | Metazoa | Chordata | Craniata | Vertebrata | Euteleostomi | Mammalia | Eutheria | Euarchontoglires | Primates | Haplorrhini | Catarrhini | Hominidae | Homo	mut	mut_02303	wt_01877	13	S	E	A1L170.S249	LSPISLAESWEDGEPP	LSPISLAESWEDGEPP	236	False	False	CDK1,MAPK1,MAPK3,MAPK8		16
A1L170	C1orf226	Uncharacterized protein C1orf226	Homo sapiens (Human)	272	272	100	Eukaryota | Metazoa | Chordata | Craniata | Vertebrata | Euteleostomi | Mammalia | Eutheria | Euarchontoglires | Primates | Haplorrhini | Catarrhini | Hominidae | Homo	wt	wt_01880	mut_02306					SLAESWEDGSPPPQAR	SLAESWEDGSPPPQAR	240	False	False			16
A1L170	C1orf226	Uncharacterized protein C1orf226	Homo sapiens (Human)	272	272	100	Eukaryota | Metazoa | Chordata | Craniata | Vertebrata | Euteleostomi | Mammalia | Eutheria | Euarchontoglires | Primates | Haplorrhini | Catarrhini | Hominidae | Homo	mut	mut_02306	wt_01880	9	S	E	A1L170.S249	SLAESWEDGEPPPQAR	SLAESWEDGEPPPQAR	240	False	False	CDK1,MAPK1,MAPK3,MAPK8		4
A1L170	C1orf226	Uncharacterized protein C1orf226	Homo sapiens (Human)	272	272	100	Eukaryota | Metazoa | Chordata | Craniata | Vertebrata | Euteleostomi | Mammalia | Eutheria | Euarchontoglires | Primates | Haplorrhini | Catarrhini | Hominidae | Homo	wt	wt_01878	mut_02304					SWEDGSPPPQARTSSL	SWEDGSPPPQARTSSL	244	False	False			19
A1L170	C1orf226	Uncharacterized protein C1orf226	Homo sapiens (Human)	272	272	100	Eukaryota | Metazoa | Chordata | Craniata | Vertebrata | Euteleostomi | Mammalia | Eutheria | Euarchontoglires | Primates | Haplorrhini | Catarrhini | Hominidae | Homo	mut	mut_02304	wt_01878	5	S	E	A1L170.S249	SWEDGEPPPQARTSSL	SWEDGEPPPQARTSSL	244	False	False	CDK1,MAPK1,MAPK3,MAPK8		15
A1L170	C1orf226	Uncharacterized protein C1orf226	Homo sapiens (Human)	272	272	100	Eukaryota | Metazoa | Chordata | Craniata | Vertebrata | Euteleostomi | Mammalia | Eutheria | Euarchontoglires | Primates | Haplorrhini | Catarrhini | Hominidae | Homo	wt	wt_01879	mut_02305					GSPPPQARTSSLDNEG	GSPPPQARTSSLDNEG	248	False	False			2
A1L170	C1orf226	Uncharacterized protein C1orf226	Homo sapiens (Human)	272	272	100	Eukaryota | Metazoa | Chordata | Craniata | Vertebrata | Euteleostomi | Mammalia | Eutheria | Euarchontoglires | Primates | Haplorrhini | Catarrhini | Hominidae | Homo	mut	mut_02305	wt_01879	1	S	E	A1L170.S249	GEPPPQARTSSLDNEG	GEPPPQARTSSLDNEG	248	False	False	CDK1,MAPK1,MAPK3,MAPK8		3
A1L390	PLEKHG3	Pleckstrin homology domain-containing family G member 3	Homo sapiens (Human)	1219	899	73.7	Eukaryota | Metazoa | Chordata | Craniata | Vertebrata | Euteleostomi | Mammalia | Eutheria | Euarchontoglires | Primates | Haplorrhini | Catarrhini | Hominidae | Homo	wt	wt_09731	mut_11656					AILEMDSYYPNRYRCS	AILEMDSYYPNRYRAS	408	False	False			7
A1L390	PLEKHG3	Pleckstrin homology domain-containing family G member 3	Homo sapiens (Human)	1219	899	73.7	Eukaryota | Metazoa | Chordata | Craniata | Vertebrata | Euteleostomi | Mammalia | Eutheria | Euarchontoglires | Primates | Haplorrhini | Catarrhini | Hominidae | Homo	mut	mut_11656	wt_09731	15	S	E	A1L390.S423	AILEMDSYYPNRYRCE	AILEMDSYYPNRYRAE	408	False	False	CDK1,MAPK8		8
A1L390	PLEKHG3	Pleckstrin homology domain-containing family G member 3	Homo sapiens (Human)	1219	899	73.7	Eukaryota | Metazoa | Chordata | Craniata | Vertebrata | Euteleostomi | Mammalia | Eutheria | Euarchontoglires | Primates | Haplorrhini | Catarrhini | Hominidae | Homo	wt	wt_09728	mut_11653					MDSYYPNRYRCSPERL	MDSYYPNRYRASPERL	412	False	False			11
A1L390	PLEKHG3	Pleckstrin homology domain-containing family G member 3	Homo sapiens (Human)	1219	899	73.7	Eukaryota | Metazoa | Chordata | Craniata | Vertebrata | Euteleostomi | Mammalia | Eutheria | Euarchontoglires | Primates | Haplorrhini | Catarrhini | Hominidae | Homo	mut	mut_11653	wt_09728	11	S	E	A1L390.S423	MDSYYPNRYRCEPERL	MDSYYPNRYRAEPERL	412	False	False	CDK1,MAPK8		7
A1L390	PLEKHG3	Pleckstrin homology domain-containing family G member 3	Homo sapiens (Human)	1219	899	73.7	Eukaryota | Metazoa | Chordata | Craniata | Vertebrata | Euteleostomi | Mammalia | Eutheria | Euarchontoglires | Primates | Haplorrhini | Catarrhini | Hominidae | Homo	wt	wt_09729	mut_11654					YPNRYRCSPERLKKAW	YPNRYRASPERLKKAW	416	False	False			5
A1L390	PLEKHG3	Pleckstrin homology domain-containing family G member 3	Homo sapiens (Human)	1219	899	73.7	Eukaryota | Metazoa | Chordata | Craniata | Vertebrata | Euteleostomi | Mammalia | Eutheria | Euarchontoglires | Primates | Haplorrhini | Catarrhini | Hominidae | Homo	mut	mut_11654	wt_09729	7	S	E	A1L390.S423	YPNRYRCEPERLKKAW	YPNRYRAEPERLKKAW	416	False	False	CDK1,MAPK8		2
A1L390	PLEKHG3	Pleckstrin homology domain-containing family G member 3	Homo sapiens (Human)	1219	899	73.7	Eukaryota | Metazoa | Chordata | Craniata | Vertebrata | Euteleostomi | Mammalia | Eutheria | Euarchontoglires | Primates | Haplorrhini | Catarrhini | Hominidae | Homo	wt	wt_09730	mut_11655					YRCSPERLKKAWSSQD	YRASPERLKKAWSSQD	420	False	False			31
A1L390	PLEKHG3	Pleckstrin homology domain-containing family G member 3	Homo sapiens (Human)	1219	899	73.7	Eukaryota | Metazoa | Chordata | Craniata | Vertebrata | Euteleostomi | Mammalia | Eutheria | Euarchontoglires | Primates | Haplorrhini | Catarrhini | Hominidae | Homo	mut	mut_11655	wt_09730	3	S	E	A1L390.S423	YRCEPERLKKAWSSQD	YRAEPERLKKAWSSQD	420	False	False	CDK1,MAPK8		61
A1L390	PLEKHG3	Pleckstrin homology domain-containing family G member 3	Homo sapiens (Human)	1219	899	73.7	Eukaryota | Metazoa | Chordata | Craniata | Vertebrata | Euteleostomi | Mammalia | Eutheria | Euarchontoglires | Primates | Haplorrhini | Catarrhini | Hominidae | Homo	wt	wt_09722	mut_11647					VIAERFVSSFSRRSSV	VIAERFVSSFSRRSSV	604	False	False			76
A1L390	PLEKHG3	Pleckstrin homology domain-containing family G member 3	Homo sapiens (Human)	1219	899	73.7	Eukaryota | Metazoa | Chordata | Craniata | Vertebrata | Euteleostomi | Mammalia | Eutheria | Euarchontoglires | Primates | Haplorrhini | Catarrhini | Hominidae | Homo	mut	mut_11647	wt_09722	14	S	E	A1L390.S618	VIAERFVSSFSRRSEV	VIAERFVSSFSRRSEV	604	False	False	AURKB,PRKACA		16
A1L390	PLEKHG3	Pleckstrin homology domain-containing family G member 3	Homo sapiens (Human)	1219	899	73.7	Eukaryota | Metazoa | Chordata | Craniata | Vertebrata | Euteleostomi | Mammalia | Eutheria | Euarchontoglires | Primates | Haplorrhini | Catarrhini | Hominidae | Homo	wt	wt_09723	mut_11648					RFVSSFSRRSSVAQED	RFVSSFSRRSSVAQED	608	False	False			12
A1L390	PLEKHG3	Pleckstrin homology domain-containing family G member 3	Homo sapiens (Human)	1219	899	73.7	Eukaryota | Metazoa | Chordata | Craniata | Vertebrata | Euteleostomi | Mammalia | Eutheria | Euarchontoglires | Primates | Haplorrhini | Catarrhini | Hominidae | Homo	mut	mut_11648	wt_09723	10	S	E	A1L390.S618	RFVSSFSRRSEVAQED	RFVSSFSRRSEVAQED	608	False	False	AURKB,PRKACA		12
A1L390	PLEKHG3	Pleckstrin homology domain-containing family G member 3	Homo sapiens (Human)	1219	899	73.7	Eukaryota | Metazoa | Chordata | Craniata | Vertebrata | Euteleostomi | Mammalia | Eutheria | Euarchontoglires | Primates | Haplorrhini | Catarrhini | Hominidae | Homo	wt	wt_09720	mut_11645					SFSRRSSVAQEDSKSS	SFSRRSSVAQEDSKSS	612	False	False			1
A1L390	PLEKHG3	Pleckstrin homology domain-containing family G member 3	Homo sapiens (Human)	1219	899	73.7	Eukaryota | Metazoa | Chordata | Craniata | Vertebrata | Euteleostomi | Mammalia | Eutheria | Euarchontoglires | Primates | Haplorrhini | Catarrhini | Hominidae | Homo	mut	mut_11645	wt_09720	6	S	E	A1L390.S618	SFSRRSEVAQEDSKSS	SFSRRSEVAQEDSKSS	612	False	False	AURKB,PRKACA		2
A1L390	PLEKHG3	Pleckstrin homology domain-containing family G member 3	Homo sapiens (Human)	1219	899	73.7	Eukaryota | Metazoa | Chordata | Craniata | Vertebrata | Euteleostomi | Mammalia | Eutheria | Euarchontoglires | Primates | Haplorrhini | Catarrhini | Hominidae | Homo	wt	wt_09721	mut_11646					RSSVAQEDSKSSGFGS	RSSVAQEDSKSSGFGS	616	False	False			28
A1L390	PLEKHG3	Pleckstrin homology domain-containing family G member 3	Homo sapiens (Human)	1219	899	73.7	Eukaryota | Metazoa | Chordata | Craniata | Vertebrata | Euteleostomi | Mammalia | Eutheria | Euarchontoglires | Primates | Haplorrhini | Catarrhini | Hominidae | Homo	mut	mut_11646	wt_09721	2	S	E	A1L390.S618	RSEVAQEDSKSSGFGS	RSEVAQEDSKSSGFGS	616	False	False	AURKB,PRKACA		30
A1L390	PLEKHG3	Pleckstrin homology domain-containing family G member 3	Homo sapiens (Human)	1219	899	73.7	Eukaryota | Metazoa | Chordata | Craniata | Vertebrata | Euteleostomi | Mammalia | Eutheria | Euarchontoglires | Primates | Haplorrhini | Catarrhini | Hominidae | Homo	wt	wt_09714	mut_11639					GFGSPRLVSRSSSVLS	GFGSPRLVSRSSSVLS	628	False	False			7
A1L390	PLEKHG3	Pleckstrin homology domain-containing family G member 3	Homo sapiens (Human)	1219	899	73.7	Eukaryota | Metazoa | Chordata | Craniata | Vertebrata | Euteleostomi | Mammalia | Eutheria | Euarchontoglires | Primates | Haplorrhini | Catarrhini | Hominidae | Homo	mut	mut_11639	wt_09714	12	S	E	A1L390.S640	GFGSPRLVSRSSEVLS	GFGSPRLVSRSSEVLS	628	False	False			0
A1L390	PLEKHG3	Pleckstrin homology domain-containing family G member 3	Homo sapiens (Human)	1219	899	73.7	Eukaryota | Metazoa | Chordata | Craniata | Vertebrata | Euteleostomi | Mammalia | Eutheria | Euarchontoglires | Primates | Haplorrhini | Catarrhini | Hominidae | Homo	wt	wt_09715	mut_11640					PRLVSRSSSVLSLEGS	PRLVSRSSSVLSLEGS	632	False	False			19
A1L390	PLEKHG3	Pleckstrin homology domain-containing family G member 3	Homo sapiens (Human)	1219	899	73.7	Eukaryota | Metazoa | Chordata | Craniata | Vertebrata | Euteleostomi | Mammalia | Eutheria | Euarchontoglires | Primates | Haplorrhini | Catarrhini | Hominidae | Homo	mut	mut_11640	wt_09715	8	S	E	A1L390.S640	PRLVSRSSEVLSLEGS	PRLVSRSSEVLSLEGS	632	False	False			14
A1L390	PLEKHG3	Pleckstrin homology domain-containing family G member 3	Homo sapiens (Human)	1219	899	73.7	Eukaryota | Metazoa | Chordata | Craniata | Vertebrata | Euteleostomi | Mammalia | Eutheria | Euarchontoglires | Primates | Haplorrhini | Catarrhini | Hominidae | Homo	wt	wt_09712	mut_11637					SRSSSVLSLEGSEKGL	SRSSSVLSLEGSEKGL	636	False	False			5
A1L390	PLEKHG3	Pleckstrin homology domain-containing family G member 3	Homo sapiens (Human)	1219	899	73.7	Eukaryota | Metazoa | Chordata | Craniata | Vertebrata | Euteleostomi | Mammalia | Eutheria | Euarchontoglires | Primates | Haplorrhini | Catarrhini | Hominidae | Homo	mut	mut_11637	wt_09712	4	S	E	A1L390.S640	SRSSEVLSLEGSEKGL	SRSSEVLSLEGSEKGL	636	False	False			4
A1L390	PLEKHG3	Pleckstrin homology domain-containing family G member 3	Homo sapiens (Human)	1219	899	73.7	Eukaryota | Metazoa | Chordata | Craniata | Vertebrata | Euteleostomi | Mammalia | Eutheria | Euarchontoglires | Primates | Haplorrhini | Catarrhini | Hominidae | Homo	wt	wt_09713	mut_11638					SVLSLEGSEKGLARHG	SVLSLEGSEKGLARHG	640	False	False			46
A1L390	PLEKHG3	Pleckstrin homology domain-containing family G member 3	Homo sapiens (Human)	1219	899	73.7	Eukaryota | Metazoa | Chordata | Craniata | Vertebrata | Euteleostomi | Mammalia | Eutheria | Euarchontoglires | Primates | Haplorrhini | Catarrhini | Hominidae | Homo	mut	mut_11638	wt_09713	0	S	E	A1L390.S640	EVLSLEGSEKGLARHG	EVLSLEGSEKGLARHG	640	False	False			10
A1L390	PLEKHG3	Pleckstrin homology domain-containing family G member 3	Homo sapiens (Human)	1219	899	73.7	Eukaryota | Metazoa | Chordata | Craniata | Vertebrata | Euteleostomi | Mammalia | Eutheria | Euarchontoglires | Primates | Haplorrhini | Catarrhini | Hominidae | Homo	wt	wt_09727	mut_11652					EHHDAGFSVRRRESLS	EHHDAGFSVRRRESLS	728	False	False			22
A1L390	PLEKHG3	Pleckstrin homology domain-containing family G member 3	Homo sapiens (Human)	1219	899	73.7	Eukaryota | Metazoa | Chordata | Craniata | Vertebrata | Euteleostomi | Mammalia | Eutheria | Euarchontoglires | Primates | Haplorrhini | Catarrhini | Hominidae | Homo	mut	mut_11652	wt_09727	13	S	E	A1L390.S741	EHHDAGFSVRRREELS	EHHDAGFSVRRREELS	728	False	False	AURKB,PRKACA		8
A1L390	PLEKHG3	Pleckstrin homology domain-containing family G member 3	Homo sapiens (Human)	1219	899	73.7	Eukaryota | Metazoa | Chordata | Craniata | Vertebrata | Euteleostomi | Mammalia | Eutheria | Euarchontoglires | Primates | Haplorrhini | Catarrhini | Hominidae | Homo	wt	wt_09724	mut_11649					AGFSVRRRESLSYIPK	AGFSVRRRESLSYIPK	732	False	False			0
A1L390	PLEKHG3	Pleckstrin homology domain-containing family G member 3	Homo sapiens (Human)	1219	899	73.7	Eukaryota | Metazoa | Chordata | Craniata | Vertebrata | Euteleostomi | Mammalia | Eutheria | Euarchontoglires | Primates | Haplorrhini | Catarrhini | Hominidae | Homo	mut	mut_11649	wt_09724	9	S	E	A1L390.S741	AGFSVRRREELSYIPK	AGFSVRRREELSYIPK	732	False	False	AURKB,PRKACA		0
A1L390	PLEKHG3	Pleckstrin homology domain-containing family G member 3	Homo sapiens (Human)	1219	899	73.7	Eukaryota | Metazoa | Chordata | Craniata | Vertebrata | Euteleostomi | Mammalia | Eutheria | Euarchontoglires | Primates | Haplorrhini | Catarrhini | Hominidae | Homo	wt	wt_09726	mut_11651					VRRRESLSYIPKGLVR	VRRRESLSYIPKGLVR	736	False	False			25
A1L390	PLEKHG3	Pleckstrin homology domain-containing family G member 3	Homo sapiens (Human)	1219	899	73.7	Eukaryota | Metazoa | Chordata | Craniata | Vertebrata | Euteleostomi | Mammalia | Eutheria | Euarchontoglires | Primates | Haplorrhini | Catarrhini | Hominidae | Homo	mut	mut_11651	wt_09726	5	S	E	A1L390.S741	VRRREELSYIPKGLVR	VRRREELSYIPKGLVR	736	False	False	AURKB,PRKACA		25
A1L390	PLEKHG3	Pleckstrin homology domain-containing family G member 3	Homo sapiens (Human)	1219	899	73.7	Eukaryota | Metazoa | Chordata | Craniata | Vertebrata | Euteleostomi | Mammalia | Eutheria | Euarchontoglires | Primates | Haplorrhini | Catarrhini | Hominidae | Homo	wt	wt_09725	mut_11650					ESLSYIPKGLVRNSIS	ESLSYIPKGLVRNSIS	740	False	False			5
A1L390	PLEKHG3	Pleckstrin homology domain-containing family G member 3	Homo sapiens (Human)	1219	899	73.7	Eukaryota | Metazoa | Chordata | Craniata | Vertebrata | Euteleostomi | Mammalia | Eutheria | Euarchontoglires | Primates | Haplorrhini | Catarrhini | Hominidae | Homo	mut	mut_11650	wt_09725	1	S	E	A1L390.S741	EELSYIPKGLVRNSIS	EELSYIPKGLVRNSIS	740	False	False	AURKB,PRKACA		5
A1L390	PLEKHG3	Pleckstrin homology domain-containing family G member 3	Homo sapiens (Human)	1219	899	73.7	Eukaryota | Metazoa | Chordata | Craniata | Vertebrata | Euteleostomi | Mammalia | Eutheria | Euarchontoglires | Primates | Haplorrhini | Catarrhini | Hominidae | Homo	wt	wt_09717	mut_11642					GGRPRGPPVNRSHSVP	GGRPRGPPVNRSHSVP	1068	False	False			21
A1L390	PLEKHG3	Pleckstrin homology domain-containing family G member 3	Homo sapiens (Human)	1219	899	73.7	Eukaryota | Metazoa | Chordata | Craniata | Vertebrata | Euteleostomi | Mammalia | Eutheria | Euarchontoglires | Primates | Haplorrhini | Catarrhini | Hominidae | Homo	mut	mut_11642	wt_09717	13	S	E	A1L390.S1081	GGRPRGPPVNRSHEVP	GGRPRGPPVNRSHEVP	1068	False	False			9
A1L390	PLEKHG3	Pleckstrin homology domain-containing family G member 3	Homo sapiens (Human)	1219	899	73.7	Eukaryota | Metazoa | Chordata | Craniata | Vertebrata | Euteleostomi | Mammalia | Eutheria | Euarchontoglires | Primates | Haplorrhini | Catarrhini | Hominidae | Homo	wt	wt_09719	mut_11644					RGPPVNRSHSVPENMV	RGPPVNRSHSVPENMV	1072	False	False			0
A1L390	PLEKHG3	Pleckstrin homology domain-containing family G member 3	Homo sapiens (Human)	1219	899	73.7	Eukaryota | Metazoa | Chordata | Craniata | Vertebrata | Euteleostomi | Mammalia | Eutheria | Euarchontoglires | Primates | Haplorrhini | Catarrhini | Hominidae | Homo	mut	mut_11644	wt_09719	9	S	E	A1L390.S1081	RGPPVNRSHEVPENMV	RGPPVNRSHEVPENMV	1072	False	False			1
A1L390	PLEKHG3	Pleckstrin homology domain-containing family G member 3	Homo sapiens (Human)	1219	899	73.7	Eukaryota | Metazoa | Chordata | Craniata | Vertebrata | Euteleostomi | Mammalia | Eutheria | Euarchontoglires | Primates | Haplorrhini | Catarrhini | Hominidae | Homo	wt	wt_09716	mut_11641					VNRSHSVPENMVEPPL	VNRSHSVPENMVEPPL	1076	False	False			63
A1L390	PLEKHG3	Pleckstrin homology domain-containing family G member 3	Homo sapiens (Human)	1219	899	73.7	Eukaryota | Metazoa | Chordata | Craniata | Vertebrata | Euteleostomi | Mammalia | Eutheria | Euarchontoglires | Primates | Haplorrhini | Catarrhini | Hominidae | Homo	mut	mut_11641	wt_09716	5	S	E	A1L390.S1081	VNRSHEVPENMVEPPL	VNRSHEVPENMVEPPL	1076	False	False			48
A1L390	PLEKHG3	Pleckstrin homology domain-containing family G member 3	Homo sapiens (Human)	1219	899	73.7	Eukaryota | Metazoa | Chordata | Craniata | Vertebrata | Euteleostomi | Mammalia | Eutheria | Euarchontoglires | Primates | Haplorrhini | Catarrhini | Hominidae | Homo	wt	wt_09718	mut_11643					HSVPENMVEPPLSGRV	HSVPENMVEPPLSGRV	1080	False	False			33
A1L390	PLEKHG3	Pleckstrin homology domain-containing family G member 3	Homo sapiens (Human)	1219	899	73.7	Eukaryota | Metazoa | Chordata | Craniata | Vertebrata | Euteleostomi | Mammalia | Eutheria | Euarchontoglires | Primates | Haplorrhini | Catarrhini | Hominidae | Homo	mut	mut_11643	wt_09718	1	S	E	A1L390.S1081	HEVPENMVEPPLSGRV	HEVPENMVEPPLSGRV	1080	False	False			33
A1L4H1	SSC5D	Soluble scavenger receptor cysteine-rich domain-containing protein SSC5D	Homo sapiens (Human)	1573	1196	76	Eukaryota | Metazoa | Chordata | Craniata | Vertebrata | Euteleostomi | Mammalia | Eutheria | Euarchontoglires | Primates | Haplorrhini | Catarrhini | Hominidae | Homo	wt	wt_25734	mut_31364					SEATSDAPDTSPPTPD	SEATSDAPDTSPPTPD	1038	False	False			11
A1L4H1	SSC5D	Soluble scavenger receptor cysteine-rich domain-containing protein SSC5D	Homo sapiens (Human)	1573	1196	76	Eukaryota | Metazoa | Chordata | Craniata | Vertebrata | Euteleostomi | Mammalia | Eutheria | Euarchontoglires | Primates | Haplorrhini | Catarrhini | Hominidae | Homo	mut	mut_31364	wt_25734	13	T	E	A1L4H1.T1051	SEATSDAPDTSPPEPD	SEATSDAPDTSPPEPD	1038	False	False	CDK1,CDK2,CDK4,CDK5,MAPK1,MAPK14,MAPK3,MAPK8		4
A1L4H1	SSC5D	Soluble scavenger receptor cysteine-rich domain-containing protein SSC5D	Homo sapiens (Human)	1573	1196	76	Eukaryota | Metazoa | Chordata | Craniata | Vertebrata | Euteleostomi | Mammalia | Eutheria | Euarchontoglires | Primates | Haplorrhini | Catarrhini | Hominidae | Homo	wt	wt_25732	mut_31362					SDAPDTSPPTPDPASR	SDAPDTSPPTPDPASR	1042	False	False			8
A1L4H1	SSC5D	Soluble scavenger receptor cysteine-rich domain-containing protein SSC5D	Homo sapiens (Human)	1573	1196	76	Eukaryota | Metazoa | Chordata | Craniata | Vertebrata | Euteleostomi | Mammalia | Eutheria | Euarchontoglires | Primates | Haplorrhini | Catarrhini | Hominidae | Homo	mut	mut_31362	wt_25732	9	T	E	A1L4H1.T1051	SDAPDTSPPEPDPASR	SDAPDTSPPEPDPASR	1042	False	False	CDK1,CDK2,CDK4,CDK5,MAPK1,MAPK14,MAPK3,MAPK8		16
A1L4H1	SSC5D	Soluble scavenger receptor cysteine-rich domain-containing protein SSC5D	Homo sapiens (Human)	1573	1196	76	Eukaryota | Metazoa | Chordata | Craniata | Vertebrata | Euteleostomi | Mammalia | Eutheria | Euarchontoglires | Primates | Haplorrhini | Catarrhini | Hominidae | Homo	wt	wt_25735	mut_31365					DTSPPTPDPASRTNPD	DTSPPTPDPASRTNPD	1046	False	False			21
A1L4H1	SSC5D	Soluble scavenger receptor cysteine-rich domain-containing protein SSC5D	Homo sapiens (Human)	1573	1196	76	Eukaryota | Metazoa | Chordata | Craniata | Vertebrata | Euteleostomi | Mammalia | Eutheria | Euarchontoglires | Primates | Haplorrhini | Catarrhini | Hominidae | Homo	mut	mut_31365	wt_25735	5	T	E	A1L4H1.T1051	DTSPPEPDPASRTNPD	DTSPPEPDPASRTNPD	1046	False	False	CDK1,CDK2,CDK4,CDK5,MAPK1,MAPK14,MAPK3,MAPK8		8
A1L4H1	SSC5D	Soluble scavenger receptor cysteine-rich domain-containing protein SSC5D	Homo sapiens (Human)	1573	1196	76	Eukaryota | Metazoa | Chordata | Craniata | Vertebrata | Euteleostomi | Mammalia | Eutheria | Euarchontoglires | Primates | Haplorrhini | Catarrhini | Hominidae | Homo	wt	wt_25733	mut_31363					PTPDPASRTNPDLILT	PTPDPASRTNPDLILT	1050	False	False			11
A1L4H1	SSC5D	Soluble scavenger receptor cysteine-rich domain-containing protein SSC5D	Homo sapiens (Human)	1573	1196	76	Eukaryota | Metazoa | Chordata | Craniata | Vertebrata | Euteleostomi | Mammalia | Eutheria | Euarchontoglires | Primates | Haplorrhini | Catarrhini | Hominidae | Homo	mut	mut_31363	wt_25733	1	T	E	A1L4H1.T1051	PEPDPASRTNPDLILT	PEPDPASRTNPDLILT	1050	False	False	CDK1,CDK2,CDK4,CDK5,MAPK1,MAPK14,MAPK3,MAPK8		8
A1L4K1	FSD2	Fibronectin type III and SPRY domain-containing protein 2	Homo sapiens (Human)	749	299	39.9	Eukaryota | Metazoa | Chordata | Craniata | Vertebrata | Euteleostomi | Mammalia | Eutheria | Euarchontoglires | Primates | Haplorrhini | Catarrhini | Hominidae | Homo	wt	wt_05302	mut_06389					MEEESGEELGLDRSTP	MEEESGEELGLDRSTP	1	True	False			49
A1L4K1	FSD2	Fibronectin type III and SPRY domain-containing protein 2	Homo sapiens (Human)	749	299	39.9	Eukaryota | Metazoa | Chordata | Craniata | Vertebrata | Euteleostomi | Mammalia | Eutheria | Euarchontoglires | Primates | Haplorrhini | Catarrhini | Hominidae | Homo	mut	mut_06389	wt_05302	4	S	E	A1L4K1.S5	MEEEEGEELGLDRSTP	MEEEEGEELGLDRSTP	1	True	False			31
A1L4K1	FSD2	Fibronectin type III and SPRY domain-containing protein 2	Homo sapiens (Human)	749	299	39.9	Eukaryota | Metazoa | Chordata | Craniata | Vertebrata | Euteleostomi | Mammalia | Eutheria | Euarchontoglires | Primates | Haplorrhini | Catarrhini | Hominidae | Homo	wt	wt_05303	mut_06390					ESGEELGLDRSTPKDF	ESGEELGLDRSTPKDF	4	False	False			1
A1L4K1	FSD2	Fibronectin type III and SPRY domain-containing protein 2	Homo sapiens (Human)	749	299	39.9	Eukaryota | Metazoa | Chordata | Craniata | Vertebrata | Euteleostomi | Mammalia | Eutheria | Euarchontoglires | Primates | Haplorrhini | Catarrhini | Hominidae | Homo	mut	mut_06390	wt_05303	1	S	E	A1L4K1.S5	EEGEELGLDRSTPKDF	EEGEELGLDRSTPKDF	4	False	False			1
A1X283	SH3PXD2B	SH3 and PX domain-containing protein 2B	Homo sapiens (Human)	911	665	73	Eukaryota | Metazoa | Chordata | Craniata | Vertebrata | Euteleostomi | Mammalia | Eutheria | Euarchontoglires | Primates | Haplorrhini | Catarrhini | Hominidae | Homo	wt	wt_28185	mut_34464					DPDMEEKPSLPPRKES	DPDMEEKPSLPPRKES	513	False	False			1
A1X283	SH3PXD2B	SH3 and PX domain-containing protein 2B	Homo sapiens (Human)	911	665	73	Eukaryota | Metazoa | Chordata | Craniata | Vertebrata | Euteleostomi | Mammalia | Eutheria | Euarchontoglires | Primates | Haplorrhini | Catarrhini | Hominidae | Homo	mut	mut_34464	wt_28185	15	S	E	A1X283.S528	DPDMEEKPSLPPRKEE	DPDMEEKPSLPPRKEE	513	False	False			1
A1X283	SH3PXD2B	SH3 and PX domain-containing protein 2B	Homo sapiens (Human)	911	665	73	Eukaryota | Metazoa | Chordata | Craniata | Vertebrata | Euteleostomi | Mammalia | Eutheria | Euarchontoglires | Primates | Haplorrhini | Catarrhini | Hominidae | Homo	wt	wt_28187	mut_34466					EEKPSLPPRKESIIKS	EEKPSLPPRKESIIKS	517	False	False			0
A1X283	SH3PXD2B	SH3 and PX domain-containing protein 2B	Homo sapiens (Human)	911	665	73	Eukaryota | Metazoa | Chordata | Craniata | Vertebrata | Euteleostomi | Mammalia | Eutheria | Euarchontoglires | Primates | Haplorrhini | Catarrhini | Hominidae | Homo	mut	mut_34466	wt_28187	11	S	E	A1X283.S528	EEKPSLPPRKEEIIKS	EEKPSLPPRKEEIIKS	517	False	False			0
A1X283	SH3PXD2B	SH3 and PX domain-containing protein 2B	Homo sapiens (Human)	911	665	73	Eukaryota | Metazoa | Chordata | Craniata | Vertebrata | Euteleostomi | Mammalia | Eutheria | Euarchontoglires | Primates | Haplorrhini | Catarrhini | Hominidae | Homo	wt	wt_28186	mut_34465					SLPPRKESIIKSEGEL	SLPPRKESIIKSEGEL	521	False	False			13
A1X283	SH3PXD2B	SH3 and PX domain-containing protein 2B	Homo sapiens (Human)	911	665	73	Eukaryota | Metazoa | Chordata | Craniata | Vertebrata | Euteleostomi | Mammalia | Eutheria | Euarchontoglires | Primates | Haplorrhini | Catarrhini | Hominidae | Homo	mut	mut_34465	wt_28186	7	S	E	A1X283.S528	SLPPRKEEIIKSEGEL	SLPPRKEEIIKSEGEL	521	False	False			9
A1X283	SH3PXD2B	SH3 and PX domain-containing protein 2B	Homo sapiens (Human)	911	665	73	Eukaryota | Metazoa | Chordata | Craniata | Vertebrata | Euteleostomi | Mammalia | Eutheria | Euarchontoglires | Primates | Haplorrhini | Catarrhini | Hominidae | Homo	wt	wt_28188	mut_34467					RKESIIKSEGELLERE	RKESIIKSEGELLERE	525	False	False			13
A1X283	SH3PXD2B	SH3 and PX domain-containing protein 2B	Homo sapiens (Human)	911	665	73	Eukaryota | Metazoa | Chordata | Craniata | Vertebrata | Euteleostomi | Mammalia | Eutheria | Euarchontoglires | Primates | Haplorrhini | Catarrhini | Hominidae | Homo	mut	mut_34467	wt_28188	3	S	E	A1X283.S528	RKEEIIKSEGELLERE	RKEEIIKSEGELLERE	525	False	False			10
A1YPR0	ZBTB7C	Zinc finger and BTB domain-containing protein 7C	Homo sapiens (Human)	619	256	41.4	Eukaryota | Metazoa | Chordata | Craniata | Vertebrata | Euteleostomi | Mammalia | Eutheria | Euarchontoglires | Primates | Haplorrhini | Catarrhini | Hominidae | Homo	wt	wt_18425	mut_22135					YSDTPRDFPDSFQAGS	YSDTPRDFPDSFQAGS	200	False	False			6
A1YPR0	ZBTB7C	Zinc finger and BTB domain-containing protein 7C	Homo sapiens (Human)	619	256	41.4	Eukaryota | Metazoa | Chordata | Craniata | Vertebrata | Euteleostomi | Mammalia | Eutheria | Euarchontoglires | Primates | Haplorrhini | Catarrhini | Hominidae | Homo	mut	mut_22135	wt_18425	15	S	E	A1YPR0.S215	YSDTPRDFPDSFQAGE	YSDTPRDFPDSFQAGE	200	False	False	CDK1,MAPK1,MAPK8		14
A1YPR0	ZBTB7C	Zinc finger and BTB domain-containing protein 7C	Homo sapiens (Human)	619	256	41.4	Eukaryota | Metazoa | Chordata | Craniata | Vertebrata | Euteleostomi | Mammalia | Eutheria | Euarchontoglires | Primates | Haplorrhini | Catarrhini | Hominidae | Homo	wt	wt_18422	mut_22132					PRDFPDSFQAGSPGHL	PRDFPDSFQAGSPGHL	204	False	False			20
A1YPR0	ZBTB7C	Zinc finger and BTB domain-containing protein 7C	Homo sapiens (Human)	619	256	41.4	Eukaryota | Metazoa | Chordata | Craniata | Vertebrata | Euteleostomi | Mammalia | Eutheria | Euarchontoglires | Primates | Haplorrhini | Catarrhini | Hominidae | Homo	mut	mut_22132	wt_18422	11	S	E	A1YPR0.S215	PRDFPDSFQAGEPGHL	PRDFPDSFQAGEPGHL	204	False	False	CDK1,MAPK1,MAPK8		23
A1YPR0	ZBTB7C	Zinc finger and BTB domain-containing protein 7C	Homo sapiens (Human)	619	256	41.4	Eukaryota | Metazoa | Chordata | Craniata | Vertebrata | Euteleostomi | Mammalia | Eutheria | Euarchontoglires | Primates | Haplorrhini | Catarrhini | Hominidae | Homo	wt	wt_18424	mut_22134					PDSFQAGSPGHLGVIR	PDSFQAGSPGHLGVIR	208	False	False			6
A1YPR0	ZBTB7C	Zinc finger and BTB domain-containing protein 7C	Homo sapiens (Human)	619	256	41.4	Eukaryota | Metazoa | Chordata | Craniata | Vertebrata | Euteleostomi | Mammalia | Eutheria | Euarchontoglires | Primates | Haplorrhini | Catarrhini | Hominidae | Homo	mut	mut_22134	wt_18424	7	S	E	A1YPR0.S215	PDSFQAGEPGHLGVIR	PDSFQAGEPGHLGVIR	208	False	False	CDK1,MAPK1,MAPK8		14
A1YPR0	ZBTB7C	Zinc finger and BTB domain-containing protein 7C	Homo sapiens (Human)	619	256	41.4	Eukaryota | Metazoa | Chordata | Craniata | Vertebrata | Euteleostomi | Mammalia | Eutheria | Euarchontoglires | Primates | Haplorrhini | Catarrhini | Hominidae | Homo	wt	wt_18423	mut_22133					QAGSPGHLGVIRDFSI	QAGSPGHLGVIRDFSI	212	False	False			26
A1YPR0	ZBTB7C	Zinc finger and BTB domain-containing protein 7C	Homo sapiens (Human)	619	256	41.4	Eukaryota | Metazoa | Chordata | Craniata | Vertebrata | Euteleostomi | Mammalia | Eutheria | Euarchontoglires | Primates | Haplorrhini | Catarrhini | Hominidae | Homo	mut	mut_22133	wt_18423	3	S	E	A1YPR0.S215	QAGEPGHLGVIRDFSI	QAGEPGHLGVIRDFSI	212	False	False	CDK1,MAPK1,MAPK8		58
A2A288	ZC3H12D	Probable ribonuclease ZC3H12D	Homo sapiens (Human)	527	315	59.8	Eukaryota | Metazoa | Chordata | Craniata | Vertebrata | Euteleostomi | Mammalia | Eutheria | Euarchontoglires | Primates | Haplorrhini | Catarrhini | Hominidae | Homo	wt	wt_01611	mut_01964					APREPFAHSLPPARGS	APREPFAHSLPPARGS	321	False	False			36
A2A288	ZC3H12D	Probable ribonuclease ZC3H12D	Homo sapiens (Human)	527	315	59.8	Eukaryota | Metazoa | Chordata | Craniata | Vertebrata | Euteleostomi | Mammalia | Eutheria | Euarchontoglires | Primates | Haplorrhini | Catarrhini | Hominidae | Homo	mut	mut_01964	wt_01611	15	S	E	A2A288.S336	APREPFAHSLPPARGE	APREPFAHSLPPARGE	321	False	False	CDK1,HIPK2,MAPK1,MAPK3,MAPK8		17
A2A288	ZC3H12D	Probable ribonuclease ZC3H12D	Homo sapiens (Human)	527	315	59.8	Eukaryota | Metazoa | Chordata | Craniata | Vertebrata | Euteleostomi | Mammalia | Eutheria | Euarchontoglires | Primates | Haplorrhini | Catarrhini | Hominidae | Homo	wt	wt_01613	mut_01966					PFAHSLPPARGSPDLA	PFAHSLPPARGSPDLA	325	False	False			14
A2A288	ZC3H12D	Probable ribonuclease ZC3H12D	Homo sapiens (Human)	527	315	59.8	Eukaryota | Metazoa | Chordata | Craniata | Vertebrata | Euteleostomi | Mammalia | Eutheria | Euarchontoglires | Primates | Haplorrhini | Catarrhini | Hominidae | Homo	mut	mut_01966	wt_01613	11	S	E	A2A288.S336	PFAHSLPPARGEPDLA	PFAHSLPPARGEPDLA	325	False	False	CDK1,HIPK2,MAPK1,MAPK3,MAPK8		37
A2A288	ZC3H12D	Probable ribonuclease ZC3H12D	Homo sapiens (Human)	527	315	59.8	Eukaryota | Metazoa | Chordata | Craniata | Vertebrata | Euteleostomi | Mammalia | Eutheria | Euarchontoglires | Primates | Haplorrhini | Catarrhini | Hominidae | Homo	wt	wt_01612	mut_01965					SLPPARGSPDLAALRG	SLPPARGSPDLAALRG	329	False	False			1
A2A288	ZC3H12D	Probable ribonuclease ZC3H12D	Homo sapiens (Human)	527	315	59.8	Eukaryota | Metazoa | Chordata | Craniata | Vertebrata | Euteleostomi | Mammalia | Eutheria | Euarchontoglires | Primates | Haplorrhini | Catarrhini | Hominidae | Homo	mut	mut_01965	wt_01612	7	S	E	A2A288.S336	SLPPARGEPDLAALRG	SLPPARGEPDLAALRG	329	False	False	CDK1,HIPK2,MAPK1,MAPK3,MAPK8		4
A2A288	ZC3H12D	Probable ribonuclease ZC3H12D	Homo sapiens (Human)	527	315	59.8	Eukaryota | Metazoa | Chordata | Craniata | Vertebrata | Euteleostomi | Mammalia | Eutheria | Euarchontoglires | Primates | Haplorrhini | Catarrhini | Hominidae | Homo	wt	wt_01614	mut_01967					ARGSPDLAALRGSFSR	ARGSPDLAALRGSFSR	333	False	False			78
A2A288	ZC3H12D	Probable ribonuclease ZC3H12D	Homo sapiens (Human)	527	315	59.8	Eukaryota | Metazoa | Chordata | Craniata | Vertebrata | Euteleostomi | Mammalia | Eutheria | Euarchontoglires | Primates | Haplorrhini | Catarrhini | Hominidae | Homo	mut	mut_01967	wt_01614	3	S	E	A2A288.S336	ARGEPDLAALRGSFSR	ARGEPDLAALRGSFSR	333	False	False	CDK1,HIPK2,MAPK1,MAPK3,MAPK8		76
A2A2Y4	FRMD3	FERM domain-containing protein 3	Homo sapiens (Human)	597	143	24	Eukaryota | Metazoa | Chordata | Craniata | Vertebrata | Euteleostomi | Mammalia | Eutheria | Euarchontoglires | Primates | Haplorrhini | Catarrhini | Hominidae | Homo	wt	wt_05777	mut_06977					PKEENISAPLISSSPV	PKEENISAPLISSSPV	403	False	False			7
A2A2Y4	FRMD3	FERM domain-containing protein 3	Homo sapiens (Human)	597	143	24	Eukaryota | Metazoa | Chordata | Craniata | Vertebrata | Euteleostomi | Mammalia | Eutheria | Euarchontoglires | Primates | Haplorrhini | Catarrhini | Hominidae | Homo	mut	mut_06977	wt_05777	13	S	E	A2A2Y4.S416	PKEENISAPLISSEPV	PKEENISAPLISSEPV	403	False	False	CDK1,CDK2,CDK5,MAPK1,MAPK3,MAPK8		6
A2A2Y4	FRMD3	FERM domain-containing protein 3	Homo sapiens (Human)	597	143	24	Eukaryota | Metazoa | Chordata | Craniata | Vertebrata | Euteleostomi | Mammalia | Eutheria | Euarchontoglires | Primates | Haplorrhini | Catarrhini | Hominidae | Homo	wt	wt_05779	mut_06979					NISAPLISSSPVKAAR	NISAPLISSSPVKAAR	407	False	False			1
A2A2Y4	FRMD3	FERM domain-containing protein 3	Homo sapiens (Human)	597	143	24	Eukaryota | Metazoa | Chordata | Craniata | Vertebrata | Euteleostomi | Mammalia | Eutheria | Euarchontoglires | Primates | Haplorrhini | Catarrhini | Hominidae | Homo	mut	mut_06979	wt_05779	9	S	E	A2A2Y4.S416	NISAPLISSEPVKAAR	NISAPLISSEPVKAAR	407	False	False	CDK1,CDK2,CDK5,MAPK1,MAPK3,MAPK8		6
A2A2Y4	FRMD3	FERM domain-containing protein 3	Homo sapiens (Human)	597	143	24	Eukaryota | Metazoa | Chordata | Craniata | Vertebrata | Euteleostomi | Mammalia | Eutheria | Euarchontoglires | Primates | Haplorrhini | Catarrhini | Hominidae | Homo	wt	wt_05778	mut_06978					PLISSSPVKAAREYED	PLISSSPVKAAREYED	411	False	False			0
A2A2Y4	FRMD3	FERM domain-containing protein 3	Homo sapiens (Human)	597	143	24	Eukaryota | Metazoa | Chordata | Craniata | Vertebrata | Euteleostomi | Mammalia | Eutheria | Euarchontoglires | Primates | Haplorrhini | Catarrhini | Hominidae | Homo	mut	mut_06978	wt_05778	5	S	E	A2A2Y4.S416	PLISSEPVKAAREYED	PLISSEPVKAAREYED	411	False	False	CDK1,CDK2,CDK5,MAPK1,MAPK3,MAPK8		9
A2A2Y4	FRMD3	FERM domain-containing protein 3	Homo sapiens (Human)	597	143	24	Eukaryota | Metazoa | Chordata | Craniata | Vertebrata | Euteleostomi | Mammalia | Eutheria | Euarchontoglires | Primates | Haplorrhini | Catarrhini | Hominidae | Homo	wt	wt_05780	mut_06980					SSPVKAAREYEDPPSE	SSPVKAAREYEDPPSE	415	False	False			11
A2A2Y4	FRMD3	FERM domain-containing protein 3	Homo sapiens (Human)	597	143	24	Eukaryota | Metazoa | Chordata | Craniata | Vertebrata | Euteleostomi | Mammalia | Eutheria | Euarchontoglires | Primates | Haplorrhini | Catarrhini | Hominidae | Homo	mut	mut_06980	wt_05780	1	S	E	A2A2Y4.S416	SEPVKAAREYEDPPSE	SEPVKAAREYEDPPSE	415	False	False	CDK1,CDK2,CDK5,MAPK1,MAPK3,MAPK8		10
A2AJT9	CXorf23	Uncharacterized protein CXorf23	Homo sapiens (Human)	711	623	87.6	Eukaryota | Metazoa | Chordata | Craniata | Vertebrata | Euteleostomi | Mammalia | Eutheria | Euarchontoglires | Primates | Haplorrhini | Catarrhini | Hominidae | Homo	wt	wt_03761	mut_04545					NIYYQSYEHRSPSPNI	NIYYQSYEHRSPSPNI	68	False	False			0
A2AJT9	CXorf23	Uncharacterized protein CXorf23	Homo sapiens (Human)	711	623	87.6	Eukaryota | Metazoa | Chordata | Craniata | Vertebrata | Euteleostomi | Mammalia | Eutheria | Euarchontoglires | Primates | Haplorrhini | Catarrhini | Hominidae | Homo	mut	mut_04545	wt_03761	12	S	E	A2AJT9.S80	NIYYQSYEHRSPEPNI	NIYYQSYEHRSPEPNI	68	False	False	CDK1,MAPK3,MAPK8		1
A2AJT9	CXorf23	Uncharacterized protein CXorf23	Homo sapiens (Human)	711	623	87.6	Eukaryota | Metazoa | Chordata | Craniata | Vertebrata | Euteleostomi | Mammalia | Eutheria | Euarchontoglires | Primates | Haplorrhini | Catarrhini | Hominidae | Homo	wt	wt_03762	mut_04546					QSYEHRSPSPNIRNSL	QSYEHRSPSPNIRNSL	72	False	False			8
A2AJT9	CXorf23	Uncharacterized protein CXorf23	Homo sapiens (Human)	711	623	87.6	Eukaryota | Metazoa | Chordata | Craniata | Vertebrata | Euteleostomi | Mammalia | Eutheria | Euarchontoglires | Primates | Haplorrhini | Catarrhini | Hominidae | Homo	mut	mut_04546	wt_03762	8	S	E	A2AJT9.S80	QSYEHRSPEPNIRNSL	QSYEHRSPEPNIRNSL	72	False	False	CDK1,MAPK3,MAPK8		8
A2AJT9	CXorf23	Uncharacterized protein CXorf23	Homo sapiens (Human)	711	623	87.6	Eukaryota | Metazoa | Chordata | Craniata | Vertebrata | Euteleostomi | Mammalia | Eutheria | Euarchontoglires | Primates | Haplorrhini | Catarrhini | Hominidae | Homo	wt	wt_03760	mut_04544					HRSPSPNIRNSLENVY	HRSPSPNIRNSLENVY	76	False	False			60
A2AJT9	CXorf23	Uncharacterized protein CXorf23	Homo sapiens (Human)	711	623	87.6	Eukaryota | Metazoa | Chordata | Craniata | Vertebrata | Euteleostomi | Mammalia | Eutheria | Euarchontoglires | Primates | Haplorrhini | Catarrhini | Hominidae | Homo	mut	mut_04544	wt_03760	4	S	E	A2AJT9.S80	HRSPEPNIRNSLENVY	HRSPEPNIRNSLENVY	76	False	False	CDK1,MAPK3,MAPK8		33
A2AJT9	CXorf23	Uncharacterized protein CXorf23	Homo sapiens (Human)	711	623	87.6	Eukaryota | Metazoa | Chordata | Craniata | Vertebrata | Euteleostomi | Mammalia | Eutheria | Euarchontoglires | Primates | Haplorrhini | Catarrhini | Hominidae | Homo	wt	wt_03759	mut_04543					SPNIRNSLENVYMYKP	SPNIRNSLENVYMYKP	80	False	False			2
A2AJT9	CXorf23	Uncharacterized protein CXorf23	Homo sapiens (Human)	711	623	87.6	Eukaryota | Metazoa | Chordata | Craniata | Vertebrata | Euteleostomi | Mammalia | Eutheria | Euarchontoglires | Primates | Haplorrhini | Catarrhini | Hominidae | Homo	mut	mut_04543	wt_03759	0	S	E	A2AJT9.S80	EPNIRNSLENVYMYKP	EPNIRNSLENVYMYKP	80	False	False	CDK1,MAPK3,MAPK8		2
A2AJT9	CXorf23	Uncharacterized protein CXorf23	Homo sapiens (Human)	711	623	87.6	Eukaryota | Metazoa | Chordata | Craniata | Vertebrata | Euteleostomi | Mammalia | Eutheria | Euarchontoglires | Primates | Haplorrhini | Catarrhini | Hominidae | Homo	wt	wt_03764	mut_04548					QEEKYSQSTRRGSEDF	QEEKYSQSTRRGSEDF	180	False	False			0
A2AJT9	CXorf23	Uncharacterized protein CXorf23	Homo sapiens (Human)	711	623	87.6	Eukaryota | Metazoa | Chordata | Craniata | Vertebrata | Euteleostomi | Mammalia | Eutheria | Euarchontoglires | Primates | Haplorrhini | Catarrhini | Hominidae | Homo	mut	mut_04548	wt_03764	12	S	E	A2AJT9.S192	QEEKYSQSTRRGEEDF	QEEKYSQSTRRGEEDF	180	False	False	AURKB,PRKACA		0
A2AJT9	CXorf23	Uncharacterized protein CXorf23	Homo sapiens (Human)	711	623	87.6	Eukaryota | Metazoa | Chordata | Craniata | Vertebrata | Euteleostomi | Mammalia | Eutheria | Euarchontoglires | Primates | Haplorrhini | Catarrhini | Hominidae | Homo	wt	wt_03766	mut_04550					YSQSTRRGSEDFETRS	YSQSTRRGSEDFETRS	184	False	False			1
A2AJT9	CXorf23	Uncharacterized protein CXorf23	Homo sapiens (Human)	711	623	87.6	Eukaryota | Metazoa | Chordata | Craniata | Vertebrata | Euteleostomi | Mammalia | Eutheria | Euarchontoglires | Primates | Haplorrhini | Catarrhini | Hominidae | Homo	mut	mut_04550	wt_03766	8	S	E	A2AJT9.S192	YSQSTRRGEEDFETRS	YSQSTRRGEEDFETRS	184	False	False	AURKB,PRKACA		2
A2AJT9	CXorf23	Uncharacterized protein CXorf23	Homo sapiens (Human)	711	623	87.6	Eukaryota | Metazoa | Chordata | Craniata | Vertebrata | Euteleostomi | Mammalia | Eutheria | Euarchontoglires | Primates | Haplorrhini | Catarrhini | Hominidae | Homo	wt	wt_03765	mut_04549					TRRGSEDFETRSSFQK	TRRGSEDFETRSSFQK	188	False	False			2
A2AJT9	CXorf23	Uncharacterized protein CXorf23	Homo sapiens (Human)	711	623	87.6	Eukaryota | Metazoa | Chordata | Craniata | Vertebrata | Euteleostomi | Mammalia | Eutheria | Euarchontoglires | Primates | Haplorrhini | Catarrhini | Hominidae | Homo	mut	mut_04549	wt_03765	4	S	E	A2AJT9.S192	TRRGEEDFETRSSFQK	TRRGEEDFETRSSFQK	188	False	False	AURKB,PRKACA		0
A2AJT9	CXorf23	Uncharacterized protein CXorf23	Homo sapiens (Human)	711	623	87.6	Eukaryota | Metazoa | Chordata | Craniata | Vertebrata | Euteleostomi | Mammalia | Eutheria | Euarchontoglires | Primates | Haplorrhini | Catarrhini | Hominidae | Homo	wt	wt_03763	mut_04547					SEDFETRSSFQKRYPE	SEDFETRSSFQKRYPE	192	False	False			3
A2AJT9	CXorf23	Uncharacterized protein CXorf23	Homo sapiens (Human)	711	623	87.6	Eukaryota | Metazoa | Chordata | Craniata | Vertebrata | Euteleostomi | Mammalia | Eutheria | Euarchontoglires | Primates | Haplorrhini | Catarrhini | Hominidae | Homo	mut	mut_04547	wt_03763	0	S	E	A2AJT9.S192	EEDFETRSSFQKRYPE	EEDFETRSSFQKRYPE	192	False	False	AURKB,PRKACA		0
A2RRP1	NBAS	Neuroblastoma-amplified sequence	Homo sapiens (Human)	2371	270	11.4	Eukaryota | Metazoa | Chordata | Craniata | Vertebrata | Euteleostomi | Mammalia | Eutheria | Euarchontoglires | Primates | Haplorrhini | Catarrhini | Hominidae | Homo	wt	wt_16886	mut_20258					ETRAGEEDEGEEDSDS	ETRAGEEDEGEEDSDS	460	False	False			3
A2RRP1	NBAS	Neuroblastoma-amplified sequence	Homo sapiens (Human)	2371	270	11.4	Eukaryota | Metazoa | Chordata | Craniata | Vertebrata | Euteleostomi | Mammalia | Eutheria | Euarchontoglires | Primates | Haplorrhini | Catarrhini | Hominidae | Homo	mut	mut_20258	wt_16886	13	S	E	A2RRP1.S473	ETRAGEEDEGEEDEDS	ETRAGEEDEGEEDEDS	460	False	False			0
A2RRP1	NBAS	Neuroblastoma-amplified sequence	Homo sapiens (Human)	2371	270	11.4	Eukaryota | Metazoa | Chordata | Craniata | Vertebrata | Euteleostomi | Mammalia | Eutheria | Euarchontoglires | Primates | Haplorrhini | Catarrhini | Hominidae | Homo	wt	wt_16887	mut_20259					GEEDEGEEDSDSDYEI	GEEDEGEEDSDSDYEI	464	False	False			0
A2RRP1	NBAS	Neuroblastoma-amplified sequence	Homo sapiens (Human)	2371	270	11.4	Eukaryota | Metazoa | Chordata | Craniata | Vertebrata | Euteleostomi | Mammalia | Eutheria | Euarchontoglires | Primates | Haplorrhini | Catarrhini | Hominidae | Homo	mut	mut_20259	wt_16887	9	S	E	A2RRP1.S473	GEEDEGEEDEDSDYEI	GEEDEGEEDEDSDYEI	464	False	False			4
A2RU30	TESPA1	Protein TESPA1	Homo sapiens (Human)	521	288	55.3	Eukaryota | Metazoa | Chordata | Craniata | Vertebrata | Euteleostomi | Mammalia | Eutheria | Euarchontoglires | Primates | Haplorrhini | Catarrhini | Hominidae | Homo	wt	wt_32601	mut_39750					MEASVLSPTSWEKRRA	MEASVLSPTSWEKRRA	1	True	False			59
A2RU30	TESPA1	Protein TESPA1	Homo sapiens (Human)	521	288	55.3	Eukaryota | Metazoa | Chordata | Craniata | Vertebrata | Euteleostomi | Mammalia | Eutheria | Euarchontoglires | Primates | Haplorrhini | Catarrhini | Hominidae | Homo	mut	mut_39750	wt_32601	6	S	E	A2RU30.S7	MEASVLEPTSWEKRRA	MEASVLEPTSWEKRRA	1	True	False	CDK1,MAPK1,MAPK14,MAPK3,MAPK8		58
A2RU30	TESPA1	Protein TESPA1	Homo sapiens (Human)	521	288	55.3	Eukaryota | Metazoa | Chordata | Craniata | Vertebrata | Euteleostomi | Mammalia | Eutheria | Euarchontoglires | Primates | Haplorrhini | Catarrhini | Hominidae | Homo	wt	wt_32602	mut_39751					SVLSPTSWEKRRAWLR	SVLSPTSWEKRRAWLR	4	False	False			37
A2RU30	TESPA1	Protein TESPA1	Homo sapiens (Human)	521	288	55.3	Eukaryota | Metazoa | Chordata | Craniata | Vertebrata | Euteleostomi | Mammalia | Eutheria | Euarchontoglires | Primates | Haplorrhini | Catarrhini | Hominidae | Homo	mut	mut_39751	wt_32602	3	S	E	A2RU30.S7	SVLEPTSWEKRRAWLR	SVLEPTSWEKRRAWLR	4	False	False	CDK1,MAPK1,MAPK14,MAPK3,MAPK8		24
A2RU54	HMX2	Homeobox protein HMX2	Homo sapiens (Human)	273	174	63.7	Eukaryota | Metazoa | Chordata | Craniata | Vertebrata | Euteleostomi | Mammalia | Eutheria | Euarchontoglires | Primates | Haplorrhini | Catarrhini | Hominidae | Homo	wt	wt_15109	mut_18170					FKEEKERLLPAGSPSP	FKEEKERLLPAGSPSP	116	False	False			4
A2RU54	HMX2	Homeobox protein HMX2	Homo sapiens (Human)	273	174	63.7	Eukaryota | Metazoa | Chordata | Craniata | Vertebrata | Euteleostomi | Mammalia | Eutheria | Euarchontoglires | Primates | Haplorrhini | Catarrhini | Hominidae | Homo	mut	mut_18170	wt_15109	12	S	E	A2RU54.S128	FKEEKERLLPAGEPSP	FKEEKERLLPAGEPSP	116	False	False	CDK1,CDK2,CDK4,MAPK1,MAPK14,MAPK3,MAPK8		0
A2RU54	HMX2	Homeobox protein HMX2	Homo sapiens (Human)	273	174	63.7	Eukaryota | Metazoa | Chordata | Craniata | Vertebrata | Euteleostomi | Mammalia | Eutheria | Euarchontoglires | Primates | Haplorrhini | Catarrhini | Hominidae | Homo	wt	wt_15110	mut_18171					KERLLPAGSPSPGSER	KERLLPAGSPSPGSER	120	False	False			7
A2RU54	HMX2	Homeobox protein HMX2	Homo sapiens (Human)	273	174	63.7	Eukaryota | Metazoa | Chordata | Craniata | Vertebrata | Euteleostomi | Mammalia | Eutheria | Euarchontoglires | Primates | Haplorrhini | Catarrhini | Hominidae | Homo	mut	mut_18171	wt_15110	8	S	E	A2RU54.S128	KERLLPAGEPSPGSER	KERLLPAGEPSPGSER	120	False	False	CDK1,CDK2,CDK4,MAPK1,MAPK14,MAPK3,MAPK8		3
A2RU54	HMX2	Homeobox protein HMX2	Homo sapiens (Human)	273	174	63.7	Eukaryota | Metazoa | Chordata | Craniata | Vertebrata | Euteleostomi | Mammalia | Eutheria | Euarchontoglires | Primates | Haplorrhini | Catarrhini | Hominidae | Homo	wt	wt_15107	mut_18168					LPAGSPSPGSERPRDG	LPAGSPSPGSERPRDG	124	False	False			5
A2RU54	HMX2	Homeobox protein HMX2	Homo sapiens (Human)	273	174	63.7	Eukaryota | Metazoa | Chordata | Craniata | Vertebrata | Euteleostomi | Mammalia | Eutheria | Euarchontoglires | Primates | Haplorrhini | Catarrhini | Hominidae | Homo	mut	mut_18168	wt_15107	4	S	E	A2RU54.S128	LPAGEPSPGSERPRDG	LPAGEPSPGSERPRDG	124	False	False	CDK1,CDK2,CDK4,MAPK1,MAPK14,MAPK3,MAPK8		23
A2RU54	HMX2	Homeobox protein HMX2	Homo sapiens (Human)	273	174	63.7	Eukaryota | Metazoa | Chordata | Craniata | Vertebrata | Euteleostomi | Mammalia | Eutheria | Euarchontoglires | Primates | Haplorrhini | Catarrhini | Hominidae | Homo	wt	wt_15108	mut_18169					SPSPGSERPRDGGAER	SPSPGSERPRDGGAER	128	False	False			29
A2RU54	HMX2	Homeobox protein HMX2	Homo sapiens (Human)	273	174	63.7	Eukaryota | Metazoa | Chordata | Craniata | Vertebrata | Euteleostomi | Mammalia | Eutheria | Euarchontoglires | Primates | Haplorrhini | Catarrhini | Hominidae | Homo	mut	mut_18169	wt_15108	0	S	E	A2RU54.S128	EPSPGSERPRDGGAER	EPSPGSERPRDGGAER	128	False	False	CDK1,CDK2,CDK4,MAPK1,MAPK14,MAPK3,MAPK8		65
A2RU67	FAM234B	Protein FAM234B	Homo sapiens (Human)	622	138	22.2	Eukaryota | Metazoa | Chordata | Craniata | Vertebrata | Euteleostomi | Mammalia | Eutheria | Euarchontoglires | Primates | Haplorrhini | Catarrhini | Hominidae | Homo	wt	wt_34644	mut_42317					PGKKSPDLGEYDPLTQ	PGKKSPDLGEYDPLTQ	12	False	False			7
A2RU67	FAM234B	Protein FAM234B	Homo sapiens (Human)	622	138	22.2	Eukaryota | Metazoa | Chordata | Craniata | Vertebrata | Euteleostomi | Mammalia | Eutheria | Euarchontoglires | Primates | Haplorrhini | Catarrhini | Hominidae | Homo	mut	mut_42317	wt_34644	14	T	E	A2RU67.T26	PGKKSPDLGEYDPLEQ	PGKKSPDLGEYDPLEQ	12	False	False	ATM,ATR		7
A2RU67	FAM234B	Protein FAM234B	Homo sapiens (Human)	622	138	22.2	Eukaryota | Metazoa | Chordata | Craniata | Vertebrata | Euteleostomi | Mammalia | Eutheria | Euarchontoglires | Primates | Haplorrhini | Catarrhini | Hominidae | Homo	wt	wt_34645	mut_42318;mut_42326					SPDLGEYDPLTQADSD	SPDLGEYDPLTQADSD	16	False	False			17
A2RU67	FAM234B	Protein FAM234B	Homo sapiens (Human)	622	138	22.2	Eukaryota | Metazoa | Chordata | Craniata | Vertebrata | Euteleostomi | Mammalia | Eutheria | Euarchontoglires | Primates | Haplorrhini | Catarrhini | Hominidae | Homo	mut	mut_42318	wt_34645	10	T	E	A2RU67.T26	SPDLGEYDPLEQADSD	SPDLGEYDPLEQADSD	16	False	False	ATM,ATR		16
A2RU67	FAM234B	Protein FAM234B	Homo sapiens (Human)	622	138	22.2	Eukaryota | Metazoa | Chordata | Craniata | Vertebrata | Euteleostomi | Mammalia | Eutheria | Euarchontoglires | Primates | Haplorrhini | Catarrhini | Hominidae | Homo	mut	mut_42326	wt_34645	14	S	E	A2RU67.S30	SPDLGEYDPLTQADED	SPDLGEYDPLTQADED	16	False	False			6
A2RU67	FAM234B	Protein FAM234B	Homo sapiens (Human)	622	138	22.2	Eukaryota | Metazoa | Chordata | Craniata | Vertebrata | Euteleostomi | Mammalia | Eutheria | Euarchontoglires | Primates | Haplorrhini | Catarrhini | Hominidae | Homo	wt	wt_34642	mut_42315;mut_42325					GEYDPLTQADSDESED	GEYDPLTQADSDESED	20	False	False			7
A2RU67	FAM234B	Protein FAM234B	Homo sapiens (Human)	622	138	22.2	Eukaryota | Metazoa | Chordata | Craniata | Vertebrata | Euteleostomi | Mammalia | Eutheria | Euarchontoglires | Primates | Haplorrhini | Catarrhini | Hominidae | Homo	mut	mut_42315	wt_34642	6	T	E	A2RU67.T26	GEYDPLEQADSDESED	GEYDPLEQADSDESED	20	False	False	ATM,ATR		7
A2RU67	FAM234B	Protein FAM234B	Homo sapiens (Human)	622	138	22.2	Eukaryota | Metazoa | Chordata | Craniata | Vertebrata | Euteleostomi | Mammalia | Eutheria | Euarchontoglires | Primates | Haplorrhini | Catarrhini | Hominidae | Homo	mut	mut_42325	wt_34642	10	S	E	A2RU67.S30	GEYDPLTQADEDESED	GEYDPLTQADEDESED	20	False	False			3
A2RU67	FAM234B	Protein FAM234B	Homo sapiens (Human)	622	138	22.2	Eukaryota | Metazoa | Chordata | Craniata | Vertebrata | Euteleostomi | Mammalia | Eutheria | Euarchontoglires | Primates | Haplorrhini | Catarrhini | Hominidae | Homo	wt	wt_34643	mut_42316;mut_42323					PLTQADSDESEDDLVL	PLTQADSDESEDDLVL	24	False	False			49
A2RU67	FAM234B	Protein FAM234B	Homo sapiens (Human)	622	138	22.2	Eukaryota | Metazoa | Chordata | Craniata | Vertebrata | Euteleostomi | Mammalia | Eutheria | Euarchontoglires | Primates | Haplorrhini | Catarrhini | Hominidae | Homo	mut	mut_42316	wt_34643	2	T	E	A2RU67.T26	PLEQADSDESEDDLVL	PLEQADSDESEDDLVL	24	False	False	ATM,ATR		63
A2RU67	FAM234B	Protein FAM234B	Homo sapiens (Human)	622	138	22.2	Eukaryota | Metazoa | Chordata | Craniata | Vertebrata | Euteleostomi | Mammalia | Eutheria | Euarchontoglires | Primates | Haplorrhini | Catarrhini | Hominidae | Homo	mut	mut_42323	wt_34643	6	S	E	A2RU67.S30	PLTQADEDESEDDLVL	PLTQADEDESEDDLVL	24	False	False			20
A2RU67	FAM234B	Protein FAM234B	Homo sapiens (Human)	622	138	22.2	Eukaryota | Metazoa | Chordata | Craniata | Vertebrata | Euteleostomi | Mammalia | Eutheria | Euarchontoglires | Primates | Haplorrhini | Catarrhini | Hominidae | Homo	wt	wt_34650	mut_42324					ADSDESEDDLVLNLQK	ADSDESEDDLVLNLQK	28	False	False			18
A2RU67	FAM234B	Protein FAM234B	Homo sapiens (Human)	622	138	22.2	Eukaryota | Metazoa | Chordata | Craniata | Vertebrata | Euteleostomi | Mammalia | Eutheria | Euarchontoglires | Primates | Haplorrhini | Catarrhini | Hominidae | Homo	mut	mut_42324	wt_34650	2	S	E	A2RU67.S30	ADEDESEDDLVLNLQK	ADEDESEDDLVLNLQK	28	False	False			11
A2RU67	FAM234B	Protein FAM234B	Homo sapiens (Human)	622	138	22.2	Eukaryota | Metazoa | Chordata | Craniata | Vertebrata | Euteleostomi | Mammalia | Eutheria | Euarchontoglires | Primates | Haplorrhini | Catarrhini | Hominidae | Homo	wt	wt_34649	mut_42322					KNGKSPLGEAPEPDSD	KNGKSPLGEAPEPDSD	48	False	False			9
A2RU67	FAM234B	Protein FAM234B	Homo sapiens (Human)	622	138	22.2	Eukaryota | Metazoa | Chordata | Craniata | Vertebrata | Euteleostomi | Mammalia | Eutheria | Euarchontoglires | Primates | Haplorrhini | Catarrhini | Hominidae | Homo	mut	mut_42322	wt_34649	14	S	E	A2RU67.S62	KNGKSPLGEAPEPDED	KNGKSPLGEAPEPDED	48	False	False			1
A2RU67	FAM234B	Protein FAM234B	Homo sapiens (Human)	622	138	22.2	Eukaryota | Metazoa | Chordata | Craniata | Vertebrata | Euteleostomi | Mammalia | Eutheria | Euarchontoglires | Primates | Haplorrhini | Catarrhini | Hominidae | Homo	wt	wt_34647	mut_42320					SPLGEAPEPDSDAEVA	SPLGEAPEPDSDAEVA	52	False	False			9
A2RU67	FAM234B	Protein FAM234B	Homo sapiens (Human)	622	138	22.2	Eukaryota | Metazoa | Chordata | Craniata | Vertebrata | Euteleostomi | Mammalia | Eutheria | Euarchontoglires | Primates | Haplorrhini | Catarrhini | Hominidae | Homo	mut	mut_42320	wt_34647	10	S	E	A2RU67.S62	SPLGEAPEPDEDAEVA	SPLGEAPEPDEDAEVA	52	False	False			15
A2RU67	FAM234B	Protein FAM234B	Homo sapiens (Human)	622	138	22.2	Eukaryota | Metazoa | Chordata | Craniata | Vertebrata | Euteleostomi | Mammalia | Eutheria | Euarchontoglires | Primates | Haplorrhini | Catarrhini | Hominidae | Homo	wt	wt_34646	mut_42319					EAPEPDSDAEVAEAAK	EAPEPDSDAEVAEAAK	56	False	False			2
A2RU67	FAM234B	Protein FAM234B	Homo sapiens (Human)	622	138	22.2	Eukaryota | Metazoa | Chordata | Craniata | Vertebrata | Euteleostomi | Mammalia | Eutheria | Euarchontoglires | Primates | Haplorrhini | Catarrhini | Hominidae | Homo	mut	mut_42319	wt_34646	6	S	E	A2RU67.S62	EAPEPDEDAEVAEAAK	EAPEPDEDAEVAEAAK	56	False	False			6
A2RU67	FAM234B	Protein FAM234B	Homo sapiens (Human)	622	138	22.2	Eukaryota | Metazoa | Chordata | Craniata | Vertebrata | Euteleostomi | Mammalia | Eutheria | Euarchontoglires | Primates | Haplorrhini | Catarrhini | Hominidae | Homo	wt	wt_34648	mut_42321					PDSDAEVAEAAKPHLS	PDSDAEVAEAAKPHLS	60	False	False			13
A2RU67	FAM234B	Protein FAM234B	Homo sapiens (Human)	622	138	22.2	Eukaryota | Metazoa | Chordata | Craniata | Vertebrata | Euteleostomi | Mammalia | Eutheria | Euarchontoglires | Primates | Haplorrhini | Catarrhini | Hominidae | Homo	mut	mut_42321	wt_34648	2	S	E	A2RU67.S62	PDEDAEVAEAAKPHLS	PDEDAEVAEAAKPHLS	60	False	False			3
A2RUB6	CCDC66	Coiled-coil domain-containing protein 66	Homo sapiens (Human)	948	809	85.3	Eukaryota | Metazoa | Chordata | Craniata | Vertebrata | Euteleostomi | Mammalia | Eutheria | Euarchontoglires | Primates | Haplorrhini | Catarrhini | Hominidae | Homo	wt	wt_04428	mut_05331					LNIHSFSKERSPSSPV	LNIHSFSKERSPSSPV	784	False	False			7
A2RUB6	CCDC66	Coiled-coil domain-containing protein 66	Homo sapiens (Human)	948	809	85.3	Eukaryota | Metazoa | Chordata | Craniata | Vertebrata | Euteleostomi | Mammalia | Eutheria | Euarchontoglires | Primates | Haplorrhini | Catarrhini | Hominidae | Homo	mut	mut_05331	wt_04428	12	S	E	A2RUB6.S796	LNIHSFSKERSPESPV	LNIHSFSKERSPESPV	784	False	False			3
A2RUB6	CCDC66	Coiled-coil domain-containing protein 66	Homo sapiens (Human)	948	809	85.3	Eukaryota | Metazoa | Chordata | Craniata | Vertebrata | Euteleostomi | Mammalia | Eutheria | Euarchontoglires | Primates | Haplorrhini | Catarrhini | Hominidae | Homo	wt	wt_04427	mut_05330					SFSKERSPSSPVPVVK	SFSKERSPSSPVPVVK	788	False	False			7
A2RUB6	CCDC66	Coiled-coil domain-containing protein 66	Homo sapiens (Human)	948	809	85.3	Eukaryota | Metazoa | Chordata | Craniata | Vertebrata | Euteleostomi | Mammalia | Eutheria | Euarchontoglires | Primates | Haplorrhini | Catarrhini | Hominidae | Homo	mut	mut_05330	wt_04427	8	S	E	A2RUB6.S796	SFSKERSPESPVPVVK	SFSKERSPESPVPVVK	788	False	False			5
A2RUB6	CCDC66	Coiled-coil domain-containing protein 66	Homo sapiens (Human)	948	809	85.3	Eukaryota | Metazoa | Chordata | Craniata | Vertebrata | Euteleostomi | Mammalia | Eutheria | Euarchontoglires | Primates | Haplorrhini | Catarrhini | Hominidae | Homo	wt	wt_04425	mut_05328					ERSPSSPVPVVKNRTQ	ERSPSSPVPVVKNRTQ	792	False	False			26
A2RUB6	CCDC66	Coiled-coil domain-containing protein 66	Homo sapiens (Human)	948	809	85.3	Eukaryota | Metazoa | Chordata | Craniata | Vertebrata | Euteleostomi | Mammalia | Eutheria | Euarchontoglires | Primates | Haplorrhini | Catarrhini | Hominidae | Homo	mut	mut_05328	wt_04425	4	S	E	A2RUB6.S796	ERSPESPVPVVKNRTQ	ERSPESPVPVVKNRTQ	792	False	False			16
A2RUB6	CCDC66	Coiled-coil domain-containing protein 66	Homo sapiens (Human)	948	809	85.3	Eukaryota | Metazoa | Chordata | Craniata | Vertebrata | Euteleostomi | Mammalia | Eutheria | Euarchontoglires | Primates | Haplorrhini | Catarrhini | Hominidae | Homo	wt	wt_04426	mut_05329					SSPVPVVKNRTQQTQN	SSPVPVVKNRTQQTQN	796	False	False			1
A2RUB6	CCDC66	Coiled-coil domain-containing protein 66	Homo sapiens (Human)	948	809	85.3	Eukaryota | Metazoa | Chordata | Craniata | Vertebrata | Euteleostomi | Mammalia | Eutheria | Euarchontoglires | Primates | Haplorrhini | Catarrhini | Hominidae | Homo	mut	mut_05329	wt_04426	0	S	E	A2RUB6.S796	ESPVPVVKNRTQQTQN	ESPVPVVKNRTQQTQN	796	False	False			4
A2VDJ0	TMEM131L	Transmembrane protein 131-like	Homo sapiens (Human)	1609	466	29	Eukaryota | Metazoa | Chordata | Craniata | Vertebrata | Euteleostomi | Mammalia | Eutheria | Euarchontoglires | Primates | Haplorrhini | Catarrhini | Hominidae | Homo	wt	wt_17152	mut_20578					DCGSSSGSVRASRGSW	DAGSSSGSVRASRGSW	1307	False	False			51
A2VDJ0	TMEM131L	Transmembrane protein 131-like	Homo sapiens (Human)	1609	466	29	Eukaryota | Metazoa | Chordata | Craniata | Vertebrata | Euteleostomi | Mammalia | Eutheria | Euarchontoglires | Primates | Haplorrhini | Catarrhini | Hominidae | Homo	mut	mut_20578	wt_17152	14	S	E	A2VDJ0.S1321	DCGSSSGSVRASRGEW	DAGSSSGSVRASRGEW	1307	False	False			66
A2VDJ0	TMEM131L	Transmembrane protein 131-like	Homo sapiens (Human)	1609	466	29	Eukaryota | Metazoa | Chordata | Craniata | Vertebrata | Euteleostomi | Mammalia | Eutheria | Euarchontoglires | Primates | Haplorrhini | Catarrhini | Hominidae | Homo	wt	wt_17155	mut_20581					SSGSVRASRGSWGSWS	SSGSVRASRGSWGSWS	1311	False	False			12
A2VDJ0	TMEM131L	Transmembrane protein 131-like	Homo sapiens (Human)	1609	466	29	Eukaryota | Metazoa | Chordata | Craniata | Vertebrata | Euteleostomi | Mammalia | Eutheria | Euarchontoglires | Primates | Haplorrhini | Catarrhini | Hominidae | Homo	mut	mut_20581	wt_17155	10	S	E	A2VDJ0.S1321	SSGSVRASRGEWGSWS	SSGSVRASRGEWGSWS	1311	False	False			29
A2VDJ0	TMEM131L	Transmembrane protein 131-like	Homo sapiens (Human)	1609	466	29	Eukaryota | Metazoa | Chordata | Craniata | Vertebrata | Euteleostomi | Mammalia | Eutheria | Euarchontoglires | Primates | Haplorrhini | Catarrhini | Hominidae | Homo	wt	wt_17154	mut_20580					VRASRGSWGSWSSTSS	VRASRGSWGSWSSTSS	1315	False	False			4
A2VDJ0	TMEM131L	Transmembrane protein 131-like	Homo sapiens (Human)	1609	466	29	Eukaryota | Metazoa | Chordata | Craniata | Vertebrata | Euteleostomi | Mammalia | Eutheria | Euarchontoglires | Primates | Haplorrhini | Catarrhini | Hominidae | Homo	mut	mut_20580	wt_17154	6	S	E	A2VDJ0.S1321	VRASRGEWGSWSSTSS	VRASRGEWGSWSSTSS	1315	False	False			8
A2VDJ0	TMEM131L	Transmembrane protein 131-like	Homo sapiens (Human)	1609	466	29	Eukaryota | Metazoa | Chordata | Craniata | Vertebrata | Euteleostomi | Mammalia | Eutheria | Euarchontoglires | Primates | Haplorrhini | Catarrhini | Hominidae | Homo	wt	wt_17153	mut_20579					RGSWGSWSSTSSSDGD	RGSWGSWSSTSSSDGD	1319	False	False			83
A2VDJ0	TMEM131L	Transmembrane protein 131-like	Homo sapiens (Human)	1609	466	29	Eukaryota | Metazoa | Chordata | Craniata | Vertebrata | Euteleostomi | Mammalia | Eutheria | Euarchontoglires | Primates | Haplorrhini | Catarrhini | Hominidae | Homo	mut	mut_20579	wt_17153	2	S	E	A2VDJ0.S1321	RGEWGSWSSTSSSDGD	RGEWGSWSSTSSSDGD	1319	False	False			94
A3KN83	SBNO1	Protein strawberry notch homolog 1	Homo sapiens (Human)	1393	572	41.1	Eukaryota | Metazoa | Chordata | Craniata | Vertebrata | Euteleostomi | Mammalia | Eutheria | Euarchontoglires | Primates | Haplorrhini | Catarrhini | Hominidae | Homo	wt	wt_39588	mut_48413					GARMWINDMKMRSFSP	GARMWINDMKMRSFSP	200	False	False			4
A3KN83	SBNO1	Protein strawberry notch homolog 1	Homo sapiens (Human)	1393	572	41.1	Eukaryota | Metazoa | Chordata | Craniata | Vertebrata | Euteleostomi | Mammalia | Eutheria | Euarchontoglires | Primates | Haplorrhini | Catarrhini | Hominidae | Homo	mut	mut_48413	wt_39588	14	S	E	A3KN83.S214	GARMWINDMKMRSFEP	GARMWINDMKMRSFEP	200	False	False	CDK1,MAPK3		4
A3KN83	SBNO1	Protein strawberry notch homolog 1	Homo sapiens (Human)	1393	572	41.1	Eukaryota | Metazoa | Chordata | Craniata | Vertebrata | Euteleostomi | Mammalia | Eutheria | Euarchontoglires | Primates | Haplorrhini | Catarrhini | Hominidae | Homo	wt	wt_39585	mut_48410					WINDMKMRSFSPTMKV	WINDMKMRSFSPTMKV	204	False	False			5
A3KN83	SBNO1	Protein strawberry notch homolog 1	Homo sapiens (Human)	1393	572	41.1	Eukaryota | Metazoa | Chordata | Craniata | Vertebrata | Euteleostomi | Mammalia | Eutheria | Euarchontoglires | Primates | Haplorrhini | Catarrhini | Hominidae | Homo	mut	mut_48410	wt_39585	10	S	E	A3KN83.S214	WINDMKMRSFEPTMKV	WINDMKMRSFEPTMKV	204	False	False	CDK1,MAPK3		2
A3KN83	SBNO1	Protein strawberry notch homolog 1	Homo sapiens (Human)	1393	572	41.1	Eukaryota | Metazoa | Chordata | Craniata | Vertebrata | Euteleostomi | Mammalia | Eutheria | Euarchontoglires | Primates | Haplorrhini | Catarrhini | Hominidae | Homo	wt	wt_39587	mut_48412					MKMRSFSPTMKVPVVK	MKMRSFSPTMKVPVVK	208	False	False			4
A3KN83	SBNO1	Protein strawberry notch homolog 1	Homo sapiens (Human)	1393	572	41.1	Eukaryota | Metazoa | Chordata | Craniata | Vertebrata | Euteleostomi | Mammalia | Eutheria | Euarchontoglires | Primates | Haplorrhini | Catarrhini | Hominidae | Homo	mut	mut_48412	wt_39587	6	S	E	A3KN83.S214	MKMRSFEPTMKVPVVK	MKMRSFEPTMKVPVVK	208	False	False	CDK1,MAPK3		3
A3KN83	SBNO1	Protein strawberry notch homolog 1	Homo sapiens (Human)	1393	572	41.1	Eukaryota | Metazoa | Chordata | Craniata | Vertebrata | Euteleostomi | Mammalia | Eutheria | Euarchontoglires | Primates | Haplorrhini | Catarrhini | Hominidae | Homo	wt	wt_39586	mut_48411					SFSPTMKVPVVKEDDE	SFSPTMKVPVVKEDDE	212	False	False			9
A3KN83	SBNO1	Protein strawberry notch homolog 1	Homo sapiens (Human)	1393	572	41.1	Eukaryota | Metazoa | Chordata | Craniata | Vertebrata | Euteleostomi | Mammalia | Eutheria | Euarchontoglires | Primates | Haplorrhini | Catarrhini | Hominidae | Homo	mut	mut_48411	wt_39586	2	S	E	A3KN83.S214	SFEPTMKVPVVKEDDE	SFEPTMKVPVVKEDDE	212	False	False	CDK1,MAPK3		2
A4D1E1	ZNF804B	Zinc finger protein 804B	Homo sapiens (Human)	1349	744	55.2	Eukaryota | Metazoa | Chordata | Craniata | Vertebrata | Euteleostomi | Mammalia | Eutheria | Euarchontoglires | Primates | Haplorrhini | Catarrhini | Hominidae | Homo	wt	wt_06103	mut_07367					MYYLNKSKRNQESLGS	MYYLNKSKRNQESLGS	862	False	False			1
A4D1E1	ZNF804B	Zinc finger protein 804B	Homo sapiens (Human)	1349	744	55.2	Eukaryota | Metazoa | Chordata | Craniata | Vertebrata | Euteleostomi | Mammalia | Eutheria | Euarchontoglires | Primates | Haplorrhini | Catarrhini | Hominidae | Homo	mut	mut_07367	wt_06103	15	S	E	A4D1E1.S877	MYYLNKSKRNQESLGE	MYYLNKSKRNQESLGE	862	False	False	CDK1,MAPK8		3
A4D1E1	ZNF804B	Zinc finger protein 804B	Homo sapiens (Human)	1349	744	55.2	Eukaryota | Metazoa | Chordata | Craniata | Vertebrata | Euteleostomi | Mammalia | Eutheria | Euarchontoglires | Primates | Haplorrhini | Catarrhini | Hominidae | Homo	wt	wt_06102	mut_07366					NKSKRNQESLGSPHIC	NKSKRNQESLGSPHIA	866	False	False			20
A4D1E1	ZNF804B	Zinc finger protein 804B	Homo sapiens (Human)	1349	744	55.2	Eukaryota | Metazoa | Chordata | Craniata | Vertebrata | Euteleostomi | Mammalia | Eutheria | Euarchontoglires | Primates | Haplorrhini | Catarrhini | Hominidae | Homo	mut	mut_07366	wt_06102	11	S	E	A4D1E1.S877	NKSKRNQESLGEPHIC	NKSKRNQESLGEPHIA	866	False	False	CDK1,MAPK8		15
A4D1P6	WDR91	WD repeat-containing protein 91	Homo sapiens (Human)	747	209	28	Eukaryota | Metazoa | Chordata | Craniata | Vertebrata | Euteleostomi | Mammalia | Eutheria | Euarchontoglires | Primates | Haplorrhini | Catarrhini | Hominidae | Homo	wt	wt_19868	mut_23993					VGFLSSLLPQSKKSPS	VGFLSSLLPQSKKSPS	259	False	False			0
A4D1P6	WDR91	WD repeat-containing protein 91	Homo sapiens (Human)	747	209	28	Eukaryota | Metazoa | Chordata | Craniata | Vertebrata | Euteleostomi | Mammalia | Eutheria | Euarchontoglires | Primates | Haplorrhini | Catarrhini | Hominidae | Homo	mut	mut_23993	wt_19868	13	S	E	A4D1P6.S272	VGFLSSLLPQSKKEPS	VGFLSSLLPQSKKEPS	259	False	False	CDK1,CDK2,CDK5,MAPK1,MAPK14,MAPK3,MAPK8		1
A4D1P6	WDR91	WD repeat-containing protein 91	Homo sapiens (Human)	747	209	28	Eukaryota | Metazoa | Chordata | Craniata | Vertebrata | Euteleostomi | Mammalia | Eutheria | Euarchontoglires | Primates | Haplorrhini | Catarrhini | Hominidae | Homo	wt	wt_19871	mut_23996					SSLLPQSKKSPSRLSP	SSLLPQSKKSPSRLSP	263	False	False			3
A4D1P6	WDR91	WD repeat-containing protein 91	Homo sapiens (Human)	747	209	28	Eukaryota | Metazoa | Chordata | Craniata | Vertebrata | Euteleostomi | Mammalia | Eutheria | Euarchontoglires | Primates | Haplorrhini | Catarrhini | Hominidae | Homo	mut	mut_23996	wt_19871	9	S	E	A4D1P6.S272	SSLLPQSKKEPSRLSP	SSLLPQSKKEPSRLSP	263	False	False	CDK1,CDK2,CDK5,MAPK1,MAPK14,MAPK3,MAPK8		7
A4D1P6	WDR91	WD repeat-containing protein 91	Homo sapiens (Human)	747	209	28	Eukaryota | Metazoa | Chordata | Craniata | Vertebrata | Euteleostomi | Mammalia | Eutheria | Euarchontoglires | Primates | Haplorrhini | Catarrhini | Hominidae | Homo	wt	wt_19870	mut_23995					PQSKKSPSRLSPAQGP	PQSKKSPSRLSPAQGP	267	False	False			13
A4D1P6	WDR91	WD repeat-containing protein 91	Homo sapiens (Human)	747	209	28	Eukaryota | Metazoa | Chordata | Craniata | Vertebrata | Euteleostomi | Mammalia | Eutheria | Euarchontoglires | Primates | Haplorrhini | Catarrhini | Hominidae | Homo	mut	mut_23995	wt_19870	5	S	E	A4D1P6.S272	PQSKKEPSRLSPAQGP	PQSKKEPSRLSPAQGP	267	False	False	CDK1,CDK2,CDK5,MAPK1,MAPK14,MAPK3,MAPK8		7
A4D1P6	WDR91	WD repeat-containing protein 91	Homo sapiens (Human)	747	209	28	Eukaryota | Metazoa | Chordata | Craniata | Vertebrata | Euteleostomi | Mammalia | Eutheria | Euarchontoglires | Primates | Haplorrhini | Catarrhini | Hominidae | Homo	wt	wt_19869	mut_23994					KSPSRLSPAQGPPQPQ	KSPSRLSPAQGPPQPQ	271	False	False			0
A4D1P6	WDR91	WD repeat-containing protein 91	Homo sapiens (Human)	747	209	28	Eukaryota | Metazoa | Chordata | Craniata | Vertebrata | Euteleostomi | Mammalia | Eutheria | Euarchontoglires | Primates | Haplorrhini | Catarrhini | Hominidae | Homo	mut	mut_23994	wt_19869	1	S	E	A4D1P6.S272	KEPSRLSPAQGPPQPQ	KEPSRLSPAQGPPQPQ	271	False	False	CDK1,CDK2,CDK5,MAPK1,MAPK14,MAPK3,MAPK8		2
A4D1S0	KLRG2	Killer cell lectin-like receptor subfamily G member 2	Homo sapiens (Human)	409	246	60.1	Eukaryota | Metazoa | Chordata | Craniata | Vertebrata | Euteleostomi | Mammalia | Eutheria | Euarchontoglires | Primates | Haplorrhini | Catarrhini | Hominidae | Homo	wt	wt_08461	mut_10132;mut_10136					VRVKPVGAAGGSSTPS	VRVKPVGAAGGSSTPS	128	False	False			18
A4D1S0	KLRG2	Killer cell lectin-like receptor subfamily G member 2	Homo sapiens (Human)	409	246	60.1	Eukaryota | Metazoa | Chordata | Craniata | Vertebrata | Euteleostomi | Mammalia | Eutheria | Euarchontoglires | Primates | Haplorrhini | Catarrhini | Hominidae | Homo	mut	mut_10132	wt_08461	13	T	E	A4D1S0.T141	VRVKPVGAAGGSSEPS	VRVKPVGAAGGSSEPS	128	False	False	CDK1,CDK2,CDK4,CDK5,CDK6,MAPK1,MAPK3,MAPK8,MAPK9		9
A4D1S0	KLRG2	Killer cell lectin-like receptor subfamily G member 2	Homo sapiens (Human)	409	246	60.1	Eukaryota | Metazoa | Chordata | Craniata | Vertebrata | Euteleostomi | Mammalia | Eutheria | Euarchontoglires | Primates | Haplorrhini | Catarrhini | Hominidae | Homo	mut	mut_10136	wt_08461	15	S	E	A4D1S0.S143	VRVKPVGAAGGSSTPE	VRVKPVGAAGGSSTPE	128	False	False	CDK1,CDK2,CDK4,CDK5,MAPK1,MAPK14,MAPK3,MAPK8		18
A4D1S0	KLRG2	Killer cell lectin-like receptor subfamily G member 2	Homo sapiens (Human)	409	246	60.1	Eukaryota | Metazoa | Chordata | Craniata | Vertebrata | Euteleostomi | Mammalia | Eutheria | Euarchontoglires | Primates | Haplorrhini | Catarrhini | Hominidae | Homo	wt	wt_08458	mut_10129;mut_10133					PVGAAGGSSTPSPRPS	PVGAAGGSSTPSPRPS	132	False	False			9
A4D1S0	KLRG2	Killer cell lectin-like receptor subfamily G member 2	Homo sapiens (Human)	409	246	60.1	Eukaryota | Metazoa | Chordata | Craniata | Vertebrata | Euteleostomi | Mammalia | Eutheria | Euarchontoglires | Primates | Haplorrhini | Catarrhini | Hominidae | Homo	mut	mut_10129	wt_08458	9	T	E	A4D1S0.T141	PVGAAGGSSEPSPRPS	PVGAAGGSSEPSPRPS	132	False	False	CDK1,CDK2,CDK4,CDK5,CDK6,MAPK1,MAPK3,MAPK8,MAPK9		11
A4D1S0	KLRG2	Killer cell lectin-like receptor subfamily G member 2	Homo sapiens (Human)	409	246	60.1	Eukaryota | Metazoa | Chordata | Craniata | Vertebrata | Euteleostomi | Mammalia | Eutheria | Euarchontoglires | Primates | Haplorrhini | Catarrhini | Hominidae | Homo	mut	mut_10133	wt_08458	11	S	E	A4D1S0.S143	PVGAAGGSSTPEPRPS	PVGAAGGSSTPEPRPS	132	False	False	CDK1,CDK2,CDK4,CDK5,MAPK1,MAPK14,MAPK3,MAPK8		1
A4D1S0	KLRG2	Killer cell lectin-like receptor subfamily G member 2	Homo sapiens (Human)	409	246	60.1	Eukaryota | Metazoa | Chordata | Craniata | Vertebrata | Euteleostomi | Mammalia | Eutheria | Euarchontoglires | Primates | Haplorrhini | Catarrhini | Hominidae | Homo	wt	wt_08459	mut_10130;mut_10134					AGGSSTPSPRPSTRFL	AGGSSTPSPRPSTRFL	136	False	False			16
A4D1S0	KLRG2	Killer cell lectin-like receptor subfamily G member 2	Homo sapiens (Human)	409	246	60.1	Eukaryota | Metazoa | Chordata | Craniata | Vertebrata | Euteleostomi | Mammalia | Eutheria | Euarchontoglires | Primates | Haplorrhini | Catarrhini | Hominidae | Homo	mut	mut_10130	wt_08459	5	T	E	A4D1S0.T141	AGGSSEPSPRPSTRFL	AGGSSEPSPRPSTRFL	136	False	False	CDK1,CDK2,CDK4,CDK5,CDK6,MAPK1,MAPK3,MAPK8,MAPK9		24
A4D1S0	KLRG2	Killer cell lectin-like receptor subfamily G member 2	Homo sapiens (Human)	409	246	60.1	Eukaryota | Metazoa | Chordata | Craniata | Vertebrata | Euteleostomi | Mammalia | Eutheria | Euarchontoglires | Primates | Haplorrhini | Catarrhini | Hominidae | Homo	mut	mut_10134	wt_08459	7	S	E	A4D1S0.S143	AGGSSTPEPRPSTRFL	AGGSSTPEPRPSTRFL	136	False	False	CDK1,CDK2,CDK4,CDK5,MAPK1,MAPK14,MAPK3,MAPK8		14
A4D1S0	KLRG2	Killer cell lectin-like receptor subfamily G member 2	Homo sapiens (Human)	409	246	60.1	Eukaryota | Metazoa | Chordata | Craniata | Vertebrata | Euteleostomi | Mammalia | Eutheria | Euarchontoglires | Primates | Haplorrhini | Catarrhini | Hominidae | Homo	wt	wt_08460	mut_10131;mut_10135					STPSPRPSTRFLKVPV	STPSPRPSTRFLKVPV	140	False	False			27
A4D1S0	KLRG2	Killer cell lectin-like receptor subfamily G member 2	Homo sapiens (Human)	409	246	60.1	Eukaryota | Metazoa | Chordata | Craniata | Vertebrata | Euteleostomi | Mammalia | Eutheria | Euarchontoglires | Primates | Haplorrhini | Catarrhini | Hominidae | Homo	mut	mut_10131	wt_08460	1	T	E	A4D1S0.T141	SEPSPRPSTRFLKVPV	SEPSPRPSTRFLKVPV	140	False	False	CDK1,CDK2,CDK4,CDK5,CDK6,MAPK1,MAPK3,MAPK8,MAPK9		14
A4D1S0	KLRG2	Killer cell lectin-like receptor subfamily G member 2	Homo sapiens (Human)	409	246	60.1	Eukaryota | Metazoa | Chordata | Craniata | Vertebrata | Euteleostomi | Mammalia | Eutheria | Euarchontoglires | Primates | Haplorrhini | Catarrhini | Hominidae | Homo	mut	mut_10135	wt_08460	3	S	E	A4D1S0.S143	STPEPRPSTRFLKVPV	STPEPRPSTRFLKVPV	140	False	False	CDK1,CDK2,CDK4,CDK5,MAPK1,MAPK14,MAPK3,MAPK8		15
A4D1S0	KLRG2	Killer cell lectin-like receptor subfamily G member 2	Homo sapiens (Human)	409	246	60.1	Eukaryota | Metazoa | Chordata | Craniata | Vertebrata | Euteleostomi | Mammalia | Eutheria | Euarchontoglires | Primates | Haplorrhini | Catarrhini | Hominidae | Homo	wt	wt_08457	mut_10128					RTESGCDAEGRASPAE	RTESGADAEGRASPAE	192	False	False			9
A4D1S0	KLRG2	Killer cell lectin-like receptor subfamily G member 2	Homo sapiens (Human)	409	246	60.1	Eukaryota | Metazoa | Chordata | Craniata | Vertebrata | Euteleostomi | Mammalia | Eutheria | Euarchontoglires | Primates | Haplorrhini | Catarrhini | Hominidae | Homo	mut	mut_10128	wt_08457	12	S	E	A4D1S0.S204	RTESGCDAEGRAEPAE	RTESGADAEGRAEPAE	192	False	False	CDK1,MAPK3,MAPK8		10
A4D1S0	KLRG2	Killer cell lectin-like receptor subfamily G member 2	Homo sapiens (Human)	409	246	60.1	Eukaryota | Metazoa | Chordata | Craniata | Vertebrata | Euteleostomi | Mammalia | Eutheria | Euarchontoglires | Primates | Haplorrhini | Catarrhini | Hominidae | Homo	wt	wt_08456	mut_10125					GCDAEGRASPAEGSAG	GADAEGRASPAEGSAG	196	False	False			10
A4D1S0	KLRG2	Killer cell lectin-like receptor subfamily G member 2	Homo sapiens (Human)	409	246	60.1	Eukaryota | Metazoa | Chordata | Craniata | Vertebrata | Euteleostomi | Mammalia | Eutheria | Euarchontoglires | Primates | Haplorrhini | Catarrhini | Hominidae | Homo	mut	mut_10125	wt_08456	8	S	E	A4D1S0.S204	GCDAEGRAEPAEGSAG	GADAEGRAEPAEGSAG	196	False	False	CDK1,MAPK3,MAPK8		25
A4D1S0	KLRG2	Killer cell lectin-like receptor subfamily G member 2	Homo sapiens (Human)	409	246	60.1	Eukaryota | Metazoa | Chordata | Craniata | Vertebrata | Euteleostomi | Mammalia | Eutheria | Euarchontoglires | Primates | Haplorrhini | Catarrhini | Hominidae | Homo	wt	wt_08455	mut_10124;mut_10127					EGRASPAEGSAGSPGS	EGRASPAEGSAGSPGS	200	False	False			6
A4D1S0	KLRG2	Killer cell lectin-like receptor subfamily G member 2	Homo sapiens (Human)	409	246	60.1	Eukaryota | Metazoa | Chordata | Craniata | Vertebrata | Euteleostomi | Mammalia | Eutheria | Euarchontoglires | Primates | Haplorrhini | Catarrhini | Hominidae | Homo	mut	mut_10127	wt_08455	4	S	E	A4D1S0.S204	EGRAEPAEGSAGSPGS	EGRAEPAEGSAGSPGS	200	False	False	CDK1,MAPK3,MAPK8		14
A4D1S0	KLRG2	Killer cell lectin-like receptor subfamily G member 2	Homo sapiens (Human)	409	246	60.1	Eukaryota | Metazoa | Chordata | Craniata | Vertebrata | Euteleostomi | Mammalia | Eutheria | Euarchontoglires | Primates | Haplorrhini | Catarrhini | Hominidae | Homo	mut	mut_10124	wt_08455	15	S	E	A4D1S0.S215	EGRASPAEGSAGSPGE	EGRASPAEGSAGSPGE	200	False	False	CDK1,CDK2,MAPK1,MAPK14,MAPK3,MAPK8		9
A4D1S0	KLRG2	Killer cell lectin-like receptor subfamily G member 2	Homo sapiens (Human)	409	246	60.1	Eukaryota | Metazoa | Chordata | Craniata | Vertebrata | Euteleostomi | Mammalia | Eutheria | Euarchontoglires | Primates | Haplorrhini | Catarrhini | Hominidae | Homo	wt	wt_08452	mut_10121;mut_10126					SPAEGSAGSPGSPTCC	SPAEGSAGSPGSPTAA	204	False	False			14
A4D1S0	KLRG2	Killer cell lectin-like receptor subfamily G member 2	Homo sapiens (Human)	409	246	60.1	Eukaryota | Metazoa | Chordata | Craniata | Vertebrata | Euteleostomi | Mammalia | Eutheria | Euarchontoglires | Primates | Haplorrhini | Catarrhini | Hominidae | Homo	mut	mut_10126	wt_08452	0	S	E	A4D1S0.S204	EPAEGSAGSPGSPTCC	EPAEGSAGSPGSPTAA	204	False	False	CDK1,MAPK3,MAPK8		20
A4D1S0	KLRG2	Killer cell lectin-like receptor subfamily G member 2	Homo sapiens (Human)	409	246	60.1	Eukaryota | Metazoa | Chordata | Craniata | Vertebrata | Euteleostomi | Mammalia | Eutheria | Euarchontoglires | Primates | Haplorrhini | Catarrhini | Hominidae | Homo	mut	mut_10121	wt_08452	11	S	E	A4D1S0.S215	SPAEGSAGSPGEPTCC	SPAEGSAGSPGEPTAA	204	False	False	CDK1,CDK2,MAPK1,MAPK14,MAPK3,MAPK8		18
A4D1S0	KLRG2	Killer cell lectin-like receptor subfamily G member 2	Homo sapiens (Human)	409	246	60.1	Eukaryota | Metazoa | Chordata | Craniata | Vertebrata | Euteleostomi | Mammalia | Eutheria | Euarchontoglires | Primates | Haplorrhini | Catarrhini | Hominidae | Homo	wt	wt_08454	mut_10123					GSAGSPGSPTCCRCKE	GSAGSPGSPTAARAKE	208	False	False			1
A4D1S0	KLRG2	Killer cell lectin-like receptor subfamily G member 2	Homo sapiens (Human)	409	246	60.1	Eukaryota | Metazoa | Chordata | Craniata | Vertebrata | Euteleostomi | Mammalia | Eutheria | Euarchontoglires | Primates | Haplorrhini | Catarrhini | Hominidae | Homo	mut	mut_10123	wt_08454	7	S	E	A4D1S0.S215	GSAGSPGEPTCCRCKE	GSAGSPGEPTAARAKE	208	False	False	CDK1,CDK2,MAPK1,MAPK14,MAPK3,MAPK8		2
A4D1S0	KLRG2	Killer cell lectin-like receptor subfamily G member 2	Homo sapiens (Human)	409	246	60.1	Eukaryota | Metazoa | Chordata | Craniata | Vertebrata | Euteleostomi | Mammalia | Eutheria | Euarchontoglires | Primates | Haplorrhini | Catarrhini | Hominidae | Homo	wt	wt_08453	mut_10122					SPGSPTCCRCKELGLE	SPGSPTAARAKELGLE	212	False	False			7
A4D1S0	KLRG2	Killer cell lectin-like receptor subfamily G member 2	Homo sapiens (Human)	409	246	60.1	Eukaryota | Metazoa | Chordata | Craniata | Vertebrata | Euteleostomi | Mammalia | Eutheria | Euarchontoglires | Primates | Haplorrhini | Catarrhini | Hominidae | Homo	mut	mut_10122	wt_08453	3	S	E	A4D1S0.S215	SPGEPTCCRCKELGLE	SPGEPTAARAKELGLE	212	False	False	CDK1,CDK2,MAPK1,MAPK14,MAPK3,MAPK8		11
A4D2B0	MBLAC1	Metallo-beta-lactamase domain-containing protein 1	Homo sapiens (Human)	266	180	67.7	Eukaryota | Metazoa | Chordata | Craniata | Vertebrata | Euteleostomi | Mammalia | Eutheria | Euarchontoglires | Primates | Haplorrhini | Catarrhini | Hominidae | Homo	wt	wt_11031	mut_13262					VLPQTRGPASSHRESP	VLPQTRGPASSHRESP	47	False	False			1
A4D2B0	MBLAC1	Metallo-beta-lactamase domain-containing protein 1	Homo sapiens (Human)	266	180	67.7	Eukaryota | Metazoa | Chordata | Craniata | Vertebrata | Euteleostomi | Mammalia | Eutheria | Euarchontoglires | Primates | Haplorrhini | Catarrhini | Hominidae | Homo	mut	mut_13262	wt_11031	14	S	E	A4D2B0.S61	VLPQTRGPASSHREEP	VLPQTRGPASSHREEP	47	False	False	AURKB,CDK1,CDK5,MAPK1,MAPK3,MAPK8		4
A4D2B0	MBLAC1	Metallo-beta-lactamase domain-containing protein 1	Homo sapiens (Human)	266	180	67.7	Eukaryota | Metazoa | Chordata | Craniata | Vertebrata | Euteleostomi | Mammalia | Eutheria | Euarchontoglires | Primates | Haplorrhini | Catarrhini | Hominidae | Homo	wt	wt_11029	mut_13260					TRGPASSHRESPRGSG	TRGPASSHRESPRGSG	51	False	False			4
A4D2B0	MBLAC1	Metallo-beta-lactamase domain-containing protein 1	Homo sapiens (Human)	266	180	67.7	Eukaryota | Metazoa | Chordata | Craniata | Vertebrata | Euteleostomi | Mammalia | Eutheria | Euarchontoglires | Primates | Haplorrhini | Catarrhini | Hominidae | Homo	mut	mut_13260	wt_11029	10	S	E	A4D2B0.S61	TRGPASSHREEPRGSG	TRGPASSHREEPRGSG	51	False	False	AURKB,CDK1,CDK5,MAPK1,MAPK3,MAPK8		9
A4D2B0	MBLAC1	Metallo-beta-lactamase domain-containing protein 1	Homo sapiens (Human)	266	180	67.7	Eukaryota | Metazoa | Chordata | Craniata | Vertebrata | Euteleostomi | Mammalia | Eutheria | Euarchontoglires | Primates | Haplorrhini | Catarrhini | Hominidae | Homo	wt	wt_11030	mut_13261					ASSHRESPRGSGGAEA	ASSHRESPRGSGGAEA	55	False	False			43
A4D2B0	MBLAC1	Metallo-beta-lactamase domain-containing protein 1	Homo sapiens (Human)	266	180	67.7	Eukaryota | Metazoa | Chordata | Craniata | Vertebrata | Euteleostomi | Mammalia | Eutheria | Euarchontoglires | Primates | Haplorrhini | Catarrhini | Hominidae | Homo	mut	mut_13261	wt_11030	6	S	E	A4D2B0.S61	ASSHREEPRGSGGAEA	ASSHREEPRGSGGAEA	55	False	False	AURKB,CDK1,CDK5,MAPK1,MAPK3,MAPK8		33
A4D2P6	GRID2IP	Delphilin	Homo sapiens (Human)	1211	642	53	Eukaryota | Metazoa | Chordata | Craniata | Vertebrata | Euteleostomi | Mammalia | Eutheria | Euarchontoglires | Primates | Haplorrhini | Catarrhini | Hominidae | Homo	wt	wt_00010	mut_00011					APPRRPDEPPPRRASL	APPRRPDEPPPRRASL	250	False	False			38
A4D2P6	GRID2IP	Delphilin	Homo sapiens (Human)	1211	642	53	Eukaryota | Metazoa | Chordata | Craniata | Vertebrata | Euteleostomi | Mammalia | Eutheria | Euarchontoglires | Primates | Haplorrhini | Catarrhini | Hominidae | Homo	mut	mut_00011	wt_00010	14	S	E	A4D2P6.S264	APPRRPDEPPPRRAEL	APPRRPDEPPPRRAEL	250	False	False	AURKB,PRKACA		30
A4D2P6	GRID2IP	Delphilin	Homo sapiens (Human)	1211	642	53	Eukaryota | Metazoa | Chordata | Craniata | Vertebrata | Euteleostomi | Mammalia | Eutheria | Euarchontoglires | Primates | Haplorrhini | Catarrhini | Hominidae | Homo	wt	wt_00012	mut_00013					RPDEPPPRRASLLVGG	RPDEPPPRRASLLVGG	254	False	False			63
A4D2P6	GRID2IP	Delphilin	Homo sapiens (Human)	1211	642	53	Eukaryota | Metazoa | Chordata | Craniata | Vertebrata | Euteleostomi | Mammalia | Eutheria | Euarchontoglires | Primates | Haplorrhini | Catarrhini | Hominidae | Homo	mut	mut_00013	wt_00012	10	S	E	A4D2P6.S264	RPDEPPPRRAELLVGG	RPDEPPPRRAELLVGG	254	False	False	AURKB,PRKACA		76
A4D2P6	GRID2IP	Delphilin	Homo sapiens (Human)	1211	642	53	Eukaryota | Metazoa | Chordata | Craniata | Vertebrata | Euteleostomi | Mammalia | Eutheria | Euarchontoglires | Primates | Haplorrhini | Catarrhini | Hominidae | Homo	wt	wt_00013	mut_00014					PPPRRASLLVGGLAGP	PPPRRASLLVGGLAGP	258	False	False			48
A4D2P6	GRID2IP	Delphilin	Homo sapiens (Human)	1211	642	53	Eukaryota | Metazoa | Chordata | Craniata | Vertebrata | Euteleostomi | Mammalia | Eutheria | Euarchontoglires | Primates | Haplorrhini | Catarrhini | Hominidae | Homo	mut	mut_00014	wt_00013	6	S	E	A4D2P6.S264	PPPRRAELLVGGLAGP	PPPRRAELLVGGLAGP	258	False	False	AURKB,PRKACA		58
A4D2P6	GRID2IP	Delphilin	Homo sapiens (Human)	1211	642	53	Eukaryota | Metazoa | Chordata | Craniata | Vertebrata | Euteleostomi | Mammalia | Eutheria | Euarchontoglires | Primates | Haplorrhini | Catarrhini | Hominidae | Homo	wt	wt_00011	mut_00012					RASLLVGGLAGPGGAR	RASLLVGGLAGPGGAR	262	False	False			55
A4D2P6	GRID2IP	Delphilin	Homo sapiens (Human)	1211	642	53	Eukaryota | Metazoa | Chordata | Craniata | Vertebrata | Euteleostomi | Mammalia | Eutheria | Euarchontoglires | Primates | Haplorrhini | Catarrhini | Hominidae | Homo	mut	mut_00012	wt_00011	2	S	E	A4D2P6.S264	RAELLVGGLAGPGGAR	RAELLVGGLAGPGGAR	262	False	False	AURKB,PRKACA		66
A4FU28	CTAGE9	cTAGE family member 9	Homo sapiens (Human)	777	537	69.1	Eukaryota | Metazoa | Chordata | Craniata | Vertebrata | Euteleostomi | Mammalia | Eutheria | Euarchontoglires | Primates | Haplorrhini | Catarrhini | Hominidae | Homo	wt	wt_09303	mut_11144					SLEATCEKLSRSNSEL	SLEATAEKLSRSNSEL	127	False	False			10
A4FU28	CTAGE9	cTAGE family member 9	Homo sapiens (Human)	777	537	69.1	Eukaryota | Metazoa | Chordata | Craniata | Vertebrata | Euteleostomi | Mammalia | Eutheria | Euarchontoglires | Primates | Haplorrhini | Catarrhini | Hominidae | Homo	mut	mut_11144	wt_09303	13	S	E	A4FU28.S140	SLEATCEKLSRSNEEL	SLEATAEKLSRSNEEL	127	False	False	MAPKAPK2,PRKD1		1
A4FU28	CTAGE9	cTAGE family member 9	Homo sapiens (Human)	777	537	69.1	Eukaryota | Metazoa | Chordata | Craniata | Vertebrata | Euteleostomi | Mammalia | Eutheria | Euarchontoglires | Primates | Haplorrhini | Catarrhini | Hominidae | Homo	wt	wt_09301	mut_11142					TCEKLSRSNSELEDEI	TAEKLSRSNSELEDEI	131	False	False			2
A4FU28	CTAGE9	cTAGE family member 9	Homo sapiens (Human)	777	537	69.1	Eukaryota | Metazoa | Chordata | Craniata | Vertebrata | Euteleostomi | Mammalia | Eutheria | Euarchontoglires | Primates | Haplorrhini | Catarrhini | Hominidae | Homo	mut	mut_11142	wt_09301	9	S	E	A4FU28.S140	TCEKLSRSNEELEDEI	TAEKLSRSNEELEDEI	131	False	False	MAPKAPK2,PRKD1		0
A4FU28	CTAGE9	cTAGE family member 9	Homo sapiens (Human)	777	537	69.1	Eukaryota | Metazoa | Chordata | Craniata | Vertebrata | Euteleostomi | Mammalia | Eutheria | Euarchontoglires | Primates | Haplorrhini | Catarrhini | Hominidae | Homo	wt	wt_09302	mut_11143					LSRSNSELEDEILCLE	LSRSNSELEDEILALE	135	False	False			20
A4FU28	CTAGE9	cTAGE family member 9	Homo sapiens (Human)	777	537	69.1	Eukaryota | Metazoa | Chordata | Craniata | Vertebrata | Euteleostomi | Mammalia | Eutheria | Euarchontoglires | Primates | Haplorrhini | Catarrhini | Hominidae | Homo	mut	mut_11143	wt_09302	5	S	E	A4FU28.S140	LSRSNEELEDEILCLE	LSRSNEELEDEILALE	135	False	False	MAPKAPK2,PRKD1		0
A4FU49	SH3D21	SH3 domain-containing protein 21	Homo sapiens (Human)	640	630	98.4	Eukaryota | Metazoa | Chordata | Craniata | Vertebrata | Euteleostomi | Mammalia | Eutheria | Euarchontoglires | Primates | Haplorrhini | Catarrhini | Hominidae | Homo	wt	wt_04029	mut_04878					GDEAPTLEKVLTPELS	GDEAPTLEKVLTPELS	360	False	False			1
A4FU49	SH3D21	SH3 domain-containing protein 21	Homo sapiens (Human)	640	630	98.4	Eukaryota | Metazoa | Chordata | Craniata | Vertebrata | Euteleostomi | Mammalia | Eutheria | Euarchontoglires | Primates | Haplorrhini | Catarrhini | Hominidae | Homo	mut	mut_04878	wt_04029	15	S	E	A4FU49.S375	GDEAPTLEKVLTPELE	GDEAPTLEKVLTPELE	360	False	False			1
A4FU49	SH3D21	SH3 domain-containing protein 21	Homo sapiens (Human)	640	630	98.4	Eukaryota | Metazoa | Chordata | Craniata | Vertebrata | Euteleostomi | Mammalia | Eutheria | Euarchontoglires | Primates | Haplorrhini | Catarrhini | Hominidae | Homo	wt	wt_04028	mut_04877					PTLEKVLTPELSEEEV	PTLEKVLTPELSEEEV	364	False	False			9
A4FU49	SH3D21	SH3 domain-containing protein 21	Homo sapiens (Human)	640	630	98.4	Eukaryota | Metazoa | Chordata | Craniata | Vertebrata | Euteleostomi | Mammalia | Eutheria | Euarchontoglires | Primates | Haplorrhini | Catarrhini | Hominidae | Homo	mut	mut_04877	wt_04028	11	S	E	A4FU49.S375	PTLEKVLTPELEEEEV	PTLEKVLTPELEEEEV	364	False	False			10
A4FU49	SH3D21	SH3 domain-containing protein 21	Homo sapiens (Human)	640	630	98.4	Eukaryota | Metazoa | Chordata | Craniata | Vertebrata | Euteleostomi | Mammalia | Eutheria | Euarchontoglires | Primates | Haplorrhini | Catarrhini | Hominidae | Homo	wt	wt_04026	mut_04875					KVLTPELSEEEVSTRD	KVLTPELSEEEVSTRD	368	False	False			57
A4FU49	SH3D21	SH3 domain-containing protein 21	Homo sapiens (Human)	640	630	98.4	Eukaryota | Metazoa | Chordata | Craniata | Vertebrata | Euteleostomi | Mammalia | Eutheria | Euarchontoglires | Primates | Haplorrhini | Catarrhini | Hominidae | Homo	mut	mut_04875	wt_04026	7	S	E	A4FU49.S375	KVLTPELEEEEVSTRD	KVLTPELEEEEVSTRD	368	False	False			42
A4FU49	SH3D21	SH3 domain-containing protein 21	Homo sapiens (Human)	640	630	98.4	Eukaryota | Metazoa | Chordata | Craniata | Vertebrata | Euteleostomi | Mammalia | Eutheria | Euarchontoglires | Primates | Haplorrhini | Catarrhini | Hominidae | Homo	wt	wt_04027	mut_04876					PELSEEEVSTRDDIQF	PELSEEEVSTRDDIQF	372	False	False			8
A4FU49	SH3D21	SH3 domain-containing protein 21	Homo sapiens (Human)	640	630	98.4	Eukaryota | Metazoa | Chordata | Craniata | Vertebrata | Euteleostomi | Mammalia | Eutheria | Euarchontoglires | Primates | Haplorrhini | Catarrhini | Hominidae | Homo	mut	mut_04876	wt_04027	3	S	E	A4FU49.S375	PELEEEEVSTRDDIQF	PELEEEEVSTRDDIQF	372	False	False			6
A4UGR9	XIRP2	Xin actin-binding repeat-containing protein 2	Homo sapiens (Human)	3374	2474	73.3	Eukaryota | Metazoa | Chordata | Craniata | Vertebrata | Euteleostomi | Mammalia | Eutheria | Euarchontoglires | Primates | Haplorrhini | Catarrhini | Hominidae | Homo	wt	wt_28216	mut_34495					NIPPPSLKTRPPSPTF	NIPPPSLKTRPPSPTF	2933	False	False			7
A4UGR9	XIRP2	Xin actin-binding repeat-containing protein 2	Homo sapiens (Human)	3374	2474	73.3	Eukaryota | Metazoa | Chordata | Craniata | Vertebrata | Euteleostomi | Mammalia | Eutheria | Euarchontoglires | Primates | Haplorrhini | Catarrhini | Hominidae | Homo	mut	mut_34495	wt_28216	12	S	E	A4UGR9.S2945	NIPPPSLKTRPPEPTF	NIPPPSLKTRPPEPTF	2933	False	False	CDK1,CDK2,MAPK1,MAPK14,MAPK3,MAPK8		5
A4UGR9	XIRP2	Xin actin-binding repeat-containing protein 2	Homo sapiens (Human)	3374	2474	73.3	Eukaryota | Metazoa | Chordata | Craniata | Vertebrata | Euteleostomi | Mammalia | Eutheria | Euarchontoglires | Primates | Haplorrhini | Catarrhini | Hominidae | Homo	wt	wt_28213	mut_34492					PSLKTRPPSPTFITIE	PSLKTRPPSPTFITIE	2937	False	False			1
A4UGR9	XIRP2	Xin actin-binding repeat-containing protein 2	Homo sapiens (Human)	3374	2474	73.3	Eukaryota | Metazoa | Chordata | Craniata | Vertebrata | Euteleostomi | Mammalia | Eutheria | Euarchontoglires | Primates | Haplorrhini | Catarrhini | Hominidae | Homo	mut	mut_34492	wt_28213	8	S	E	A4UGR9.S2945	PSLKTRPPEPTFITIE	PSLKTRPPEPTFITIE	2937	False	False	CDK1,CDK2,MAPK1,MAPK14,MAPK3,MAPK8		4
A4UGR9	XIRP2	Xin actin-binding repeat-containing protein 2	Homo sapiens (Human)	3374	2474	73.3	Eukaryota | Metazoa | Chordata | Craniata | Vertebrata | Euteleostomi | Mammalia | Eutheria | Euarchontoglires | Primates | Haplorrhini | Catarrhini | Hominidae | Homo	wt	wt_28214	mut_34493					TRPPSPTFITIESTAR	TRPPSPTFITIESTAR	2941	False	False			4
A4UGR9	XIRP2	Xin actin-binding repeat-containing protein 2	Homo sapiens (Human)	3374	2474	73.3	Eukaryota | Metazoa | Chordata | Craniata | Vertebrata | Euteleostomi | Mammalia | Eutheria | Euarchontoglires | Primates | Haplorrhini | Catarrhini | Hominidae | Homo	mut	mut_34493	wt_28214	4	S	E	A4UGR9.S2945	TRPPEPTFITIESTAR	TRPPEPTFITIESTAR	2941	False	False	CDK1,CDK2,MAPK1,MAPK14,MAPK3,MAPK8		3
A4UGR9	XIRP2	Xin actin-binding repeat-containing protein 2	Homo sapiens (Human)	3374	2474	73.3	Eukaryota | Metazoa | Chordata | Craniata | Vertebrata | Euteleostomi | Mammalia | Eutheria | Euarchontoglires | Primates | Haplorrhini | Catarrhini | Hominidae | Homo	wt	wt_28215	mut_34494					SPTFITIESTARRTEN	SPTFITIESTARRTEN	2945	False	False			1
A4UGR9	XIRP2	Xin actin-binding repeat-containing protein 2	Homo sapiens (Human)	3374	2474	73.3	Eukaryota | Metazoa | Chordata | Craniata | Vertebrata | Euteleostomi | Mammalia | Eutheria | Euarchontoglires | Primates | Haplorrhini | Catarrhini | Hominidae | Homo	mut	mut_34494	wt_28215	0	S	E	A4UGR9.S2945	EPTFITIESTARRTEN	EPTFITIESTARRTEN	2945	False	False	CDK1,CDK2,MAPK1,MAPK14,MAPK3,MAPK8		4
A5D6W6	FITM1	Fat storage-inducing transmembrane protein 1	Homo sapiens (Human)	292	6	2.1	Eukaryota | Metazoa | Chordata | Craniata | Vertebrata | Euteleostomi | Mammalia | Eutheria | Euarchontoglires | Primates | Haplorrhini | Catarrhini | Hominidae | Homo	wt	wt_29189	mut_35698					PRTIFASHGNFFNIKF	PRTIFASHGNFFNIKF	76	True	False			0
A5D6W6	FITM1	Fat storage-inducing transmembrane protein 1	Homo sapiens (Human)	292	6	2.1	Eukaryota | Metazoa | Chordata | Craniata | Vertebrata | Euteleostomi | Mammalia | Eutheria | Euarchontoglires | Primates | Haplorrhini | Catarrhini | Hominidae | Homo	mut	mut_35698	wt_29189	6	S	E	A5D6W6.S82	PRTIFAEHGNFFNIKF	PRTIFAEHGNFFNIKF	76	True	False			3
A5D6W6	FITM1	Fat storage-inducing transmembrane protein 1	Homo sapiens (Human)	292	6	2.1	Eukaryota | Metazoa | Chordata | Craniata | Vertebrata | Euteleostomi | Mammalia | Eutheria | Euarchontoglires | Primates | Haplorrhini | Catarrhini | Hominidae | Homo	wt	wt_29190	mut_35699					IFASHGNFFNIKFVNS	IFASHGNFFNIKFVNS	79	False	True			0
A5D6W6	FITM1	Fat storage-inducing transmembrane protein 1	Homo sapiens (Human)	292	6	2.1	Eukaryota | Metazoa | Chordata | Craniata | Vertebrata | Euteleostomi | Mammalia | Eutheria | Euarchontoglires | Primates | Haplorrhini | Catarrhini | Hominidae | Homo	mut	mut_35699	wt_29190	3	S	E	A5D6W6.S82	IFAEHGNFFNIKFVNS	IFAEHGNFFNIKFVNS	79	False	True			0
A5PKW4	PSD	PH and SEC7 domain-containing protein 1	Homo sapiens (Human)	1024	730	71.3	Eukaryota | Metazoa | Chordata | Craniata | Vertebrata | Euteleostomi | Mammalia | Eutheria | Euarchontoglires | Primates | Haplorrhini | Catarrhini | Hominidae | Homo	wt	wt_04932	mut_05936					EELRRSLSELADPNPK	EELRRSLSELADPNPK	715	False	False			0
A5PKW4	PSD	PH and SEC7 domain-containing protein 1	Homo sapiens (Human)	1024	730	71.3	Eukaryota | Metazoa | Chordata | Craniata | Vertebrata | Euteleostomi | Mammalia | Eutheria | Euarchontoglires | Primates | Haplorrhini | Catarrhini | Hominidae | Homo	mut	mut_05936	wt_04932	5	S	E	A5PKW4.S720	EELRRELSELADPNPK	EELRRELSELADPNPK	715	False	False			0
A5PKW4	PSD	PH and SEC7 domain-containing protein 1	Homo sapiens (Human)	1024	730	71.3	Eukaryota | Metazoa | Chordata | Craniata | Vertebrata | Euteleostomi | Mammalia | Eutheria | Euarchontoglires | Primates | Haplorrhini | Catarrhini | Hominidae | Homo	wt	wt_04933	mut_05937					RSLSELADPNPKVIKR	RSLSELADPNPKVIKR	719	False	False			0
A5PKW4	PSD	PH and SEC7 domain-containing protein 1	Homo sapiens (Human)	1024	730	71.3	Eukaryota | Metazoa | Chordata | Craniata | Vertebrata | Euteleostomi | Mammalia | Eutheria | Euarchontoglires | Primates | Haplorrhini | Catarrhini | Hominidae | Homo	mut	mut_05937	wt_04933	1	S	E	A5PKW4.S720	RELSELADPNPKVIKR	RELSELADPNPKVIKR	719	False	False			4
A5PL33	KRBA1	Protein KRBA1	Homo sapiens (Human)	1030	994	96.5	Eukaryota | Metazoa | Chordata | Craniata | Vertebrata | Euteleostomi | Mammalia | Eutheria | Euarchontoglires | Primates | Haplorrhini | Catarrhini | Hominidae | Homo	wt	wt_16578	mut_19920					SESRGASLDGERASPE	SESRGASLDGERASPE	88	False	False			0
A5PL33	KRBA1	Protein KRBA1	Homo sapiens (Human)	1030	994	96.5	Eukaryota | Metazoa | Chordata | Craniata | Vertebrata | Euteleostomi | Mammalia | Eutheria | Euarchontoglires | Primates | Haplorrhini | Catarrhini | Hominidae | Homo	mut	mut_19920	wt_16578	13	S	E	A5PL33.S101	SESRGASLDGERAEPE	SESRGASLDGERAEPE	88	False	False	CDK1,MAPK8		1
A5PL33	KRBA1	Protein KRBA1	Homo sapiens (Human)	1030	994	96.5	Eukaryota | Metazoa | Chordata | Craniata | Vertebrata | Euteleostomi | Mammalia | Eutheria | Euarchontoglires | Primates | Haplorrhini | Catarrhini | Hominidae | Homo	wt	wt_16577	mut_19919					GASLDGERASPEAAAA	GASLDGERASPEAAAA	92	False	False			1
A5PL33	KRBA1	Protein KRBA1	Homo sapiens (Human)	1030	994	96.5	Eukaryota | Metazoa | Chordata | Craniata | Vertebrata | Euteleostomi | Mammalia | Eutheria | Euarchontoglires | Primates | Haplorrhini | Catarrhini | Hominidae | Homo	mut	mut_19919	wt_16577	9	S	E	A5PL33.S101	GASLDGERAEPEAAAA	GASLDGERAEPEAAAA	92	False	False	CDK1,MAPK8		3
A5PL33	KRBA1	Protein KRBA1	Homo sapiens (Human)	1030	994	96.5	Eukaryota | Metazoa | Chordata | Craniata | Vertebrata | Euteleostomi | Mammalia | Eutheria | Euarchontoglires | Primates | Haplorrhini | Catarrhini | Hominidae | Homo	wt	wt_16576	mut_19918					DGERASPEAAAAREPC	DGERASPEAAAAREPA	96	False	False			0
A5PL33	KRBA1	Protein KRBA1	Homo sapiens (Human)	1030	994	96.5	Eukaryota | Metazoa | Chordata | Craniata | Vertebrata | Euteleostomi | Mammalia | Eutheria | Euarchontoglires | Primates | Haplorrhini | Catarrhini | Hominidae | Homo	mut	mut_19918	wt_16576	5	S	E	A5PL33.S101	DGERAEPEAAAAREPC	DGERAEPEAAAAREPA	96	False	False	CDK1,MAPK8		0
A5PL33	KRBA1	Protein KRBA1	Homo sapiens (Human)	1030	994	96.5	Eukaryota | Metazoa | Chordata | Craniata | Vertebrata | Euteleostomi | Mammalia | Eutheria | Euarchontoglires | Primates | Haplorrhini | Catarrhini | Hominidae | Homo	wt	wt_16575	mut_19917					ASPEAAAAREPCPLRG	ASPEAAAAREPAPLRG	100	False	False			0
A5PL33	KRBA1	Protein KRBA1	Homo sapiens (Human)	1030	994	96.5	Eukaryota | Metazoa | Chordata | Craniata | Vertebrata | Euteleostomi | Mammalia | Eutheria | Euarchontoglires | Primates | Haplorrhini | Catarrhini | Hominidae | Homo	mut	mut_19917	wt_16575	1	S	E	A5PL33.S101	AEPEAAAAREPCPLRG	AEPEAAAAREPAPLRG	100	False	False	CDK1,MAPK8		0
A5PLL1	ANKRD34B	Ankyrin repeat domain-containing protein 34B	Homo sapiens (Human)	514	316	61.5	Eukaryota | Metazoa | Chordata | Craniata | Vertebrata | Euteleostomi | Mammalia | Eutheria | Euarchontoglires | Primates | Haplorrhini | Catarrhini | Hominidae | Homo	wt	wt_28881	mut_35288					KSKKMLLRRQSLQTEQ	KSKKMLLRRQSLQTEQ	492	False	False			12
A5PLL1	ANKRD34B	Ankyrin repeat domain-containing protein 34B	Homo sapiens (Human)	514	316	61.5	Eukaryota | Metazoa | Chordata | Craniata | Vertebrata | Euteleostomi | Mammalia | Eutheria | Euarchontoglires | Primates | Haplorrhini | Catarrhini | Hominidae | Homo	mut	mut_35288	wt_28881	10	S	E	A5PLL1.S502	KSKKMLLRRQELQTEQ	KSKKMLLRRQELQTEQ	492	False	False	AURKB,PRKACA,PRKD1		8
A5PLL1	ANKRD34B	Ankyrin repeat domain-containing protein 34B	Homo sapiens (Human)	514	316	61.5	Eukaryota | Metazoa | Chordata | Craniata | Vertebrata | Euteleostomi | Mammalia | Eutheria | Euarchontoglires | Primates | Haplorrhini | Catarrhini | Hominidae | Homo	wt	wt_28882	mut_35289					MLLRRQSLQTEQIKQL	MLLRRQSLQTEQIKQL	496	False	False			10
A5PLL1	ANKRD34B	Ankyrin repeat domain-containing protein 34B	Homo sapiens (Human)	514	316	61.5	Eukaryota | Metazoa | Chordata | Craniata | Vertebrata | Euteleostomi | Mammalia | Eutheria | Euarchontoglires | Primates | Haplorrhini | Catarrhini | Hominidae | Homo	mut	mut_35289	wt_28882	6	S	E	A5PLL1.S502	MLLRRQELQTEQIKQL	MLLRRQELQTEQIKQL	496	False	False	AURKB,PRKACA,PRKD1		4
A5PLL1	ANKRD34B	Ankyrin repeat domain-containing protein 34B	Homo sapiens (Human)	514	316	61.5	Eukaryota | Metazoa | Chordata | Craniata | Vertebrata | Euteleostomi | Mammalia | Eutheria | Euarchontoglires | Primates | Haplorrhini | Catarrhini | Hominidae | Homo	wt	wt_28880	mut_35287					RRQSLQTEQIKQLVNF	RRQSLQTEQIKQLVNF	499	False	True			9
A5PLL1	ANKRD34B	Ankyrin repeat domain-containing protein 34B	Homo sapiens (Human)	514	316	61.5	Eukaryota | Metazoa | Chordata | Craniata | Vertebrata | Euteleostomi | Mammalia | Eutheria | Euarchontoglires | Primates | Haplorrhini | Catarrhini | Hominidae | Homo	mut	mut_35287	wt_28880	3	S	E	A5PLL1.S502	RRQELQTEQIKQLVNF	RRQELQTEQIKQLVNF	499	False	True	AURKB,PRKACA,PRKD1		8
A5PLN7	FAM149A	Protein FAM149A	Homo sapiens (Human)	773	618	79.9	Eukaryota | Metazoa | Chordata | Craniata | Vertebrata | Euteleostomi | Mammalia | Eutheria | Euarchontoglires | Primates | Haplorrhini | Catarrhini | Hominidae | Homo	wt	wt_33817	mut_41322					LGTAPTLLRALAPDSP	LGTAPTLLRALAPDSP	48	False	False			13
A5PLN7	FAM149A	Protein FAM149A	Homo sapiens (Human)	773	618	79.9	Eukaryota | Metazoa | Chordata | Craniata | Vertebrata | Euteleostomi | Mammalia | Eutheria | Euarchontoglires | Primates | Haplorrhini | Catarrhini | Hominidae | Homo	mut	mut_41322	wt_33817	14	S	E	A5PLN7.S62	LGTAPTLLRALAPDEP	LGTAPTLLRALAPDEP	48	False	False	CDK1,CDK2,CDK5,MAPK1,MAPK14,MAPK3,MAPK8,MAPK9		10
A5PLN7	FAM149A	Protein FAM149A	Homo sapiens (Human)	773	618	79.9	Eukaryota | Metazoa | Chordata | Craniata | Vertebrata | Euteleostomi | Mammalia | Eutheria | Euarchontoglires | Primates | Haplorrhini | Catarrhini | Hominidae | Homo	wt	wt_33815	mut_41320					PTLLRALAPDSPSASR	PTLLRALAPDSPSASR	52	False	False			13
A5PLN7	FAM149A	Protein FAM149A	Homo sapiens (Human)	773	618	79.9	Eukaryota | Metazoa | Chordata | Craniata | Vertebrata | Euteleostomi | Mammalia | Eutheria | Euarchontoglires | Primates | Haplorrhini | Catarrhini | Hominidae | Homo	mut	mut_41320	wt_33815	10	S	E	A5PLN7.S62	PTLLRALAPDEPSASR	PTLLRALAPDEPSASR	52	False	False	CDK1,CDK2,CDK5,MAPK1,MAPK14,MAPK3,MAPK8,MAPK9		25
A5PLN7	FAM149A	Protein FAM149A	Homo sapiens (Human)	773	618	79.9	Eukaryota | Metazoa | Chordata | Craniata | Vertebrata | Euteleostomi | Mammalia | Eutheria | Euarchontoglires | Primates | Haplorrhini | Catarrhini | Hominidae | Homo	wt	wt_33814	mut_41319					RALAPDSPSASRRSPA	RALAPDSPSASRRSPA	56	False	False			10
A5PLN7	FAM149A	Protein FAM149A	Homo sapiens (Human)	773	618	79.9	Eukaryota | Metazoa | Chordata | Craniata | Vertebrata | Euteleostomi | Mammalia | Eutheria | Euarchontoglires | Primates | Haplorrhini | Catarrhini | Hominidae | Homo	mut	mut_41319	wt_33814	6	S	E	A5PLN7.S62	RALAPDEPSASRRSPA	RALAPDEPSASRRSPA	56	False	False	CDK1,CDK2,CDK5,MAPK1,MAPK14,MAPK3,MAPK8,MAPK9		1
A5PLN7	FAM149A	Protein FAM149A	Homo sapiens (Human)	773	618	79.9	Eukaryota | Metazoa | Chordata | Craniata | Vertebrata | Euteleostomi | Mammalia | Eutheria | Euarchontoglires | Primates | Haplorrhini | Catarrhini | Hominidae | Homo	wt	wt_33816	mut_41321					PDSPSASRRSPAPLLS	PDSPSASRRSPAPLLS	60	False	False			5
A5PLN7	FAM149A	Protein FAM149A	Homo sapiens (Human)	773	618	79.9	Eukaryota | Metazoa | Chordata | Craniata | Vertebrata | Euteleostomi | Mammalia | Eutheria | Euarchontoglires | Primates | Haplorrhini | Catarrhini | Hominidae | Homo	mut	mut_41321	wt_33816	2	S	E	A5PLN7.S62	PDEPSASRRSPAPLLS	PDEPSASRRSPAPLLS	60	False	False	CDK1,CDK2,CDK5,MAPK1,MAPK14,MAPK3,MAPK8,MAPK9		11
A5YKK6	CNOT1	CCR4-NOT transcription complex subunit 1	Homo sapiens (Human)	2376	477	20.1	Eukaryota | Metazoa | Chordata | Craniata | Vertebrata | Euteleostomi | Mammalia | Eutheria | Euarchontoglires | Primates | Haplorrhini | Catarrhini | Hominidae | Homo	wt	wt_04172	mut_05036					QGFPPNLGSAFSTPQS	QGFPPNLGSAFSTPQS	734	False	False			4
A5YKK6	CNOT1	CCR4-NOT transcription complex subunit 1	Homo sapiens (Human)	2376	477	20.1	Eukaryota | Metazoa | Chordata | Craniata | Vertebrata | Euteleostomi | Mammalia | Eutheria | Euarchontoglires | Primates | Haplorrhini | Catarrhini | Hominidae | Homo	mut	mut_05036	wt_04172	15	S	E	A5YKK6.S749	QGFPPNLGSAFSTPQE	QGFPPNLGSAFSTPQE	734	False	False	CDK1,CDK2,CDK4,CDK5,MAPK1,MAPK14,MAPK3,MAPK8,MAPK9		4
A5YKK6	CNOT1	CCR4-NOT transcription complex subunit 1	Homo sapiens (Human)	2376	477	20.1	Eukaryota | Metazoa | Chordata | Craniata | Vertebrata | Euteleostomi | Mammalia | Eutheria | Euarchontoglires | Primates | Haplorrhini | Catarrhini | Hominidae | Homo	wt	wt_04170	mut_05034					PNLGSAFSTPQSPAKA	PNLGSAFSTPQSPAKA	738	False	False			3
A5YKK6	CNOT1	CCR4-NOT transcription complex subunit 1	Homo sapiens (Human)	2376	477	20.1	Eukaryota | Metazoa | Chordata | Craniata | Vertebrata | Euteleostomi | Mammalia | Eutheria | Euarchontoglires | Primates | Haplorrhini | Catarrhini | Hominidae | Homo	mut	mut_05034	wt_04170	11	S	E	A5YKK6.S749	PNLGSAFSTPQEPAKA	PNLGSAFSTPQEPAKA	738	False	False	CDK1,CDK2,CDK4,CDK5,MAPK1,MAPK14,MAPK3,MAPK8,MAPK9		5
A5YKK6	CNOT1	CCR4-NOT transcription complex subunit 1	Homo sapiens (Human)	2376	477	20.1	Eukaryota | Metazoa | Chordata | Craniata | Vertebrata | Euteleostomi | Mammalia | Eutheria | Euarchontoglires | Primates | Haplorrhini | Catarrhini | Hominidae | Homo	wt	wt_04173	mut_05037					SAFSTPQSPAKAFPPL	SAFSTPQSPAKAFPPL	742	False	False			11
A5YKK6	CNOT1	CCR4-NOT transcription complex subunit 1	Homo sapiens (Human)	2376	477	20.1	Eukaryota | Metazoa | Chordata | Craniata | Vertebrata | Euteleostomi | Mammalia | Eutheria | Euarchontoglires | Primates | Haplorrhini | Catarrhini | Hominidae | Homo	mut	mut_05037	wt_04173	7	S	E	A5YKK6.S749	SAFSTPQEPAKAFPPL	SAFSTPQEPAKAFPPL	742	False	False	CDK1,CDK2,CDK4,CDK5,MAPK1,MAPK14,MAPK3,MAPK8,MAPK9		37
A5YKK6	CNOT1	CCR4-NOT transcription complex subunit 1	Homo sapiens (Human)	2376	477	20.1	Eukaryota | Metazoa | Chordata | Craniata | Vertebrata | Euteleostomi | Mammalia | Eutheria | Euarchontoglires | Primates | Haplorrhini | Catarrhini | Hominidae | Homo	wt	wt_04171	mut_05035					TPQSPAKAFPPLSTPN	TPQSPAKAFPPLSTPN	746	False	False			11
A5YKK6	CNOT1	CCR4-NOT transcription complex subunit 1	Homo sapiens (Human)	2376	477	20.1	Eukaryota | Metazoa | Chordata | Craniata | Vertebrata | Euteleostomi | Mammalia | Eutheria | Euarchontoglires | Primates | Haplorrhini | Catarrhini | Hominidae | Homo	mut	mut_05035	wt_04171	3	S	E	A5YKK6.S749	TPQEPAKAFPPLSTPN	TPQEPAKAFPPLSTPN	746	False	False	CDK1,CDK2,CDK4,CDK5,MAPK1,MAPK14,MAPK3,MAPK8,MAPK9		8
A5YM69	ARHGEF35	Rho guanine nucleotide exchange factor 35	Homo sapiens (Human)	484	478	98.8	Eukaryota | Metazoa | Chordata | Craniata | Vertebrata | Euteleostomi | Mammalia | Eutheria | Euarchontoglires | Primates | Haplorrhini | Catarrhini | Hominidae | Homo	wt	wt_00105	mut_00127					TSSDNSGQTRYYSPCE	TSSDNSGQTRYYSPAE	172	False	False			27
A5YM69	ARHGEF35	Rho guanine nucleotide exchange factor 35	Homo sapiens (Human)	484	478	98.8	Eukaryota | Metazoa | Chordata | Craniata | Vertebrata | Euteleostomi | Mammalia | Eutheria | Euarchontoglires | Primates | Haplorrhini | Catarrhini | Hominidae | Homo	mut	mut_00127	wt_00105	12	S	E	A5YM69.S184	TSSDNSGQTRYYEPCE	TSSDNSGQTRYYEPAE	172	False	False	CDK1,MAPK8		24
A5YM69	ARHGEF35	Rho guanine nucleotide exchange factor 35	Homo sapiens (Human)	484	478	98.8	Eukaryota | Metazoa | Chordata | Craniata | Vertebrata | Euteleostomi | Mammalia | Eutheria | Euarchontoglires | Primates | Haplorrhini | Catarrhini | Hominidae | Homo	wt	wt_00107	mut_00129					NSGQTRYYSPCEEHPA	NSGQTRYYSPAEEHPA	176	False	False			18
A5YM69	ARHGEF35	Rho guanine nucleotide exchange factor 35	Homo sapiens (Human)	484	478	98.8	Eukaryota | Metazoa | Chordata | Craniata | Vertebrata | Euteleostomi | Mammalia | Eutheria | Euarchontoglires | Primates | Haplorrhini | Catarrhini | Hominidae | Homo	mut	mut_00129	wt_00107	8	S	E	A5YM69.S184	NSGQTRYYEPCEEHPA	NSGQTRYYEPAEEHPA	176	False	False	CDK1,MAPK8		9
A5YM69	ARHGEF35	Rho guanine nucleotide exchange factor 35	Homo sapiens (Human)	484	478	98.8	Eukaryota | Metazoa | Chordata | Craniata | Vertebrata | Euteleostomi | Mammalia | Eutheria | Euarchontoglires | Primates | Haplorrhini | Catarrhini | Hominidae | Homo	wt	wt_00106	mut_00128					TRYYSPCEEHPAETNQ	TRYYSPAEEHPAETNQ	180	False	False			9
A5YM69	ARHGEF35	Rho guanine nucleotide exchange factor 35	Homo sapiens (Human)	484	478	98.8	Eukaryota | Metazoa | Chordata | Craniata | Vertebrata | Euteleostomi | Mammalia | Eutheria | Euarchontoglires | Primates | Haplorrhini | Catarrhini | Hominidae | Homo	mut	mut_00128	wt_00106	4	S	E	A5YM69.S184	TRYYEPCEEHPAETNQ	TRYYEPAEEHPAETNQ	180	False	False	CDK1,MAPK8		10
A5YM69	ARHGEF35	Rho guanine nucleotide exchange factor 35	Homo sapiens (Human)	484	478	98.8	Eukaryota | Metazoa | Chordata | Craniata | Vertebrata | Euteleostomi | Mammalia | Eutheria | Euarchontoglires | Primates | Haplorrhini | Catarrhini | Hominidae | Homo	wt	wt_00104	mut_00126					SPCEEHPAETNQNEGA	SPAEEHPAETNQNEGA	184	False	False			5
A5YM69	ARHGEF35	Rho guanine nucleotide exchange factor 35	Homo sapiens (Human)	484	478	98.8	Eukaryota | Metazoa | Chordata | Craniata | Vertebrata | Euteleostomi | Mammalia | Eutheria | Euarchontoglires | Primates | Haplorrhini | Catarrhini | Hominidae | Homo	mut	mut_00126	wt_00104	0	S	E	A5YM69.S184	EPCEEHPAETNQNEGA	EPAEEHPAETNQNEGA	184	False	False	CDK1,MAPK8		14
A5YM69	ARHGEF35	Rho guanine nucleotide exchange factor 35	Homo sapiens (Human)	484	478	98.8	Eukaryota | Metazoa | Chordata | Craniata | Vertebrata | Euteleostomi | Mammalia | Eutheria | Euarchontoglires | Primates | Haplorrhini | Catarrhini | Hominidae | Homo	wt	wt_00116	mut_00141					IPGTQTESRAEELSPA	IPGTQTESRAEELSPA	432	False	False			3
A5YM69	ARHGEF35	Rho guanine nucleotide exchange factor 35	Homo sapiens (Human)	484	478	98.8	Eukaryota | Metazoa | Chordata | Craniata | Vertebrata | Euteleostomi | Mammalia | Eutheria | Euarchontoglires | Primates | Haplorrhini | Catarrhini | Hominidae | Homo	mut	mut_00141	wt_00116	13	S	E	A5YM69.S445	IPGTQTESRAEELEPA	IPGTQTESRAEELEPA	432	False	False	CDK1,MAPK1,MAPK14,MAPK3,MAPK8		1
A5YM69	ARHGEF35	Rho guanine nucleotide exchange factor 35	Homo sapiens (Human)	484	478	98.8	Eukaryota | Metazoa | Chordata | Craniata | Vertebrata | Euteleostomi | Mammalia | Eutheria | Euarchontoglires | Primates | Haplorrhini | Catarrhini | Hominidae | Homo	wt	wt_00113	mut_00135;mut_00139					QTESRAEELSPAALSP	QTESRAEELSPAALSP	436	False	False			16
A5YM69	ARHGEF35	Rho guanine nucleotide exchange factor 35	Homo sapiens (Human)	484	478	98.8	Eukaryota | Metazoa | Chordata | Craniata | Vertebrata | Euteleostomi | Mammalia | Eutheria | Euarchontoglires | Primates | Haplorrhini | Catarrhini | Hominidae | Homo	mut	mut_00139	wt_00113	9	S	E	A5YM69.S445	QTESRAEELEPAALSP	QTESRAEELEPAALSP	436	False	False	CDK1,MAPK1,MAPK14,MAPK3,MAPK8		16
A5YM69	ARHGEF35	Rho guanine nucleotide exchange factor 35	Homo sapiens (Human)	484	478	98.8	Eukaryota | Metazoa | Chordata | Craniata | Vertebrata | Euteleostomi | Mammalia | Eutheria | Euarchontoglires | Primates | Haplorrhini | Catarrhini | Hominidae | Homo	mut	mut_00135	wt_00113	14	S	E	A5YM69.S450	QTESRAEELSPAALEP	QTESRAEELSPAALEP	436	False	False	CDK1,CDK4,MAPK1,MAPK14,MAPK3,MAPK8		17
A5YM69	ARHGEF35	Rho guanine nucleotide exchange factor 35	Homo sapiens (Human)	484	478	98.8	Eukaryota | Metazoa | Chordata | Craniata | Vertebrata | Euteleostomi | Mammalia | Eutheria | Euarchontoglires | Primates | Haplorrhini | Catarrhini | Hominidae | Homo	wt	wt_00115	mut_00137;mut_00140					RAEELSPAALSPLLEP	RAEELSPAALSPLLEP	440	False	False			2
A5YM69	ARHGEF35	Rho guanine nucleotide exchange factor 35	Homo sapiens (Human)	484	478	98.8	Eukaryota | Metazoa | Chordata | Craniata | Vertebrata | Euteleostomi | Mammalia | Eutheria | Euarchontoglires | Primates | Haplorrhini | Catarrhini | Hominidae | Homo	mut	mut_00140	wt_00115	5	S	E	A5YM69.S445	RAEELEPAALSPLLEP	RAEELEPAALSPLLEP	440	False	False	CDK1,MAPK1,MAPK14,MAPK3,MAPK8		2
A5YM69	ARHGEF35	Rho guanine nucleotide exchange factor 35	Homo sapiens (Human)	484	478	98.8	Eukaryota | Metazoa | Chordata | Craniata | Vertebrata | Euteleostomi | Mammalia | Eutheria | Euarchontoglires | Primates | Haplorrhini | Catarrhini | Hominidae | Homo	mut	mut_00137	wt_00115	10	S	E	A5YM69.S450	RAEELSPAALEPLLEP	RAEELSPAALEPLLEP	440	False	False	CDK1,CDK4,MAPK1,MAPK14,MAPK3,MAPK8		1
A5YM69	ARHGEF35	Rho guanine nucleotide exchange factor 35	Homo sapiens (Human)	484	478	98.8	Eukaryota | Metazoa | Chordata | Craniata | Vertebrata | Euteleostomi | Mammalia | Eutheria | Euarchontoglires | Primates | Haplorrhini | Catarrhini | Hominidae | Homo	wt	wt_00114	mut_00136;mut_00138					LSPAALSPLLEPIRCS	LSPAALSPLLEPIRAS	444	False	False			3
A5YM69	ARHGEF35	Rho guanine nucleotide exchange factor 35	Homo sapiens (Human)	484	478	98.8	Eukaryota | Metazoa | Chordata | Craniata | Vertebrata | Euteleostomi | Mammalia | Eutheria | Euarchontoglires | Primates | Haplorrhini | Catarrhini | Hominidae | Homo	mut	mut_00138	wt_00114	1	S	E	A5YM69.S445	LEPAALSPLLEPIRCS	LEPAALSPLLEPIRAS	444	False	False	CDK1,MAPK1,MAPK14,MAPK3,MAPK8		9
A5YM69	ARHGEF35	Rho guanine nucleotide exchange factor 35	Homo sapiens (Human)	484	478	98.8	Eukaryota | Metazoa | Chordata | Craniata | Vertebrata | Euteleostomi | Mammalia | Eutheria | Euarchontoglires | Primates | Haplorrhini | Catarrhini | Hominidae | Homo	mut	mut_00136	wt_00114	6	S	E	A5YM69.S450	LSPAALEPLLEPIRCS	LSPAALEPLLEPIRAS	444	False	False	CDK1,CDK4,MAPK1,MAPK14,MAPK3,MAPK8		3
A5YM69	ARHGEF35	Rho guanine nucleotide exchange factor 35	Homo sapiens (Human)	484	478	98.8	Eukaryota | Metazoa | Chordata | Craniata | Vertebrata | Euteleostomi | Mammalia | Eutheria | Euarchontoglires | Primates | Haplorrhini | Catarrhini | Hominidae | Homo	wt	wt_00112	mut_00134					ALSPLLEPIRCSHQPI	ALSPLLEPIRASHQPI	448	False	False			22
A5YM69	ARHGEF35	Rho guanine nucleotide exchange factor 35	Homo sapiens (Human)	484	478	98.8	Eukaryota | Metazoa | Chordata | Craniata | Vertebrata | Euteleostomi | Mammalia | Eutheria | Euarchontoglires | Primates | Haplorrhini | Catarrhini | Hominidae | Homo	mut	mut_00134	wt_00112	2	S	E	A5YM69.S450	ALEPLLEPIRCSHQPI	ALEPLLEPIRASHQPI	448	False	False	CDK1,CDK4,MAPK1,MAPK14,MAPK3,MAPK8		43
A5YM69	ARHGEF35	Rho guanine nucleotide exchange factor 35	Homo sapiens (Human)	484	478	98.8	Eukaryota | Metazoa | Chordata | Craniata | Vertebrata | Euteleostomi | Mammalia | Eutheria | Euarchontoglires | Primates | Haplorrhini | Catarrhini | Hominidae | Homo	wt	wt_00108	mut_00130					HQPISLLGSFLTEESP	HQPISLLGSFLTEESP	460	False	False			2
A5YM69	ARHGEF35	Rho guanine nucleotide exchange factor 35	Homo sapiens (Human)	484	478	98.8	Eukaryota | Metazoa | Chordata | Craniata | Vertebrata | Euteleostomi | Mammalia | Eutheria | Euarchontoglires | Primates | Haplorrhini | Catarrhini | Hominidae | Homo	mut	mut_00130	wt_00108	14	S	E	A5YM69.S474	HQPISLLGSFLTEEEP	HQPISLLGSFLTEEEP	460	False	False	CDK1,CDK2,MAPK8		9
A5YM69	ARHGEF35	Rho guanine nucleotide exchange factor 35	Homo sapiens (Human)	484	478	98.8	Eukaryota | Metazoa | Chordata | Craniata | Vertebrata | Euteleostomi | Mammalia | Eutheria | Euarchontoglires | Primates | Haplorrhini | Catarrhini | Hominidae | Homo	wt	wt_00111	mut_00133					SLLGSFLTEESPDKEK	SLLGSFLTEESPDKEK	464	False	False			0
A5YM69	ARHGEF35	Rho guanine nucleotide exchange factor 35	Homo sapiens (Human)	484	478	98.8	Eukaryota | Metazoa | Chordata | Craniata | Vertebrata | Euteleostomi | Mammalia | Eutheria | Euarchontoglires | Primates | Haplorrhini | Catarrhini | Hominidae | Homo	mut	mut_00133	wt_00111	10	S	E	A5YM69.S474	SLLGSFLTEEEPDKEK	SLLGSFLTEEEPDKEK	464	False	False	CDK1,CDK2,MAPK8		0
A5YM69	ARHGEF35	Rho guanine nucleotide exchange factor 35	Homo sapiens (Human)	484	478	98.8	Eukaryota | Metazoa | Chordata | Craniata | Vertebrata | Euteleostomi | Mammalia | Eutheria | Euarchontoglires | Primates | Haplorrhini | Catarrhini | Hominidae | Homo	wt	wt_00110	mut_00132					SFLTEESPDKEKLLSV	SFLTEESPDKEKLLSV	468	False	False			2
A5YM69	ARHGEF35	Rho guanine nucleotide exchange factor 35	Homo sapiens (Human)	484	478	98.8	Eukaryota | Metazoa | Chordata | Craniata | Vertebrata | Euteleostomi | Mammalia | Eutheria | Euarchontoglires | Primates | Haplorrhini | Catarrhini | Hominidae | Homo	mut	mut_00132	wt_00110	6	S	E	A5YM69.S474	SFLTEEEPDKEKLLSV	SFLTEEEPDKEKLLSV	468	False	False	CDK1,CDK2,MAPK8		0
A5YM69	ARHGEF35	Rho guanine nucleotide exchange factor 35	Homo sapiens (Human)	484	478	98.8	Eukaryota | Metazoa | Chordata | Craniata | Vertebrata | Euteleostomi | Mammalia | Eutheria | Euarchontoglires | Primates | Haplorrhini | Catarrhini | Hominidae | Homo	wt	wt_00109	mut_00131					FLTEESPDKEKLLSVL	FLTEESPDKEKLLSVL	469	False	True			3
A5YM69	ARHGEF35	Rho guanine nucleotide exchange factor 35	Homo sapiens (Human)	484	478	98.8	Eukaryota | Metazoa | Chordata | Craniata | Vertebrata | Euteleostomi | Mammalia | Eutheria | Euarchontoglires | Primates | Haplorrhini | Catarrhini | Hominidae | Homo	mut	mut_00131	wt_00109	5	S	E	A5YM69.S474	FLTEEEPDKEKLLSVL	FLTEEEPDKEKLLSVL	469	False	True	CDK1,CDK2,MAPK8		0
A6H8Y1	BDP1	Transcription factor TFIIIB component B'' homolog	Homo sapiens (Human)	2624	2496	95.1	Eukaryota | Metazoa | Chordata | Craniata | Vertebrata | Euteleostomi | Mammalia | Eutheria | Euarchontoglires | Primates | Haplorrhini | Catarrhini | Hominidae | Homo	wt	wt_37599	mut_45970					SSTVSQRRKRISSTSS	SSTVSQRRKRISSTSS	88	False	False			49
A6H8Y1	BDP1	Transcription factor TFIIIB component B'' homolog	Homo sapiens (Human)	2624	2496	95.1	Eukaryota | Metazoa | Chordata | Craniata | Vertebrata | Euteleostomi | Mammalia | Eutheria | Euarchontoglires | Primates | Haplorrhini | Catarrhini | Hominidae | Homo	mut	mut_45970	wt_37599	12	S	E	A6H8Y1.S100	SSTVSQRRKRISETSS	SSTVSQRRKRISETSS	88	False	False	AKT1,RPS6KA1		36
A6H8Y1	BDP1	Transcription factor TFIIIB component B'' homolog	Homo sapiens (Human)	2624	2496	95.1	Eukaryota | Metazoa | Chordata | Craniata | Vertebrata | Euteleostomi | Mammalia | Eutheria | Euarchontoglires | Primates | Haplorrhini | Catarrhini | Hominidae | Homo	wt	wt_37598	mut_45969					SQRRKRISSTSSLVKS	SQRRKRISSTSSLVKS	92	False	False			5
A6H8Y1	BDP1	Transcription factor TFIIIB component B'' homolog	Homo sapiens (Human)	2624	2496	95.1	Eukaryota | Metazoa | Chordata | Craniata | Vertebrata | Euteleostomi | Mammalia | Eutheria | Euarchontoglires | Primates | Haplorrhini | Catarrhini | Hominidae | Homo	mut	mut_45969	wt_37598	8	S	E	A6H8Y1.S100	SQRRKRISETSSLVKS	SQRRKRISETSSLVKS	92	False	False	AKT1,RPS6KA1		2
A6H8Y1	BDP1	Transcription factor TFIIIB component B'' homolog	Homo sapiens (Human)	2624	2496	95.1	Eukaryota | Metazoa | Chordata | Craniata | Vertebrata | Euteleostomi | Mammalia | Eutheria | Euarchontoglires | Primates | Haplorrhini | Catarrhini | Hominidae | Homo	wt	wt_37597	mut_45968					KRISSTSSLVKSSVSV	KRISSTSSLVKSSVSV	96	False	False			71
A6H8Y1	BDP1	Transcription factor TFIIIB component B'' homolog	Homo sapiens (Human)	2624	2496	95.1	Eukaryota | Metazoa | Chordata | Craniata | Vertebrata | Euteleostomi | Mammalia | Eutheria | Euarchontoglires | Primates | Haplorrhini | Catarrhini | Hominidae | Homo	mut	mut_45968	wt_37597	4	S	E	A6H8Y1.S100	KRISETSSLVKSSVSV	KRISETSSLVKSSVSV	96	False	False	AKT1,RPS6KA1		40
A6H8Y1	BDP1	Transcription factor TFIIIB component B'' homolog	Homo sapiens (Human)	2624	2496	95.1	Eukaryota | Metazoa | Chordata | Craniata | Vertebrata | Euteleostomi | Mammalia | Eutheria | Euarchontoglires | Primates | Haplorrhini | Catarrhini | Hominidae | Homo	wt	wt_37596	mut_45967					STSSLVKSSVSVPSES	STSSLVKSSVSVPSES	100	False	False			5
A6H8Y1	BDP1	Transcription factor TFIIIB component B'' homolog	Homo sapiens (Human)	2624	2496	95.1	Eukaryota | Metazoa | Chordata | Craniata | Vertebrata | Euteleostomi | Mammalia | Eutheria | Euarchontoglires | Primates | Haplorrhini | Catarrhini | Hominidae | Homo	mut	mut_45967	wt_37596	0	S	E	A6H8Y1.S100	ETSSLVKSSVSVPSES	ETSSLVKSSVSVPSES	100	False	False	AKT1,RPS6KA1		8
A6NC98	CCDC88B	Coiled-coil domain-containing protein 88B	Homo sapiens (Human)	1476	1184	80.2	Eukaryota | Metazoa | Chordata | Craniata | Vertebrata | Euteleostomi | Mammalia | Eutheria | Euarchontoglires | Primates | Haplorrhini | Catarrhini | Hominidae | Homo	wt	wt_02893	mut_03475					VETQESPEKAGRRSSL	VETQESPEKAGRRSSL	583	False	False			12
A6NC98	CCDC88B	Coiled-coil domain-containing protein 88B	Homo sapiens (Human)	1476	1184	80.2	Eukaryota | Metazoa | Chordata | Craniata | Vertebrata | Euteleostomi | Mammalia | Eutheria | Euarchontoglires | Primates | Haplorrhini | Catarrhini | Hominidae | Homo	mut	mut_03475	wt_02893	14	S	E	A6NC98.S597	VETQESPEKAGRRSEL	VETQESPEKAGRRSEL	583	False	False	AURKB,PRKACA		12
A6NC98	CCDC88B	Coiled-coil domain-containing protein 88B	Homo sapiens (Human)	1476	1184	80.2	Eukaryota | Metazoa | Chordata | Craniata | Vertebrata | Euteleostomi | Mammalia | Eutheria | Euarchontoglires | Primates | Haplorrhini | Catarrhini | Hominidae | Homo	wt	wt_02890	mut_03472					ESPEKAGRRSSLQSPA	ESPEKAGRRSSLQSPA	587	False	False			24
A6NC98	CCDC88B	Coiled-coil domain-containing protein 88B	Homo sapiens (Human)	1476	1184	80.2	Eukaryota | Metazoa | Chordata | Craniata | Vertebrata | Euteleostomi | Mammalia | Eutheria | Euarchontoglires | Primates | Haplorrhini | Catarrhini | Hominidae | Homo	mut	mut_03472	wt_02890	10	S	E	A6NC98.S597	ESPEKAGRRSELQSPA	ESPEKAGRRSELQSPA	587	False	False	AURKB,PRKACA		6
A6NC98	CCDC88B	Coiled-coil domain-containing protein 88B	Homo sapiens (Human)	1476	1184	80.2	Eukaryota | Metazoa | Chordata | Craniata | Vertebrata | Euteleostomi | Mammalia | Eutheria | Euarchontoglires | Primates | Haplorrhini | Catarrhini | Hominidae | Homo	wt	wt_02892	mut_03474					KAGRRSSLQSPASVAP	KAGRRSSLQSPASVAP	591	False	False			42
A6NC98	CCDC88B	Coiled-coil domain-containing protein 88B	Homo sapiens (Human)	1476	1184	80.2	Eukaryota | Metazoa | Chordata | Craniata | Vertebrata | Euteleostomi | Mammalia | Eutheria | Euarchontoglires | Primates | Haplorrhini | Catarrhini | Hominidae | Homo	mut	mut_03474	wt_02892	6	S	E	A6NC98.S597	KAGRRSELQSPASVAP	KAGRRSELQSPASVAP	591	False	False	AURKB,PRKACA		21
A6NC98	CCDC88B	Coiled-coil domain-containing protein 88B	Homo sapiens (Human)	1476	1184	80.2	Eukaryota | Metazoa | Chordata | Craniata | Vertebrata | Euteleostomi | Mammalia | Eutheria | Euarchontoglires | Primates | Haplorrhini | Catarrhini | Hominidae | Homo	wt	wt_02891	mut_03473					RSSLQSPASVAPPQGP	RSSLQSPASVAPPQGP	595	False	False			8
A6NC98	CCDC88B	Coiled-coil domain-containing protein 88B	Homo sapiens (Human)	1476	1184	80.2	Eukaryota | Metazoa | Chordata | Craniata | Vertebrata | Euteleostomi | Mammalia | Eutheria | Euarchontoglires | Primates | Haplorrhini | Catarrhini | Hominidae | Homo	mut	mut_03473	wt_02891	2	S	E	A6NC98.S597	RSELQSPASVAPPQGP	RSELQSPASVAPPQGP	595	False	False	AURKB,PRKACA		7
A6NCL7	ANKRD33B	Ankyrin repeat domain-containing protein 33B	Homo sapiens (Human)	494	343	69.4	Eukaryota | Metazoa | Chordata | Craniata | Vertebrata | Euteleostomi | Mammalia | Eutheria | Euarchontoglires | Primates | Haplorrhini | Catarrhini | Hominidae | Homo	wt	wt_25495	mut_31051					PRKASLLPLQRLRRRS	PRKASLLPLQRLRRRS	401	False	False			73
A6NCL7	ANKRD33B	Ankyrin repeat domain-containing protein 33B	Homo sapiens (Human)	494	343	69.4	Eukaryota | Metazoa | Chordata | Craniata | Vertebrata | Euteleostomi | Mammalia | Eutheria | Euarchontoglires | Primates | Haplorrhini | Catarrhini | Hominidae | Homo	mut	mut_31051	wt_25495	15	S	E	A6NCL7.S416	PRKASLLPLQRLRRRE	PRKASLLPLQRLRRRE	401	False	False	AKT1,AURKB,PRKACA		86
A6NCL7	ANKRD33B	Ankyrin repeat domain-containing protein 33B	Homo sapiens (Human)	494	343	69.4	Eukaryota | Metazoa | Chordata | Craniata | Vertebrata | Euteleostomi | Mammalia | Eutheria | Euarchontoglires | Primates | Haplorrhini | Catarrhini | Hominidae | Homo	wt	wt_25498	mut_31054					SLLPLQRLRRRSVRPG	SLLPLQRLRRRSVRPG	405	False	False			14
A6NCL7	ANKRD33B	Ankyrin repeat domain-containing protein 33B	Homo sapiens (Human)	494	343	69.4	Eukaryota | Metazoa | Chordata | Craniata | Vertebrata | Euteleostomi | Mammalia | Eutheria | Euarchontoglires | Primates | Haplorrhini | Catarrhini | Hominidae | Homo	mut	mut_31054	wt_25498	11	S	E	A6NCL7.S416	SLLPLQRLRRREVRPG	SLLPLQRLRRREVRPG	405	False	False	AKT1,AURKB,PRKACA		31
A6NCL7	ANKRD33B	Ankyrin repeat domain-containing protein 33B	Homo sapiens (Human)	494	343	69.4	Eukaryota | Metazoa | Chordata | Craniata | Vertebrata | Euteleostomi | Mammalia | Eutheria | Euarchontoglires | Primates | Haplorrhini | Catarrhini | Hominidae | Homo	wt	wt_25496	mut_31052					LQRLRRRSVRPGVVVP	LQRLRRRSVRPGVVVP	409	False	False			15
A6NCL7	ANKRD33B	Ankyrin repeat domain-containing protein 33B	Homo sapiens (Human)	494	343	69.4	Eukaryota | Metazoa | Chordata | Craniata | Vertebrata | Euteleostomi | Mammalia | Eutheria | Euarchontoglires | Primates | Haplorrhini | Catarrhini | Hominidae | Homo	mut	mut_31052	wt_25496	7	S	E	A6NCL7.S416	LQRLRRREVRPGVVVP	LQRLRRREVRPGVVVP	409	False	False	AKT1,AURKB,PRKACA		22
A6NCL7	ANKRD33B	Ankyrin repeat domain-containing protein 33B	Homo sapiens (Human)	494	343	69.4	Eukaryota | Metazoa | Chordata | Craniata | Vertebrata | Euteleostomi | Mammalia | Eutheria | Euarchontoglires | Primates | Haplorrhini | Catarrhini | Hominidae | Homo	wt	wt_25497	mut_31053					RRRSVRPGVVVPRVRV	RRRSVRPGVVVPRVRV	413	False	False			25
A6NCL7	ANKRD33B	Ankyrin repeat domain-containing protein 33B	Homo sapiens (Human)	494	343	69.4	Eukaryota | Metazoa | Chordata | Craniata | Vertebrata | Euteleostomi | Mammalia | Eutheria | Euarchontoglires | Primates | Haplorrhini | Catarrhini | Hominidae | Homo	mut	mut_31053	wt_25497	3	S	E	A6NCL7.S416	RRREVRPGVVVPRVRV	RRREVRPGVVVPRVRV	413	False	False	AKT1,AURKB,PRKACA		36
A6NCQ9	RNF222	RING finger protein 222	Homo sapiens (Human)	220	72	32.7	Eukaryota | Metazoa | Chordata | Craniata | Vertebrata | Euteleostomi | Mammalia | Eutheria | Euarchontoglires | Primates | Haplorrhini | Catarrhini | Hominidae | Homo	wt	wt_23771	mut_28895					MPLGEQDSVLPRRSLA	MPLGEQDSVLPRRSLA	157	False	False			113
A6NCQ9	RNF222	RING finger protein 222	Homo sapiens (Human)	220	72	32.7	Eukaryota | Metazoa | Chordata | Craniata | Vertebrata | Euteleostomi | Mammalia | Eutheria | Euarchontoglires | Primates | Haplorrhini | Catarrhini | Hominidae | Homo	mut	mut_28895	wt_23771	13	S	E	A6NCQ9.S170	MPLGEQDSVLPRRELA	MPLGEQDSVLPRRELA	157	False	False			36
A6NCQ9	RNF222	RING finger protein 222	Homo sapiens (Human)	220	72	32.7	Eukaryota | Metazoa | Chordata | Craniata | Vertebrata | Euteleostomi | Mammalia | Eutheria | Euarchontoglires | Primates | Haplorrhini | Catarrhini | Hominidae | Homo	wt	wt_23768	mut_28892					EQDSVLPRRSLAELSE	EQDSVLPRRSLAELSE	161	False	False			39
A6NCQ9	RNF222	RING finger protein 222	Homo sapiens (Human)	220	72	32.7	Eukaryota | Metazoa | Chordata | Craniata | Vertebrata | Euteleostomi | Mammalia | Eutheria | Euarchontoglires | Primates | Haplorrhini | Catarrhini | Hominidae | Homo	mut	mut_28892	wt_23768	9	S	E	A6NCQ9.S170	EQDSVLPRRELAELSE	EQDSVLPRRELAELSE	161	False	False			38
A6NCQ9	RNF222	RING finger protein 222	Homo sapiens (Human)	220	72	32.7	Eukaryota | Metazoa | Chordata | Craniata | Vertebrata | Euteleostomi | Mammalia | Eutheria | Euarchontoglires | Primates | Haplorrhini | Catarrhini | Hominidae | Homo	wt	wt_23769	mut_28893					VLPRRSLAELSEASLA	VLPRRSLAELSEASLA	165	False	False			15
A6NCQ9	RNF222	RING finger protein 222	Homo sapiens (Human)	220	72	32.7	Eukaryota | Metazoa | Chordata | Craniata | Vertebrata | Euteleostomi | Mammalia | Eutheria | Euarchontoglires | Primates | Haplorrhini | Catarrhini | Hominidae | Homo	mut	mut_28893	wt_23769	5	S	E	A6NCQ9.S170	VLPRRELAELSEASLA	VLPRRELAELSEASLA	165	False	False			2
A6NCQ9	RNF222	RING finger protein 222	Homo sapiens (Human)	220	72	32.7	Eukaryota | Metazoa | Chordata | Craniata | Vertebrata | Euteleostomi | Mammalia | Eutheria | Euarchontoglires | Primates | Haplorrhini | Catarrhini | Hominidae | Homo	wt	wt_23770	mut_28894					RSLAELSEASLAPRSA	RSLAELSEASLAPRSA	169	False	False			4
A6NCQ9	RNF222	RING finger protein 222	Homo sapiens (Human)	220	72	32.7	Eukaryota | Metazoa | Chordata | Craniata | Vertebrata | Euteleostomi | Mammalia | Eutheria | Euarchontoglires | Primates | Haplorrhini | Catarrhini | Hominidae | Homo	mut	mut_28894	wt_23770	1	S	E	A6NCQ9.S170	RELAELSEASLAPRSA	RELAELSEASLAPRSA	169	False	False			7
A6NCS6	C2orf72	Uncharacterized protein C2orf72	Homo sapiens (Human)	295	114	38.6	Eukaryota | Metazoa | Chordata | Craniata | Vertebrata | Euteleostomi | Mammalia | Eutheria | Euarchontoglires | Primates | Haplorrhini | Catarrhini | Hominidae | Homo	wt	wt_00261	mut_00343					LGRGSKACDGVVHTPA	LGRGSKAADGVVHTPA	273	False	False			13
A6NCS6	C2orf72	Uncharacterized protein C2orf72	Homo sapiens (Human)	295	114	38.6	Eukaryota | Metazoa | Chordata | Craniata | Vertebrata | Euteleostomi | Mammalia | Eutheria | Euarchontoglires | Primates | Haplorrhini | Catarrhini | Hominidae | Homo	mut	mut_00343	wt_00261	13	T	E	A6NCS6.T286	LGRGSKACDGVVHEPA	LGRGSKAADGVVHEPA	273	False	False	CDK1,MAPK8		10
A6NCS6	C2orf72	Uncharacterized protein C2orf72	Homo sapiens (Human)	295	114	38.6	Eukaryota | Metazoa | Chordata | Craniata | Vertebrata | Euteleostomi | Mammalia | Eutheria | Euarchontoglires | Primates | Haplorrhini | Catarrhini | Hominidae | Homo	wt	wt_00262	mut_00344					SKACDGVVHTPAEPTG	SKAADGVVHTPAEPTG	277	False	False			19
A6NCS6	C2orf72	Uncharacterized protein C2orf72	Homo sapiens (Human)	295	114	38.6	Eukaryota | Metazoa | Chordata | Craniata | Vertebrata | Euteleostomi | Mammalia | Eutheria | Euarchontoglires | Primates | Haplorrhini | Catarrhini | Hominidae | Homo	mut	mut_00344	wt_00262	9	T	E	A6NCS6.T286	SKACDGVVHEPAEPTG	SKAADGVVHEPAEPTG	277	False	False	CDK1,MAPK8		12
A6NCS6	C2orf72	Uncharacterized protein C2orf72	Homo sapiens (Human)	295	114	38.6	Eukaryota | Metazoa | Chordata | Craniata | Vertebrata | Euteleostomi | Mammalia | Eutheria | Euarchontoglires | Primates | Haplorrhini | Catarrhini | Hominidae | Homo	wt	wt_00263	mut_00345					CDGVVHTPAEPTGDSR	ADGVVHTPAEPTGDSR	280	False	True			30
A6NCS6	C2orf72	Uncharacterized protein C2orf72	Homo sapiens (Human)	295	114	38.6	Eukaryota | Metazoa | Chordata | Craniata | Vertebrata | Euteleostomi | Mammalia | Eutheria | Euarchontoglires | Primates | Haplorrhini | Catarrhini | Hominidae | Homo	mut	mut_00345	wt_00263	6	T	E	A6NCS6.T286	CDGVVHEPAEPTGDSR	ADGVVHEPAEPTGDSR	280	False	True	CDK1,MAPK8		59
A6ND36	FAM83G	Protein FAM83G	Homo sapiens (Human)	823	535	65	Eukaryota | Metazoa | Chordata | Craniata | Vertebrata | Euteleostomi | Mammalia | Eutheria | Euarchontoglires | Primates | Haplorrhini | Catarrhini | Hominidae | Homo	wt	wt_15837	mut_19044					MAFSQVQCLDDNHVNW	MAFSQVQALDDNHVNW	1	True	False			20
A6ND36	FAM83G	Protein FAM83G	Homo sapiens (Human)	823	535	65	Eukaryota | Metazoa | Chordata | Craniata | Vertebrata | Euteleostomi | Mammalia | Eutheria | Euarchontoglires | Primates | Haplorrhini | Catarrhini | Hominidae | Homo	mut	mut_19044	wt_15837	3	S	E	A6ND36.S4	MAFEQVQCLDDNHVNW	MAFEQVQALDDNHVNW	1	True	False	ATM,ATR		28
A6ND36	FAM83G	Protein FAM83G	Homo sapiens (Human)	823	535	65	Eukaryota | Metazoa | Chordata | Craniata | Vertebrata | Euteleostomi | Mammalia | Eutheria | Euarchontoglires | Primates | Haplorrhini | Catarrhini | Hominidae | Homo	wt	wt_15838	mut_19045					SQVQCLDDNHVNWRSS	SQVQALDDNHVNWRSS	4	False	False			31
A6ND36	FAM83G	Protein FAM83G	Homo sapiens (Human)	823	535	65	Eukaryota | Metazoa | Chordata | Craniata | Vertebrata | Euteleostomi | Mammalia | Eutheria | Euarchontoglires | Primates | Haplorrhini | Catarrhini | Hominidae | Homo	mut	mut_19045	wt_15838	0	S	E	A6ND36.S4	EQVQCLDDNHVNWRSS	EQVQALDDNHVNWRSS	4	False	False	ATM,ATR		61
A6NDB9	PALM3	Paralemmin-3	Homo sapiens (Human)	673	645	95.8	Eukaryota | Metazoa | Chordata | Craniata | Vertebrata | Euteleostomi | Mammalia | Eutheria | Euarchontoglires | Primates | Haplorrhini | Catarrhini | Hominidae | Homo	wt	wt_08807	mut_10541					RPSWRRQGHRPLSQSI	RPSWRRQGHRPLSQSI	112	False	False			21
A6NDB9	PALM3	Paralemmin-3	Homo sapiens (Human)	673	645	95.8	Eukaryota | Metazoa | Chordata | Craniata | Vertebrata | Euteleostomi | Mammalia | Eutheria | Euarchontoglires | Primates | Haplorrhini | Catarrhini | Hominidae | Homo	mut	mut_10541	wt_08807	12	S	E	A6NDB9.S124	RPSWRRQGHRPLEQSI	RPSWRRQGHRPLEQSI	112	False	False	ATM,ATR		12
A6NDB9	PALM3	Paralemmin-3	Homo sapiens (Human)	673	645	95.8	Eukaryota | Metazoa | Chordata | Craniata | Vertebrata | Euteleostomi | Mammalia | Eutheria | Euarchontoglires | Primates | Haplorrhini | Catarrhini | Hominidae | Homo	wt	wt_08806	mut_10540					RRQGHRPLSQSIVEAG	RRQGHRPLSQSIVEAG	116	False	False			45
A6NDB9	PALM3	Paralemmin-3	Homo sapiens (Human)	673	645	95.8	Eukaryota | Metazoa | Chordata | Craniata | Vertebrata | Euteleostomi | Mammalia | Eutheria | Euarchontoglires | Primates | Haplorrhini | Catarrhini | Hominidae | Homo	mut	mut_10540	wt_08806	8	S	E	A6NDB9.S124	RRQGHRPLEQSIVEAG	RRQGHRPLEQSIVEAG	116	False	False	ATM,ATR		30
A6NDB9	PALM3	Paralemmin-3	Homo sapiens (Human)	673	645	95.8	Eukaryota | Metazoa | Chordata | Craniata | Vertebrata | Euteleostomi | Mammalia | Eutheria | Euarchontoglires | Primates | Haplorrhini | Catarrhini | Hominidae | Homo	wt	wt_08804	mut_10538					HRPLSQSIVEAGSVGQ	HRPLSQSIVEAGSVGQ	120	False	False			36
A6NDB9	PALM3	Paralemmin-3	Homo sapiens (Human)	673	645	95.8	Eukaryota | Metazoa | Chordata | Craniata | Vertebrata | Euteleostomi | Mammalia | Eutheria | Euarchontoglires | Primates | Haplorrhini | Catarrhini | Hominidae | Homo	mut	mut_10538	wt_08804	4	S	E	A6NDB9.S124	HRPLEQSIVEAGSVGQ	HRPLEQSIVEAGSVGQ	120	False	False	ATM,ATR		45
A6NDB9	PALM3	Paralemmin-3	Homo sapiens (Human)	673	645	95.8	Eukaryota | Metazoa | Chordata | Craniata | Vertebrata | Euteleostomi | Mammalia | Eutheria | Euarchontoglires | Primates | Haplorrhini | Catarrhini | Hominidae | Homo	wt	wt_08805	mut_10539					SQSIVEAGSVGQTDLN	SQSIVEAGSVGQTDLN	124	False	False			12
A6NDB9	PALM3	Paralemmin-3	Homo sapiens (Human)	673	645	95.8	Eukaryota | Metazoa | Chordata | Craniata | Vertebrata | Euteleostomi | Mammalia | Eutheria | Euarchontoglires | Primates | Haplorrhini | Catarrhini | Hominidae | Homo	mut	mut_10539	wt_08805	0	S	E	A6NDB9.S124	EQSIVEAGSVGQTDLN	EQSIVEAGSVGQTDLN	124	False	False	ATM,ATR		19
A6NDB9	PALM3	Paralemmin-3	Homo sapiens (Human)	673	645	95.8	Eukaryota | Metazoa | Chordata | Craniata | Vertebrata | Euteleostomi | Mammalia | Eutheria | Euarchontoglires | Primates | Haplorrhini | Catarrhini | Hominidae | Homo	wt	wt_08810	mut_10549					VEAGSVGQTDLNKRAS	VEAGSVGQTDLNKRAS	128	False	False			1
A6NDB9	PALM3	Paralemmin-3	Homo sapiens (Human)	673	645	95.8	Eukaryota | Metazoa | Chordata | Craniata | Vertebrata | Euteleostomi | Mammalia | Eutheria | Euarchontoglires | Primates | Haplorrhini | Catarrhini | Hominidae | Homo	mut	mut_10549	wt_08810	15	S	E	A6NDB9.S143	VEAGSVGQTDLNKRAE	VEAGSVGQTDLNKRAE	128	False	False			72
A6NDB9	PALM3	Paralemmin-3	Homo sapiens (Human)	673	645	95.8	Eukaryota | Metazoa | Chordata | Craniata | Vertebrata | Euteleostomi | Mammalia | Eutheria | Euarchontoglires | Primates | Haplorrhini | Catarrhini | Hominidae | Homo	wt	wt_08809	mut_10546					SVGQTDLNKRASLPAG	SVGQTDLNKRASLPAG	132	False	False			45
A6NDB9	PALM3	Paralemmin-3	Homo sapiens (Human)	673	645	95.8	Eukaryota | Metazoa | Chordata | Craniata | Vertebrata | Euteleostomi | Mammalia | Eutheria | Euarchontoglires | Primates | Haplorrhini | Catarrhini | Hominidae | Homo	mut	mut_10546	wt_08809	11	S	E	A6NDB9.S143	SVGQTDLNKRAELPAG	SVGQTDLNKRAELPAG	132	False	False			81
A6NDB9	PALM3	Paralemmin-3	Homo sapiens (Human)	673	645	95.8	Eukaryota | Metazoa | Chordata | Craniata | Vertebrata | Euteleostomi | Mammalia | Eutheria | Euarchontoglires | Primates | Haplorrhini | Catarrhini | Hominidae | Homo	wt	wt_08803	mut_10537;mut_10547					TDLNKRASLPAGLVGT	TDLNKRASLPAGLVGT	136	False	False			13
A6NDB9	PALM3	Paralemmin-3	Homo sapiens (Human)	673	645	95.8	Eukaryota | Metazoa | Chordata | Craniata | Vertebrata | Euteleostomi | Mammalia | Eutheria | Euarchontoglires | Primates | Haplorrhini | Catarrhini | Hominidae | Homo	mut	mut_10547	wt_08803	7	S	E	A6NDB9.S143	TDLNKRAELPAGLVGT	TDLNKRAELPAGLVGT	136	False	False			14
A6NDB9	PALM3	Paralemmin-3	Homo sapiens (Human)	673	645	95.8	Eukaryota | Metazoa | Chordata | Craniata | Vertebrata | Euteleostomi | Mammalia | Eutheria | Euarchontoglires | Primates | Haplorrhini | Catarrhini | Hominidae | Homo	mut	mut_10537	wt_08803	15	T	E	A6NDB9.T151	TDLNKRASLPAGLVGE	TDLNKRASLPAGLVGE	136	False	False	CDK1,CDK2,MAPK1,MAPK14,MAPK3,MAPK8		71
A6NDB9	PALM3	Paralemmin-3	Homo sapiens (Human)	673	645	95.8	Eukaryota | Metazoa | Chordata | Craniata | Vertebrata | Euteleostomi | Mammalia | Eutheria | Euarchontoglires | Primates | Haplorrhini | Catarrhini | Hominidae | Homo	wt	wt_08800	mut_10534;mut_10542;mut_10548					KRASLPAGLVGTPPES	KRASLPAGLVGTPPES	140	False	False			2
A6NDB9	PALM3	Paralemmin-3	Homo sapiens (Human)	673	645	95.8	Eukaryota | Metazoa | Chordata | Craniata | Vertebrata | Euteleostomi | Mammalia | Eutheria | Euarchontoglires | Primates | Haplorrhini | Catarrhini | Hominidae | Homo	mut	mut_10548	wt_08800	3	S	E	A6NDB9.S143	KRAELPAGLVGTPPES	KRAELPAGLVGTPPES	140	False	False			0
A6NDB9	PALM3	Paralemmin-3	Homo sapiens (Human)	673	645	95.8	Eukaryota | Metazoa | Chordata | Craniata | Vertebrata | Euteleostomi | Mammalia | Eutheria | Euarchontoglires | Primates | Haplorrhini | Catarrhini | Hominidae | Homo	mut	mut_10534	wt_08800	11	T	E	A6NDB9.T151	KRASLPAGLVGEPPES	KRASLPAGLVGEPPES	140	False	False	CDK1,CDK2,MAPK1,MAPK14,MAPK3,MAPK8		0
A6NDB9	PALM3	Paralemmin-3	Homo sapiens (Human)	673	645	95.8	Eukaryota | Metazoa | Chordata | Craniata | Vertebrata | Euteleostomi | Mammalia | Eutheria | Euarchontoglires | Primates | Haplorrhini | Catarrhini | Hominidae | Homo	mut	mut_10542	wt_08800	15	S	E	A6NDB9.S155	KRASLPAGLVGTPPEE	KRASLPAGLVGTPPEE	140	False	False	CDK1,CDK2,CDK5,MAPK1,MAPK14,MAPK3,MAPK8		0
A6NDB9	PALM3	Paralemmin-3	Homo sapiens (Human)	673	645	95.8	Eukaryota | Metazoa | Chordata | Craniata | Vertebrata | Euteleostomi | Mammalia | Eutheria | Euarchontoglires | Primates | Haplorrhini | Catarrhini | Hominidae | Homo	wt	wt_08801	mut_10535;mut_10545					LPAGLVGTPPESPSEP	LPAGLVGTPPESPSEP	144	False	False			5
A6NDB9	PALM3	Paralemmin-3	Homo sapiens (Human)	673	645	95.8	Eukaryota | Metazoa | Chordata | Craniata | Vertebrata | Euteleostomi | Mammalia | Eutheria | Euarchontoglires | Primates | Haplorrhini | Catarrhini | Hominidae | Homo	mut	mut_10535	wt_08801	7	T	E	A6NDB9.T151	LPAGLVGEPPESPSEP	LPAGLVGEPPESPSEP	144	False	False	CDK1,CDK2,MAPK1,MAPK14,MAPK3,MAPK8		3
A6NDB9	PALM3	Paralemmin-3	Homo sapiens (Human)	673	645	95.8	Eukaryota | Metazoa | Chordata | Craniata | Vertebrata | Euteleostomi | Mammalia | Eutheria | Euarchontoglires | Primates | Haplorrhini | Catarrhini | Hominidae | Homo	mut	mut_10545	wt_08801	11	S	E	A6NDB9.S155	LPAGLVGTPPEEPSEP	LPAGLVGTPPEEPSEP	144	False	False	CDK1,CDK2,CDK5,MAPK1,MAPK14,MAPK3,MAPK8		3
A6NDB9	PALM3	Paralemmin-3	Homo sapiens (Human)	673	645	95.8	Eukaryota | Metazoa | Chordata | Craniata | Vertebrata | Euteleostomi | Mammalia | Eutheria | Euarchontoglires | Primates | Haplorrhini | Catarrhini | Hominidae | Homo	wt	wt_08802	mut_10536;mut_10543					LVGTPPESPSEPREDV	LVGTPPESPSEPREDV	148	False	False			0
A6NDB9	PALM3	Paralemmin-3	Homo sapiens (Human)	673	645	95.8	Eukaryota | Metazoa | Chordata | Craniata | Vertebrata | Euteleostomi | Mammalia | Eutheria | Euarchontoglires | Primates | Haplorrhini | Catarrhini | Hominidae | Homo	mut	mut_10536	wt_08802	3	T	E	A6NDB9.T151	LVGEPPESPSEPREDV	LVGEPPESPSEPREDV	148	False	False	CDK1,CDK2,MAPK1,MAPK14,MAPK3,MAPK8		4
A6NDB9	PALM3	Paralemmin-3	Homo sapiens (Human)	673	645	95.8	Eukaryota | Metazoa | Chordata | Craniata | Vertebrata | Euteleostomi | Mammalia | Eutheria | Euarchontoglires | Primates | Haplorrhini | Catarrhini | Hominidae | Homo	mut	mut_10543	wt_08802	7	S	E	A6NDB9.S155	LVGTPPEEPSEPREDV	LVGTPPEEPSEPREDV	148	False	False	CDK1,CDK2,CDK5,MAPK1,MAPK14,MAPK3,MAPK8		0
A6NDB9	PALM3	Paralemmin-3	Homo sapiens (Human)	673	645	95.8	Eukaryota | Metazoa | Chordata | Craniata | Vertebrata | Euteleostomi | Mammalia | Eutheria | Euarchontoglires | Primates | Haplorrhini | Catarrhini | Hominidae | Homo	wt	wt_08808	mut_10544					PPESPSEPREDVLGFL	PPESPSEPREDVLGFL	152	False	False			10
A6NDB9	PALM3	Paralemmin-3	Homo sapiens (Human)	673	645	95.8	Eukaryota | Metazoa | Chordata | Craniata | Vertebrata | Euteleostomi | Mammalia | Eutheria | Euarchontoglires | Primates | Haplorrhini | Catarrhini | Hominidae | Homo	mut	mut_10544	wt_08808	3	S	E	A6NDB9.S155	PPEEPSEPREDVLGFL	PPEEPSEPREDVLGFL	152	False	False	CDK1,CDK2,CDK5,MAPK1,MAPK14,MAPK3,MAPK8		9
A6NDU8	C5orf51	UPF0600 protein C5orf51	Homo sapiens (Human)	294	14	4.8	Eukaryota | Metazoa | Chordata | Craniata | Vertebrata | Euteleostomi | Mammalia | Eutheria | Euarchontoglires | Primates | Haplorrhini | Catarrhini | Hominidae | Homo	wt	wt_14939	mut_17963					MAAAVSSVVRRVEELG	MAAAVSSVVRRVEELG	1	True	False			61
A6NDU8	C5orf51	UPF0600 protein C5orf51	Homo sapiens (Human)	294	14	4.8	Eukaryota | Metazoa | Chordata | Craniata | Vertebrata | Euteleostomi | Mammalia | Eutheria | Euarchontoglires | Primates | Haplorrhini | Catarrhini | Hominidae | Homo	mut	mut_17963	wt_14939	6	S	E	A6NDU8.S7	MAAAVSEVVRRVEELG	MAAAVSEVVRRVEELG	1	True	False			57
A6NDU8	C5orf51	UPF0600 protein C5orf51	Homo sapiens (Human)	294	14	4.8	Eukaryota | Metazoa | Chordata | Craniata | Vertebrata | Euteleostomi | Mammalia | Eutheria | Euarchontoglires | Primates | Haplorrhini | Catarrhini | Hominidae | Homo	wt	wt_14940	mut_17964					AVSSVVRRVEELGDLA	AVSSVVRRVEELGDLA	4	False	False			196
A6NDU8	C5orf51	UPF0600 protein C5orf51	Homo sapiens (Human)	294	14	4.8	Eukaryota | Metazoa | Chordata | Craniata | Vertebrata | Euteleostomi | Mammalia | Eutheria | Euarchontoglires | Primates | Haplorrhini | Catarrhini | Hominidae | Homo	mut	mut_17964	wt_14940	3	S	E	A6NDU8.S7	AVSEVVRRVEELGDLA	AVSEVVRRVEELGDLA	4	False	False			117
A6NED2	RCCD1	RCC1 domain-containing protein 1	Homo sapiens (Human)	376	110	29.3	Eukaryota | Metazoa | Chordata | Craniata | Vertebrata | Euteleostomi | Mammalia | Eutheria | Euarchontoglires | Primates | Haplorrhini | Catarrhini | Hominidae | Homo	wt	wt_11763	mut_14127					VAREATELNEDGSQVK	VAREATELNEDGSQVK	256	False	False			16
A6NED2	RCCD1	RCC1 domain-containing protein 1	Homo sapiens (Human)	376	110	29.3	Eukaryota | Metazoa | Chordata | Craniata | Vertebrata | Euteleostomi | Mammalia | Eutheria | Euarchontoglires | Primates | Haplorrhini | Catarrhini | Hominidae | Homo	mut	mut_14127	wt_11763	12	S	E	A6NED2.S268	VAREATELNEDGEQVK	VAREATELNEDGEQVK	256	False	False	ATM,ATR		10
A6NED2	RCCD1	RCC1 domain-containing protein 1	Homo sapiens (Human)	376	110	29.3	Eukaryota | Metazoa | Chordata | Craniata | Vertebrata | Euteleostomi | Mammalia | Eutheria | Euarchontoglires | Primates | Haplorrhini | Catarrhini | Hominidae | Homo	wt	wt_11762	mut_14126					ATELNEDGSQVKRTGG	ATELNEDGSQVKRTGG	260	False	False			96
A6NED2	RCCD1	RCC1 domain-containing protein 1	Homo sapiens (Human)	376	110	29.3	Eukaryota | Metazoa | Chordata | Craniata | Vertebrata | Euteleostomi | Mammalia | Eutheria | Euarchontoglires | Primates | Haplorrhini | Catarrhini | Hominidae | Homo	mut	mut_14126	wt_11762	8	S	E	A6NED2.S268	ATELNEDGEQVKRTGG	ATELNEDGEQVKRTGG	260	False	False	ATM,ATR		45
A6NED2	RCCD1	RCC1 domain-containing protein 1	Homo sapiens (Human)	376	110	29.3	Eukaryota | Metazoa | Chordata | Craniata | Vertebrata | Euteleostomi | Mammalia | Eutheria | Euarchontoglires | Primates | Haplorrhini | Catarrhini | Hominidae | Homo	wt	wt_11760	mut_14124					NEDGSQVKRTGGAEDG	NEDGSQVKRTGGAEDG	264	False	False			1
A6NED2	RCCD1	RCC1 domain-containing protein 1	Homo sapiens (Human)	376	110	29.3	Eukaryota | Metazoa | Chordata | Craniata | Vertebrata | Euteleostomi | Mammalia | Eutheria | Euarchontoglires | Primates | Haplorrhini | Catarrhini | Hominidae | Homo	mut	mut_14124	wt_11760	4	S	E	A6NED2.S268	NEDGEQVKRTGGAEDG	NEDGEQVKRTGGAEDG	264	False	False	ATM,ATR		6
A6NED2	RCCD1	RCC1 domain-containing protein 1	Homo sapiens (Human)	376	110	29.3	Eukaryota | Metazoa | Chordata | Craniata | Vertebrata | Euteleostomi | Mammalia | Eutheria | Euarchontoglires | Primates | Haplorrhini | Catarrhini | Hominidae | Homo	wt	wt_11761	mut_14125					SQVKRTGGAEDGAPAP	SQVKRTGGAEDGAPAP	268	False	False			3
A6NED2	RCCD1	RCC1 domain-containing protein 1	Homo sapiens (Human)	376	110	29.3	Eukaryota | Metazoa | Chordata | Craniata | Vertebrata | Euteleostomi | Mammalia | Eutheria | Euarchontoglires | Primates | Haplorrhini | Catarrhini | Hominidae | Homo	mut	mut_14125	wt_11761	0	S	E	A6NED2.S268	EQVKRTGGAEDGAPAP	EQVKRTGGAEDGAPAP	268	False	False	ATM,ATR		2
A6NEL2	SOWAHB	Ankyrin repeat domain-containing protein SOWAHB	Homo sapiens (Human)	793	554	69.9	Eukaryota | Metazoa | Chordata | Craniata | Vertebrata | Euteleostomi | Mammalia | Eutheria | Euarchontoglires | Primates | Haplorrhini | Catarrhini | Hominidae | Homo	wt	wt_08862	mut_10614					AKSKEISRSVTRKTSF	AKSKEISRSVTRKTSF	747	False	False			7
A6NEL2	SOWAHB	Ankyrin repeat domain-containing protein SOWAHB	Homo sapiens (Human)	793	554	69.9	Eukaryota | Metazoa | Chordata | Craniata | Vertebrata | Euteleostomi | Mammalia | Eutheria | Euarchontoglires | Primates | Haplorrhini | Catarrhini | Hominidae | Homo	mut	mut_10614	wt_08862	14	S	E	A6NEL2.S761	AKSKEISRSVTRKTEF	AKSKEISRSVTRKTEF	747	False	False			3
A6NEL2	SOWAHB	Ankyrin repeat domain-containing protein SOWAHB	Homo sapiens (Human)	793	554	69.9	Eukaryota | Metazoa | Chordata | Craniata | Vertebrata | Euteleostomi | Mammalia | Eutheria | Euarchontoglires | Primates | Haplorrhini | Catarrhini | Hominidae | Homo	wt	wt_08864	mut_10616					EISRSVTRKTSFAALL	EISRSVTRKTSFAALL	751	False	False			23
A6NEL2	SOWAHB	Ankyrin repeat domain-containing protein SOWAHB	Homo sapiens (Human)	793	554	69.9	Eukaryota | Metazoa | Chordata | Craniata | Vertebrata | Euteleostomi | Mammalia | Eutheria | Euarchontoglires | Primates | Haplorrhini | Catarrhini | Hominidae | Homo	mut	mut_10616	wt_08864	10	S	E	A6NEL2.S761	EISRSVTRKTEFAALL	EISRSVTRKTEFAALL	751	False	False			10
A6NEL2	SOWAHB	Ankyrin repeat domain-containing protein SOWAHB	Homo sapiens (Human)	793	554	69.9	Eukaryota | Metazoa | Chordata | Craniata | Vertebrata | Euteleostomi | Mammalia | Eutheria | Euarchontoglires | Primates | Haplorrhini | Catarrhini | Hominidae | Homo	wt	wt_08863	mut_10615					SVTRKTSFAALLKSQH	SVTRKTSFAALLKSQH	755	False	False			6
A6NEL2	SOWAHB	Ankyrin repeat domain-containing protein SOWAHB	Homo sapiens (Human)	793	554	69.9	Eukaryota | Metazoa | Chordata | Craniata | Vertebrata | Euteleostomi | Mammalia | Eutheria | Euarchontoglires | Primates | Haplorrhini | Catarrhini | Hominidae | Homo	mut	mut_10615	wt_08863	6	S	E	A6NEL2.S761	SVTRKTEFAALLKSQH	SVTRKTEFAALLKSQH	755	False	False			13
A6NEL2	SOWAHB	Ankyrin repeat domain-containing protein SOWAHB	Homo sapiens (Human)	793	554	69.9	Eukaryota | Metazoa | Chordata | Craniata | Vertebrata | Euteleostomi | Mammalia | Eutheria | Euarchontoglires | Primates | Haplorrhini | Catarrhini | Hominidae | Homo	wt	wt_08861	mut_10613					KTSFAALLKSQHNKWK	KTSFAALLKSQHNKWK	759	False	False			0
A6NEL2	SOWAHB	Ankyrin repeat domain-containing protein SOWAHB	Homo sapiens (Human)	793	554	69.9	Eukaryota | Metazoa | Chordata | Craniata | Vertebrata | Euteleostomi | Mammalia | Eutheria | Euarchontoglires | Primates | Haplorrhini | Catarrhini | Hominidae | Homo	mut	mut_10613	wt_08861	2	S	E	A6NEL2.S761	KTEFAALLKSQHNKWK	KTEFAALLKSQHNKWK	759	False	False			2
A6NF01	POM121B	Putative nuclear envelope pore membrane protein POM 121B	Homo sapiens (Human)	834	769	92.2	Eukaryota | Metazoa | Chordata | Craniata | Vertebrata | Euteleostomi | Mammalia | Eutheria | Euarchontoglires | Primates | Haplorrhini | Catarrhini | Hominidae | Homo	wt	wt_13568	mut_16307					AETTTKPQATSAPSPA	AETTTKPQATSAPSPA	268	False	False			1
A6NF01	POM121B	Putative nuclear envelope pore membrane protein POM 121B	Homo sapiens (Human)	834	769	92.2	Eukaryota | Metazoa | Chordata | Craniata | Vertebrata | Euteleostomi | Mammalia | Eutheria | Euarchontoglires | Primates | Haplorrhini | Catarrhini | Hominidae | Homo	mut	mut_16307	wt_13568	13	S	E	A6NF01.S281	AETTTKPQATSAPEPA	AETTTKPQATSAPEPA	268	False	False	CDK1,CDK2,MAPK1,MAPK14,MAPK3,MAPK8		15
A6NFI3	ZNF316	Zinc finger protein 316	Homo sapiens (Human)	1004	710	70.7	Eukaryota | Metazoa | Chordata | Craniata | Vertebrata | Euteleostomi | Mammalia | Eutheria | Euarchontoglires | Primates | Haplorrhini | Catarrhini | Hominidae | Homo	wt	wt_29219	mut_35736					TQERLSRGGDAKSPVL	TQERLSRGGDAKSPVL	100	False	False			14
A6NFI3	ZNF316	Zinc finger protein 316	Homo sapiens (Human)	1004	710	70.7	Eukaryota | Metazoa | Chordata | Craniata | Vertebrata | Euteleostomi | Mammalia | Eutheria | Euarchontoglires | Primates | Haplorrhini | Catarrhini | Hominidae | Homo	mut	mut_35736	wt_29219	12	S	E	A6NFI3.S112	TQERLSRGGDAKEPVL	TQERLSRGGDAKEPVL	100	False	False	CDK1,MAPK8		27
A6NFI3	ZNF316	Zinc finger protein 316	Homo sapiens (Human)	1004	710	70.7	Eukaryota | Metazoa | Chordata | Craniata | Vertebrata | Euteleostomi | Mammalia | Eutheria | Euarchontoglires | Primates | Haplorrhini | Catarrhini | Hominidae | Homo	wt	wt_29220	mut_35737					LSRGGDAKSPVLQEKG	LSRGGDAKSPVLQEKG	104	False	False			4
A6NFI3	ZNF316	Zinc finger protein 316	Homo sapiens (Human)	1004	710	70.7	Eukaryota | Metazoa | Chordata | Craniata | Vertebrata | Euteleostomi | Mammalia | Eutheria | Euarchontoglires | Primates | Haplorrhini | Catarrhini | Hominidae | Homo	mut	mut_35737	wt_29220	8	S	E	A6NFI3.S112	LSRGGDAKEPVLQEKG	LSRGGDAKEPVLQEKG	104	False	False	CDK1,MAPK8		8
A6NFI3	ZNF316	Zinc finger protein 316	Homo sapiens (Human)	1004	710	70.7	Eukaryota | Metazoa | Chordata | Craniata | Vertebrata | Euteleostomi | Mammalia | Eutheria | Euarchontoglires | Primates | Haplorrhini | Catarrhini | Hominidae | Homo	wt	wt_29217	mut_35734					GDAKSPVLQEKGLQAS	GDAKSPVLQEKGLQAS	108	False	False			4
A6NFI3	ZNF316	Zinc finger protein 316	Homo sapiens (Human)	1004	710	70.7	Eukaryota | Metazoa | Chordata | Craniata | Vertebrata | Euteleostomi | Mammalia | Eutheria | Euarchontoglires | Primates | Haplorrhini | Catarrhini | Hominidae | Homo	mut	mut_35734	wt_29217	4	S	E	A6NFI3.S112	GDAKEPVLQEKGLQAS	GDAKEPVLQEKGLQAS	108	False	False	CDK1,MAPK8		7
A6NFI3	ZNF316	Zinc finger protein 316	Homo sapiens (Human)	1004	710	70.7	Eukaryota | Metazoa | Chordata | Craniata | Vertebrata | Euteleostomi | Mammalia | Eutheria | Euarchontoglires | Primates | Haplorrhini | Catarrhini | Hominidae | Homo	wt	wt_29218	mut_35735					SPVLQEKGLQASRAPA	SPVLQEKGLQASRAPA	112	False	False			4
A6NFI3	ZNF316	Zinc finger protein 316	Homo sapiens (Human)	1004	710	70.7	Eukaryota | Metazoa | Chordata | Craniata | Vertebrata | Euteleostomi | Mammalia | Eutheria | Euarchontoglires | Primates | Haplorrhini | Catarrhini | Hominidae | Homo	mut	mut_35735	wt_29218	0	S	E	A6NFI3.S112	EPVLQEKGLQASRAPA	EPVLQEKGLQASRAPA	112	False	False	CDK1,MAPK8		3
A6NGC4	TLCD2	TLC domain-containing protein 2	Homo sapiens (Human)	264	35	13.3	Eukaryota | Metazoa | Chordata | Craniata | Vertebrata | Euteleostomi | Mammalia | Eutheria | Euarchontoglires | Primates | Haplorrhini | Catarrhini | Hominidae | Homo	wt	wt_36687	mut_44886					RILVNDVLQSRPHPPS	RILVNDVLQSRPHPPS	220	True	False			16
A6NGC4	TLCD2	TLC domain-containing protein 2	Homo sapiens (Human)	264	35	13.3	Eukaryota | Metazoa | Chordata | Craniata | Vertebrata | Euteleostomi | Mammalia | Eutheria | Euarchontoglires | Primates | Haplorrhini | Catarrhini | Hominidae | Homo	mut	mut_44886	wt_36687	15	S	E	A6NGC4.S235	RILVNDVLQSRPHPPE	RILVNDVLQSRPHPPE	220	True	False	CDK1,CDK2,CDK5,MAPK1,MAPK14,MAPK3,MAPK8		11
A6NGC4	TLCD2	TLC domain-containing protein 2	Homo sapiens (Human)	264	35	13.3	Eukaryota | Metazoa | Chordata | Craniata | Vertebrata | Euteleostomi | Mammalia | Eutheria | Euarchontoglires | Primates | Haplorrhini | Catarrhini | Hominidae | Homo	wt	wt_36689	mut_44888					VNDVLQSRPHPPSPGH	VNDVLQSRPHPPSPGH	223	False	False			5
A6NGC4	TLCD2	TLC domain-containing protein 2	Homo sapiens (Human)	264	35	13.3	Eukaryota | Metazoa | Chordata | Craniata | Vertebrata | Euteleostomi | Mammalia | Eutheria | Euarchontoglires | Primates | Haplorrhini | Catarrhini | Hominidae | Homo	mut	mut_44888	wt_36689	12	S	E	A6NGC4.S235	VNDVLQSRPHPPEPGH	VNDVLQSRPHPPEPGH	223	False	False	CDK1,CDK2,CDK5,MAPK1,MAPK14,MAPK3,MAPK8		12
A6NGC4	TLCD2	TLC domain-containing protein 2	Homo sapiens (Human)	264	35	13.3	Eukaryota | Metazoa | Chordata | Craniata | Vertebrata | Euteleostomi | Mammalia | Eutheria | Euarchontoglires | Primates | Haplorrhini | Catarrhini | Hominidae | Homo	wt	wt_36686	mut_44885					LQSRPHPPSPGHEKTR	LQSRPHPPSPGHEKTR	227	False	False			3
A6NGC4	TLCD2	TLC domain-containing protein 2	Homo sapiens (Human)	264	35	13.3	Eukaryota | Metazoa | Chordata | Craniata | Vertebrata | Euteleostomi | Mammalia | Eutheria | Euarchontoglires | Primates | Haplorrhini | Catarrhini | Hominidae | Homo	mut	mut_44885	wt_36686	8	S	E	A6NGC4.S235	LQSRPHPPEPGHEKTR	LQSRPHPPEPGHEKTR	227	False	False	CDK1,CDK2,CDK5,MAPK1,MAPK14,MAPK3,MAPK8		0
A6NGC4	TLCD2	TLC domain-containing protein 2	Homo sapiens (Human)	264	35	13.3	Eukaryota | Metazoa | Chordata | Craniata | Vertebrata | Euteleostomi | Mammalia | Eutheria | Euarchontoglires | Primates | Haplorrhini | Catarrhini | Hominidae | Homo	wt	wt_36688	mut_44887					PHPPSPGHEKTRGTRT	PHPPSPGHEKTRGTRT	231	False	False			6
A6NGC4	TLCD2	TLC domain-containing protein 2	Homo sapiens (Human)	264	35	13.3	Eukaryota | Metazoa | Chordata | Craniata | Vertebrata | Euteleostomi | Mammalia | Eutheria | Euarchontoglires | Primates | Haplorrhini | Catarrhini | Hominidae | Homo	mut	mut_44887	wt_36688	4	S	E	A6NGC4.S235	PHPPEPGHEKTRGTRT	PHPPEPGHEKTRGTRT	231	False	False	CDK1,CDK2,CDK5,MAPK1,MAPK14,MAPK3,MAPK8		4
A6NGC4	TLCD2	TLC domain-containing protein 2	Homo sapiens (Human)	264	35	13.3	Eukaryota | Metazoa | Chordata | Craniata | Vertebrata | Euteleostomi | Mammalia | Eutheria | Euarchontoglires | Primates | Haplorrhini | Catarrhini | Hominidae | Homo	wt	wt_36685	mut_44884					SPGHEKTRGTRTRRDN	SPGHEKTRGTRTRRDN	235	False	False			2
A6NGC4	TLCD2	TLC domain-containing protein 2	Homo sapiens (Human)	264	35	13.3	Eukaryota | Metazoa | Chordata | Craniata | Vertebrata | Euteleostomi | Mammalia | Eutheria | Euarchontoglires | Primates | Haplorrhini | Catarrhini | Hominidae | Homo	mut	mut_44884	wt_36685	0	S	E	A6NGC4.S235	EPGHEKTRGTRTRRDN	EPGHEKTRGTRTRRDN	235	False	False	CDK1,CDK2,CDK5,MAPK1,MAPK14,MAPK3,MAPK8		5
A6NGS2	ERICH4	Glutamate-rich protein 4	Homo sapiens (Human)	130	93	71.5	Eukaryota | Metazoa | Chordata | Craniata | Vertebrata | Euteleostomi | Mammalia | Eutheria | Euarchontoglires | Primates | Haplorrhini | Catarrhini | Hominidae | Homo	wt	wt_33777	mut_41273					EELVTILEEEEESSKE	EELVTILEEEEESSKE	84	False	False			2
A6NGS2	ERICH4	Glutamate-rich protein 4	Homo sapiens (Human)	130	93	71.5	Eukaryota | Metazoa | Chordata | Craniata | Vertebrata | Euteleostomi | Mammalia | Eutheria | Euarchontoglires | Primates | Haplorrhini | Catarrhini | Hominidae | Homo	mut	mut_41273	wt_33777	12	S	E	A6NGS2.S96	EELVTILEEEEEESKE	EELVTILEEEEEESKE	84	False	False			0
A6NGS2	ERICH4	Glutamate-rich protein 4	Homo sapiens (Human)	130	93	71.5	Eukaryota | Metazoa | Chordata | Craniata | Vertebrata | Euteleostomi | Mammalia | Eutheria | Euarchontoglires | Primates | Haplorrhini | Catarrhini | Hominidae | Homo	wt	wt_33778	mut_41274					TILEEEEESSKEEEED	TILEEEEESSKEEEED	88	False	False			3
A6NGS2	ERICH4	Glutamate-rich protein 4	Homo sapiens (Human)	130	93	71.5	Eukaryota | Metazoa | Chordata | Craniata | Vertebrata | Euteleostomi | Mammalia | Eutheria | Euarchontoglires | Primates | Haplorrhini | Catarrhini | Hominidae | Homo	mut	mut_41274	wt_33778	8	S	E	A6NGS2.S96	TILEEEEEESKEEEED	TILEEEEEESKEEEED	88	False	False			2
A6NGS2	ERICH4	Glutamate-rich protein 4	Homo sapiens (Human)	130	93	71.5	Eukaryota | Metazoa | Chordata | Craniata | Vertebrata | Euteleostomi | Mammalia | Eutheria | Euarchontoglires | Primates | Haplorrhini | Catarrhini | Hominidae | Homo	wt	wt_33776	mut_41272					EEEESSKEEEEDQEPQ	EEEESSKEEEEDQEPQ	92	False	False			0
A6NGS2	ERICH4	Glutamate-rich protein 4	Homo sapiens (Human)	130	93	71.5	Eukaryota | Metazoa | Chordata | Craniata | Vertebrata | Euteleostomi | Mammalia | Eutheria | Euarchontoglires | Primates | Haplorrhini | Catarrhini | Hominidae | Homo	mut	mut_41272	wt_33776	4	S	E	A6NGS2.S96	EEEEESKEEEEDQEPQ	EEEEESKEEEEDQEPQ	92	False	False			0
A6NGS2	ERICH4	Glutamate-rich protein 4	Homo sapiens (Human)	130	93	71.5	Eukaryota | Metazoa | Chordata | Craniata | Vertebrata | Euteleostomi | Mammalia | Eutheria | Euarchontoglires | Primates | Haplorrhini | Catarrhini | Hominidae | Homo	wt	wt_33775	mut_41271					SSKEEEEDQEPQRKQE	SSKEEEEDQEPQRKQE	96	False	False			2
A6NGS2	ERICH4	Glutamate-rich protein 4	Homo sapiens (Human)	130	93	71.5	Eukaryota | Metazoa | Chordata | Craniata | Vertebrata | Euteleostomi | Mammalia | Eutheria | Euarchontoglires | Primates | Haplorrhini | Catarrhini | Hominidae | Homo	mut	mut_41271	wt_33775	0	S	E	A6NGS2.S96	ESKEEEEDQEPQRKQE	ESKEEEEDQEPQRKQE	96	False	False			0
A6NHQ4	EPOP	Elongin BC and Polycomb repressive complex 2-associated protein	Homo sapiens (Human)	379	344	90.8	Eukaryota | Metazoa | Chordata | Craniata | Vertebrata | Euteleostomi | Mammalia | Eutheria | Euarchontoglires | Primates | Haplorrhini | Catarrhini | Hominidae | Homo	wt	wt_31870	mut_38925					METLCPAPRLAVPASP	METLAPAPRLAVPASP	1	True	False			124
A6NHQ4	EPOP	Elongin BC and Polycomb repressive complex 2-associated protein	Homo sapiens (Human)	379	344	90.8	Eukaryota | Metazoa | Chordata | Craniata | Vertebrata | Euteleostomi | Mammalia | Eutheria | Euarchontoglires | Primates | Haplorrhini | Catarrhini | Hominidae | Homo	mut	mut_38925	wt_31870	14	S	E	A6NHQ4.S15	METLCPAPRLAVPAEP	METLAPAPRLAVPAEP	1	True	False	CDK1,CDK2,CDK4,CDK5,MAPK1,MAPK14,MAPK3,MAPK8		58
A6NHQ4	EPOP	Elongin BC and Polycomb repressive complex 2-associated protein	Homo sapiens (Human)	379	344	90.8	Eukaryota | Metazoa | Chordata | Craniata | Vertebrata | Euteleostomi | Mammalia | Eutheria | Euarchontoglires | Primates | Haplorrhini | Catarrhini | Hominidae | Homo	wt	wt_31871	mut_38927					LCPAPRLAVPASPRGS	LAPAPRLAVPASPRGS	4	False	False			0
A6NHQ4	EPOP	Elongin BC and Polycomb repressive complex 2-associated protein	Homo sapiens (Human)	379	344	90.8	Eukaryota | Metazoa | Chordata | Craniata | Vertebrata | Euteleostomi | Mammalia | Eutheria | Euarchontoglires | Primates | Haplorrhini | Catarrhini | Hominidae | Homo	mut	mut_38927	wt_31871	11	S	E	A6NHQ4.S15	LCPAPRLAVPAEPRGS	LAPAPRLAVPAEPRGS	4	False	False	CDK1,CDK2,CDK4,CDK5,MAPK1,MAPK14,MAPK3,MAPK8		0
A6NHQ4	EPOP	Elongin BC and Polycomb repressive complex 2-associated protein	Homo sapiens (Human)	379	344	90.8	Eukaryota | Metazoa | Chordata | Craniata | Vertebrata | Euteleostomi | Mammalia | Eutheria | Euarchontoglires | Primates | Haplorrhini | Catarrhini | Hominidae | Homo	wt	wt_31869	mut_38924;mut_38928					PRLAVPASPRGSPCSP	PRLAVPASPRGSPASP	8	False	False			5
A6NHQ4	EPOP	Elongin BC and Polycomb repressive complex 2-associated protein	Homo sapiens (Human)	379	344	90.8	Eukaryota | Metazoa | Chordata | Craniata | Vertebrata | Euteleostomi | Mammalia | Eutheria | Euarchontoglires | Primates | Haplorrhini | Catarrhini | Hominidae | Homo	mut	mut_38928	wt_31869	7	S	E	A6NHQ4.S15	PRLAVPAEPRGSPCSP	PRLAVPAEPRGSPASP	8	False	False	CDK1,CDK2,CDK4,CDK5,MAPK1,MAPK14,MAPK3,MAPK8		9
A6NHQ4	EPOP	Elongin BC and Polycomb repressive complex 2-associated protein	Homo sapiens (Human)	379	344	90.8	Eukaryota | Metazoa | Chordata | Craniata | Vertebrata | Euteleostomi | Mammalia | Eutheria | Euarchontoglires | Primates | Haplorrhini | Catarrhini | Hominidae | Homo	mut	mut_38924	wt_31869	14	S	E	A6NHQ4.S22	PRLAVPASPRGSPCEP	PRLAVPASPRGSPAEP	8	False	False	CDK1,CDK2,CDK4,CDK5,MAPK1,MAPK14,MAPK3,MAPK8,MAPK9		3
A6NHQ4	EPOP	Elongin BC and Polycomb repressive complex 2-associated protein	Homo sapiens (Human)	379	344	90.8	Eukaryota | Metazoa | Chordata | Craniata | Vertebrata | Euteleostomi | Mammalia | Eutheria | Euarchontoglires | Primates | Haplorrhini | Catarrhini | Hominidae | Homo	wt	wt_31868	mut_38923;mut_38926					VPASPRGSPCSPTPRK	VPASPRGSPASPTPRK	12	False	False			33
A6NHQ4	EPOP	Elongin BC and Polycomb repressive complex 2-associated protein	Homo sapiens (Human)	379	344	90.8	Eukaryota | Metazoa | Chordata | Craniata | Vertebrata | Euteleostomi | Mammalia | Eutheria | Euarchontoglires | Primates | Haplorrhini | Catarrhini | Hominidae | Homo	mut	mut_38926	wt_31868	3	S	E	A6NHQ4.S15	VPAEPRGSPCSPTPRK	VPAEPRGSPASPTPRK	12	False	False	CDK1,CDK2,CDK4,CDK5,MAPK1,MAPK14,MAPK3,MAPK8		10
A6NHQ4	EPOP	Elongin BC and Polycomb repressive complex 2-associated protein	Homo sapiens (Human)	379	344	90.8	Eukaryota | Metazoa | Chordata | Craniata | Vertebrata | Euteleostomi | Mammalia | Eutheria | Euarchontoglires | Primates | Haplorrhini | Catarrhini | Hominidae | Homo	mut	mut_38923	wt_31868	10	S	E	A6NHQ4.S22	VPASPRGSPCEPTPRK	VPASPRGSPAEPTPRK	12	False	False	CDK1,CDK2,CDK4,CDK5,MAPK1,MAPK14,MAPK3,MAPK8,MAPK9		15
A6NHQ4	EPOP	Elongin BC and Polycomb repressive complex 2-associated protein	Homo sapiens (Human)	379	344	90.8	Eukaryota | Metazoa | Chordata | Craniata | Vertebrata | Euteleostomi | Mammalia | Eutheria | Euarchontoglires | Primates | Haplorrhini | Catarrhini | Hominidae | Homo	wt	wt_31866	mut_38921					PRGSPCSPTPRKPCRG	PRGSPASPTPRKPARG	16	False	False			6
A6NHQ4	EPOP	Elongin BC and Polycomb repressive complex 2-associated protein	Homo sapiens (Human)	379	344	90.8	Eukaryota | Metazoa | Chordata | Craniata | Vertebrata | Euteleostomi | Mammalia | Eutheria | Euarchontoglires | Primates | Haplorrhini | Catarrhini | Hominidae | Homo	mut	mut_38921	wt_31866	6	S	E	A6NHQ4.S22	PRGSPCEPTPRKPCRG	PRGSPAEPTPRKPARG	16	False	False	CDK1,CDK2,CDK4,CDK5,MAPK1,MAPK14,MAPK3,MAPK8,MAPK9		6
A6NHQ4	EPOP	Elongin BC and Polycomb repressive complex 2-associated protein	Homo sapiens (Human)	379	344	90.8	Eukaryota | Metazoa | Chordata | Craniata | Vertebrata | Euteleostomi | Mammalia | Eutheria | Euarchontoglires | Primates | Haplorrhini | Catarrhini | Hominidae | Homo	wt	wt_31867	mut_38922					PCSPTPRKPCRGTQEF	PASPTPRKPARGTQEF	20	False	False			3
A6NHQ4	EPOP	Elongin BC and Polycomb repressive complex 2-associated protein	Homo sapiens (Human)	379	344	90.8	Eukaryota | Metazoa | Chordata | Craniata | Vertebrata | Euteleostomi | Mammalia | Eutheria | Euarchontoglires | Primates | Haplorrhini | Catarrhini | Hominidae | Homo	mut	mut_38922	wt_31867	2	S	E	A6NHQ4.S22	PCEPTPRKPCRGTQEF	PAEPTPRKPARGTQEF	20	False	False	CDK1,CDK2,CDK4,CDK5,MAPK1,MAPK14,MAPK3,MAPK8,MAPK9		8
A6NHR9	SMCHD1	Structural maintenance of chromosomes flexible hinge domain-containing protein 1	Homo sapiens (Human)	2005	365	18.2	Eukaryota | Metazoa | Chordata | Craniata | Vertebrata | Euteleostomi | Mammalia | Eutheria | Euarchontoglires | Primates | Haplorrhini | Catarrhini | Hominidae | Homo	wt	wt_36929	mut_45152					NKEAIYSGYIRNRKPS	NKEAIYSGYIRNRKPS	278	False	False			1
A6NHR9	SMCHD1	Structural maintenance of chromosomes flexible hinge domain-containing protein 1	Homo sapiens (Human)	2005	365	18.2	Eukaryota | Metazoa | Chordata | Craniata | Vertebrata | Euteleostomi | Mammalia | Eutheria | Euarchontoglires | Primates | Haplorrhini | Catarrhini | Hominidae | Homo	mut	mut_45152	wt_36929	15	S	E	A6NHR9.S293	NKEAIYSGYIRNRKPE	NKEAIYSGYIRNRKPE	278	False	False	AKT1		5
A6NHR9	SMCHD1	Structural maintenance of chromosomes flexible hinge domain-containing protein 1	Homo sapiens (Human)	2005	365	18.2	Eukaryota | Metazoa | Chordata | Craniata | Vertebrata | Euteleostomi | Mammalia | Eutheria | Euarchontoglires | Primates | Haplorrhini | Catarrhini | Hominidae | Homo	wt	wt_36928	mut_45151					IYSGYIRNRKPSDSVH	IYSGYIRNRKPSDSVH	282	False	False			6
A6NHR9	SMCHD1	Structural maintenance of chromosomes flexible hinge domain-containing protein 1	Homo sapiens (Human)	2005	365	18.2	Eukaryota | Metazoa | Chordata | Craniata | Vertebrata | Euteleostomi | Mammalia | Eutheria | Euarchontoglires | Primates | Haplorrhini | Catarrhini | Hominidae | Homo	mut	mut_45151	wt_36928	11	S	E	A6NHR9.S293	IYSGYIRNRKPEDSVH	IYSGYIRNRKPEDSVH	282	False	False	AKT1		12
A6NHR9	SMCHD1	Structural maintenance of chromosomes flexible hinge domain-containing protein 1	Homo sapiens (Human)	2005	365	18.2	Eukaryota | Metazoa | Chordata | Craniata | Vertebrata | Euteleostomi | Mammalia | Eutheria | Euarchontoglires | Primates | Haplorrhini | Catarrhini | Hominidae | Homo	wt	wt_36930	mut_45153					YIRNRKPSDSVHITND	YIRNRKPSDSVHITND	286	False	False			19
A6NHR9	SMCHD1	Structural maintenance of chromosomes flexible hinge domain-containing protein 1	Homo sapiens (Human)	2005	365	18.2	Eukaryota | Metazoa | Chordata | Craniata | Vertebrata | Euteleostomi | Mammalia | Eutheria | Euarchontoglires | Primates | Haplorrhini | Catarrhini | Hominidae | Homo	mut	mut_45153	wt_36930	7	S	E	A6NHR9.S293	YIRNRKPEDSVHITND	YIRNRKPEDSVHITND	286	False	False	AKT1		19
A6NHS7	MANSC4	MANSC domain-containing protein 4	Homo sapiens (Human)	340	120	35.3	Eukaryota | Metazoa | Chordata | Craniata | Vertebrata | Euteleostomi | Mammalia | Eutheria | Euarchontoglires | Primates | Haplorrhini | Catarrhini | Hominidae | Homo	wt	wt_15282	mut_18364					VNVILLLSMGWTSDSL	VNVILLLSMGWTSDSL	8	False	False			14
A6NHS7	MANSC4	MANSC domain-containing protein 4	Homo sapiens (Human)	340	120	35.3	Eukaryota | Metazoa | Chordata | Craniata | Vertebrata | Euteleostomi | Mammalia | Eutheria | Euarchontoglires | Primates | Haplorrhini | Catarrhini | Hominidae | Homo	mut	mut_18364	wt_15282	12	S	E	A6NHS7.S20	VNVILLLSMGWTEDSL	VNVILLLSMGWTEDSL	8	False	False			10
A6NHS7	MANSC4	MANSC domain-containing protein 4	Homo sapiens (Human)	340	120	35.3	Eukaryota | Metazoa | Chordata | Craniata | Vertebrata | Euteleostomi | Mammalia | Eutheria | Euarchontoglires | Primates | Haplorrhini | Catarrhini | Hominidae | Homo	wt	wt_15281	mut_18363					NVILLLSMGWTSDSLC	NVILLLSMGWTSDSLA	9	False	True			140
A6NHS7	MANSC4	MANSC domain-containing protein 4	Homo sapiens (Human)	340	120	35.3	Eukaryota | Metazoa | Chordata | Craniata | Vertebrata | Euteleostomi | Mammalia | Eutheria | Euarchontoglires | Primates | Haplorrhini | Catarrhini | Hominidae | Homo	mut	mut_18363	wt_15281	11	S	E	A6NHS7.S20	NVILLLSMGWTEDSLC	NVILLLSMGWTEDSLA	9	False	True			120
A6NHT5	HMX3	Homeobox protein HMX3	Homo sapiens (Human)	357	234	65.5	Eukaryota | Metazoa | Chordata | Craniata | Vertebrata | Euteleostomi | Mammalia | Eutheria | Euarchontoglires | Primates | Haplorrhini | Catarrhini | Hominidae | Homo	wt	wt_38617	mut_47231					PEASEKALLRDSSPAS	PEASEKALLRDSSPAS	132	False	False			9
A6NHT5	HMX3	Homeobox protein HMX3	Homo sapiens (Human)	357	234	65.5	Eukaryota | Metazoa | Chordata | Craniata | Vertebrata | Euteleostomi | Mammalia | Eutheria | Euarchontoglires | Primates | Haplorrhini | Catarrhini | Hominidae | Homo	mut	mut_47231	wt_38617	12	S	E	A6NHT5.S144	PEASEKALLRDSEPAS	PEASEKALLRDSEPAS	132	False	False	CDK1,MAPK3,MAPK8		12
A6NHT5	HMX3	Homeobox protein HMX3	Homo sapiens (Human)	357	234	65.5	Eukaryota | Metazoa | Chordata | Craniata | Vertebrata | Euteleostomi | Mammalia | Eutheria | Euarchontoglires | Primates | Haplorrhini | Catarrhini | Hominidae | Homo	wt	wt_38620	mut_47234					EKALLRDSSPASGTDR	EKALLRDSSPASGTDR	136	False	False			13
A6NHT5	HMX3	Homeobox protein HMX3	Homo sapiens (Human)	357	234	65.5	Eukaryota | Metazoa | Chordata | Craniata | Vertebrata | Euteleostomi | Mammalia | Eutheria | Euarchontoglires | Primates | Haplorrhini | Catarrhini | Hominidae | Homo	mut	mut_47234	wt_38620	8	S	E	A6NHT5.S144	EKALLRDSEPASGTDR	EKALLRDSEPASGTDR	136	False	False	CDK1,MAPK3,MAPK8		17
A6NHT5	HMX3	Homeobox protein HMX3	Homo sapiens (Human)	357	234	65.5	Eukaryota | Metazoa | Chordata | Craniata | Vertebrata | Euteleostomi | Mammalia | Eutheria | Euarchontoglires | Primates | Haplorrhini | Catarrhini | Hominidae | Homo	wt	wt_38618	mut_47232;mut_47235					LRDSSPASGTDRDSPE	LRDSSPASGTDRDSPE	140	False	False			3
A6NHT5	HMX3	Homeobox protein HMX3	Homo sapiens (Human)	357	234	65.5	Eukaryota | Metazoa | Chordata | Craniata | Vertebrata | Euteleostomi | Mammalia | Eutheria | Euarchontoglires | Primates | Haplorrhini | Catarrhini | Hominidae | Homo	mut	mut_47232	wt_38618	4	S	E	A6NHT5.S144	LRDSEPASGTDRDSPE	LRDSEPASGTDRDSPE	140	False	False	CDK1,MAPK3,MAPK8		5
A6NHT5	HMX3	Homeobox protein HMX3	Homo sapiens (Human)	357	234	65.5	Eukaryota | Metazoa | Chordata | Craniata | Vertebrata | Euteleostomi | Mammalia | Eutheria | Euarchontoglires | Primates | Haplorrhini | Catarrhini | Hominidae | Homo	mut	mut_47235	wt_38618	13	S	E	A6NHT5.S153	LRDSSPASGTDRDEPE	LRDSSPASGTDRDEPE	140	False	False	CDK1,MAPK14,MAPK3,MAPK8		7
A6NHT5	HMX3	Homeobox protein HMX3	Homo sapiens (Human)	357	234	65.5	Eukaryota | Metazoa | Chordata | Craniata | Vertebrata | Euteleostomi | Mammalia | Eutheria | Euarchontoglires | Primates | Haplorrhini | Catarrhini | Hominidae | Homo	wt	wt_38619	mut_47233;mut_47238					SPASGTDRDSPEPLLK	SPASGTDRDSPEPLLK	144	False	False			2
A6NHT5	HMX3	Homeobox protein HMX3	Homo sapiens (Human)	357	234	65.5	Eukaryota | Metazoa | Chordata | Craniata | Vertebrata | Euteleostomi | Mammalia | Eutheria | Euarchontoglires | Primates | Haplorrhini | Catarrhini | Hominidae | Homo	mut	mut_47233	wt_38619	0	S	E	A6NHT5.S144	EPASGTDRDSPEPLLK	EPASGTDRDSPEPLLK	144	False	False	CDK1,MAPK3,MAPK8		18
A6NHT5	HMX3	Homeobox protein HMX3	Homo sapiens (Human)	357	234	65.5	Eukaryota | Metazoa | Chordata | Craniata | Vertebrata | Euteleostomi | Mammalia | Eutheria | Euarchontoglires | Primates | Haplorrhini | Catarrhini | Hominidae | Homo	mut	mut_47238	wt_38619	9	S	E	A6NHT5.S153	SPASGTDRDEPEPLLK	SPASGTDRDEPEPLLK	144	False	False	CDK1,MAPK14,MAPK3,MAPK8		7
A6NHT5	HMX3	Homeobox protein HMX3	Homo sapiens (Human)	357	234	65.5	Eukaryota | Metazoa | Chordata | Craniata | Vertebrata | Euteleostomi | Mammalia | Eutheria | Euarchontoglires | Primates | Haplorrhini | Catarrhini | Hominidae | Homo	wt	wt_38621	mut_47236					GTDRDSPEPLLKADPD	GTDRDSPEPLLKADPD	148	False	False			5
A6NHT5	HMX3	Homeobox protein HMX3	Homo sapiens (Human)	357	234	65.5	Eukaryota | Metazoa | Chordata | Craniata | Vertebrata | Euteleostomi | Mammalia | Eutheria | Euarchontoglires | Primates | Haplorrhini | Catarrhini | Hominidae | Homo	mut	mut_47236	wt_38621	5	S	E	A6NHT5.S153	GTDRDEPEPLLKADPD	GTDRDEPEPLLKADPD	148	False	False	CDK1,MAPK14,MAPK3,MAPK8		21
A6NHT5	HMX3	Homeobox protein HMX3	Homo sapiens (Human)	357	234	65.5	Eukaryota | Metazoa | Chordata | Craniata | Vertebrata | Euteleostomi | Mammalia | Eutheria | Euarchontoglires | Primates | Haplorrhini | Catarrhini | Hominidae | Homo	wt	wt_38622	mut_47237					DSPEPLLKADPDHKEL	DSPEPLLKADPDHKEL	152	False	False			0
A6NHT5	HMX3	Homeobox protein HMX3	Homo sapiens (Human)	357	234	65.5	Eukaryota | Metazoa | Chordata | Craniata | Vertebrata | Euteleostomi | Mammalia | Eutheria | Euarchontoglires | Primates | Haplorrhini | Catarrhini | Hominidae | Homo	mut	mut_47237	wt_38622	1	S	E	A6NHT5.S153	DEPEPLLKADPDHKEL	DEPEPLLKADPDHKEL	152	False	False	CDK1,MAPK14,MAPK3,MAPK8		1
A6NIH7	UNC119B	Protein unc-119 homolog B	Homo sapiens (Human)	251	78	31.1	Eukaryota | Metazoa | Chordata | Craniata | Vertebrata | Euteleostomi | Mammalia | Eutheria | Euarchontoglires | Primates | Haplorrhini | Catarrhini | Hominidae | Homo	wt	wt_01971	mut_02403					TGTVLFEIAKPCVSDQ	TGTVLFEIAKPAVSDQ	106	False	False			25
A6NIH7	UNC119B	Protein unc-119 homolog B	Homo sapiens (Human)	251	78	31.1	Eukaryota | Metazoa | Chordata | Craniata | Vertebrata | Euteleostomi | Mammalia | Eutheria | Euarchontoglires | Primates | Haplorrhini | Catarrhini | Hominidae | Homo	mut	mut_02403	wt_01971	13	S	E	A6NIH7.S119	TGTVLFEIAKPCVEDQ	TGTVLFEIAKPAVEDQ	106	False	False			15
A6NIH7	UNC119B	Protein unc-119 homolog B	Homo sapiens (Human)	251	78	31.1	Eukaryota | Metazoa | Chordata | Craniata | Vertebrata | Euteleostomi | Mammalia | Eutheria | Euarchontoglires | Primates | Haplorrhini | Catarrhini | Hominidae | Homo	wt	wt_01973	mut_02405					LFEIAKPCVSDQEEDE	LFEIAKPAVSDQEEDE	110	False	False			1
A6NIH7	UNC119B	Protein unc-119 homolog B	Homo sapiens (Human)	251	78	31.1	Eukaryota | Metazoa | Chordata | Craniata | Vertebrata | Euteleostomi | Mammalia | Eutheria | Euarchontoglires | Primates | Haplorrhini | Catarrhini | Hominidae | Homo	mut	mut_02405	wt_01973	9	S	E	A6NIH7.S119	LFEIAKPCVEDQEEDE	LFEIAKPAVEDQEEDE	110	False	False			1
A6NIH7	UNC119B	Protein unc-119 homolog B	Homo sapiens (Human)	251	78	31.1	Eukaryota | Metazoa | Chordata | Craniata | Vertebrata | Euteleostomi | Mammalia | Eutheria | Euarchontoglires | Primates | Haplorrhini | Catarrhini | Hominidae | Homo	wt	wt_01974	mut_02406					AKPCVSDQEEDEEEGG	AKPAVSDQEEDEEEGG	114	False	False			12
A6NIH7	UNC119B	Protein unc-119 homolog B	Homo sapiens (Human)	251	78	31.1	Eukaryota | Metazoa | Chordata | Craniata | Vertebrata | Euteleostomi | Mammalia | Eutheria | Euarchontoglires | Primates | Haplorrhini | Catarrhini | Hominidae | Homo	mut	mut_02406	wt_01974	5	S	E	A6NIH7.S119	AKPCVEDQEEDEEEGG	AKPAVEDQEEDEEEGG	114	False	False			7
A6NIH7	UNC119B	Protein unc-119 homolog B	Homo sapiens (Human)	251	78	31.1	Eukaryota | Metazoa | Chordata | Craniata | Vertebrata | Euteleostomi | Mammalia | Eutheria | Euarchontoglires | Primates | Haplorrhini | Catarrhini | Hominidae | Homo	wt	wt_01972	mut_02404					VSDQEEDEEEGGGDVD	VSDQEEDEEEGGGDVD	118	False	False			64
A6NIH7	UNC119B	Protein unc-119 homolog B	Homo sapiens (Human)	251	78	31.1	Eukaryota | Metazoa | Chordata | Craniata | Vertebrata | Euteleostomi | Mammalia | Eutheria | Euarchontoglires | Primates | Haplorrhini | Catarrhini | Hominidae | Homo	mut	mut_02404	wt_01972	1	S	E	A6NIH7.S119	VEDQEEDEEEGGGDVD	VEDQEEDEEEGGGDVD	118	False	False			30
A6NIX2	WTIP	Wilms tumor protein 1-interacting protein	Homo sapiens (Human)	430	218	50.7	Eukaryota | Metazoa | Chordata | Craniata | Vertebrata | Euteleostomi | Mammalia | Eutheria | Euarchontoglires | Primates | Haplorrhini | Catarrhini | Hominidae | Homo	wt	wt_03393	mut_04108					AAVPELSAQPAGSPRA	AAVPELSAQPAGSPRA	76	False	False			14
A6NIX2	WTIP	Wilms tumor protein 1-interacting protein	Homo sapiens (Human)	430	218	50.7	Eukaryota | Metazoa | Chordata | Craniata | Vertebrata | Euteleostomi | Mammalia | Eutheria | Euarchontoglires | Primates | Haplorrhini | Catarrhini | Hominidae | Homo	mut	mut_04108	wt_03393	12	S	E	A6NIX2.S88	AAVPELSAQPAGEPRA	AAVPELSAQPAGEPRA	76	False	False	CDK1,CDK2,CDK5,MAPK1,MAPK14,MAPK3,MAPK8		11
A6NIX2	WTIP	Wilms tumor protein 1-interacting protein	Homo sapiens (Human)	430	218	50.7	Eukaryota | Metazoa | Chordata | Craniata | Vertebrata | Euteleostomi | Mammalia | Eutheria | Euarchontoglires | Primates | Haplorrhini | Catarrhini | Hominidae | Homo	wt	wt_03394	mut_04109					ELSAQPAGSPRASLAG	ELSAQPAGSPRASLAG	80	False	False			19
A6NIX2	WTIP	Wilms tumor protein 1-interacting protein	Homo sapiens (Human)	430	218	50.7	Eukaryota | Metazoa | Chordata | Craniata | Vertebrata | Euteleostomi | Mammalia | Eutheria | Euarchontoglires | Primates | Haplorrhini | Catarrhini | Hominidae | Homo	mut	mut_04109	wt_03394	8	S	E	A6NIX2.S88	ELSAQPAGEPRASLAG	ELSAQPAGEPRASLAG	80	False	False	CDK1,CDK2,CDK5,MAPK1,MAPK14,MAPK3,MAPK8		57
A6NIX2	WTIP	Wilms tumor protein 1-interacting protein	Homo sapiens (Human)	430	218	50.7	Eukaryota | Metazoa | Chordata | Craniata | Vertebrata | Euteleostomi | Mammalia | Eutheria | Euarchontoglires | Primates | Haplorrhini | Catarrhini | Hominidae | Homo	wt	wt_03392	mut_04107					QPAGSPRASLAGSDGG	QPAGSPRASLAGSDGG	84	False	False			29
A6NIX2	WTIP	Wilms tumor protein 1-interacting protein	Homo sapiens (Human)	430	218	50.7	Eukaryota | Metazoa | Chordata | Craniata | Vertebrata | Euteleostomi | Mammalia | Eutheria | Euarchontoglires | Primates | Haplorrhini | Catarrhini | Hominidae | Homo	mut	mut_04107	wt_03392	4	S	E	A6NIX2.S88	QPAGEPRASLAGSDGG	QPAGEPRASLAGSDGG	84	False	False	CDK1,CDK2,CDK5,MAPK1,MAPK14,MAPK3,MAPK8		49
A6NIX2	WTIP	Wilms tumor protein 1-interacting protein	Homo sapiens (Human)	430	218	50.7	Eukaryota | Metazoa | Chordata | Craniata | Vertebrata | Euteleostomi | Mammalia | Eutheria | Euarchontoglires | Primates | Haplorrhini | Catarrhini | Hominidae | Homo	wt	wt_03391	mut_04106					SPRASLAGSDGGGGGG	SPRASLAGSDGGGGGG	88	False	False			99
A6NIX2	WTIP	Wilms tumor protein 1-interacting protein	Homo sapiens (Human)	430	218	50.7	Eukaryota | Metazoa | Chordata | Craniata | Vertebrata | Euteleostomi | Mammalia | Eutheria | Euarchontoglires | Primates | Haplorrhini | Catarrhini | Hominidae | Homo	mut	mut_04106	wt_03391	0	S	E	A6NIX2.S88	EPRASLAGSDGGGGGG	EPRASLAGSDGGGGGG	88	False	False	CDK1,CDK2,CDK5,MAPK1,MAPK14,MAPK3,MAPK8		39
A6NJ46	NKX6-3	Homeobox protein Nkx-6.3	Homo sapiens (Human)	265	176	66.4	Eukaryota | Metazoa | Chordata | Craniata | Vertebrata | Euteleostomi | Mammalia | Eutheria | Euarchontoglires | Primates | Haplorrhini | Catarrhini | Hominidae | Homo	wt	wt_00533	mut_00691					RKHRAAFSVLSLGAHS	RKHRAAFSVLSLGAHS	249	False	False			17
A6NJ46	NKX6-3	Homeobox protein Nkx-6.3	Homo sapiens (Human)	265	176	66.4	Eukaryota | Metazoa | Chordata | Craniata | Vertebrata | Euteleostomi | Mammalia | Eutheria | Euarchontoglires | Primates | Haplorrhini | Catarrhini | Hominidae | Homo	mut	mut_00691	wt_00533	15	S	E	A6NJ46.S264	RKHRAAFSVLSLGAHE	RKHRAAFSVLSLGAHE	249	False	False			42
A6NJ46	NKX6-3	Homeobox protein Nkx-6.3	Homo sapiens (Human)	265	176	66.4	Eukaryota | Metazoa | Chordata | Craniata | Vertebrata | Euteleostomi | Mammalia | Eutheria | Euarchontoglires | Primates | Haplorrhini | Catarrhini | Hominidae | Homo	wt	wt_00534	mut_00692					KHRAAFSVLSLGAHSV	KHRAAFSVLSLGAHSV	250	False	True			86
A6NJ46	NKX6-3	Homeobox protein Nkx-6.3	Homo sapiens (Human)	265	176	66.4	Eukaryota | Metazoa | Chordata | Craniata | Vertebrata | Euteleostomi | Mammalia | Eutheria | Euarchontoglires | Primates | Haplorrhini | Catarrhini | Hominidae | Homo	mut	mut_00692	wt_00534	14	S	E	A6NJ46.S264	KHRAAFSVLSLGAHEV	KHRAAFSVLSLGAHEV	250	False	True			87
A6NJ78	METTL15	Probable methyltransferase-like protein 15	Homo sapiens (Human)	407	99	24.3	Eukaryota | Metazoa | Chordata | Craniata | Vertebrata | Euteleostomi | Mammalia | Eutheria | Euarchontoglires | Primates | Haplorrhini | Catarrhini | Hominidae | Homo	wt	wt_13020	mut_15612					NLSVRQQVMKTSQLGS	NLSVRQQVMKTSQLGS	343	False	False			12
A6NJ78	METTL15	Probable methyltransferase-like protein 15	Homo sapiens (Human)	407	99	24.3	Eukaryota | Metazoa | Chordata | Craniata | Vertebrata | Euteleostomi | Mammalia | Eutheria | Euarchontoglires | Primates | Haplorrhini | Catarrhini | Hominidae | Homo	mut	mut_15612	wt_13020	15	S	E	A6NJ78.S358	NLSVRQQVMKTSQLGE	NLSVRQQVMKTSQLGE	343	False	False			51
A6NJ78	METTL15	Probable methyltransferase-like protein 15	Homo sapiens (Human)	407	99	24.3	Eukaryota | Metazoa | Chordata | Craniata | Vertebrata | Euteleostomi | Mammalia | Eutheria | Euarchontoglires | Primates | Haplorrhini | Catarrhini | Hominidae | Homo	wt	wt_13017	mut_15609					RQQVMKTSQLGSDHEN	RQQVMKTSQLGSDHEN	347	False	False			0
A6NJ78	METTL15	Probable methyltransferase-like protein 15	Homo sapiens (Human)	407	99	24.3	Eukaryota | Metazoa | Chordata | Craniata | Vertebrata | Euteleostomi | Mammalia | Eutheria | Euarchontoglires | Primates | Haplorrhini | Catarrhini | Hominidae | Homo	mut	mut_15609	wt_13017	11	S	E	A6NJ78.S358	RQQVMKTSQLGEDHEN	RQQVMKTSQLGEDHEN	347	False	False			1
A6NJ78	METTL15	Probable methyltransferase-like protein 15	Homo sapiens (Human)	407	99	24.3	Eukaryota | Metazoa | Chordata | Craniata | Vertebrata | Euteleostomi | Mammalia | Eutheria | Euarchontoglires | Primates | Haplorrhini | Catarrhini | Hominidae | Homo	wt	wt_13019	mut_15611					MKTSQLGSDHENTEEV	MKTSQLGSDHENTEEV	351	False	False			2
A6NJ78	METTL15	Probable methyltransferase-like protein 15	Homo sapiens (Human)	407	99	24.3	Eukaryota | Metazoa | Chordata | Craniata | Vertebrata | Euteleostomi | Mammalia | Eutheria | Euarchontoglires | Primates | Haplorrhini | Catarrhini | Hominidae | Homo	mut	mut_15611	wt_13019	7	S	E	A6NJ78.S358	MKTSQLGEDHENTEEV	MKTSQLGEDHENTEEV	351	False	False			4
A6NJ78	METTL15	Probable methyltransferase-like protein 15	Homo sapiens (Human)	407	99	24.3	Eukaryota | Metazoa | Chordata | Craniata | Vertebrata | Euteleostomi | Mammalia | Eutheria | Euarchontoglires | Primates | Haplorrhini | Catarrhini | Hominidae | Homo	wt	wt_13018	mut_15610					QLGSDHENTEEVSMRR	QLGSDHENTEEVSMRR	355	False	False			67
A6NJ78	METTL15	Probable methyltransferase-like protein 15	Homo sapiens (Human)	407	99	24.3	Eukaryota | Metazoa | Chordata | Craniata | Vertebrata | Euteleostomi | Mammalia | Eutheria | Euarchontoglires | Primates | Haplorrhini | Catarrhini | Hominidae | Homo	mut	mut_15610	wt_13018	3	S	E	A6NJ78.S358	QLGEDHENTEEVSMRR	QLGEDHENTEEVSMRR	355	False	False			50
A6NJG2	SOWAHD	Ankyrin repeat domain-containing protein SOWAHD	Homo sapiens (Human)	315	172	54.6	Eukaryota | Metazoa | Chordata | Craniata | Vertebrata | Euteleostomi | Mammalia | Eutheria | Euarchontoglires | Primates | Haplorrhini | Catarrhini | Hominidae | Homo	wt	wt_14220	mut_17101					ANRAPTASLAPTSQSL	ANRAPTASLAPTSQSL	8	False	False			0
A6NJG2	SOWAHD	Ankyrin repeat domain-containing protein SOWAHD	Homo sapiens (Human)	315	172	54.6	Eukaryota | Metazoa | Chordata | Craniata | Vertebrata | Euteleostomi | Mammalia | Eutheria | Euarchontoglires | Primates | Haplorrhini | Catarrhini | Hominidae | Homo	mut	mut_17101	wt_14220	14	S	E	A6NJG2.S22	ANRAPTASLAPTSQEL	ANRAPTASLAPTSQEL	8	False	False			1
A6NJG2	SOWAHD	Ankyrin repeat domain-containing protein SOWAHD	Homo sapiens (Human)	315	172	54.6	Eukaryota | Metazoa | Chordata | Craniata | Vertebrata | Euteleostomi | Mammalia | Eutheria | Euarchontoglires | Primates | Haplorrhini | Catarrhini | Hominidae | Homo	wt	wt_14219	mut_17100					PTASLAPTSQSLRCAP	PTASLAPTSQSLRAAP	12	False	False			7
A6NJG2	SOWAHD	Ankyrin repeat domain-containing protein SOWAHD	Homo sapiens (Human)	315	172	54.6	Eukaryota | Metazoa | Chordata | Craniata | Vertebrata | Euteleostomi | Mammalia | Eutheria | Euarchontoglires | Primates | Haplorrhini | Catarrhini | Hominidae | Homo	mut	mut_17100	wt_14219	10	S	E	A6NJG2.S22	PTASLAPTSQELRCAP	PTASLAPTSQELRAAP	12	False	False			47
A6NJG2	SOWAHD	Ankyrin repeat domain-containing protein SOWAHD	Homo sapiens (Human)	315	172	54.6	Eukaryota | Metazoa | Chordata | Craniata | Vertebrata | Euteleostomi | Mammalia | Eutheria | Euarchontoglires | Primates | Haplorrhini | Catarrhini | Hominidae | Homo	wt	wt_14217	mut_17098					LAPTSQSLRCAPQPRP	LAPTSQSLRAAPQPRP	16	False	False			1
A6NJG2	SOWAHD	Ankyrin repeat domain-containing protein SOWAHD	Homo sapiens (Human)	315	172	54.6	Eukaryota | Metazoa | Chordata | Craniata | Vertebrata | Euteleostomi | Mammalia | Eutheria | Euarchontoglires | Primates | Haplorrhini | Catarrhini | Hominidae | Homo	mut	mut_17098	wt_14217	6	S	E	A6NJG2.S22	LAPTSQELRCAPQPRP	LAPTSQELRAAPQPRP	16	False	False			0
A6NJG2	SOWAHD	Ankyrin repeat domain-containing protein SOWAHD	Homo sapiens (Human)	315	172	54.6	Eukaryota | Metazoa | Chordata | Craniata | Vertebrata | Euteleostomi | Mammalia | Eutheria | Euarchontoglires | Primates | Haplorrhini | Catarrhini | Hominidae | Homo	wt	wt_14218	mut_17099					SQSLRCAPQPRPSRAD	SQSLRAAPQPRPSRAD	20	False	False			2
A6NJG2	SOWAHD	Ankyrin repeat domain-containing protein SOWAHD	Homo sapiens (Human)	315	172	54.6	Eukaryota | Metazoa | Chordata | Craniata | Vertebrata | Euteleostomi | Mammalia | Eutheria | Euarchontoglires | Primates | Haplorrhini | Catarrhini | Hominidae | Homo	mut	mut_17099	wt_14218	2	S	E	A6NJG2.S22	SQELRCAPQPRPSRAD	SQELRAAPQPRPSRAD	20	False	False			4
A6NJL1	ZSCAN5B	Zinc finger and SCAN domain-containing protein 5B	Homo sapiens (Human)	495	311	62.8	Eukaryota | Metazoa | Chordata | Craniata | Vertebrata | Euteleostomi | Mammalia | Eutheria | Euarchontoglires | Primates | Haplorrhini | Catarrhini | Hominidae | Homo	wt	wt_18375	mut_22083					LTHSGNRGDALNLSSP	LTHSGNRGDALNLSSP	281	False	False			60
A6NJL1	ZSCAN5B	Zinc finger and SCAN domain-containing protein 5B	Homo sapiens (Human)	495	311	62.8	Eukaryota | Metazoa | Chordata | Craniata | Vertebrata | Euteleostomi | Mammalia | Eutheria | Euarchontoglires | Primates | Haplorrhini | Catarrhini | Hominidae | Homo	mut	mut_22083	wt_18375	14	S	E	A6NJL1.S295	LTHSGNRGDALNLSEP	LTHSGNRGDALNLSEP	281	False	False	CDK1,CDK2,CDK5,MAPK1,MAPK14,MAPK3,MAPK8		69
A6NJL1	ZSCAN5B	Zinc finger and SCAN domain-containing protein 5B	Homo sapiens (Human)	495	311	62.8	Eukaryota | Metazoa | Chordata | Craniata | Vertebrata | Euteleostomi | Mammalia | Eutheria | Euarchontoglires | Primates | Haplorrhini | Catarrhini | Hominidae | Homo	wt	wt_18377	mut_22085					GNRGDALNLSSPKRSK	GNRGDALNLSSPKRSK	285	False	False			15
A6NJL1	ZSCAN5B	Zinc finger and SCAN domain-containing protein 5B	Homo sapiens (Human)	495	311	62.8	Eukaryota | Metazoa | Chordata | Craniata | Vertebrata | Euteleostomi | Mammalia | Eutheria | Euarchontoglires | Primates | Haplorrhini | Catarrhini | Hominidae | Homo	mut	mut_22085	wt_18377	10	S	E	A6NJL1.S295	GNRGDALNLSEPKRSK	GNRGDALNLSEPKRSK	285	False	False	CDK1,CDK2,CDK5,MAPK1,MAPK14,MAPK3,MAPK8		23
A6NJL1	ZSCAN5B	Zinc finger and SCAN domain-containing protein 5B	Homo sapiens (Human)	495	311	62.8	Eukaryota | Metazoa | Chordata | Craniata | Vertebrata | Euteleostomi | Mammalia | Eutheria | Euarchontoglires | Primates | Haplorrhini | Catarrhini | Hominidae | Homo	wt	wt_18376	mut_22084					DALNLSSPKRSKPDAS	DALNLSSPKRSKPDAS	289	False	False			52
A6NJL1	ZSCAN5B	Zinc finger and SCAN domain-containing protein 5B	Homo sapiens (Human)	495	311	62.8	Eukaryota | Metazoa | Chordata | Craniata | Vertebrata | Euteleostomi | Mammalia | Eutheria | Euarchontoglires | Primates | Haplorrhini | Catarrhini | Hominidae | Homo	mut	mut_22084	wt_18376	6	S	E	A6NJL1.S295	DALNLSEPKRSKPDAS	DALNLSEPKRSKPDAS	289	False	False	CDK1,CDK2,CDK5,MAPK1,MAPK14,MAPK3,MAPK8		32
A6NJL1	ZSCAN5B	Zinc finger and SCAN domain-containing protein 5B	Homo sapiens (Human)	495	311	62.8	Eukaryota | Metazoa | Chordata | Craniata | Vertebrata | Euteleostomi | Mammalia | Eutheria | Euarchontoglires | Primates | Haplorrhini | Catarrhini | Hominidae | Homo	wt	wt_18378	mut_22086					LSSPKRSKPDASSISQ	LSSPKRSKPDASSISQ	293	False	False			28
A6NJL1	ZSCAN5B	Zinc finger and SCAN domain-containing protein 5B	Homo sapiens (Human)	495	311	62.8	Eukaryota | Metazoa | Chordata | Craniata | Vertebrata | Euteleostomi | Mammalia | Eutheria | Euarchontoglires | Primates | Haplorrhini | Catarrhini | Hominidae | Homo	mut	mut_22086	wt_18378	2	S	E	A6NJL1.S295	LSEPKRSKPDASSISQ	LSEPKRSKPDASSISQ	293	False	False	CDK1,CDK2,CDK5,MAPK1,MAPK14,MAPK3,MAPK8		19
A6NJT0	UNCX	Homeobox protein unc-4 homolog	Homo sapiens (Human)	531	408	76.8	Eukaryota | Metazoa | Chordata | Craniata | Vertebrata | Euteleostomi | Mammalia | Eutheria | Euarchontoglires | Primates | Haplorrhini | Catarrhini | Hominidae | Homo	wt	wt_34818	mut_42528					KASPFSVESLLSDSPP	KASPFSVESLLSDSPP	328	False	False			11
A6NJT0	UNCX	Homeobox protein unc-4 homolog	Homo sapiens (Human)	531	408	76.8	Eukaryota | Metazoa | Chordata | Craniata | Vertebrata | Euteleostomi | Mammalia | Eutheria | Euarchontoglires | Primates | Haplorrhini | Catarrhini | Hominidae | Homo	mut	mut_42528	wt_34818	13	S	E	A6NJT0.S341	KASPFSVESLLSDEPP	KASPFSVESLLSDEPP	328	False	False	CDK1,CDK2,CDK5,MAPK1,MAPK3,MAPK8		21
A6NJT0	UNCX	Homeobox protein unc-4 homolog	Homo sapiens (Human)	531	408	76.8	Eukaryota | Metazoa | Chordata | Craniata | Vertebrata | Euteleostomi | Mammalia | Eutheria | Euarchontoglires | Primates | Haplorrhini | Catarrhini | Hominidae | Homo	wt	wt_34817	mut_42527					FSVESLLSDSPPRRKA	FSVESLLSDSPPRRKA	332	False	False			10
A6NJT0	UNCX	Homeobox protein unc-4 homolog	Homo sapiens (Human)	531	408	76.8	Eukaryota | Metazoa | Chordata | Craniata | Vertebrata | Euteleostomi | Mammalia | Eutheria | Euarchontoglires | Primates | Haplorrhini | Catarrhini | Hominidae | Homo	mut	mut_42527	wt_34817	9	S	E	A6NJT0.S341	FSVESLLSDEPPRRKA	FSVESLLSDEPPRRKA	332	False	False	CDK1,CDK2,CDK5,MAPK1,MAPK3,MAPK8		3
A6NJT0	UNCX	Homeobox protein unc-4 homolog	Homo sapiens (Human)	531	408	76.8	Eukaryota | Metazoa | Chordata | Craniata | Vertebrata | Euteleostomi | Mammalia | Eutheria | Euarchontoglires | Primates | Haplorrhini | Catarrhini | Hominidae | Homo	wt	wt_34816	mut_42526					SLLSDSPPRRKAASNA	SLLSDSPPRRKAASNA	336	False	False			0
A6NJT0	UNCX	Homeobox protein unc-4 homolog	Homo sapiens (Human)	531	408	76.8	Eukaryota | Metazoa | Chordata | Craniata | Vertebrata | Euteleostomi | Mammalia | Eutheria | Euarchontoglires | Primates | Haplorrhini | Catarrhini | Hominidae | Homo	mut	mut_42526	wt_34816	5	S	E	A6NJT0.S341	SLLSDEPPRRKAASNA	SLLSDEPPRRKAASNA	336	False	False	CDK1,CDK2,CDK5,MAPK1,MAPK3,MAPK8		25
A6NJT0	UNCX	Homeobox protein unc-4 homolog	Homo sapiens (Human)	531	408	76.8	Eukaryota | Metazoa | Chordata | Craniata | Vertebrata | Euteleostomi | Mammalia | Eutheria | Euarchontoglires | Primates | Haplorrhini | Catarrhini | Hominidae | Homo	wt	wt_34815	mut_42525					DSPPRRKAASNAAAAA	DSPPRRKAASNAAAAA	340	False	False			0
A6NJT0	UNCX	Homeobox protein unc-4 homolog	Homo sapiens (Human)	531	408	76.8	Eukaryota | Metazoa | Chordata | Craniata | Vertebrata | Euteleostomi | Mammalia | Eutheria | Euarchontoglires | Primates | Haplorrhini | Catarrhini | Hominidae | Homo	mut	mut_42525	wt_34815	1	S	E	A6NJT0.S341	DEPPRRKAASNAAAAA	DEPPRRKAASNAAAAA	340	False	False	CDK1,CDK2,CDK5,MAPK1,MAPK3,MAPK8		0
A6NJT0	UNCX	Homeobox protein unc-4 homolog	Homo sapiens (Human)	531	408	76.8	Eukaryota | Metazoa | Chordata | Craniata | Vertebrata | Euteleostomi | Mammalia | Eutheria | Euarchontoglires | Primates | Haplorrhini | Catarrhini | Hominidae | Homo	wt	wt_34814	mut_42524					SGPGGAPDSAFARRSP	SGPGGAPDSAFARRSP	429	False	False			6
A6NJT0	UNCX	Homeobox protein unc-4 homolog	Homo sapiens (Human)	531	408	76.8	Eukaryota | Metazoa | Chordata | Craniata | Vertebrata | Euteleostomi | Mammalia | Eutheria | Euarchontoglires | Primates | Haplorrhini | Catarrhini | Hominidae | Homo	mut	mut_42524	wt_34814	14	S	E	A6NJT0.S443	SGPGGAPDSAFARREP	SGPGGAPDSAFARREP	429	False	False	AURKB,CDK1,MAPK1,MAPK3,MAPK8		4
A6NJT0	UNCX	Homeobox protein unc-4 homolog	Homo sapiens (Human)	531	408	76.8	Eukaryota | Metazoa | Chordata | Craniata | Vertebrata | Euteleostomi | Mammalia | Eutheria | Euarchontoglires | Primates | Haplorrhini | Catarrhini | Hominidae | Homo	wt	wt_34811	mut_42521					GAPDSAFARRSPDAVA	GAPDSAFARRSPDAVA	433	False	False			3
A6NJT0	UNCX	Homeobox protein unc-4 homolog	Homo sapiens (Human)	531	408	76.8	Eukaryota | Metazoa | Chordata | Craniata | Vertebrata | Euteleostomi | Mammalia | Eutheria | Euarchontoglires | Primates | Haplorrhini | Catarrhini | Hominidae | Homo	mut	mut_42521	wt_34811	10	S	E	A6NJT0.S443	GAPDSAFARREPDAVA	GAPDSAFARREPDAVA	433	False	False	AURKB,CDK1,MAPK1,MAPK3,MAPK8		7
A6NJT0	UNCX	Homeobox protein unc-4 homolog	Homo sapiens (Human)	531	408	76.8	Eukaryota | Metazoa | Chordata | Craniata | Vertebrata | Euteleostomi | Mammalia | Eutheria | Euarchontoglires | Primates | Haplorrhini | Catarrhini | Hominidae | Homo	wt	wt_34812	mut_42522					SAFARRSPDAVASPGA	SAFARRSPDAVASPGA	437	False	False			0
A6NJT0	UNCX	Homeobox protein unc-4 homolog	Homo sapiens (Human)	531	408	76.8	Eukaryota | Metazoa | Chordata | Craniata | Vertebrata | Euteleostomi | Mammalia | Eutheria | Euarchontoglires | Primates | Haplorrhini | Catarrhini | Hominidae | Homo	mut	mut_42522	wt_34812	6	S	E	A6NJT0.S443	SAFARREPDAVASPGA	SAFARREPDAVASPGA	437	False	False	AURKB,CDK1,MAPK1,MAPK3,MAPK8		1
A6NJT0	UNCX	Homeobox protein unc-4 homolog	Homo sapiens (Human)	531	408	76.8	Eukaryota | Metazoa | Chordata | Craniata | Vertebrata | Euteleostomi | Mammalia | Eutheria | Euarchontoglires | Primates | Haplorrhini | Catarrhini | Hominidae | Homo	wt	wt_34813	mut_42523					RRSPDAVASPGAPAPA	RRSPDAVASPGAPAPA	441	False	False			1
A6NJT0	UNCX	Homeobox protein unc-4 homolog	Homo sapiens (Human)	531	408	76.8	Eukaryota | Metazoa | Chordata | Craniata | Vertebrata | Euteleostomi | Mammalia | Eutheria | Euarchontoglires | Primates | Haplorrhini | Catarrhini | Hominidae | Homo	mut	mut_42523	wt_34813	2	S	E	A6NJT0.S443	RREPDAVASPGAPAPA	RREPDAVASPGAPAPA	441	False	False	AURKB,CDK1,MAPK1,MAPK3,MAPK8		1
A6NKD9	CCDC85C	Coiled-coil domain-containing protein 85C	Homo sapiens (Human)	419	312	74.5	Eukaryota | Metazoa | Chordata | Craniata | Vertebrata | Euteleostomi | Mammalia | Eutheria | Euarchontoglires | Primates | Haplorrhini | Catarrhini | Hominidae | Homo	wt	wt_19725	mut_23821					GGGGGGGGAGSRSSID	GGGGGGGGAGSRSSID	166	False	False			19
A6NKD9	CCDC85C	Coiled-coil domain-containing protein 85C	Homo sapiens (Human)	419	312	74.5	Eukaryota | Metazoa | Chordata | Craniata | Vertebrata | Euteleostomi | Mammalia | Eutheria | Euarchontoglires | Primates | Haplorrhini | Catarrhini | Hominidae | Homo	mut	mut_23821	wt_19725	13	S	E	A6NKD9.S179	GGGGGGGGAGSRSEID	GGGGGGGGAGSRSEID	166	False	False			1
A6NKD9	CCDC85C	Coiled-coil domain-containing protein 85C	Homo sapiens (Human)	419	312	74.5	Eukaryota | Metazoa | Chordata | Craniata | Vertebrata | Euteleostomi | Mammalia | Eutheria | Euarchontoglires | Primates | Haplorrhini | Catarrhini | Hominidae | Homo	wt	wt_19724	mut_23820					GGGGAGSRSSIDSQAS	GGGGAGSRSSIDSQAS	170	False	False			12
A6NKD9	CCDC85C	Coiled-coil domain-containing protein 85C	Homo sapiens (Human)	419	312	74.5	Eukaryota | Metazoa | Chordata | Craniata | Vertebrata | Euteleostomi | Mammalia | Eutheria | Euarchontoglires | Primates | Haplorrhini | Catarrhini | Hominidae | Homo	mut	mut_23820	wt_19724	9	S	E	A6NKD9.S179	GGGGAGSRSEIDSQAS	GGGGAGSRSEIDSQAS	170	False	False			17
A6NKD9	CCDC85C	Coiled-coil domain-containing protein 85C	Homo sapiens (Human)	419	312	74.5	Eukaryota | Metazoa | Chordata | Craniata | Vertebrata | Euteleostomi | Mammalia | Eutheria | Euarchontoglires | Primates | Haplorrhini | Catarrhini | Hominidae | Homo	wt	wt_19727	mut_23823					AGSRSSIDSQASLSGP	AGSRSSIDSQASLSGP	174	False	False			9
A6NKD9	CCDC85C	Coiled-coil domain-containing protein 85C	Homo sapiens (Human)	419	312	74.5	Eukaryota | Metazoa | Chordata | Craniata | Vertebrata | Euteleostomi | Mammalia | Eutheria | Euarchontoglires | Primates | Haplorrhini | Catarrhini | Hominidae | Homo	mut	mut_23823	wt_19727	5	S	E	A6NKD9.S179	AGSRSEIDSQASLSGP	AGSRSEIDSQASLSGP	174	False	False			18
A6NKD9	CCDC85C	Coiled-coil domain-containing protein 85C	Homo sapiens (Human)	419	312	74.5	Eukaryota | Metazoa | Chordata | Craniata | Vertebrata | Euteleostomi | Mammalia | Eutheria | Euarchontoglires | Primates | Haplorrhini | Catarrhini | Hominidae | Homo	wt	wt_19726	mut_23822					SSIDSQASLSGPLSGG	SSIDSQASLSGPLSGG	178	False	False			5
A6NKD9	CCDC85C	Coiled-coil domain-containing protein 85C	Homo sapiens (Human)	419	312	74.5	Eukaryota | Metazoa | Chordata | Craniata | Vertebrata | Euteleostomi | Mammalia | Eutheria | Euarchontoglires | Primates | Haplorrhini | Catarrhini | Hominidae | Homo	mut	mut_23822	wt_19726	1	S	E	A6NKD9.S179	SEIDSQASLSGPLSGG	SEIDSQASLSGPLSGG	178	False	False			10
A6NKF1	SAC3D1	SAC3 domain-containing protein 1	Homo sapiens (Human)	404	149	36.9	Eukaryota | Metazoa | Chordata | Craniata | Vertebrata | Euteleostomi | Mammalia | Eutheria | Euarchontoglires | Primates | Haplorrhini | Catarrhini | Hominidae | Homo	wt	wt_18199	mut_21883					MAEEEDEGTDRPGSPA	MAEEEDEGTDRPGSPA	389	False	True			42
A6NKF1	SAC3D1	SAC3 domain-containing protein 1	Homo sapiens (Human)	404	149	36.9	Eukaryota | Metazoa | Chordata | Craniata | Vertebrata | Euteleostomi | Mammalia | Eutheria | Euarchontoglires | Primates | Haplorrhini | Catarrhini | Hominidae | Homo	mut	mut_21883	wt_18199	13	S	E	A6NKF1.S402	MAEEEDEGTDRPGEPA	MAEEEDEGTDRPGEPA	389	False	True	CDK1,CDK2,CDK4,CDK5,CDK6,MAPK1,MAPK14,MAPK3,MAPK8,MAPK9		74
A6NKG5	RTL1	Retrotransposon-like protein 1	Homo sapiens (Human)	1358	372	27.4	Eukaryota | Metazoa | Chordata | Craniata | Vertebrata | Euteleostomi | Mammalia | Eutheria | Euarchontoglires | Primates | Haplorrhini | Catarrhini | Hominidae | Homo	wt	wt_35865	mut_43902					LASRGFPRDPSTESGE	LASRGFPRDPSTESGE	1017	False	False			10
A6NKG5	RTL1	Retrotransposon-like protein 1	Homo sapiens (Human)	1358	372	27.4	Eukaryota | Metazoa | Chordata | Craniata | Vertebrata | Euteleostomi | Mammalia | Eutheria | Euarchontoglires | Primates | Haplorrhini | Catarrhini | Hominidae | Homo	mut	mut_43902	wt_35865	13	S	E	A6NKG5.S1030	LASRGFPRDPSTEEGE	LASRGFPRDPSTEEGE	1017	False	False			2
A6NKG5	RTL1	Retrotransposon-like protein 1	Homo sapiens (Human)	1358	372	27.4	Eukaryota | Metazoa | Chordata | Craniata | Vertebrata | Euteleostomi | Mammalia | Eutheria | Euarchontoglires | Primates | Haplorrhini | Catarrhini | Hominidae | Homo	wt	wt_35867	mut_43904					GFPRDPSTESGEEENE	GFPRDPSTESGEEENE	1021	False	False			4
A6NKG5	RTL1	Retrotransposon-like protein 1	Homo sapiens (Human)	1358	372	27.4	Eukaryota | Metazoa | Chordata | Craniata | Vertebrata | Euteleostomi | Mammalia | Eutheria | Euarchontoglires | Primates | Haplorrhini | Catarrhini | Hominidae | Homo	mut	mut_43904	wt_35867	9	S	E	A6NKG5.S1030	GFPRDPSTEEGEEENE	GFPRDPSTEEGEEENE	1021	False	False			5
A6NKG5	RTL1	Retrotransposon-like protein 1	Homo sapiens (Human)	1358	372	27.4	Eukaryota | Metazoa | Chordata | Craniata | Vertebrata | Euteleostomi | Mammalia | Eutheria | Euarchontoglires | Primates | Haplorrhini | Catarrhini | Hominidae | Homo	wt	wt_35866	mut_43903					DPSTESGEEENEEQDE	DPSTESGEEENEEQDE	1025	False	False			23
A6NKG5	RTL1	Retrotransposon-like protein 1	Homo sapiens (Human)	1358	372	27.4	Eukaryota | Metazoa | Chordata | Craniata | Vertebrata | Euteleostomi | Mammalia | Eutheria | Euarchontoglires | Primates | Haplorrhini | Catarrhini | Hominidae | Homo	mut	mut_43903	wt_35866	5	S	E	A6NKG5.S1030	DPSTEEGEEENEEQDE	DPSTEEGEEENEEQDE	1025	False	False			23
A6NKG5	RTL1	Retrotransposon-like protein 1	Homo sapiens (Human)	1358	372	27.4	Eukaryota | Metazoa | Chordata | Craniata | Vertebrata | Euteleostomi | Mammalia | Eutheria | Euarchontoglires | Primates | Haplorrhini | Catarrhini | Hominidae | Homo	wt	wt_35868	mut_43905					ESGEEENEEQDELNEQ	ESGEEENEEQDELNEQ	1029	False	False			23
A6NKG5	RTL1	Retrotransposon-like protein 1	Homo sapiens (Human)	1358	372	27.4	Eukaryota | Metazoa | Chordata | Craniata | Vertebrata | Euteleostomi | Mammalia | Eutheria | Euarchontoglires | Primates | Haplorrhini | Catarrhini | Hominidae | Homo	mut	mut_43905	wt_35868	1	S	E	A6NKG5.S1030	EEGEEENEEQDELNEQ	EEGEEENEEQDELNEQ	1029	False	False			17
A6NKN8	PCP4L1	Purkinje cell protein 4-like protein 1	Homo sapiens (Human)	68	68	100	Eukaryota | Metazoa | Chordata | Craniata | Vertebrata | Euteleostomi | Mammalia | Eutheria | Euarchontoglires | Primates | Haplorrhini | Catarrhini | Hominidae | Homo	wt	wt_14976	mut_18004					MSELNTKTSPATNQAA	MSELNTKTSPATNQAA	1	True	False			9
A6NKN8	PCP4L1	Purkinje cell protein 4-like protein 1	Homo sapiens (Human)	68	68	100	Eukaryota | Metazoa | Chordata | Craniata | Vertebrata | Euteleostomi | Mammalia | Eutheria | Euarchontoglires | Primates | Haplorrhini | Catarrhini | Hominidae | Homo	mut	mut_18004	wt_14976	8	S	E	A6NKN8.S9	MSELNTKTEPATNQAA	MSELNTKTEPATNQAA	1	True	False	CDK1,MAPK8		16
A6NKN8	PCP4L1	Purkinje cell protein 4-like protein 1	Homo sapiens (Human)	68	68	100	Eukaryota | Metazoa | Chordata | Craniata | Vertebrata | Euteleostomi | Mammalia | Eutheria | Euarchontoglires | Primates | Haplorrhini | Catarrhini | Hominidae | Homo	wt	wt_14977	mut_18005					LNTKTSPATNQAAGQE	LNTKTSPATNQAAGQE	4	False	False			9
A6NKN8	PCP4L1	Purkinje cell protein 4-like protein 1	Homo sapiens (Human)	68	68	100	Eukaryota | Metazoa | Chordata | Craniata | Vertebrata | Euteleostomi | Mammalia | Eutheria | Euarchontoglires | Primates | Haplorrhini | Catarrhini | Hominidae | Homo	mut	mut_18005	wt_14977	5	S	E	A6NKN8.S9	LNTKTEPATNQAAGQE	LNTKTEPATNQAAGQE	4	False	False	CDK1,MAPK8		8
A6NKN8	PCP4L1	Purkinje cell protein 4-like protein 1	Homo sapiens (Human)	68	68	100	Eukaryota | Metazoa | Chordata | Craniata | Vertebrata | Euteleostomi | Mammalia | Eutheria | Euarchontoglires | Primates | Haplorrhini | Catarrhini | Hominidae | Homo	wt	wt_14978	mut_18006					TSPATNQAAGQEEKGK	TSPATNQAAGQEEKGK	8	False	False			3
A6NKN8	PCP4L1	Purkinje cell protein 4-like protein 1	Homo sapiens (Human)	68	68	100	Eukaryota | Metazoa | Chordata | Craniata | Vertebrata | Euteleostomi | Mammalia | Eutheria | Euarchontoglires | Primates | Haplorrhini | Catarrhini | Hominidae | Homo	mut	mut_18006	wt_14978	1	S	E	A6NKN8.S9	TEPATNQAAGQEEKGK	TEPATNQAAGQEEKGK	8	False	False	CDK1,MAPK8		3
A6NKU9	SPDYE3	Speedy protein E3	Homo sapiens (Human)	549	259	47.2	Eukaryota | Metazoa | Chordata | Craniata | Vertebrata | Euteleostomi | Mammalia | Eutheria | Euarchontoglires | Primates | Haplorrhini | Catarrhini | Hominidae | Homo	wt	wt_05524	mut_06682					LGCKRKRECLDESDDE	LGAKRKREALDESDDE	48	False	False			12
A6NKU9	SPDYE3	Speedy protein E3	Homo sapiens (Human)	549	259	47.2	Eukaryota | Metazoa | Chordata | Craniata | Vertebrata | Euteleostomi | Mammalia | Eutheria | Euarchontoglires | Primates | Haplorrhini | Catarrhini | Hominidae | Homo	mut	mut_06682	wt_05524	12	S	E	A6NKU9.S60	LGCKRKRECLDEEDDE	LGAKRKREALDEEDDE	48	False	False			8
A6NKU9	SPDYE3	Speedy protein E3	Homo sapiens (Human)	549	259	47.2	Eukaryota | Metazoa | Chordata | Craniata | Vertebrata | Euteleostomi | Mammalia | Eutheria | Euarchontoglires | Primates | Haplorrhini | Catarrhini | Hominidae | Homo	wt	wt_05522	mut_06680					RKRECLDESDDEPEKE	RKREALDESDDEPEKE	52	False	False			0
A6NKU9	SPDYE3	Speedy protein E3	Homo sapiens (Human)	549	259	47.2	Eukaryota | Metazoa | Chordata | Craniata | Vertebrata | Euteleostomi | Mammalia | Eutheria | Euarchontoglires | Primates | Haplorrhini | Catarrhini | Hominidae | Homo	mut	mut_06680	wt_05522	8	S	E	A6NKU9.S60	RKRECLDEEDDEPEKE	RKREALDEEDDEPEKE	52	False	False			1
A6NKU9	SPDYE3	Speedy protein E3	Homo sapiens (Human)	549	259	47.2	Eukaryota | Metazoa | Chordata | Craniata | Vertebrata | Euteleostomi | Mammalia | Eutheria | Euarchontoglires | Primates | Haplorrhini | Catarrhini | Hominidae | Homo	wt	wt_05521	mut_06679					CLDESDDEPEKELAPE	ALDESDDEPEKELAPE	56	False	False			6
A6NKU9	SPDYE3	Speedy protein E3	Homo sapiens (Human)	549	259	47.2	Eukaryota | Metazoa | Chordata | Craniata | Vertebrata | Euteleostomi | Mammalia | Eutheria | Euarchontoglires | Primates | Haplorrhini | Catarrhini | Hominidae | Homo	mut	mut_06679	wt_05521	4	S	E	A6NKU9.S60	CLDEEDDEPEKELAPE	ALDEEDDEPEKELAPE	56	False	False			4
A6NKU9	SPDYE3	Speedy protein E3	Homo sapiens (Human)	549	259	47.2	Eukaryota | Metazoa | Chordata | Craniata | Vertebrata | Euteleostomi | Mammalia | Eutheria | Euarchontoglires | Primates | Haplorrhini | Catarrhini | Hominidae | Homo	wt	wt_05523	mut_06681					SDDEPEKELAPEPEET	SDDEPEKELAPEPEET	60	False	False			0
A6NKU9	SPDYE3	Speedy protein E3	Homo sapiens (Human)	549	259	47.2	Eukaryota | Metazoa | Chordata | Craniata | Vertebrata | Euteleostomi | Mammalia | Eutheria | Euarchontoglires | Primates | Haplorrhini | Catarrhini | Hominidae | Homo	mut	mut_06681	wt_05523	0	S	E	A6NKU9.S60	EDDEPEKELAPEPEET	EDDEPEKELAPEPEET	60	False	False			0
A6NM28	ZFP92	Zinc finger protein 92 homolog	Homo sapiens (Human)	416	181	43.5	Eukaryota | Metazoa | Chordata | Craniata | Vertebrata | Euteleostomi | Mammalia | Eutheria | Euarchontoglires | Primates | Haplorrhini | Catarrhini | Hominidae | Homo	wt	wt_38530	mut_47115					GPGSTGPGSAVAATSP	GPGSTGPGSAVAATSP	386	False	False			10
A6NM28	ZFP92	Zinc finger protein 92 homolog	Homo sapiens (Human)	416	181	43.5	Eukaryota | Metazoa | Chordata | Craniata | Vertebrata | Euteleostomi | Mammalia | Eutheria | Euarchontoglires | Primates | Haplorrhini | Catarrhini | Hominidae | Homo	mut	mut_47115	wt_38530	14	S	E	A6NM28.S400	GPGSTGPGSAVAATEP	GPGSTGPGSAVAATEP	386	False	False	CDK1,CDK2,CDK5,MAPK1,MAPK14,MAPK3,MAPK8		24
A6NM28	ZFP92	Zinc finger protein 92 homolog	Homo sapiens (Human)	416	181	43.5	Eukaryota | Metazoa | Chordata | Craniata | Vertebrata | Euteleostomi | Mammalia | Eutheria | Euarchontoglires | Primates | Haplorrhini | Catarrhini | Hominidae | Homo	wt	wt_38531	mut_47116					TGPGSAVAATSPPRPS	TGPGSAVAATSPPRPS	390	False	False			9
A6NM28	ZFP92	Zinc finger protein 92 homolog	Homo sapiens (Human)	416	181	43.5	Eukaryota | Metazoa | Chordata | Craniata | Vertebrata | Euteleostomi | Mammalia | Eutheria | Euarchontoglires | Primates | Haplorrhini | Catarrhini | Hominidae | Homo	mut	mut_47116	wt_38531	10	S	E	A6NM28.S400	TGPGSAVAATEPPRPS	TGPGSAVAATEPPRPS	390	False	False	CDK1,CDK2,CDK5,MAPK1,MAPK14,MAPK3,MAPK8		27
A6NM28	ZFP92	Zinc finger protein 92 homolog	Homo sapiens (Human)	416	181	43.5	Eukaryota | Metazoa | Chordata | Craniata | Vertebrata | Euteleostomi | Mammalia | Eutheria | Euarchontoglires | Primates | Haplorrhini | Catarrhini | Hominidae | Homo	wt	wt_38532	mut_47117					SAVAATSPPRPSTAAR	SAVAATSPPRPSTAAR	394	False	False			0
A6NM28	ZFP92	Zinc finger protein 92 homolog	Homo sapiens (Human)	416	181	43.5	Eukaryota | Metazoa | Chordata | Craniata | Vertebrata | Euteleostomi | Mammalia | Eutheria | Euarchontoglires | Primates | Haplorrhini | Catarrhini | Hominidae | Homo	mut	mut_47117	wt_38532	6	S	E	A6NM28.S400	SAVAATEPPRPSTAAR	SAVAATEPPRPSTAAR	394	False	False	CDK1,CDK2,CDK5,MAPK1,MAPK14,MAPK3,MAPK8		1
A6NM28	ZFP92	Zinc finger protein 92 homolog	Homo sapiens (Human)	416	181	43.5	Eukaryota | Metazoa | Chordata | Craniata | Vertebrata | Euteleostomi | Mammalia | Eutheria | Euarchontoglires | Primates | Haplorrhini | Catarrhini | Hominidae | Homo	wt	wt_38529	mut_47114					ATSPPRPSTAARPSRP	ATSPPRPSTAARPSRP	398	False	False			44
A6NM28	ZFP92	Zinc finger protein 92 homolog	Homo sapiens (Human)	416	181	43.5	Eukaryota | Metazoa | Chordata | Craniata | Vertebrata | Euteleostomi | Mammalia | Eutheria | Euarchontoglires | Primates | Haplorrhini | Catarrhini | Hominidae | Homo	mut	mut_47114	wt_38529	2	S	E	A6NM28.S400	ATEPPRPSTAARPSRP	ATEPPRPSTAARPSRP	398	False	False	CDK1,CDK2,CDK5,MAPK1,MAPK14,MAPK3,MAPK8		24
A6NMK8	FAM196B	Protein FAM196B	Homo sapiens (Human)	535	444	83	Eukaryota | Metazoa | Chordata | Craniata | Vertebrata | Euteleostomi | Mammalia | Eutheria | Euarchontoglires | Primates | Haplorrhini | Catarrhini | Hominidae | Homo	wt	wt_19954	mut_24100					QNMKVRPVLLKRNSLE	QNMKVRPVLLKRNSLE	4	False	False			8
A6NMK8	FAM196B	Protein FAM196B	Homo sapiens (Human)	535	444	83	Eukaryota | Metazoa | Chordata | Craniata | Vertebrata | Euteleostomi | Mammalia | Eutheria | Euarchontoglires | Primates | Haplorrhini | Catarrhini | Hominidae | Homo	mut	mut_24100	wt_19954	13	S	E	A6NMK8.S17	QNMKVRPVLLKRNELE	QNMKVRPVLLKRNELE	4	False	False			14
A6NMK8	FAM196B	Protein FAM196B	Homo sapiens (Human)	535	444	83	Eukaryota | Metazoa | Chordata | Craniata | Vertebrata | Euteleostomi | Mammalia | Eutheria | Euarchontoglires | Primates | Haplorrhini | Catarrhini | Hominidae | Homo	wt	wt_19955	mut_24101					VRPVLLKRNSLESVEF	VRPVLLKRNSLESVEF	8	False	False			10
A6NMK8	FAM196B	Protein FAM196B	Homo sapiens (Human)	535	444	83	Eukaryota | Metazoa | Chordata | Craniata | Vertebrata | Euteleostomi | Mammalia | Eutheria | Euarchontoglires | Primates | Haplorrhini | Catarrhini | Hominidae | Homo	mut	mut_24101	wt_19955	9	S	E	A6NMK8.S17	VRPVLLKRNELESVEF	VRPVLLKRNELESVEF	8	False	False			6
A6NMK8	FAM196B	Protein FAM196B	Homo sapiens (Human)	535	444	83	Eukaryota | Metazoa | Chordata | Craniata | Vertebrata | Euteleostomi | Mammalia | Eutheria | Euarchontoglires | Primates | Haplorrhini | Catarrhini | Hominidae | Homo	wt	wt_19952	mut_24098					LLKRNSLESVEFVKQP	LLKRNSLESVEFVKQP	12	False	False			5
A6NMK8	FAM196B	Protein FAM196B	Homo sapiens (Human)	535	444	83	Eukaryota | Metazoa | Chordata | Craniata | Vertebrata | Euteleostomi | Mammalia | Eutheria | Euarchontoglires | Primates | Haplorrhini | Catarrhini | Hominidae | Homo	mut	mut_24098	wt_19952	5	S	E	A6NMK8.S17	LLKRNELESVEFVKQP	LLKRNELESVEFVKQP	12	False	False			2
A6NMK8	FAM196B	Protein FAM196B	Homo sapiens (Human)	535	444	83	Eukaryota | Metazoa | Chordata | Craniata | Vertebrata | Euteleostomi | Mammalia | Eutheria | Euarchontoglires | Primates | Haplorrhini | Catarrhini | Hominidae | Homo	wt	wt_19953	mut_24099					NSLESVEFVKQPHHRR	NSLESVEFVKQPHHRR	16	False	False			36
A6NMK8	FAM196B	Protein FAM196B	Homo sapiens (Human)	535	444	83	Eukaryota | Metazoa | Chordata | Craniata | Vertebrata | Euteleostomi | Mammalia | Eutheria | Euarchontoglires | Primates | Haplorrhini | Catarrhini | Hominidae | Homo	mut	mut_24099	wt_19953	1	S	E	A6NMK8.S17	NELESVEFVKQPHHRR	NELESVEFVKQPHHRR	16	False	False			50
A6NNC1		Putative POM121-like protein 1-like	Homo sapiens (Human)	897	850	94.8	Eukaryota | Metazoa | Chordata | Craniata | Vertebrata | Euteleostomi | Mammalia | Eutheria | Euarchontoglires | Primates | Haplorrhini | Catarrhini | Hominidae | Homo	wt	wt_26987	mut_32974					DLHLEKETAFQRINSA	DLHLEKETAFQRINSA	188	False	False			19
A6NNC1		Putative POM121-like protein 1-like	Homo sapiens (Human)	897	850	94.8	Eukaryota | Metazoa | Chordata | Craniata | Vertebrata | Euteleostomi | Mammalia | Eutheria | Euarchontoglires | Primates | Haplorrhini | Catarrhini | Hominidae | Homo	mut	mut_32974	wt_26987	14	S	E	A6NNC1.S202	DLHLEKETAFQRINEA	DLHLEKETAFQRINEA	188	False	False			7
A6NNC1		Putative POM121-like protein 1-like	Homo sapiens (Human)	897	850	94.8	Eukaryota | Metazoa | Chordata | Craniata | Vertebrata | Euteleostomi | Mammalia | Eutheria | Euarchontoglires | Primates | Haplorrhini | Catarrhini | Hominidae | Homo	wt	wt_26990	mut_32977					EKETAFQRINSALHVE	EKETAFQRINSALHVE	192	False	False			21
A6NNC1		Putative POM121-like protein 1-like	Homo sapiens (Human)	897	850	94.8	Eukaryota | Metazoa | Chordata | Craniata | Vertebrata | Euteleostomi | Mammalia | Eutheria | Euarchontoglires | Primates | Haplorrhini | Catarrhini | Hominidae | Homo	mut	mut_32977	wt_26990	10	S	E	A6NNC1.S202	EKETAFQRINEALHVE	EKETAFQRINEALHVE	192	False	False			22
A6NNC1		Putative POM121-like protein 1-like	Homo sapiens (Human)	897	850	94.8	Eukaryota | Metazoa | Chordata | Craniata | Vertebrata | Euteleostomi | Mammalia | Eutheria | Euarchontoglires | Primates | Haplorrhini | Catarrhini | Hominidae | Homo	wt	wt_26989	mut_32976					AFQRINSALHVEDKAI	AFQRINSALHVEDKAI	196	False	False			2
A6NNC1		Putative POM121-like protein 1-like	Homo sapiens (Human)	897	850	94.8	Eukaryota | Metazoa | Chordata | Craniata | Vertebrata | Euteleostomi | Mammalia | Eutheria | Euarchontoglires | Primates | Haplorrhini | Catarrhini | Hominidae | Homo	mut	mut_32976	wt_26989	6	S	E	A6NNC1.S202	AFQRINEALHVEDKAI	AFQRINEALHVEDKAI	196	False	False			10
A6NNC1		Putative POM121-like protein 1-like	Homo sapiens (Human)	897	850	94.8	Eukaryota | Metazoa | Chordata | Craniata | Vertebrata | Euteleostomi | Mammalia | Eutheria | Euarchontoglires | Primates | Haplorrhini | Catarrhini | Hominidae | Homo	wt	wt_26988	mut_32975					INSALHVEDKAIPDCR	INSALHVEDKAIPDAR	200	False	False			12
A6NNC1		Putative POM121-like protein 1-like	Homo sapiens (Human)	897	850	94.8	Eukaryota | Metazoa | Chordata | Craniata | Vertebrata | Euteleostomi | Mammalia | Eutheria | Euarchontoglires | Primates | Haplorrhini | Catarrhini | Hominidae | Homo	mut	mut_32975	wt_26988	2	S	E	A6NNC1.S202	INEALHVEDKAIPDCR	INEALHVEDKAIPDAR	200	False	False			11
A6QL63	BTBD11	Ankyrin repeat and BTB/POZ domain-containing protein BTBD11	Homo sapiens (Human)	1104	292	26.4	Eukaryota | Metazoa | Chordata | Craniata | Vertebrata | Euteleostomi | Mammalia | Eutheria | Euarchontoglires | Primates | Haplorrhini | Catarrhini | Hominidae | Homo	wt	wt_20418	mut_24672					WPPLADSMHSRHNSFD	WPPLADSMHSRHNSFD	52	False	False			1
A6QL63	BTBD11	Ankyrin repeat and BTB/POZ domain-containing protein BTBD11	Homo sapiens (Human)	1104	292	26.4	Eukaryota | Metazoa | Chordata | Craniata | Vertebrata | Euteleostomi | Mammalia | Eutheria | Euarchontoglires | Primates | Haplorrhini | Catarrhini | Hominidae | Homo	mut	mut_24672	wt_20418	13	S	E	A6QL63.S65	WPPLADSMHSRHNEFD	WPPLADSMHSRHNEFD	52	False	False			1
A6QL63	BTBD11	Ankyrin repeat and BTB/POZ domain-containing protein BTBD11	Homo sapiens (Human)	1104	292	26.4	Eukaryota | Metazoa | Chordata | Craniata | Vertebrata | Euteleostomi | Mammalia | Eutheria | Euarchontoglires | Primates | Haplorrhini | Catarrhini | Hominidae | Homo	wt	wt_20419	mut_24673					ADSMHSRHNSFDTVNT	ADSMHSRHNSFDTVNT	56	False	False			8
A6QL63	BTBD11	Ankyrin repeat and BTB/POZ domain-containing protein BTBD11	Homo sapiens (Human)	1104	292	26.4	Eukaryota | Metazoa | Chordata | Craniata | Vertebrata | Euteleostomi | Mammalia | Eutheria | Euarchontoglires | Primates | Haplorrhini | Catarrhini | Hominidae | Homo	mut	mut_24673	wt_20419	9	S	E	A6QL63.S65	ADSMHSRHNEFDTVNT	ADSMHSRHNEFDTVNT	56	False	False			15
A6QL64	ANKRD36	Ankyrin repeat domain-containing protein 36A	Homo sapiens (Human)	1941	1332	68.6	Eukaryota | Metazoa | Chordata | Craniata | Vertebrata | Euteleostomi | Mammalia | Eutheria | Euarchontoglires | Primates | Haplorrhini | Catarrhini | Hominidae | Homo	wt	wt_23850	mut_28986					TVSSQKPPTLKATSDE	TVSSQKPPTLKATSDE	1020	False	False			21
A6QL64	ANKRD36	Ankyrin repeat domain-containing protein 36A	Homo sapiens (Human)	1941	1332	68.6	Eukaryota | Metazoa | Chordata | Craniata | Vertebrata | Euteleostomi | Mammalia | Eutheria | Euarchontoglires | Primates | Haplorrhini | Catarrhini | Hominidae | Homo	mut	mut_28986	wt_23850	13	S	E	A6QL64.S1033	TVSSQKPPTLKATEDE	TVSSQKPPTLKATEDE	1020	False	False			13
A6QL64	ANKRD36	Ankyrin repeat domain-containing protein 36A	Homo sapiens (Human)	1941	1332	68.6	Eukaryota | Metazoa | Chordata | Craniata | Vertebrata | Euteleostomi | Mammalia | Eutheria | Euarchontoglires | Primates | Haplorrhini | Catarrhini | Hominidae | Homo	wt	wt_23851	mut_28987					QKPPTLKATSDEEDSV	QKPPTLKATSDEEDSV	1024	False	False			28
A6QL64	ANKRD36	Ankyrin repeat domain-containing protein 36A	Homo sapiens (Human)	1941	1332	68.6	Eukaryota | Metazoa | Chordata | Craniata | Vertebrata | Euteleostomi | Mammalia | Eutheria | Euarchontoglires | Primates | Haplorrhini | Catarrhini | Hominidae | Homo	mut	mut_28987	wt_23851	9	S	E	A6QL64.S1033	QKPPTLKATEDEEDSV	QKPPTLKATEDEEDSV	1024	False	False			6
A6QL64	ANKRD36	Ankyrin repeat domain-containing protein 36A	Homo sapiens (Human)	1941	1332	68.6	Eukaryota | Metazoa | Chordata | Craniata | Vertebrata | Euteleostomi | Mammalia | Eutheria | Euarchontoglires | Primates | Haplorrhini | Catarrhini | Hominidae | Homo	wt	wt_23848	mut_28984					TLKATSDEEDSVLSIA	TLKATSDEEDSVLSIA	1028	False	False			21
A6QL64	ANKRD36	Ankyrin repeat domain-containing protein 36A	Homo sapiens (Human)	1941	1332	68.6	Eukaryota | Metazoa | Chordata | Craniata | Vertebrata | Euteleostomi | Mammalia | Eutheria | Euarchontoglires | Primates | Haplorrhini | Catarrhini | Hominidae | Homo	mut	mut_28984	wt_23848	5	S	E	A6QL64.S1033	TLKATEDEEDSVLSIA	TLKATEDEEDSVLSIA	1028	False	False			14
A6QL64	ANKRD36	Ankyrin repeat domain-containing protein 36A	Homo sapiens (Human)	1941	1332	68.6	Eukaryota | Metazoa | Chordata | Craniata | Vertebrata | Euteleostomi | Mammalia | Eutheria | Euarchontoglires | Primates | Haplorrhini | Catarrhini | Hominidae | Homo	wt	wt_23849	mut_28985					TSDEEDSVLSIARENK	TSDEEDSVLSIARENK	1032	False	False			0
A6QL64	ANKRD36	Ankyrin repeat domain-containing protein 36A	Homo sapiens (Human)	1941	1332	68.6	Eukaryota | Metazoa | Chordata | Craniata | Vertebrata | Euteleostomi | Mammalia | Eutheria | Euarchontoglires | Primates | Haplorrhini | Catarrhini | Hominidae | Homo	mut	mut_28985	wt_23849	1	S	E	A6QL64.S1033	TEDEEDSVLSIARENK	TEDEEDSVLSIARENK	1032	False	False			0
A7KAX9	ARHGAP32	Rho GTPase-activating protein 32	Homo sapiens (Human)	2087	1497	71.7	Eukaryota | Metazoa | Chordata | Craniata | Vertebrata | Euteleostomi | Mammalia | Eutheria | Euarchontoglires | Primates | Haplorrhini | Catarrhini | Hominidae | Homo	wt	wt_30158	mut_36886					KSSSVSKRKLQRNESE	KSSSVSKRKLQRNESE	668	False	False			5
A7KAX9	ARHGAP32	Rho GTPase-activating protein 32	Homo sapiens (Human)	2087	1497	71.7	Eukaryota | Metazoa | Chordata | Craniata | Vertebrata | Euteleostomi | Mammalia | Eutheria | Euarchontoglires | Primates | Haplorrhini | Catarrhini | Hominidae | Homo	mut	mut_36886	wt_30158	14	S	E	A7KAX9.S682	KSSSVSKRKLQRNEEE	KSSSVSKRKLQRNEEE	668	False	False			0
A7KAX9	ARHGAP32	Rho GTPase-activating protein 32	Homo sapiens (Human)	2087	1497	71.7	Eukaryota | Metazoa | Chordata | Craniata | Vertebrata | Euteleostomi | Mammalia | Eutheria | Euarchontoglires | Primates | Haplorrhini | Catarrhini | Hominidae | Homo	wt	wt_30160	mut_36888					VSKRKLQRNESEPSEM	VSKRKLQRNESEPSEM	672	False	False			46
A7KAX9	ARHGAP32	Rho GTPase-activating protein 32	Homo sapiens (Human)	2087	1497	71.7	Eukaryota | Metazoa | Chordata | Craniata | Vertebrata | Euteleostomi | Mammalia | Eutheria | Euarchontoglires | Primates | Haplorrhini | Catarrhini | Hominidae | Homo	mut	mut_36888	wt_30160	10	S	E	A7KAX9.S682	VSKRKLQRNEEEPSEM	VSKRKLQRNEEEPSEM	672	False	False			22
A7KAX9	ARHGAP32	Rho GTPase-activating protein 32	Homo sapiens (Human)	2087	1497	71.7	Eukaryota | Metazoa | Chordata | Craniata | Vertebrata | Euteleostomi | Mammalia | Eutheria | Euarchontoglires | Primates | Haplorrhini | Catarrhini | Hominidae | Homo	wt	wt_30159	mut_36887					KLQRNESEPSEMKAMA	KLQRNESEPSEMKAMA	676	False	False			18
A7KAX9	ARHGAP32	Rho GTPase-activating protein 32	Homo sapiens (Human)	2087	1497	71.7	Eukaryota | Metazoa | Chordata | Craniata | Vertebrata | Euteleostomi | Mammalia | Eutheria | Euarchontoglires | Primates | Haplorrhini | Catarrhini | Hominidae | Homo	mut	mut_36887	wt_30159	6	S	E	A7KAX9.S682	KLQRNEEEPSEMKAMA	KLQRNEEEPSEMKAMA	676	False	False			33
A7KAX9	ARHGAP32	Rho GTPase-activating protein 32	Homo sapiens (Human)	2087	1497	71.7	Eukaryota | Metazoa | Chordata | Craniata | Vertebrata | Euteleostomi | Mammalia | Eutheria | Euarchontoglires | Primates | Haplorrhini | Catarrhini | Hominidae | Homo	wt	wt_30157	mut_36885					NESEPSEMKAMALKGG	NESEPSEMKAMALKGG	680	False	False			23
A7KAX9	ARHGAP32	Rho GTPase-activating protein 32	Homo sapiens (Human)	2087	1497	71.7	Eukaryota | Metazoa | Chordata | Craniata | Vertebrata | Euteleostomi | Mammalia | Eutheria | Euarchontoglires | Primates | Haplorrhini | Catarrhini | Hominidae | Homo	mut	mut_36885	wt_30157	2	S	E	A7KAX9.S682	NEEEPSEMKAMALKGG	NEEEPSEMKAMALKGG	680	False	False			18
A7KAX9	ARHGAP32	Rho GTPase-activating protein 32	Homo sapiens (Human)	2087	1497	71.7	Eukaryota | Metazoa | Chordata | Craniata | Vertebrata | Euteleostomi | Mammalia | Eutheria | Euarchontoglires | Primates | Haplorrhini | Catarrhini | Hominidae | Homo	wt	wt_30146	mut_36874					LKGGRAEGTLRSAKSE	LKGGRAEGTLRSAKSE	692	False	False			0
A7KAX9	ARHGAP32	Rho GTPase-activating protein 32	Homo sapiens (Human)	2087	1497	71.7	Eukaryota | Metazoa | Chordata | Craniata | Vertebrata | Euteleostomi | Mammalia | Eutheria | Euarchontoglires | Primates | Haplorrhini | Catarrhini | Hominidae | Homo	mut	mut_36874	wt_30146	14	S	E	A7KAX9.S706	LKGGRAEGTLRSAKEE	LKGGRAEGTLRSAKEE	692	False	False			0
A7KAX9	ARHGAP32	Rho GTPase-activating protein 32	Homo sapiens (Human)	2087	1497	71.7	Eukaryota | Metazoa | Chordata | Craniata | Vertebrata | Euteleostomi | Mammalia | Eutheria | Euarchontoglires | Primates | Haplorrhini | Catarrhini | Hominidae | Homo	wt	wt_30148	mut_36876					RAEGTLRSAKSEESLT	RAEGTLRSAKSEESLT	696	False	False			10
A7KAX9	ARHGAP32	Rho GTPase-activating protein 32	Homo sapiens (Human)	2087	1497	71.7	Eukaryota | Metazoa | Chordata | Craniata | Vertebrata | Euteleostomi | Mammalia | Eutheria | Euarchontoglires | Primates | Haplorrhini | Catarrhini | Hominidae | Homo	mut	mut_36876	wt_30148	10	S	E	A7KAX9.S706	RAEGTLRSAKEEESLT	RAEGTLRSAKEEESLT	696	False	False			0
A7KAX9	ARHGAP32	Rho GTPase-activating protein 32	Homo sapiens (Human)	2087	1497	71.7	Eukaryota | Metazoa | Chordata | Craniata | Vertebrata | Euteleostomi | Mammalia | Eutheria | Euarchontoglires | Primates | Haplorrhini | Catarrhini | Hominidae | Homo	wt	wt_30147	mut_36875					TLRSAKSEESLTSLHA	TLRSAKSEESLTSLHA	700	False	False			34
A7KAX9	ARHGAP32	Rho GTPase-activating protein 32	Homo sapiens (Human)	2087	1497	71.7	Eukaryota | Metazoa | Chordata | Craniata | Vertebrata | Euteleostomi | Mammalia | Eutheria | Euarchontoglires | Primates | Haplorrhini | Catarrhini | Hominidae | Homo	mut	mut_36875	wt_30147	6	S	E	A7KAX9.S706	TLRSAKEEESLTSLHA	TLRSAKEEESLTSLHA	700	False	False			54
A7KAX9	ARHGAP32	Rho GTPase-activating protein 32	Homo sapiens (Human)	2087	1497	71.7	Eukaryota | Metazoa | Chordata | Craniata | Vertebrata | Euteleostomi | Mammalia | Eutheria | Euarchontoglires | Primates | Haplorrhini | Catarrhini | Hominidae | Homo	wt	wt_30145	mut_36873					AKSEESLTSLHAVDGD	AKSEESLTSLHAVDGD	704	False	False			65
A7KAX9	ARHGAP32	Rho GTPase-activating protein 32	Homo sapiens (Human)	2087	1497	71.7	Eukaryota | Metazoa | Chordata | Craniata | Vertebrata | Euteleostomi | Mammalia | Eutheria | Euarchontoglires | Primates | Haplorrhini | Catarrhini | Hominidae | Homo	mut	mut_36873	wt_30145	2	S	E	A7KAX9.S706	AKEEESLTSLHAVDGD	AKEEESLTSLHAVDGD	704	False	False			47
A7KAX9	ARHGAP32	Rho GTPase-activating protein 32	Homo sapiens (Human)	2087	1497	71.7	Eukaryota | Metazoa | Chordata | Craniata | Vertebrata | Euteleostomi | Mammalia | Eutheria | Euarchontoglires | Primates | Haplorrhini | Catarrhini | Hominidae | Homo	wt	wt_30152	mut_36880					SKLFRPRRPRSSSDAL	SKLFRPRRPRSSSDAL	720	False	False			46
A7KAX9	ARHGAP32	Rho GTPase-activating protein 32	Homo sapiens (Human)	2087	1497	71.7	Eukaryota | Metazoa | Chordata | Craniata | Vertebrata | Euteleostomi | Mammalia | Eutheria | Euarchontoglires | Primates | Haplorrhini | Catarrhini | Hominidae | Homo	mut	mut_36880	wt_30152	12	S	E	A7KAX9.S732	SKLFRPRRPRSSEDAL	SKLFRPRRPRSSEDAL	720	False	False	AKT1,RPS6KA1		29
A7KAX9	ARHGAP32	Rho GTPase-activating protein 32	Homo sapiens (Human)	2087	1497	71.7	Eukaryota | Metazoa | Chordata | Craniata | Vertebrata | Euteleostomi | Mammalia | Eutheria | Euarchontoglires | Primates | Haplorrhini | Catarrhini | Hominidae | Homo	wt	wt_30149	mut_36877					RPRRPRSSSDALSASF	RPRRPRSSSDALSASF	724	False	False			11
A7KAX9	ARHGAP32	Rho GTPase-activating protein 32	Homo sapiens (Human)	2087	1497	71.7	Eukaryota | Metazoa | Chordata | Craniata | Vertebrata | Euteleostomi | Mammalia | Eutheria | Euarchontoglires | Primates | Haplorrhini | Catarrhini | Hominidae | Homo	mut	mut_36877	wt_30149	8	S	E	A7KAX9.S732	RPRRPRSSEDALSASF	RPRRPRSSEDALSASF	724	False	False	AKT1,RPS6KA1		7
A7KAX9	ARHGAP32	Rho GTPase-activating protein 32	Homo sapiens (Human)	2087	1497	71.7	Eukaryota | Metazoa | Chordata | Craniata | Vertebrata | Euteleostomi | Mammalia | Eutheria | Euarchontoglires | Primates | Haplorrhini | Catarrhini | Hominidae | Homo	wt	wt_30151	mut_36879					PRSSSDALSASFNGEM	PRSSSDALSASFNGEM	728	False	False			44
A7KAX9	ARHGAP32	Rho GTPase-activating protein 32	Homo sapiens (Human)	2087	1497	71.7	Eukaryota | Metazoa | Chordata | Craniata | Vertebrata | Euteleostomi | Mammalia | Eutheria | Euarchontoglires | Primates | Haplorrhini | Catarrhini | Hominidae | Homo	mut	mut_36879	wt_30151	4	S	E	A7KAX9.S732	PRSSEDALSASFNGEM	PRSSEDALSASFNGEM	728	False	False	AKT1,RPS6KA1		66
A7KAX9	ARHGAP32	Rho GTPase-activating protein 32	Homo sapiens (Human)	2087	1497	71.7	Eukaryota | Metazoa | Chordata | Craniata | Vertebrata | Euteleostomi | Mammalia | Eutheria | Euarchontoglires | Primates | Haplorrhini | Catarrhini | Hominidae | Homo	wt	wt_30150	mut_36878					SDALSASFNGEMLGNR	SDALSASFNGEMLGNR	732	False	False			21
A7KAX9	ARHGAP32	Rho GTPase-activating protein 32	Homo sapiens (Human)	2087	1497	71.7	Eukaryota | Metazoa | Chordata | Craniata | Vertebrata | Euteleostomi | Mammalia | Eutheria | Euarchontoglires | Primates | Haplorrhini | Catarrhini | Hominidae | Homo	mut	mut_36878	wt_30150	0	S	E	A7KAX9.S732	EDALSASFNGEMLGNR	EDALSASFNGEMLGNR	732	False	False	AKT1,RPS6KA1		6
A7KAX9	ARHGAP32	Rho GTPase-activating protein 32	Homo sapiens (Human)	2087	1497	71.7	Eukaryota | Metazoa | Chordata | Craniata | Vertebrata | Euteleostomi | Mammalia | Eutheria | Euarchontoglires | Primates | Haplorrhini | Catarrhini | Hominidae | Homo	wt	wt_30156	mut_36884					PSSFTEKVVYAFSPKI	PSSFTEKVVYAFSPKI	880	False	False			2
A7KAX9	ARHGAP32	Rho GTPase-activating protein 32	Homo sapiens (Human)	2087	1497	71.7	Eukaryota | Metazoa | Chordata | Craniata | Vertebrata | Euteleostomi | Mammalia | Eutheria | Euarchontoglires | Primates | Haplorrhini | Catarrhini | Hominidae | Homo	mut	mut_36884	wt_30156	12	S	E	A7KAX9.S892	PSSFTEKVVYAFEPKI	PSSFTEKVVYAFEPKI	880	False	False	CDK1,MAPK8		1
A7KAX9	ARHGAP32	Rho GTPase-activating protein 32	Homo sapiens (Human)	2087	1497	71.7	Eukaryota | Metazoa | Chordata | Craniata | Vertebrata | Euteleostomi | Mammalia | Eutheria | Euarchontoglires | Primates | Haplorrhini | Catarrhini | Hominidae | Homo	wt	wt_30155	mut_36883					TEKVVYAFSPKIGRKL	TEKVVYAFSPKIGRKL	884	False	False			14
A7KAX9	ARHGAP32	Rho GTPase-activating protein 32	Homo sapiens (Human)	2087	1497	71.7	Eukaryota | Metazoa | Chordata | Craniata | Vertebrata | Euteleostomi | Mammalia | Eutheria | Euarchontoglires | Primates | Haplorrhini | Catarrhini | Hominidae | Homo	mut	mut_36883	wt_30155	8	S	E	A7KAX9.S892	TEKVVYAFEPKIGRKL	TEKVVYAFEPKIGRKL	884	False	False	CDK1,MAPK8		7
A7KAX9	ARHGAP32	Rho GTPase-activating protein 32	Homo sapiens (Human)	2087	1497	71.7	Eukaryota | Metazoa | Chordata | Craniata | Vertebrata | Euteleostomi | Mammalia | Eutheria | Euarchontoglires | Primates | Haplorrhini | Catarrhini | Hominidae | Homo	wt	wt_30153	mut_36881					VYAFSPKIGRKLSKSP	VYAFSPKIGRKLSKSP	888	False	False			2
A7KAX9	ARHGAP32	Rho GTPase-activating protein 32	Homo sapiens (Human)	2087	1497	71.7	Eukaryota | Metazoa | Chordata | Craniata | Vertebrata | Euteleostomi | Mammalia | Eutheria | Euarchontoglires | Primates | Haplorrhini | Catarrhini | Hominidae | Homo	mut	mut_36881	wt_30153	4	S	E	A7KAX9.S892	VYAFEPKIGRKLSKSP	VYAFEPKIGRKLSKSP	888	False	False	CDK1,MAPK8		0
A7KAX9	ARHGAP32	Rho GTPase-activating protein 32	Homo sapiens (Human)	2087	1497	71.7	Eukaryota | Metazoa | Chordata | Craniata | Vertebrata | Euteleostomi | Mammalia | Eutheria | Euarchontoglires | Primates | Haplorrhini | Catarrhini | Hominidae | Homo	wt	wt_30154	mut_36882					SPKIGRKLSKSPSMSI	SPKIGRKLSKSPSMSI	892	False	False			8
A7KAX9	ARHGAP32	Rho GTPase-activating protein 32	Homo sapiens (Human)	2087	1497	71.7	Eukaryota | Metazoa | Chordata | Craniata | Vertebrata | Euteleostomi | Mammalia | Eutheria | Euarchontoglires | Primates | Haplorrhini | Catarrhini | Hominidae | Homo	mut	mut_36882	wt_30154	0	S	E	A7KAX9.S892	EPKIGRKLSKSPSMSI	EPKIGRKLSKSPSMSI	892	False	False	CDK1,MAPK8		10
A7KAX9	ARHGAP32	Rho GTPase-activating protein 32	Homo sapiens (Human)	2087	1497	71.7	Eukaryota | Metazoa | Chordata | Craniata | Vertebrata | Euteleostomi | Mammalia | Eutheria | Euarchontoglires | Primates | Haplorrhini | Catarrhini | Hominidae | Homo	wt	wt_30144	mut_36872					DLGGIYVIHLRSKSDP	DLGGIYVIHLRSKSDP	1783	False	False			4
A7KAX9	ARHGAP32	Rho GTPase-activating protein 32	Homo sapiens (Human)	2087	1497	71.7	Eukaryota | Metazoa | Chordata | Craniata | Vertebrata | Euteleostomi | Mammalia | Eutheria | Euarchontoglires | Primates | Haplorrhini | Catarrhini | Hominidae | Homo	mut	mut_36872	wt_30144	13	S	E	A7KAX9.S1796	DLGGIYVIHLRSKEDP	DLGGIYVIHLRSKEDP	1783	False	False			0
A7KAX9	ARHGAP32	Rho GTPase-activating protein 32	Homo sapiens (Human)	2087	1497	71.7	Eukaryota | Metazoa | Chordata | Craniata | Vertebrata | Euteleostomi | Mammalia | Eutheria | Euarchontoglires | Primates | Haplorrhini | Catarrhini | Hominidae | Homo	wt	wt_30141	mut_36869					IYVIHLRSKSDPGKTG	IYVIHLRSKSDPGKTG	1787	False	False			2
A7KAX9	ARHGAP32	Rho GTPase-activating protein 32	Homo sapiens (Human)	2087	1497	71.7	Eukaryota | Metazoa | Chordata | Craniata | Vertebrata | Euteleostomi | Mammalia | Eutheria | Euarchontoglires | Primates | Haplorrhini | Catarrhini | Hominidae | Homo	mut	mut_36869	wt_30141	9	S	E	A7KAX9.S1796	IYVIHLRSKEDPGKTG	IYVIHLRSKEDPGKTG	1787	False	False			1
A7KAX9	ARHGAP32	Rho GTPase-activating protein 32	Homo sapiens (Human)	2087	1497	71.7	Eukaryota | Metazoa | Chordata | Craniata | Vertebrata | Euteleostomi | Mammalia | Eutheria | Euarchontoglires | Primates | Haplorrhini | Catarrhini | Hominidae | Homo	wt	wt_30143	mut_36871					HLRSKSDPGKTGLLSV	HLRSKSDPGKTGLLSV	1791	False	False			39
A7KAX9	ARHGAP32	Rho GTPase-activating protein 32	Homo sapiens (Human)	2087	1497	71.7	Eukaryota | Metazoa | Chordata | Craniata | Vertebrata | Euteleostomi | Mammalia | Eutheria | Euarchontoglires | Primates | Haplorrhini | Catarrhini | Hominidae | Homo	mut	mut_36871	wt_30143	5	S	E	A7KAX9.S1796	HLRSKEDPGKTGLLSV	HLRSKEDPGKTGLLSV	1791	False	False			42
A7KAX9	ARHGAP32	Rho GTPase-activating protein 32	Homo sapiens (Human)	2087	1497	71.7	Eukaryota | Metazoa | Chordata | Craniata | Vertebrata | Euteleostomi | Mammalia | Eutheria | Euarchontoglires | Primates | Haplorrhini | Catarrhini | Hominidae | Homo	wt	wt_30142	mut_36870					KSDPGKTGLLSVAEGK	KSDPGKTGLLSVAEGK	1795	False	False			7
A7KAX9	ARHGAP32	Rho GTPase-activating protein 32	Homo sapiens (Human)	2087	1497	71.7	Eukaryota | Metazoa | Chordata | Craniata | Vertebrata | Euteleostomi | Mammalia | Eutheria | Euarchontoglires | Primates | Haplorrhini | Catarrhini | Hominidae | Homo	mut	mut_36870	wt_30142	1	S	E	A7KAX9.S1796	KEDPGKTGLLSVAEGK	KEDPGKTGLLSVAEGK	1795	False	False			11
A7MBM2	DISP2	Protein dispatched homolog 2	Homo sapiens (Human)	1401	471	33.6	Eukaryota | Metazoa | Chordata | Craniata | Vertebrata | Euteleostomi | Mammalia | Eutheria | Euarchontoglires | Primates | Haplorrhini | Catarrhini | Hominidae | Homo	wt	wt_01217	mut_01474					SEQYELQPLARRRSPS	SEQYELQPLARRRSPS	1160	False	False			16
A7MBM2	DISP2	Protein dispatched homolog 2	Homo sapiens (Human)	1401	471	33.6	Eukaryota | Metazoa | Chordata | Craniata | Vertebrata | Euteleostomi | Mammalia | Eutheria | Euarchontoglires | Primates | Haplorrhini | Catarrhini | Hominidae | Homo	mut	mut_01474	wt_01217	15	S	E	A7MBM2.S1175	SEQYELQPLARRRSPE	SEQYELQPLARRRSPE	1160	False	False	AKT1,CAMK2A,SGK1		26
A7MBM2	DISP2	Protein dispatched homolog 2	Homo sapiens (Human)	1401	471	33.6	Eukaryota | Metazoa | Chordata | Craniata | Vertebrata | Euteleostomi | Mammalia | Eutheria | Euarchontoglires | Primates | Haplorrhini | Catarrhini | Hominidae | Homo	wt	wt_01214	mut_01471					ELQPLARRRSPSFDTS	ELQPLARRRSPSFDTS	1164	False	False			4
A7MBM2	DISP2	Protein dispatched homolog 2	Homo sapiens (Human)	1401	471	33.6	Eukaryota | Metazoa | Chordata | Craniata | Vertebrata | Euteleostomi | Mammalia | Eutheria | Euarchontoglires | Primates | Haplorrhini | Catarrhini | Hominidae | Homo	mut	mut_01471	wt_01214	11	S	E	A7MBM2.S1175	ELQPLARRRSPEFDTS	ELQPLARRRSPEFDTS	1164	False	False	AKT1,CAMK2A,SGK1		7
A7MBM2	DISP2	Protein dispatched homolog 2	Homo sapiens (Human)	1401	471	33.6	Eukaryota | Metazoa | Chordata | Craniata | Vertebrata | Euteleostomi | Mammalia | Eutheria | Euarchontoglires | Primates | Haplorrhini | Catarrhini | Hominidae | Homo	wt	wt_01215	mut_01472					LARRRSPSFDTSTATS	LARRRSPSFDTSTATS	1168	False	False			2
A7MBM2	DISP2	Protein dispatched homolog 2	Homo sapiens (Human)	1401	471	33.6	Eukaryota | Metazoa | Chordata | Craniata | Vertebrata | Euteleostomi | Mammalia | Eutheria | Euarchontoglires | Primates | Haplorrhini | Catarrhini | Hominidae | Homo	mut	mut_01472	wt_01215	7	S	E	A7MBM2.S1175	LARRRSPEFDTSTATS	LARRRSPEFDTSTATS	1168	False	False	AKT1,CAMK2A,SGK1		0
A7MBM2	DISP2	Protein dispatched homolog 2	Homo sapiens (Human)	1401	471	33.6	Eukaryota | Metazoa | Chordata | Craniata | Vertebrata | Euteleostomi | Mammalia | Eutheria | Euarchontoglires | Primates | Haplorrhini | Catarrhini | Hominidae | Homo	wt	wt_01216	mut_01473					RSPSFDTSTATSKLSH	RSPSFDTSTATSKLSH	1172	False	False			12
A7MBM2	DISP2	Protein dispatched homolog 2	Homo sapiens (Human)	1401	471	33.6	Eukaryota | Metazoa | Chordata | Craniata | Vertebrata | Euteleostomi | Mammalia | Eutheria | Euarchontoglires | Primates | Haplorrhini | Catarrhini | Hominidae | Homo	mut	mut_01473	wt_01216	3	S	E	A7MBM2.S1175	RSPEFDTSTATSKLSH	RSPEFDTSTATSKLSH	1172	False	False	AKT1,CAMK2A,SGK1		10
A7MCY6	TBKBP1	TANK-binding kinase 1-binding protein 1	Homo sapiens (Human)	615	412	67	Eukaryota | Metazoa | Chordata | Craniata | Vertebrata | Euteleostomi | Mammalia | Eutheria | Euarchontoglires | Primates | Haplorrhini | Catarrhini | Hominidae | Homo	wt	wt_21963	mut_26569					PCPPCQSPVPQRRSPV	PAPPAQSPVPQRRSPV	359	False	False			6
A7MCY6	TBKBP1	TANK-binding kinase 1-binding protein 1	Homo sapiens (Human)	615	412	67	Eukaryota | Metazoa | Chordata | Craniata | Vertebrata | Euteleostomi | Mammalia | Eutheria | Euarchontoglires | Primates | Haplorrhini | Catarrhini | Hominidae | Homo	mut	mut_26569	wt_21963	13	S	E	A7MCY6.S372	PCPPCQSPVPQRREPV	PAPPAQSPVPQRREPV	359	False	False	CDK1,CDK2,CDK4,MAPK1,MAPK14,MAPK3,MAPK8		7
A7MCY6	TBKBP1	TANK-binding kinase 1-binding protein 1	Homo sapiens (Human)	615	412	67	Eukaryota | Metazoa | Chordata | Craniata | Vertebrata | Euteleostomi | Mammalia | Eutheria | Euarchontoglires | Primates | Haplorrhini | Catarrhini | Hominidae | Homo	wt	wt_21961	mut_26566					CQSPVPQRRSPVPPCP	AQSPVPQRRSPVPPAP	363	False	False			32
A7MCY6	TBKBP1	TANK-binding kinase 1-binding protein 1	Homo sapiens (Human)	615	412	67	Eukaryota | Metazoa | Chordata | Craniata | Vertebrata | Euteleostomi | Mammalia | Eutheria | Euarchontoglires | Primates | Haplorrhini | Catarrhini | Hominidae | Homo	mut	mut_26566	wt_21961	9	S	E	A7MCY6.S372	CQSPVPQRREPVPPCP	AQSPVPQRREPVPPAP	363	False	False	CDK1,CDK2,CDK4,MAPK1,MAPK14,MAPK3,MAPK8		38
A7MCY6	TBKBP1	TANK-binding kinase 1-binding protein 1	Homo sapiens (Human)	615	412	67	Eukaryota | Metazoa | Chordata | Craniata | Vertebrata | Euteleostomi | Mammalia | Eutheria | Euarchontoglires | Primates | Haplorrhini | Catarrhini | Hominidae | Homo	wt	wt_21962	mut_26568					VPQRRSPVPPCPSPQQ	VPQRRSPVPPAPSPQQ	367	False	False			22
A7MCY6	TBKBP1	TANK-binding kinase 1-binding protein 1	Homo sapiens (Human)	615	412	67	Eukaryota | Metazoa | Chordata | Craniata | Vertebrata | Euteleostomi | Mammalia | Eutheria | Euarchontoglires | Primates | Haplorrhini | Catarrhini | Hominidae | Homo	mut	mut_26568	wt_21962	5	S	E	A7MCY6.S372	VPQRREPVPPCPSPQQ	VPQRREPVPPAPSPQQ	367	False	False	CDK1,CDK2,CDK4,MAPK1,MAPK14,MAPK3,MAPK8		43
A7MCY6	TBKBP1	TANK-binding kinase 1-binding protein 1	Homo sapiens (Human)	615	412	67	Eukaryota | Metazoa | Chordata | Craniata | Vertebrata | Euteleostomi | Mammalia | Eutheria | Euarchontoglires | Primates | Haplorrhini | Catarrhini | Hominidae | Homo	wt	wt_21956	mut_26558;mut_26567					RSPVPPCPSPQQRRSP	RSPVPPAPSPQQRRSP	371	False	False			3
A7MCY6	TBKBP1	TANK-binding kinase 1-binding protein 1	Homo sapiens (Human)	615	412	67	Eukaryota | Metazoa | Chordata | Craniata | Vertebrata | Euteleostomi | Mammalia | Eutheria | Euarchontoglires | Primates | Haplorrhini | Catarrhini | Hominidae | Homo	mut	mut_26567	wt_21956	1	S	E	A7MCY6.S372	REPVPPCPSPQQRRSP	REPVPPAPSPQQRRSP	371	False	False	CDK1,CDK2,CDK4,MAPK1,MAPK14,MAPK3,MAPK8		20
A7MCY6	TBKBP1	TANK-binding kinase 1-binding protein 1	Homo sapiens (Human)	615	412	67	Eukaryota | Metazoa | Chordata | Craniata | Vertebrata | Euteleostomi | Mammalia | Eutheria | Euarchontoglires | Primates | Haplorrhini | Catarrhini | Hominidae | Homo	mut	mut_26558	wt_21956	14	S	E	A7MCY6.S385	RSPVPPCPSPQQRREP	RSPVPPAPSPQQRREP	371	False	False	AURKB,CDK1,CDK5,HIPK2,MAPK1,MAPK14,MAPK3,MAPK8		8
A7MCY6	TBKBP1	TANK-binding kinase 1-binding protein 1	Homo sapiens (Human)	615	412	67	Eukaryota | Metazoa | Chordata | Craniata | Vertebrata | Euteleostomi | Mammalia | Eutheria | Euarchontoglires | Primates | Haplorrhini | Catarrhini | Hominidae | Homo	wt	wt_21959	mut_26561;mut_26564					PPCPSPQQRRSPASPS	PPAPSPQQRRSPASPS	375	False	False			7
A7MCY6	TBKBP1	TANK-binding kinase 1-binding protein 1	Homo sapiens (Human)	615	412	67	Eukaryota | Metazoa | Chordata | Craniata | Vertebrata | Euteleostomi | Mammalia | Eutheria | Euarchontoglires | Primates | Haplorrhini | Catarrhini | Hominidae | Homo	mut	mut_26561	wt_21959	10	S	E	A7MCY6.S385	PPCPSPQQRREPASPS	PPAPSPQQRREPASPS	375	False	False	AURKB,CDK1,CDK5,HIPK2,MAPK1,MAPK14,MAPK3,MAPK8		1
A7MCY6	TBKBP1	TANK-binding kinase 1-binding protein 1	Homo sapiens (Human)	615	412	67	Eukaryota | Metazoa | Chordata | Craniata | Vertebrata | Euteleostomi | Mammalia | Eutheria | Euarchontoglires | Primates | Haplorrhini | Catarrhini | Hominidae | Homo	mut	mut_26564	wt_21959	13	S	E	A7MCY6.S388	PPCPSPQQRRSPAEPS	PPAPSPQQRRSPAEPS	375	False	False	CDK1,CDK2,CDK5,MAPK1,MAPK14,MAPK3,MAPK8		9
A7MCY6	TBKBP1	TANK-binding kinase 1-binding protein 1	Homo sapiens (Human)	615	412	67	Eukaryota | Metazoa | Chordata | Craniata | Vertebrata | Euteleostomi | Mammalia | Eutheria | Euarchontoglires | Primates | Haplorrhini | Catarrhini | Hominidae | Homo	wt	wt_21958	mut_26560;mut_26562					SPQQRRSPASPSCPSP	SPQQRRSPASPSAPSP	379	False	False			13
A7MCY6	TBKBP1	TANK-binding kinase 1-binding protein 1	Homo sapiens (Human)	615	412	67	Eukaryota | Metazoa | Chordata | Craniata | Vertebrata | Euteleostomi | Mammalia | Eutheria | Euarchontoglires | Primates | Haplorrhini | Catarrhini | Hominidae | Homo	mut	mut_26560	wt_21958	6	S	E	A7MCY6.S385	SPQQRREPASPSCPSP	SPQQRREPASPSAPSP	379	False	False	AURKB,CDK1,CDK5,HIPK2,MAPK1,MAPK14,MAPK3,MAPK8		20
A7MCY6	TBKBP1	TANK-binding kinase 1-binding protein 1	Homo sapiens (Human)	615	412	67	Eukaryota | Metazoa | Chordata | Craniata | Vertebrata | Euteleostomi | Mammalia | Eutheria | Euarchontoglires | Primates | Haplorrhini | Catarrhini | Hominidae | Homo	mut	mut_26562	wt_21958	9	S	E	A7MCY6.S388	SPQQRRSPAEPSCPSP	SPQQRRSPAEPSAPSP	379	False	False	CDK1,CDK2,CDK5,MAPK1,MAPK14,MAPK3,MAPK8		40
A7MCY6	TBKBP1	TANK-binding kinase 1-binding protein 1	Homo sapiens (Human)	615	412	67	Eukaryota | Metazoa | Chordata | Craniata | Vertebrata | Euteleostomi | Mammalia | Eutheria | Euarchontoglires | Primates | Haplorrhini | Catarrhini | Hominidae | Homo	wt	wt_21957	mut_26559;mut_26563					RRSPASPSCPSPVPQR	RRSPASPSAPSPVPQR	383	False	False			5
A7MCY6	TBKBP1	TANK-binding kinase 1-binding protein 1	Homo sapiens (Human)	615	412	67	Eukaryota | Metazoa | Chordata | Craniata | Vertebrata | Euteleostomi | Mammalia | Eutheria | Euarchontoglires | Primates | Haplorrhini | Catarrhini | Hominidae | Homo	mut	mut_26559	wt_21957	2	S	E	A7MCY6.S385	RREPASPSCPSPVPQR	RREPASPSAPSPVPQR	383	False	False	AURKB,CDK1,CDK5,HIPK2,MAPK1,MAPK14,MAPK3,MAPK8		16
A7MCY6	TBKBP1	TANK-binding kinase 1-binding protein 1	Homo sapiens (Human)	615	412	67	Eukaryota | Metazoa | Chordata | Craniata | Vertebrata | Euteleostomi | Mammalia | Eutheria | Euarchontoglires | Primates | Haplorrhini | Catarrhini | Hominidae | Homo	mut	mut_26563	wt_21957	5	S	E	A7MCY6.S388	RRSPAEPSCPSPVPQR	RRSPAEPSAPSPVPQR	383	False	False	CDK1,CDK2,CDK5,MAPK1,MAPK14,MAPK3,MAPK8		5
A7MCY6	TBKBP1	TANK-binding kinase 1-binding protein 1	Homo sapiens (Human)	615	412	67	Eukaryota | Metazoa | Chordata | Craniata | Vertebrata | Euteleostomi | Mammalia | Eutheria | Euarchontoglires | Primates | Haplorrhini | Catarrhini | Hominidae | Homo	wt	wt_21960	mut_26565					ASPSCPSPVPQRRSPV	ASPSAPSPVPQRRSPV	387	False	False			15
A7MCY6	TBKBP1	TANK-binding kinase 1-binding protein 1	Homo sapiens (Human)	615	412	67	Eukaryota | Metazoa | Chordata | Craniata | Vertebrata | Euteleostomi | Mammalia | Eutheria | Euarchontoglires | Primates | Haplorrhini | Catarrhini | Hominidae | Homo	mut	mut_26565	wt_21960	1	S	E	A7MCY6.S388	AEPSCPSPVPQRRSPV	AEPSAPSPVPQRRSPV	387	False	False	CDK1,CDK2,CDK5,MAPK1,MAPK14,MAPK3,MAPK8		12
A7MD48	SRRM4	Serine/arginine repetitive matrix protein 4	Homo sapiens (Human)	611	611	100	Eukaryota | Metazoa | Chordata | Craniata | Vertebrata | Euteleostomi | Mammalia | Eutheria | Euarchontoglires | Primates | Haplorrhini | Catarrhini | Hominidae | Homo	wt	wt_14289	mut_17181					NLSPTSRGRESRGFQS	NLSPTSRGRESRGFQS	348	False	False			0
A7MD48	SRRM4	Serine/arginine repetitive matrix protein 4	Homo sapiens (Human)	611	611	100	Eukaryota | Metazoa | Chordata | Craniata | Vertebrata | Euteleostomi | Mammalia | Eutheria | Euarchontoglires | Primates | Haplorrhini | Catarrhini | Hominidae | Homo	mut	mut_17181	wt_14289	15	S	E	A7MD48.S363	NLSPTSRGRESRGFQE	NLSPTSRGRESRGFQE	348	False	False	CDK1,MAPK8		0
A7MD48	SRRM4	Serine/arginine repetitive matrix protein 4	Homo sapiens (Human)	611	611	100	Eukaryota | Metazoa | Chordata | Craniata | Vertebrata | Euteleostomi | Mammalia | Eutheria | Euarchontoglires | Primates | Haplorrhini | Catarrhini | Hominidae | Homo	wt	wt_14290	mut_17182					TSRGRESRGFQSPCLE	TSRGRESRGFQSPALE	352	False	False			0
A7MD48	SRRM4	Serine/arginine repetitive matrix protein 4	Homo sapiens (Human)	611	611	100	Eukaryota | Metazoa | Chordata | Craniata | Vertebrata | Euteleostomi | Mammalia | Eutheria | Euarchontoglires | Primates | Haplorrhini | Catarrhini | Hominidae | Homo	mut	mut_17182	wt_14290	11	S	E	A7MD48.S363	TSRGRESRGFQEPCLE	TSRGRESRGFQEPALE	352	False	False	CDK1,MAPK8		0
A7MD48	SRRM4	Serine/arginine repetitive matrix protein 4	Homo sapiens (Human)	611	611	100	Eukaryota | Metazoa | Chordata | Craniata | Vertebrata | Euteleostomi | Mammalia | Eutheria | Euarchontoglires | Primates | Haplorrhini | Catarrhini | Hominidae | Homo	wt	wt_14287	mut_17179					RESRGFQSPCLECAEV	RESRGFQSPALEAAEV	356	False	False			0
A7MD48	SRRM4	Serine/arginine repetitive matrix protein 4	Homo sapiens (Human)	611	611	100	Eukaryota | Metazoa | Chordata | Craniata | Vertebrata | Euteleostomi | Mammalia | Eutheria | Euarchontoglires | Primates | Haplorrhini | Catarrhini | Hominidae | Homo	mut	mut_17179	wt_14287	7	S	E	A7MD48.S363	RESRGFQEPCLECAEV	RESRGFQEPALEAAEV	356	False	False	CDK1,MAPK8		0
A7MD48	SRRM4	Serine/arginine repetitive matrix protein 4	Homo sapiens (Human)	611	611	100	Eukaryota | Metazoa | Chordata | Craniata | Vertebrata | Euteleostomi | Mammalia | Eutheria | Euarchontoglires | Primates | Haplorrhini | Catarrhini | Hominidae | Homo	wt	wt_14288	mut_17180					GFQSPCLECAEVKKSS	GFQSPALEAAEVKKSS	360	False	False			0
A7MD48	SRRM4	Serine/arginine repetitive matrix protein 4	Homo sapiens (Human)	611	611	100	Eukaryota | Metazoa | Chordata | Craniata | Vertebrata | Euteleostomi | Mammalia | Eutheria | Euarchontoglires | Primates | Haplorrhini | Catarrhini | Hominidae | Homo	mut	mut_17180	wt_14288	3	S	E	A7MD48.S363	GFQEPCLECAEVKKSS	GFQEPALEAAEVKKSS	360	False	False	CDK1,MAPK8		2
A7XYQ1	SOBP	Sine oculis-binding protein homolog	Homo sapiens (Human)	873	711	81.4	Eukaryota | Metazoa | Chordata | Craniata | Vertebrata | Euteleostomi | Mammalia | Eutheria | Euarchontoglires | Primates | Haplorrhini | Catarrhini | Hominidae | Homo	wt	wt_31321	mut_38294					SWNIPLTDARRKAPSP	SWNIPLTDARRKAPSP	299	False	False			9
A7XYQ1	SOBP	Sine oculis-binding protein homolog	Homo sapiens (Human)	873	711	81.4	Eukaryota | Metazoa | Chordata | Craniata | Vertebrata | Euteleostomi | Mammalia | Eutheria | Euarchontoglires | Primates | Haplorrhini | Catarrhini | Hominidae | Homo	mut	mut_38294	wt_31321	14	S	E	A7XYQ1.S313	SWNIPLTDARRKAPEP	SWNIPLTDARRKAPEP	299	False	False	CDK1,MAPK8		7
A7XYQ1	SOBP	Sine oculis-binding protein homolog	Homo sapiens (Human)	873	711	81.4	Eukaryota | Metazoa | Chordata | Craniata | Vertebrata | Euteleostomi | Mammalia | Eutheria | Euarchontoglires | Primates | Haplorrhini | Catarrhini | Hominidae | Homo	wt	wt_31324	mut_38297					PLTDARRKAPSPVATA	PLTDARRKAPSPVATA	303	False	False			60
A7XYQ1	SOBP	Sine oculis-binding protein homolog	Homo sapiens (Human)	873	711	81.4	Eukaryota | Metazoa | Chordata | Craniata | Vertebrata | Euteleostomi | Mammalia | Eutheria | Euarchontoglires | Primates | Haplorrhini | Catarrhini | Hominidae | Homo	mut	mut_38297	wt_31324	10	S	E	A7XYQ1.S313	PLTDARRKAPEPVATA	PLTDARRKAPEPVATA	303	False	False	CDK1,MAPK8		45
A7XYQ1	SOBP	Sine oculis-binding protein homolog	Homo sapiens (Human)	873	711	81.4	Eukaryota | Metazoa | Chordata | Craniata | Vertebrata | Euteleostomi | Mammalia | Eutheria | Euarchontoglires | Primates | Haplorrhini | Catarrhini | Hominidae | Homo	wt	wt_31323	mut_38296					ARRKAPSPVATAGQSQ	ARRKAPSPVATAGQSQ	307	False	False			6
A7XYQ1	SOBP	Sine oculis-binding protein homolog	Homo sapiens (Human)	873	711	81.4	Eukaryota | Metazoa | Chordata | Craniata | Vertebrata | Euteleostomi | Mammalia | Eutheria | Euarchontoglires | Primates | Haplorrhini | Catarrhini | Hominidae | Homo	mut	mut_38296	wt_31323	6	S	E	A7XYQ1.S313	ARRKAPEPVATAGQSQ	ARRKAPEPVATAGQSQ	307	False	False	CDK1,MAPK8		7
A7XYQ1	SOBP	Sine oculis-binding protein homolog	Homo sapiens (Human)	873	711	81.4	Eukaryota | Metazoa | Chordata | Craniata | Vertebrata | Euteleostomi | Mammalia | Eutheria | Euarchontoglires | Primates | Haplorrhini | Catarrhini | Hominidae | Homo	wt	wt_31322	mut_38295					APSPVATAGQSQGPGP	APSPVATAGQSQGPGP	311	False	False			31
A7XYQ1	SOBP	Sine oculis-binding protein homolog	Homo sapiens (Human)	873	711	81.4	Eukaryota | Metazoa | Chordata | Craniata | Vertebrata | Euteleostomi | Mammalia | Eutheria | Euarchontoglires | Primates | Haplorrhini | Catarrhini | Hominidae | Homo	mut	mut_38295	wt_31322	2	S	E	A7XYQ1.S313	APEPVATAGQSQGPGP	APEPVATAGQSQGPGP	311	False	False	CDK1,MAPK8		17
A8CG34	POM121C	Nuclear envelope pore membrane protein POM 121C	Homo sapiens (Human)	1229	1132	92.1	Eukaryota | Metazoa | Chordata | Craniata | Vertebrata | Euteleostomi | Mammalia | Eutheria | Euarchontoglires | Primates | Haplorrhini | Catarrhini | Hominidae | Homo	wt	wt_08315	mut_09962					FLDGQENKRRRHDSSG	FLDGQENKRRRHDSSG	309	False	False			1
A8CG34	POM121C	Nuclear envelope pore membrane protein POM 121C	Homo sapiens (Human)	1229	1132	92.1	Eukaryota | Metazoa | Chordata | Craniata | Vertebrata | Euteleostomi | Mammalia | Eutheria | Euarchontoglires | Primates | Haplorrhini | Catarrhini | Hominidae | Homo	mut	mut_09962	wt_08315	13	S	E	A8CG34.S322	FLDGQENKRRRHDESG	FLDGQENKRRRHDESG	309	False	False	AKT1,AKT2,RPS6KA1		2
A8CG34	POM121C	Nuclear envelope pore membrane protein POM 121C	Homo sapiens (Human)	1229	1132	92.1	Eukaryota | Metazoa | Chordata | Craniata | Vertebrata | Euteleostomi | Mammalia | Eutheria | Euarchontoglires | Primates | Haplorrhini | Catarrhini | Hominidae | Homo	wt	wt_08313	mut_09960					QENKRRRHDSSGSGHS	QENKRRRHDSSGSGHS	313	False	False			15
A8CG34	POM121C	Nuclear envelope pore membrane protein POM 121C	Homo sapiens (Human)	1229	1132	92.1	Eukaryota | Metazoa | Chordata | Craniata | Vertebrata | Euteleostomi | Mammalia | Eutheria | Euarchontoglires | Primates | Haplorrhini | Catarrhini | Hominidae | Homo	mut	mut_09960	wt_08313	9	S	E	A8CG34.S322	QENKRRRHDESGSGHS	QENKRRRHDESGSGHS	313	False	False	AKT1,AKT2,RPS6KA1		8
A8CG34	POM121C	Nuclear envelope pore membrane protein POM 121C	Homo sapiens (Human)	1229	1132	92.1	Eukaryota | Metazoa | Chordata | Craniata | Vertebrata | Euteleostomi | Mammalia | Eutheria | Euarchontoglires | Primates | Haplorrhini | Catarrhini | Hominidae | Homo	wt	wt_08314	mut_09961					RRRHDSSGSGHSAFEP	RRRHDSSGSGHSAFEP	317	False	False			30
A8CG34	POM121C	Nuclear envelope pore membrane protein POM 121C	Homo sapiens (Human)	1229	1132	92.1	Eukaryota | Metazoa | Chordata | Craniata | Vertebrata | Euteleostomi | Mammalia | Eutheria | Euarchontoglires | Primates | Haplorrhini | Catarrhini | Hominidae | Homo	mut	mut_09961	wt_08314	5	S	E	A8CG34.S322	RRRHDESGSGHSAFEP	RRRHDESGSGHSAFEP	317	False	False	AKT1,AKT2,RPS6KA1		26
A8CG34	POM121C	Nuclear envelope pore membrane protein POM 121C	Homo sapiens (Human)	1229	1132	92.1	Eukaryota | Metazoa | Chordata | Craniata | Vertebrata | Euteleostomi | Mammalia | Eutheria | Euarchontoglires | Primates | Haplorrhini | Catarrhini | Hominidae | Homo	wt	wt_08316	mut_09963					DSSGSGHSAFEPLVAS	DSSGSGHSAFEPLVAS	321	False	False			25
A8CG34	POM121C	Nuclear envelope pore membrane protein POM 121C	Homo sapiens (Human)	1229	1132	92.1	Eukaryota | Metazoa | Chordata | Craniata | Vertebrata | Euteleostomi | Mammalia | Eutheria | Euarchontoglires | Primates | Haplorrhini | Catarrhini | Hominidae | Homo	mut	mut_09963	wt_08316	1	S	E	A8CG34.S322	DESGSGHSAFEPLVAS	DESGSGHSAFEPLVAS	321	False	False	AKT1,AKT2,RPS6KA1		13
A8CG34	POM121C	Nuclear envelope pore membrane protein POM 121C	Homo sapiens (Human)	1229	1132	92.1	Eukaryota | Metazoa | Chordata | Craniata | Vertebrata | Euteleostomi | Mammalia | Eutheria | Euarchontoglires | Primates | Haplorrhini | Catarrhini | Hominidae | Homo	wt	wt_08317	mut_09967					TRGISQLWKRNGPSSS	TRGISQLWKRNGPSSS	397	False	False			44
A8CG34	POM121C	Nuclear envelope pore membrane protein POM 121C	Homo sapiens (Human)	1229	1132	92.1	Eukaryota | Metazoa | Chordata | Craniata | Vertebrata | Euteleostomi | Mammalia | Eutheria | Euarchontoglires | Primates | Haplorrhini | Catarrhini | Hominidae | Homo	mut	mut_09967	wt_08317	15	S	E	A8CG34.S412	TRGISQLWKRNGPSSE	TRGISQLWKRNGPSSE	397	False	False	CDK1,CDK2,CDK4,CDK5,MAPK1,MAPK14,MAPK3,MAPK8		29
A8CG34	POM121C	Nuclear envelope pore membrane protein POM 121C	Homo sapiens (Human)	1229	1132	92.1	Eukaryota | Metazoa | Chordata | Craniata | Vertebrata | Euteleostomi | Mammalia | Eutheria | Euarchontoglires | Primates | Haplorrhini | Catarrhini | Hominidae | Homo	wt	wt_08309	mut_09956;mut_09964					SQLWKRNGPSSSPFSS	SQLWKRNGPSSSPFSS	401	False	False			38
A8CG34	POM121C	Nuclear envelope pore membrane protein POM 121C	Homo sapiens (Human)	1229	1132	92.1	Eukaryota | Metazoa | Chordata | Craniata | Vertebrata | Euteleostomi | Mammalia | Eutheria | Euarchontoglires | Primates | Haplorrhini | Catarrhini | Hominidae | Homo	mut	mut_09964	wt_08309	11	S	E	A8CG34.S412	SQLWKRNGPSSEPFSS	SQLWKRNGPSSEPFSS	401	False	False	CDK1,CDK2,CDK4,CDK5,MAPK1,MAPK14,MAPK3,MAPK8		31
A8CG34	POM121C	Nuclear envelope pore membrane protein POM 121C	Homo sapiens (Human)	1229	1132	92.1	Eukaryota | Metazoa | Chordata | Craniata | Vertebrata | Euteleostomi | Mammalia | Eutheria | Euarchontoglires | Primates | Haplorrhini | Catarrhini | Hominidae | Homo	mut	mut_09956	wt_08309	15	S	E	A8CG34.S416	SQLWKRNGPSSSPFSE	SQLWKRNGPSSSPFSE	401	False	False	CDK1,CDK2,CDK4,CDK5,GSK3B,HIPK2,MAPK1,MAPK14,MAPK3,MAPK8,MAPK9		55
A8CG34	POM121C	Nuclear envelope pore membrane protein POM 121C	Homo sapiens (Human)	1229	1132	92.1	Eukaryota | Metazoa | Chordata | Craniata | Vertebrata | Euteleostomi | Mammalia | Eutheria | Euarchontoglires | Primates | Haplorrhini | Catarrhini | Hominidae | Homo	wt	wt_08312	mut_09959;mut_09965					KRNGPSSSPFSSPASS	KRNGPSSSPFSSPASS	405	False	False			71
A8CG34	POM121C	Nuclear envelope pore membrane protein POM 121C	Homo sapiens (Human)	1229	1132	92.1	Eukaryota | Metazoa | Chordata | Craniata | Vertebrata | Euteleostomi | Mammalia | Eutheria | Euarchontoglires | Primates | Haplorrhini | Catarrhini | Hominidae | Homo	mut	mut_09965	wt_08312	7	S	E	A8CG34.S412	KRNGPSSEPFSSPASS	KRNGPSSEPFSSPASS	405	False	False	CDK1,CDK2,CDK4,CDK5,MAPK1,MAPK14,MAPK3,MAPK8		50
A8CG34	POM121C	Nuclear envelope pore membrane protein POM 121C	Homo sapiens (Human)	1229	1132	92.1	Eukaryota | Metazoa | Chordata | Craniata | Vertebrata | Euteleostomi | Mammalia | Eutheria | Euarchontoglires | Primates | Haplorrhini | Catarrhini | Hominidae | Homo	mut	mut_09959	wt_08312	11	S	E	A8CG34.S416	KRNGPSSSPFSEPASS	KRNGPSSSPFSEPASS	405	False	False	CDK1,CDK2,CDK4,CDK5,GSK3B,HIPK2,MAPK1,MAPK14,MAPK3,MAPK8,MAPK9		75
A8CG34	POM121C	Nuclear envelope pore membrane protein POM 121C	Homo sapiens (Human)	1229	1132	92.1	Eukaryota | Metazoa | Chordata | Craniata | Vertebrata | Euteleostomi | Mammalia | Eutheria | Euarchontoglires | Primates | Haplorrhini | Catarrhini | Hominidae | Homo	wt	wt_08310	mut_09957;mut_09966					PSSSPFSSPASSRSQT	PSSSPFSSPASSRSQT	409	False	False			10
A8CG34	POM121C	Nuclear envelope pore membrane protein POM 121C	Homo sapiens (Human)	1229	1132	92.1	Eukaryota | Metazoa | Chordata | Craniata | Vertebrata | Euteleostomi | Mammalia | Eutheria | Euarchontoglires | Primates | Haplorrhini | Catarrhini | Hominidae | Homo	mut	mut_09966	wt_08310	3	S	E	A8CG34.S412	PSSEPFSSPASSRSQT	PSSEPFSSPASSRSQT	409	False	False	CDK1,CDK2,CDK4,CDK5,MAPK1,MAPK14,MAPK3,MAPK8		13
A8CG34	POM121C	Nuclear envelope pore membrane protein POM 121C	Homo sapiens (Human)	1229	1132	92.1	Eukaryota | Metazoa | Chordata | Craniata | Vertebrata | Euteleostomi | Mammalia | Eutheria | Euarchontoglires | Primates | Haplorrhini | Catarrhini | Hominidae | Homo	mut	mut_09957	wt_08310	7	S	E	A8CG34.S416	PSSSPFSEPASSRSQT	PSSSPFSEPASSRSQT	409	False	False	CDK1,CDK2,CDK4,CDK5,GSK3B,HIPK2,MAPK1,MAPK14,MAPK3,MAPK8,MAPK9		16
A8CG34	POM121C	Nuclear envelope pore membrane protein POM 121C	Homo sapiens (Human)	1229	1132	92.1	Eukaryota | Metazoa | Chordata | Craniata | Vertebrata | Euteleostomi | Mammalia | Eutheria | Euarchontoglires | Primates | Haplorrhini | Catarrhini | Hominidae | Homo	wt	wt_08311	mut_09958					PFSSPASSRSQTPERP	PFSSPASSRSQTPERP	413	False	False			5
A8CG34	POM121C	Nuclear envelope pore membrane protein POM 121C	Homo sapiens (Human)	1229	1132	92.1	Eukaryota | Metazoa | Chordata | Craniata | Vertebrata | Euteleostomi | Mammalia | Eutheria | Euarchontoglires | Primates | Haplorrhini | Catarrhini | Hominidae | Homo	mut	mut_09958	wt_08311	3	S	E	A8CG34.S416	PFSEPASSRSQTPERP	PFSEPASSRSQTPERP	413	False	False	CDK1,CDK2,CDK4,CDK5,GSK3B,HIPK2,MAPK1,MAPK14,MAPK3,MAPK8,MAPK9		9
A8K0R7	ZNF839	Zinc finger protein 839	Homo sapiens (Human)	811	593	73.1	Eukaryota | Metazoa | Chordata | Craniata | Vertebrata | Euteleostomi | Mammalia | Eutheria | Euarchontoglires | Primates | Haplorrhini | Catarrhini | Hominidae | Homo	wt	wt_39473	mut_48267					GPQLQALANLEARRGS	GPQLQALANLEARRGS	559	False	False			3
A8K0R7	ZNF839	Zinc finger protein 839	Homo sapiens (Human)	811	593	73.1	Eukaryota | Metazoa | Chordata | Craniata | Vertebrata | Euteleostomi | Mammalia | Eutheria | Euarchontoglires | Primates | Haplorrhini | Catarrhini | Hominidae | Homo	mut	mut_48267	wt_39473	15	S	E	A8K0R7.S574	GPQLQALANLEARRGE	GPQLQALANLEARRGE	559	False	False	AURKB,PRKACA		42
A8K0R7	ZNF839	Zinc finger protein 839	Homo sapiens (Human)	811	593	73.1	Eukaryota | Metazoa | Chordata | Craniata | Vertebrata | Euteleostomi | Mammalia | Eutheria | Euarchontoglires | Primates | Haplorrhini | Catarrhini | Hominidae | Homo	wt	wt_39470	mut_48264					QALANLEARRGSIGAA	QALANLEARRGSIGAA	563	False	False			8
A8K0R7	ZNF839	Zinc finger protein 839	Homo sapiens (Human)	811	593	73.1	Eukaryota | Metazoa | Chordata | Craniata | Vertebrata | Euteleostomi | Mammalia | Eutheria | Euarchontoglires | Primates | Haplorrhini | Catarrhini | Hominidae | Homo	mut	mut_48264	wt_39470	11	S	E	A8K0R7.S574	QALANLEARRGEIGAA	QALANLEARRGEIGAA	563	False	False	AURKB,PRKACA		4
A8K0R7	ZNF839	Zinc finger protein 839	Homo sapiens (Human)	811	593	73.1	Eukaryota | Metazoa | Chordata | Craniata | Vertebrata | Euteleostomi | Mammalia | Eutheria | Euarchontoglires | Primates | Haplorrhini | Catarrhini | Hominidae | Homo	wt	wt_39472	mut_48266					NLEARRGSIGAALSSR	NLEARRGSIGAALSSR	567	False	False			36
A8K0R7	ZNF839	Zinc finger protein 839	Homo sapiens (Human)	811	593	73.1	Eukaryota | Metazoa | Chordata | Craniata | Vertebrata | Euteleostomi | Mammalia | Eutheria | Euarchontoglires | Primates | Haplorrhini | Catarrhini | Hominidae | Homo	mut	mut_48266	wt_39472	7	S	E	A8K0R7.S574	NLEARRGEIGAALSSR	NLEARRGEIGAALSSR	567	False	False	AURKB,PRKACA		25
A8K0R7	ZNF839	Zinc finger protein 839	Homo sapiens (Human)	811	593	73.1	Eukaryota | Metazoa | Chordata | Craniata | Vertebrata | Euteleostomi | Mammalia | Eutheria | Euarchontoglires | Primates | Haplorrhini | Catarrhini | Hominidae | Homo	wt	wt_39471	mut_48265					RRGSIGAALSSRDVSG	RRGSIGAALSSRDVSG	571	False	False			12
A8K0R7	ZNF839	Zinc finger protein 839	Homo sapiens (Human)	811	593	73.1	Eukaryota | Metazoa | Chordata | Craniata | Vertebrata | Euteleostomi | Mammalia | Eutheria | Euarchontoglires | Primates | Haplorrhini | Catarrhini | Hominidae | Homo	mut	mut_48265	wt_39471	3	S	E	A8K0R7.S574	RRGEIGAALSSRDVSG	RRGEIGAALSSRDVSG	571	False	False	AURKB,PRKACA		18
A8K855	EFCAB7	EF-hand calcium-binding domain-containing protein 7	Homo sapiens (Human)	629	107	17	Eukaryota | Metazoa | Chordata | Craniata | Vertebrata | Euteleostomi | Mammalia | Eutheria | Euarchontoglires | Primates | Haplorrhini | Catarrhini | Hominidae | Homo	wt	wt_37795	mut_46212					GSPERDPSPVPKPSPK	GSPERDPSPVPKPSPK	199	False	False			6
A8K855	EFCAB7	EF-hand calcium-binding domain-containing protein 7	Homo sapiens (Human)	629	107	17	Eukaryota | Metazoa | Chordata | Craniata | Vertebrata | Euteleostomi | Mammalia | Eutheria | Euarchontoglires | Primates | Haplorrhini | Catarrhini | Hominidae | Homo	mut	mut_46212	wt_37795	13	S	E	A8K855.S212	GSPERDPSPVPKPEPK	GSPERDPSPVPKPEPK	199	False	False	CDK1,CDK2,HIPK2,MAPK1,MAPK3,MAPK8		1
A8K855	EFCAB7	EF-hand calcium-binding domain-containing protein 7	Homo sapiens (Human)	629	107	17	Eukaryota | Metazoa | Chordata | Craniata | Vertebrata | Euteleostomi | Mammalia | Eutheria | Euarchontoglires | Primates | Haplorrhini | Catarrhini | Hominidae | Homo	wt	wt_37793	mut_46210					RDPSPVPKPSPKITRK	RDPSPVPKPSPKITRK	203	False	False			6
A8K855	EFCAB7	EF-hand calcium-binding domain-containing protein 7	Homo sapiens (Human)	629	107	17	Eukaryota | Metazoa | Chordata | Craniata | Vertebrata | Euteleostomi | Mammalia | Eutheria | Euarchontoglires | Primates | Haplorrhini | Catarrhini | Hominidae | Homo	mut	mut_46210	wt_37793	9	S	E	A8K855.S212	RDPSPVPKPEPKITRK	RDPSPVPKPEPKITRK	203	False	False	CDK1,CDK2,HIPK2,MAPK1,MAPK3,MAPK8		4
A8K855	EFCAB7	EF-hand calcium-binding domain-containing protein 7	Homo sapiens (Human)	629	107	17	Eukaryota | Metazoa | Chordata | Craniata | Vertebrata | Euteleostomi | Mammalia | Eutheria | Euarchontoglires | Primates | Haplorrhini | Catarrhini | Hominidae | Homo	wt	wt_37794	mut_46211					PVPKPSPKITRKTDPE	PVPKPSPKITRKTDPE	207	False	False			3
A8K855	EFCAB7	EF-hand calcium-binding domain-containing protein 7	Homo sapiens (Human)	629	107	17	Eukaryota | Metazoa | Chordata | Craniata | Vertebrata | Euteleostomi | Mammalia | Eutheria | Euarchontoglires | Primates | Haplorrhini | Catarrhini | Hominidae | Homo	mut	mut_46211	wt_37794	5	S	E	A8K855.S212	PVPKPEPKITRKTDPE	PVPKPEPKITRKTDPE	207	False	False	CDK1,CDK2,HIPK2,MAPK1,MAPK3,MAPK8		4
A8K855	EFCAB7	EF-hand calcium-binding domain-containing protein 7	Homo sapiens (Human)	629	107	17	Eukaryota | Metazoa | Chordata | Craniata | Vertebrata | Euteleostomi | Mammalia | Eutheria | Euarchontoglires | Primates | Haplorrhini | Catarrhini | Hominidae | Homo	wt	wt_37792	mut_46209					PSPKITRKTDPETFLN	PSPKITRKTDPETFLN	211	False	False			0
A8K855	EFCAB7	EF-hand calcium-binding domain-containing protein 7	Homo sapiens (Human)	629	107	17	Eukaryota | Metazoa | Chordata | Craniata | Vertebrata | Euteleostomi | Mammalia | Eutheria | Euarchontoglires | Primates | Haplorrhini | Catarrhini | Hominidae | Homo	mut	mut_46209	wt_37792	1	S	E	A8K855.S212	PEPKITRKTDPETFLN	PEPKITRKTDPETFLN	211	False	False	CDK1,CDK2,HIPK2,MAPK1,MAPK3,MAPK8		0
A8K979	ERI2	ERI1 exoribonuclease 2	Homo sapiens (Human)	691	302	43.7	Eukaryota | Metazoa | Chordata | Craniata | Vertebrata | Euteleostomi | Mammalia | Eutheria | Euarchontoglires | Primates | Haplorrhini | Catarrhini | Hominidae | Homo	wt	wt_04545	mut_05467					TPQKSETSKSIVYKSP	TPQKSETSKSIVYKSP	464	False	False			9
A8K979	ERI2	ERI1 exoribonuclease 2	Homo sapiens (Human)	691	302	43.7	Eukaryota | Metazoa | Chordata | Craniata | Vertebrata | Euteleostomi | Mammalia | Eutheria | Euarchontoglires | Primates | Haplorrhini | Catarrhini | Hominidae | Homo	mut	mut_05467	wt_04545	14	S	E	A8K979.S478	TPQKSETSKSIVYKEP	TPQKSETSKSIVYKEP	464	False	False	CDK1,MAPK8		2
A8K979	ERI2	ERI1 exoribonuclease 2	Homo sapiens (Human)	691	302	43.7	Eukaryota | Metazoa | Chordata | Craniata | Vertebrata | Euteleostomi | Mammalia | Eutheria | Euarchontoglires | Primates | Haplorrhini | Catarrhini | Hominidae | Homo	wt	wt_04542	mut_05464					SETSKSIVYKSPHTTI	SETSKSIVYKSPHTTI	468	False	False			13
A8K979	ERI2	ERI1 exoribonuclease 2	Homo sapiens (Human)	691	302	43.7	Eukaryota | Metazoa | Chordata | Craniata | Vertebrata | Euteleostomi | Mammalia | Eutheria | Euarchontoglires | Primates | Haplorrhini | Catarrhini | Hominidae | Homo	mut	mut_05464	wt_04542	10	S	E	A8K979.S478	SETSKSIVYKEPHTTI	SETSKSIVYKEPHTTI	468	False	False	CDK1,MAPK8		15
A8K979	ERI2	ERI1 exoribonuclease 2	Homo sapiens (Human)	691	302	43.7	Eukaryota | Metazoa | Chordata | Craniata | Vertebrata | Euteleostomi | Mammalia | Eutheria | Euarchontoglires | Primates | Haplorrhini | Catarrhini | Hominidae | Homo	wt	wt_04544	mut_05466					KSIVYKSPHTTIYNVK	KSIVYKSPHTTIYNVK	472	False	False			1
A8K979	ERI2	ERI1 exoribonuclease 2	Homo sapiens (Human)	691	302	43.7	Eukaryota | Metazoa | Chordata | Craniata | Vertebrata | Euteleostomi | Mammalia | Eutheria | Euarchontoglires | Primates | Haplorrhini | Catarrhini | Hominidae | Homo	mut	mut_05466	wt_04544	6	S	E	A8K979.S478	KSIVYKEPHTTIYNVK	KSIVYKEPHTTIYNVK	472	False	False	CDK1,MAPK8		3
A8K979	ERI2	ERI1 exoribonuclease 2	Homo sapiens (Human)	691	302	43.7	Eukaryota | Metazoa | Chordata | Craniata | Vertebrata | Euteleostomi | Mammalia | Eutheria | Euarchontoglires | Primates | Haplorrhini | Catarrhini | Hominidae | Homo	wt	wt_04543	mut_05465					YKSPHTTIYNVKEAKD	YKSPHTTIYNVKEAKD	476	False	False			1
A8K979	ERI2	ERI1 exoribonuclease 2	Homo sapiens (Human)	691	302	43.7	Eukaryota | Metazoa | Chordata | Craniata | Vertebrata | Euteleostomi | Mammalia | Eutheria | Euarchontoglires | Primates | Haplorrhini | Catarrhini | Hominidae | Homo	mut	mut_05465	wt_04543	2	S	E	A8K979.S478	YKEPHTTIYNVKEAKD	YKEPHTTIYNVKEAKD	476	False	False	CDK1,MAPK8		1
A8MPP1	DDX11L8	Putative ATP-dependent RNA helicase DDX11-like protein 8	Homo sapiens (Human)	907	259	28.6	Eukaryota | Metazoa | Chordata | Craniata | Vertebrata | Euteleostomi | Mammalia | Eutheria | Euarchontoglires | Primates | Haplorrhini | Catarrhini | Hominidae | Homo	wt	wt_16610	mut_19952					LAEYESDEEKKVASGH	LAEYESDEEKKVASGH	199	False	False			6
A8MPP1	DDX11L8	Putative ATP-dependent RNA helicase DDX11-like protein 8	Homo sapiens (Human)	907	259	28.6	Eukaryota | Metazoa | Chordata | Craniata | Vertebrata | Euteleostomi | Mammalia | Eutheria | Euarchontoglires | Primates | Haplorrhini | Catarrhini | Hominidae | Homo	mut	mut_19952	wt_16610	5	S	E	A8MPP1.S204	LAEYEEDEEKKVASGH	LAEYEEDEEKKVASGH	199	False	False			7
A8MPP1	DDX11L8	Putative ATP-dependent RNA helicase DDX11-like protein 8	Homo sapiens (Human)	907	259	28.6	Eukaryota | Metazoa | Chordata | Craniata | Vertebrata | Euteleostomi | Mammalia | Eutheria | Euarchontoglires | Primates | Haplorrhini | Catarrhini | Hominidae | Homo	wt	wt_16609	mut_19951					ESDEEKKVASGHRVDE	ESDEEKKVASGHRVDE	203	False	False			19
A8MPP1	DDX11L8	Putative ATP-dependent RNA helicase DDX11-like protein 8	Homo sapiens (Human)	907	259	28.6	Eukaryota | Metazoa | Chordata | Craniata | Vertebrata | Euteleostomi | Mammalia | Eutheria | Euarchontoglires | Primates | Haplorrhini | Catarrhini | Hominidae | Homo	mut	mut_19951	wt_16609	1	S	E	A8MPP1.S204	EEDEEKKVASGHRVDE	EEDEEKKVASGHRVDE	203	False	False			13
A8MQ27	NEURL1B	E3 ubiquitin-protein ligase NEURL1B	Homo sapiens (Human)	555	255	45.9	Eukaryota | Metazoa | Chordata | Craniata | Vertebrata | Euteleostomi | Mammalia | Eutheria | Euarchontoglires | Primates | Haplorrhini | Catarrhini | Hominidae | Homo	wt	wt_17330	mut_20785					AAIPCGPRERPRPASS	AAIPAGPRERPRPASS	257	False	False			9
A8MQ27	NEURL1B	E3 ubiquitin-protein ligase NEURL1B	Homo sapiens (Human)	555	255	45.9	Eukaryota | Metazoa | Chordata | Craniata | Vertebrata | Euteleostomi | Mammalia | Eutheria | Euarchontoglires | Primates | Haplorrhini | Catarrhini | Hominidae | Homo	mut	mut_20785	wt_17330	14	S	E	A8MQ27.S271	AAIPCGPRERPRPAES	AAIPAGPRERPRPAES	257	False	False	AKT1		2
A8MQ27	NEURL1B	E3 ubiquitin-protein ligase NEURL1B	Homo sapiens (Human)	555	255	45.9	Eukaryota | Metazoa | Chordata | Craniata | Vertebrata | Euteleostomi | Mammalia | Eutheria | Euarchontoglires | Primates | Haplorrhini | Catarrhini | Hominidae | Homo	wt	wt_17332	mut_20787					CGPRERPRPASSPALL	AGPRERPRPASSPALL	261	False	False			6
A8MQ27	NEURL1B	E3 ubiquitin-protein ligase NEURL1B	Homo sapiens (Human)	555	255	45.9	Eukaryota | Metazoa | Chordata | Craniata | Vertebrata | Euteleostomi | Mammalia | Eutheria | Euarchontoglires | Primates | Haplorrhini | Catarrhini | Hominidae | Homo	mut	mut_20787	wt_17332	10	S	E	A8MQ27.S271	CGPRERPRPAESPALL	AGPRERPRPAESPALL	261	False	False	AKT1		12
A8MQ27	NEURL1B	E3 ubiquitin-protein ligase NEURL1B	Homo sapiens (Human)	555	255	45.9	Eukaryota | Metazoa | Chordata | Craniata | Vertebrata | Euteleostomi | Mammalia | Eutheria | Euarchontoglires | Primates | Haplorrhini | Catarrhini | Hominidae | Homo	wt	wt_17331	mut_20786					ERPRPASSPALLEADL	ERPRPASSPALLEADL	265	False	False			35
A8MQ27	NEURL1B	E3 ubiquitin-protein ligase NEURL1B	Homo sapiens (Human)	555	255	45.9	Eukaryota | Metazoa | Chordata | Craniata | Vertebrata | Euteleostomi | Mammalia | Eutheria | Euarchontoglires | Primates | Haplorrhini | Catarrhini | Hominidae | Homo	mut	mut_20786	wt_17331	6	S	E	A8MQ27.S271	ERPRPAESPALLEADL	ERPRPAESPALLEADL	265	False	False	AKT1		32
A8MQ27	NEURL1B	E3 ubiquitin-protein ligase NEURL1B	Homo sapiens (Human)	555	255	45.9	Eukaryota | Metazoa | Chordata | Craniata | Vertebrata | Euteleostomi | Mammalia | Eutheria | Euarchontoglires | Primates | Haplorrhini | Catarrhini | Hominidae | Homo	wt	wt_17333	mut_20788					PASSPALLEADLRFHA	PASSPALLEADLRFHA	269	False	False			32
A8MQ27	NEURL1B	E3 ubiquitin-protein ligase NEURL1B	Homo sapiens (Human)	555	255	45.9	Eukaryota | Metazoa | Chordata | Craniata | Vertebrata | Euteleostomi | Mammalia | Eutheria | Euarchontoglires | Primates | Haplorrhini | Catarrhini | Hominidae | Homo	mut	mut_20788	wt_17333	2	S	E	A8MQ27.S271	PAESPALLEADLRFHA	PAESPALLEADLRFHA	269	False	False	AKT1		24
A8MTJ6	FOXI3	Forkhead box protein I3	Homo sapiens (Human)	420	296	70.5	Eukaryota | Metazoa | Chordata | Craniata | Vertebrata | Euteleostomi | Mammalia | Eutheria | Euarchontoglires | Primates | Haplorrhini | Catarrhini | Hominidae | Homo	wt	wt_28169	mut_34448					EESPSTLLRPSHSPEP	EESPSTLLRPSHSPEP	275	False	False			8
A8MTJ6	FOXI3	Forkhead box protein I3	Homo sapiens (Human)	420	296	70.5	Eukaryota | Metazoa | Chordata | Craniata | Vertebrata | Euteleostomi | Mammalia | Eutheria | Euarchontoglires | Primates | Haplorrhini | Catarrhini | Hominidae | Homo	mut	mut_34448	wt_28169	12	S	E	A8MTJ6.S287	EESPSTLLRPSHEPEP	EESPSTLLRPSHEPEP	275	False	False	CDK1,CDK2,MAPK1,MAPK3,MAPK8		6
A8MTJ6	FOXI3	Forkhead box protein I3	Homo sapiens (Human)	420	296	70.5	Eukaryota | Metazoa | Chordata | Craniata | Vertebrata | Euteleostomi | Mammalia | Eutheria | Euarchontoglires | Primates | Haplorrhini | Catarrhini | Hominidae | Homo	wt	wt_28172	mut_34451					STLLRPSHSPEPPEGT	STLLRPSHSPEPPEGT	279	False	False			9
A8MTJ6	FOXI3	Forkhead box protein I3	Homo sapiens (Human)	420	296	70.5	Eukaryota | Metazoa | Chordata | Craniata | Vertebrata | Euteleostomi | Mammalia | Eutheria | Euarchontoglires | Primates | Haplorrhini | Catarrhini | Hominidae | Homo	mut	mut_34451	wt_28172	8	S	E	A8MTJ6.S287	STLLRPSHEPEPPEGT	STLLRPSHEPEPPEGT	279	False	False	CDK1,CDK2,MAPK1,MAPK3,MAPK8		11
A8MTJ6	FOXI3	Forkhead box protein I3	Homo sapiens (Human)	420	296	70.5	Eukaryota | Metazoa | Chordata | Craniata | Vertebrata | Euteleostomi | Mammalia | Eutheria | Euarchontoglires | Primates | Haplorrhini | Catarrhini | Hominidae | Homo	wt	wt_28171	mut_34450					RPSHSPEPPEGTKSTA	RPSHSPEPPEGTKSTA	283	False	False			8
A8MTJ6	FOXI3	Forkhead box protein I3	Homo sapiens (Human)	420	296	70.5	Eukaryota | Metazoa | Chordata | Craniata | Vertebrata | Euteleostomi | Mammalia | Eutheria | Euarchontoglires | Primates | Haplorrhini | Catarrhini | Hominidae | Homo	mut	mut_34450	wt_28171	4	S	E	A8MTJ6.S287	RPSHEPEPPEGTKSTA	RPSHEPEPPEGTKSTA	283	False	False	CDK1,CDK2,MAPK1,MAPK3,MAPK8		9
A8MTJ6	FOXI3	Forkhead box protein I3	Homo sapiens (Human)	420	296	70.5	Eukaryota | Metazoa | Chordata | Craniata | Vertebrata | Euteleostomi | Mammalia | Eutheria | Euarchontoglires | Primates | Haplorrhini | Catarrhini | Hominidae | Homo	wt	wt_28170	mut_34449					SPEPPEGTKSTASSPG	SPEPPEGTKSTASSPG	287	False	False			8
A8MTJ6	FOXI3	Forkhead box protein I3	Homo sapiens (Human)	420	296	70.5	Eukaryota | Metazoa | Chordata | Craniata | Vertebrata | Euteleostomi | Mammalia | Eutheria | Euarchontoglires | Primates | Haplorrhini | Catarrhini | Hominidae | Homo	mut	mut_34449	wt_28170	0	S	E	A8MTJ6.S287	EPEPPEGTKSTASSPG	EPEPPEGTKSTASSPG	287	False	False	CDK1,CDK2,MAPK1,MAPK3,MAPK8		12
A8MTQ0	NOTO	Homeobox protein notochord	Homo sapiens (Human)	251	118	47	Eukaryota | Metazoa | Chordata | Craniata | Vertebrata | Euteleostomi | Mammalia | Eutheria | Euarchontoglires | Primates | Haplorrhini | Catarrhini | Hominidae | Homo	wt	wt_22402	mut_27129					MPSPRPRGSPPPAPSG	MPSPRPRGSPPPAPSG	1	True	False			4
A8MTQ0	NOTO	Homeobox protein notochord	Homo sapiens (Human)	251	118	47	Eukaryota | Metazoa | Chordata | Craniata | Vertebrata | Euteleostomi | Mammalia | Eutheria | Euarchontoglires | Primates | Haplorrhini | Catarrhini | Hominidae | Homo	mut	mut_27129	wt_22402	8	S	E	A8MTQ0.S9	MPSPRPRGEPPPAPSG	MPSPRPRGEPPPAPSG	1	True	False	CDK1,CDK2,CDK4,CDK5,HIPK2,MAPK1,MAPK14,MAPK3,MAPK8		6
A8MTQ0	NOTO	Homeobox protein notochord	Homo sapiens (Human)	251	118	47	Eukaryota | Metazoa | Chordata | Craniata | Vertebrata | Euteleostomi | Mammalia | Eutheria | Euarchontoglires | Primates | Haplorrhini | Catarrhini | Hominidae | Homo	wt	wt_22403	mut_27130					PRPRGSPPPAPSGSRV	PRPRGSPPPAPSGSRV	4	False	False			0
A8MTQ0	NOTO	Homeobox protein notochord	Homo sapiens (Human)	251	118	47	Eukaryota | Metazoa | Chordata | Craniata | Vertebrata | Euteleostomi | Mammalia | Eutheria | Euarchontoglires | Primates | Haplorrhini | Catarrhini | Hominidae | Homo	mut	mut_27130	wt_22403	5	S	E	A8MTQ0.S9	PRPRGEPPPAPSGSRV	PRPRGEPPPAPSGSRV	4	False	False	CDK1,CDK2,CDK4,CDK5,HIPK2,MAPK1,MAPK14,MAPK3,MAPK8		0
A8MTQ0	NOTO	Homeobox protein notochord	Homo sapiens (Human)	251	118	47	Eukaryota | Metazoa | Chordata | Craniata | Vertebrata | Euteleostomi | Mammalia | Eutheria | Euarchontoglires | Primates | Haplorrhini | Catarrhini | Hominidae | Homo	wt	wt_22404	mut_27131					GSPPPAPSGSRVRPPR	GSPPPAPSGSRVRPPR	8	False	False			9
A8MTQ0	NOTO	Homeobox protein notochord	Homo sapiens (Human)	251	118	47	Eukaryota | Metazoa | Chordata | Craniata | Vertebrata | Euteleostomi | Mammalia | Eutheria | Euarchontoglires | Primates | Haplorrhini | Catarrhini | Hominidae | Homo	mut	mut_27131	wt_22404	1	S	E	A8MTQ0.S9	GEPPPAPSGSRVRPPR	GEPPPAPSGSRVRPPR	8	False	False	CDK1,CDK2,CDK4,CDK5,HIPK2,MAPK1,MAPK14,MAPK3,MAPK8		11
A8MVS5	HIDE1	Protein HIDE1	Homo sapiens (Human)	230	66	28.7	Eukaryota | Metazoa | Chordata | Craniata | Vertebrata | Euteleostomi | Mammalia | Eutheria | Euarchontoglires | Primates | Haplorrhini | Catarrhini | Hominidae | Homo	wt	wt_09957	mut_11925					TTATPSNSRTRKRPTS	TTATPSNSRTRKRPTS	198	False	False			27
A8MVS5	HIDE1	Protein HIDE1	Homo sapiens (Human)	230	66	28.7	Eukaryota | Metazoa | Chordata | Craniata | Vertebrata | Euteleostomi | Mammalia | Eutheria | Euarchontoglires | Primates | Haplorrhini | Catarrhini | Hominidae | Homo	mut	mut_11925	wt_09957	15	S	E	A8MVS5.S213	TTATPSNSRTRKRPTE	TTATPSNSRTRKRPTE	198	False	False	AKT1,RPS6KA1		11
A8MVS5	HIDE1	Protein HIDE1	Homo sapiens (Human)	230	66	28.7	Eukaryota | Metazoa | Chordata | Craniata | Vertebrata | Euteleostomi | Mammalia | Eutheria | Euarchontoglires | Primates | Haplorrhini | Catarrhini | Hominidae | Homo	wt	wt_09955	mut_11923					PSNSRTRKRPTSTSSS	PSNSRTRKRPTSTSSS	202	False	False			20
A8MVS5	HIDE1	Protein HIDE1	Homo sapiens (Human)	230	66	28.7	Eukaryota | Metazoa | Chordata | Craniata | Vertebrata | Euteleostomi | Mammalia | Eutheria | Euarchontoglires | Primates | Haplorrhini | Catarrhini | Hominidae | Homo	mut	mut_11923	wt_09955	11	S	E	A8MVS5.S213	PSNSRTRKRPTETSSS	PSNSRTRKRPTETSSS	202	False	False	AKT1,RPS6KA1		12
A8MVS5	HIDE1	Protein HIDE1	Homo sapiens (Human)	230	66	28.7	Eukaryota | Metazoa | Chordata | Craniata | Vertebrata | Euteleostomi | Mammalia | Eutheria | Euarchontoglires | Primates | Haplorrhini | Catarrhini | Hominidae | Homo	wt	wt_09958	mut_11926					RTRKRPTSTSSSPETP	RTRKRPTSTSSSPETP	206	False	False			4
A8MVS5	HIDE1	Protein HIDE1	Homo sapiens (Human)	230	66	28.7	Eukaryota | Metazoa | Chordata | Craniata | Vertebrata | Euteleostomi | Mammalia | Eutheria | Euarchontoglires | Primates | Haplorrhini | Catarrhini | Hominidae | Homo	mut	mut_11926	wt_09958	7	S	E	A8MVS5.S213	RTRKRPTETSSSPETP	RTRKRPTETSSSPETP	206	False	False	AKT1,RPS6KA1		7
A8MVS5	HIDE1	Protein HIDE1	Homo sapiens (Human)	230	66	28.7	Eukaryota | Metazoa | Chordata | Craniata | Vertebrata | Euteleostomi | Mammalia | Eutheria | Euarchontoglires | Primates | Haplorrhini | Catarrhini | Hominidae | Homo	wt	wt_09956	mut_11924					RPTSTSSSPETPEFST	RPTSTSSSPETPEFST	210	False	False			1
A8MVS5	HIDE1	Protein HIDE1	Homo sapiens (Human)	230	66	28.7	Eukaryota | Metazoa | Chordata | Craniata | Vertebrata | Euteleostomi | Mammalia | Eutheria | Euarchontoglires | Primates | Haplorrhini | Catarrhini | Hominidae | Homo	mut	mut_11924	wt_09956	3	S	E	A8MVS5.S213	RPTETSSSPETPEFST	RPTETSSSPETPEFST	210	False	False	AKT1,RPS6KA1		4
A8MVW0	FAM171A2	Protein FAM171A2	Homo sapiens (Human)	826	483	58.5	Eukaryota | Metazoa | Chordata | Craniata | Vertebrata | Euteleostomi | Mammalia | Eutheria | Euarchontoglires | Primates | Haplorrhini | Catarrhini | Hominidae | Homo	wt	wt_32216	mut_39314					VSLDGRSNSQVRHSYI	VSLDGRSNSQVRHSYI	656	False	False			10
A8MVW0	FAM171A2	Protein FAM171A2	Homo sapiens (Human)	826	483	58.5	Eukaryota | Metazoa | Chordata | Craniata | Vertebrata | Euteleostomi | Mammalia | Eutheria | Euarchontoglires | Primates | Haplorrhini | Catarrhini | Hominidae | Homo	mut	mut_39314	wt_32216	13	S	E	A8MVW0.S669	VSLDGRSNSQVRHEYI	VSLDGRSNSQVRHEYI	656	False	False			4
A8MVW0	FAM171A2	Protein FAM171A2	Homo sapiens (Human)	826	483	58.5	Eukaryota | Metazoa | Chordata | Craniata | Vertebrata | Euteleostomi | Mammalia | Eutheria | Euarchontoglires | Primates | Haplorrhini | Catarrhini | Hominidae | Homo	wt	wt_32213	mut_39311					GRSNSQVRHSYIDLQA	GRSNSQVRHSYIDLQA	660	False	False			20
A8MVW0	FAM171A2	Protein FAM171A2	Homo sapiens (Human)	826	483	58.5	Eukaryota | Metazoa | Chordata | Craniata | Vertebrata | Euteleostomi | Mammalia | Eutheria | Euarchontoglires | Primates | Haplorrhini | Catarrhini | Hominidae | Homo	mut	mut_39311	wt_32213	9	S	E	A8MVW0.S669	GRSNSQVRHEYIDLQA	GRSNSQVRHEYIDLQA	660	False	False			9
A8MVW0	FAM171A2	Protein FAM171A2	Homo sapiens (Human)	826	483	58.5	Eukaryota | Metazoa | Chordata | Craniata | Vertebrata | Euteleostomi | Mammalia | Eutheria | Euarchontoglires | Primates | Haplorrhini | Catarrhini | Hominidae | Homo	wt	wt_32214	mut_39312					SQVRHSYIDLQAGGGA	SQVRHSYIDLQAGGGA	664	False	False			43
A8MVW0	FAM171A2	Protein FAM171A2	Homo sapiens (Human)	826	483	58.5	Eukaryota | Metazoa | Chordata | Craniata | Vertebrata | Euteleostomi | Mammalia | Eutheria | Euarchontoglires | Primates | Haplorrhini | Catarrhini | Hominidae | Homo	mut	mut_39312	wt_32214	5	S	E	A8MVW0.S669	SQVRHEYIDLQAGGGA	SQVRHEYIDLQAGGGA	664	False	False			49
A8MVW0	FAM171A2	Protein FAM171A2	Homo sapiens (Human)	826	483	58.5	Eukaryota | Metazoa | Chordata | Craniata | Vertebrata | Euteleostomi | Mammalia | Eutheria | Euarchontoglires | Primates | Haplorrhini | Catarrhini | Hominidae | Homo	wt	wt_32215	mut_39313					HSYIDLQAGGGARSTD	HSYIDLQAGGGARSTD	668	False	False			8
A8MVW0	FAM171A2	Protein FAM171A2	Homo sapiens (Human)	826	483	58.5	Eukaryota | Metazoa | Chordata | Craniata | Vertebrata | Euteleostomi | Mammalia | Eutheria | Euarchontoglires | Primates | Haplorrhini | Catarrhini | Hominidae | Homo	mut	mut_39313	wt_32215	1	S	E	A8MVW0.S669	HEYIDLQAGGGARSTD	HEYIDLQAGGGARSTD	668	False	False			6
A8MVW0	FAM171A2	Protein FAM171A2	Homo sapiens (Human)	826	483	58.5	Eukaryota | Metazoa | Chordata | Craniata | Vertebrata | Euteleostomi | Mammalia | Eutheria | Euarchontoglires | Primates | Haplorrhini | Catarrhini | Hominidae | Homo	wt	wt_32220	mut_39318					DSSRSSASELRRDSLT	DSSRSSASELRRDSLT	776	False	False			59
A8MVW0	FAM171A2	Protein FAM171A2	Homo sapiens (Human)	826	483	58.5	Eukaryota | Metazoa | Chordata | Craniata | Vertebrata | Euteleostomi | Mammalia | Eutheria | Euarchontoglires | Primates | Haplorrhini | Catarrhini | Hominidae | Homo	mut	mut_39318	wt_32220	13	S	E	A8MVW0.S789	DSSRSSASELRRDELT	DSSRSSASELRRDELT	776	False	False	AURKA,AURKB,PRKACA		15
A8MVW0	FAM171A2	Protein FAM171A2	Homo sapiens (Human)	826	483	58.5	Eukaryota | Metazoa | Chordata | Craniata | Vertebrata | Euteleostomi | Mammalia | Eutheria | Euarchontoglires | Primates | Haplorrhini | Catarrhini | Hominidae | Homo	wt	wt_32219	mut_39317					SSASELRRDSLTSPED	SSASELRRDSLTSPED	780	False	False			15
A8MVW0	FAM171A2	Protein FAM171A2	Homo sapiens (Human)	826	483	58.5	Eukaryota | Metazoa | Chordata | Craniata | Vertebrata | Euteleostomi | Mammalia | Eutheria | Euarchontoglires | Primates | Haplorrhini | Catarrhini | Hominidae | Homo	mut	mut_39317	wt_32219	9	S	E	A8MVW0.S789	SSASELRRDELTSPED	SSASELRRDELTSPED	780	False	False	AURKA,AURKB,PRKACA		15
A8MVW0	FAM171A2	Protein FAM171A2	Homo sapiens (Human)	826	483	58.5	Eukaryota | Metazoa | Chordata | Craniata | Vertebrata | Euteleostomi | Mammalia | Eutheria | Euarchontoglires | Primates | Haplorrhini | Catarrhini | Hominidae | Homo	wt	wt_32217	mut_39315					ELRRDSLTSPEDELGA	ELRRDSLTSPEDELGA	784	False	False			57
A8MVW0	FAM171A2	Protein FAM171A2	Homo sapiens (Human)	826	483	58.5	Eukaryota | Metazoa | Chordata | Craniata | Vertebrata | Euteleostomi | Mammalia | Eutheria | Euarchontoglires | Primates | Haplorrhini | Catarrhini | Hominidae | Homo	mut	mut_39315	wt_32217	5	S	E	A8MVW0.S789	ELRRDELTSPEDELGA	ELRRDELTSPEDELGA	784	False	False	AURKA,AURKB,PRKACA		50
A8MVW0	FAM171A2	Protein FAM171A2	Homo sapiens (Human)	826	483	58.5	Eukaryota | Metazoa | Chordata | Craniata | Vertebrata | Euteleostomi | Mammalia | Eutheria | Euarchontoglires | Primates | Haplorrhini | Catarrhini | Hominidae | Homo	wt	wt_32218	mut_39316					DSLTSPEDELGAEVGD	DSLTSPEDELGAEVGD	788	False	False			49
A8MVW0	FAM171A2	Protein FAM171A2	Homo sapiens (Human)	826	483	58.5	Eukaryota | Metazoa | Chordata | Craniata | Vertebrata | Euteleostomi | Mammalia | Eutheria | Euarchontoglires | Primates | Haplorrhini | Catarrhini | Hominidae | Homo	mut	mut_39316	wt_32218	1	S	E	A8MVW0.S789	DELTSPEDELGAEVGD	DELTSPEDELGAEVGD	788	False	False	AURKA,AURKB,PRKACA		74
A8MYA2	CXorf49B	Uncharacterized protein CXorf49	Homo sapiens (Human)	514	512	99.6	Eukaryota | Metazoa | Chordata | Craniata | Vertebrata | Euteleostomi | Mammalia | Eutheria | Euarchontoglires | Primates | Haplorrhini | Catarrhini | Hominidae | Homo	wt	wt_33021	mut_40376					SAKGPTRLPTHDSDSA	SAKGPTRLPTHDSDSA	192	False	False			15
A8MYA2	CXorf49B	Uncharacterized protein CXorf49	Homo sapiens (Human)	514	512	99.6	Eukaryota | Metazoa | Chordata | Craniata | Vertebrata | Euteleostomi | Mammalia | Eutheria | Euarchontoglires | Primates | Haplorrhini | Catarrhini | Hominidae | Homo	mut	mut_40376	wt_33021	14	S	E	A8MYA2.S206	SAKGPTRLPTHDSDEA	SAKGPTRLPTHDSDEA	192	False	False			17
A8MYA2	CXorf49B	Uncharacterized protein CXorf49	Homo sapiens (Human)	514	512	99.6	Eukaryota | Metazoa | Chordata | Craniata | Vertebrata | Euteleostomi | Mammalia | Eutheria | Euarchontoglires | Primates | Haplorrhini | Catarrhini | Hominidae | Homo	wt	wt_33018	mut_40373					PTRLPTHDSDSADESS	PTRLPTHDSDSADESS	196	False	False			17
A8MYA2	CXorf49B	Uncharacterized protein CXorf49	Homo sapiens (Human)	514	512	99.6	Eukaryota | Metazoa | Chordata | Craniata | Vertebrata | Euteleostomi | Mammalia | Eutheria | Euarchontoglires | Primates | Haplorrhini | Catarrhini | Hominidae | Homo	mut	mut_40373	wt_33018	10	S	E	A8MYA2.S206	PTRLPTHDSDEADESS	PTRLPTHDSDEADESS	196	False	False			34
A8MYA2	CXorf49B	Uncharacterized protein CXorf49	Homo sapiens (Human)	514	512	99.6	Eukaryota | Metazoa | Chordata | Craniata | Vertebrata | Euteleostomi | Mammalia | Eutheria | Euarchontoglires | Primates | Haplorrhini | Catarrhini | Hominidae | Homo	wt	wt_33020	mut_40375					PTHDSDSADESSDLPL	PTHDSDSADESSDLPL	200	False	False			46
A8MYA2	CXorf49B	Uncharacterized protein CXorf49	Homo sapiens (Human)	514	512	99.6	Eukaryota | Metazoa | Chordata | Craniata | Vertebrata | Euteleostomi | Mammalia | Eutheria | Euarchontoglires | Primates | Haplorrhini | Catarrhini | Hominidae | Homo	mut	mut_40375	wt_33020	6	S	E	A8MYA2.S206	PTHDSDEADESSDLPL	PTHDSDEADESSDLPL	200	False	False			42
A8MYA2	CXorf49B	Uncharacterized protein CXorf49	Homo sapiens (Human)	514	512	99.6	Eukaryota | Metazoa | Chordata | Craniata | Vertebrata | Euteleostomi | Mammalia | Eutheria | Euarchontoglires | Primates | Haplorrhini | Catarrhini | Hominidae | Homo	wt	wt_33019	mut_40374					SDSADESSDLPLMKVG	SDSADESSDLPLMKVG	204	False	False			52
A8MYA2	CXorf49B	Uncharacterized protein CXorf49	Homo sapiens (Human)	514	512	99.6	Eukaryota | Metazoa | Chordata | Craniata | Vertebrata | Euteleostomi | Mammalia | Eutheria | Euarchontoglires | Primates | Haplorrhini | Catarrhini | Hominidae | Homo	mut	mut_40374	wt_33019	2	S	E	A8MYA2.S206	SDEADESSDLPLMKVG	SDEADESSDLPLMKVG	204	False	False			17
A9YTQ3	AHRR	Aryl hydrocarbon receptor repressor	Homo sapiens (Human)	701	465	66.3	Eukaryota | Metazoa | Chordata | Craniata | Vertebrata | Euteleostomi | Mammalia | Eutheria | Euarchontoglires | Primates | Haplorrhini | Catarrhini | Hominidae | Homo	wt	wt_08373	mut_10033					VVQEQSSRQPAAGAPS	VVQEQSSRQPAAGAPS	86	False	False			2
A9YTQ3	AHRR	Aryl hydrocarbon receptor repressor	Homo sapiens (Human)	701	465	66.3	Eukaryota | Metazoa | Chordata | Craniata | Vertebrata | Euteleostomi | Mammalia | Eutheria | Euarchontoglires | Primates | Haplorrhini | Catarrhini | Hominidae | Homo	mut	mut_10033	wt_08373	15	S	E	A9YTQ3.S101	VVQEQSSRQPAAGAPE	VVQEQSSRQPAAGAPE	86	False	False	CDK1,MAPK1,MAPK14,MAPK3,MAPK8		0
A9YTQ3	AHRR	Aryl hydrocarbon receptor repressor	Homo sapiens (Human)	701	465	66.3	Eukaryota | Metazoa | Chordata | Craniata | Vertebrata | Euteleostomi | Mammalia | Eutheria | Euarchontoglires | Primates | Haplorrhini | Catarrhini | Hominidae | Homo	wt	wt_08371	mut_10031					QSSRQPAAGAPSPGDS	QSSRQPAAGAPSPGDS	90	False	False			1
A9YTQ3	AHRR	Aryl hydrocarbon receptor repressor	Homo sapiens (Human)	701	465	66.3	Eukaryota | Metazoa | Chordata | Craniata | Vertebrata | Euteleostomi | Mammalia | Eutheria | Euarchontoglires | Primates | Haplorrhini | Catarrhini | Hominidae | Homo	mut	mut_10031	wt_08371	11	S	E	A9YTQ3.S101	QSSRQPAAGAPEPGDS	QSSRQPAAGAPEPGDS	90	False	False	CDK1,MAPK1,MAPK14,MAPK3,MAPK8		1
A9YTQ3	AHRR	Aryl hydrocarbon receptor repressor	Homo sapiens (Human)	701	465	66.3	Eukaryota | Metazoa | Chordata | Craniata | Vertebrata | Euteleostomi | Mammalia | Eutheria | Euarchontoglires | Primates | Haplorrhini | Catarrhini | Hominidae | Homo	wt	wt_08374	mut_10034					QPAAGAPSPGDSCPLA	QPAAGAPSPGDSAPLA	94	False	False			0
A9YTQ3	AHRR	Aryl hydrocarbon receptor repressor	Homo sapiens (Human)	701	465	66.3	Eukaryota | Metazoa | Chordata | Craniata | Vertebrata | Euteleostomi | Mammalia | Eutheria | Euarchontoglires | Primates | Haplorrhini | Catarrhini | Hominidae | Homo	mut	mut_10034	wt_08374	7	S	E	A9YTQ3.S101	QPAAGAPEPGDSCPLA	QPAAGAPEPGDSAPLA	94	False	False	CDK1,MAPK1,MAPK14,MAPK3,MAPK8		0
A9YTQ3	AHRR	Aryl hydrocarbon receptor repressor	Homo sapiens (Human)	701	465	66.3	Eukaryota | Metazoa | Chordata | Craniata | Vertebrata | Euteleostomi | Mammalia | Eutheria | Euarchontoglires | Primates | Haplorrhini | Catarrhini | Hominidae | Homo	wt	wt_08372	mut_10032					GAPSPGDSCPLAGSAV	GAPSPGDSAPLAGSAV	98	False	False			0
A9YTQ3	AHRR	Aryl hydrocarbon receptor repressor	Homo sapiens (Human)	701	465	66.3	Eukaryota | Metazoa | Chordata | Craniata | Vertebrata | Euteleostomi | Mammalia | Eutheria | Euarchontoglires | Primates | Haplorrhini | Catarrhini | Hominidae | Homo	mut	mut_10032	wt_08372	3	S	E	A9YTQ3.S101	GAPEPGDSCPLAGSAV	GAPEPGDSAPLAGSAV	98	False	False	CDK1,MAPK1,MAPK14,MAPK3,MAPK8		0
B0FP48	UPK3BL1	Uroplakin-3b-like protein 1	Homo sapiens (Human)	263	59	22.4	Eukaryota | Metazoa | Chordata | Craniata | Vertebrata | Euteleostomi | Mammalia | Eutheria | Euarchontoglires | Primates | Haplorrhini | Catarrhini | Hominidae | Homo	wt	wt_21265	mut_25761					RSTSLSGPEEAGSVRR	RSTSLSGPEEAGSVRR	233	False	False			1
B0FP48	UPK3BL1	Uroplakin-3b-like protein 1	Homo sapiens (Human)	263	59	22.4	Eukaryota | Metazoa | Chordata | Craniata | Vertebrata | Euteleostomi | Mammalia | Eutheria | Euarchontoglires | Primates | Haplorrhini | Catarrhini | Hominidae | Homo	mut	mut_25761	wt_21265	12	S	E	B0FP48.S245	RSTSLSGPEEAGEVRR	RSTSLSGPEEAGEVRR	233	False	False			0
B0FP48	UPK3BL1	Uroplakin-3b-like protein 1	Homo sapiens (Human)	263	59	22.4	Eukaryota | Metazoa | Chordata | Craniata | Vertebrata | Euteleostomi | Mammalia | Eutheria | Euarchontoglires | Primates | Haplorrhini | Catarrhini | Hominidae | Homo	wt	wt_21267	mut_25763					LSGPEEAGSVRRYTTH	LSGPEEAGSVRRYTTH	237	False	False			1
B0FP48	UPK3BL1	Uroplakin-3b-like protein 1	Homo sapiens (Human)	263	59	22.4	Eukaryota | Metazoa | Chordata | Craniata | Vertebrata | Euteleostomi | Mammalia | Eutheria | Euarchontoglires | Primates | Haplorrhini | Catarrhini | Hominidae | Homo	mut	mut_25763	wt_21267	8	S	E	B0FP48.S245	LSGPEEAGEVRRYTTH	LSGPEEAGEVRRYTTH	237	False	False			0
B0FP48	UPK3BL1	Uroplakin-3b-like protein 1	Homo sapiens (Human)	263	59	22.4	Eukaryota | Metazoa | Chordata | Craniata | Vertebrata | Euteleostomi | Mammalia | Eutheria | Euarchontoglires | Primates | Haplorrhini | Catarrhini | Hominidae | Homo	wt	wt_21266	mut_25762					EEAGSVRRYTTHLAFS	EEAGSVRRYTTHLAFS	241	False	False			17
B0FP48	UPK3BL1	Uroplakin-3b-like protein 1	Homo sapiens (Human)	263	59	22.4	Eukaryota | Metazoa | Chordata | Craniata | Vertebrata | Euteleostomi | Mammalia | Eutheria | Euarchontoglires | Primates | Haplorrhini | Catarrhini | Hominidae | Homo	mut	mut_25762	wt_21266	4	S	E	B0FP48.S245	EEAGEVRRYTTHLAFS	EEAGEVRRYTTHLAFS	241	False	False			16
B0FP48	UPK3BL1	Uroplakin-3b-like protein 1	Homo sapiens (Human)	263	59	22.4	Eukaryota | Metazoa | Chordata | Craniata | Vertebrata | Euteleostomi | Mammalia | Eutheria | Euarchontoglires | Primates | Haplorrhini | Catarrhini | Hominidae | Homo	wt	wt_21268	mut_25764					SVRRYTTHLAFSTPAE	SVRRYTTHLAFSTPAE	245	False	False			72
B0FP48	UPK3BL1	Uroplakin-3b-like protein 1	Homo sapiens (Human)	263	59	22.4	Eukaryota | Metazoa | Chordata | Craniata | Vertebrata | Euteleostomi | Mammalia | Eutheria | Euarchontoglires | Primates | Haplorrhini | Catarrhini | Hominidae | Homo	mut	mut_25764	wt_21268	0	S	E	B0FP48.S245	EVRRYTTHLAFSTPAE	EVRRYTTHLAFSTPAE	245	False	False			51
B0I1T2	MYO1G	Unconventional myosin-Ig	Homo sapiens (Human)	1018	128	12.6	Eukaryota | Metazoa | Chordata | Craniata | Vertebrata | Euteleostomi | Mammalia | Eutheria | Euarchontoglires | Primates | Haplorrhini | Catarrhini | Hominidae | Homo	wt	wt_05775	mut_06975					VRRLISVEPRPEQPEP	VRRLISVEPRPEQPEP	987	False	False			9
B0I1T2	MYO1G	Unconventional myosin-Ig	Homo sapiens (Human)	1018	128	12.6	Eukaryota | Metazoa | Chordata | Craniata | Vertebrata | Euteleostomi | Mammalia | Eutheria | Euarchontoglires | Primates | Haplorrhini | Catarrhini | Hominidae | Homo	mut	mut_06975	wt_05775	5	S	E	B0I1T2.S992	VRRLIEVEPRPEQPEP	VRRLIEVEPRPEQPEP	987	False	False			12
B0I1T2	MYO1G	Unconventional myosin-Ig	Homo sapiens (Human)	1018	128	12.6	Eukaryota | Metazoa | Chordata | Craniata | Vertebrata | Euteleostomi | Mammalia | Eutheria | Euarchontoglires | Primates | Haplorrhini | Catarrhini | Hominidae | Homo	wt	wt_05776	mut_06976					ISVEPRPEQPEPDFRC	ISVEPRPEQPEPDFRA	991	False	False			8
B0I1T2	MYO1G	Unconventional myosin-Ig	Homo sapiens (Human)	1018	128	12.6	Eukaryota | Metazoa | Chordata | Craniata | Vertebrata | Euteleostomi | Mammalia | Eutheria | Euarchontoglires | Primates | Haplorrhini | Catarrhini | Hominidae | Homo	mut	mut_06976	wt_05776	1	S	E	B0I1T2.S992	IEVEPRPEQPEPDFRC	IEVEPRPEQPEPDFRA	991	False	False			3
B0YJ81	HACD1	Very-long-chain (3R)-3-hydroxyacyl-CoA dehydratase 1	Homo sapiens (Human)	288	60	20.8	Eukaryota | Metazoa | Chordata | Craniata | Vertebrata | Euteleostomi | Mammalia | Eutheria | Euarchontoglires | Primates | Haplorrhini | Catarrhini | Hominidae | Homo	wt	wt_06186	mut_07456					AAAGSGSRAAGWAGSP	AAAGSGSRAAGWAGSP	8	False	False			0
B0YJ81	HACD1	Very-long-chain (3R)-3-hydroxyacyl-CoA dehydratase 1	Homo sapiens (Human)	288	60	20.8	Eukaryota | Metazoa | Chordata | Craniata | Vertebrata | Euteleostomi | Mammalia | Eutheria | Euarchontoglires | Primates | Haplorrhini | Catarrhini | Hominidae | Homo	mut	mut_07456	wt_06186	14	S	E	B0YJ81.S22	AAAGSGSRAAGWAGEP	AAAGSGSRAAGWAGEP	8	False	False	CDK1,MAPK1,MAPK3,MAPK8		0
B0YJ81	HACD1	Very-long-chain (3R)-3-hydroxyacyl-CoA dehydratase 1	Homo sapiens (Human)	288	60	20.8	Eukaryota | Metazoa | Chordata | Craniata | Vertebrata | Euteleostomi | Mammalia | Eutheria | Euarchontoglires | Primates | Haplorrhini | Catarrhini | Hominidae | Homo	wt	wt_06185	mut_07455					SGSRAAGWAGSPPTLL	SGSRAAGWAGSPPTLL	12	False	False			9
B0YJ81	HACD1	Very-long-chain (3R)-3-hydroxyacyl-CoA dehydratase 1	Homo sapiens (Human)	288	60	20.8	Eukaryota | Metazoa | Chordata | Craniata | Vertebrata | Euteleostomi | Mammalia | Eutheria | Euarchontoglires | Primates | Haplorrhini | Catarrhini | Hominidae | Homo	mut	mut_07455	wt_06185	10	S	E	B0YJ81.S22	SGSRAAGWAGEPPTLL	SGSRAAGWAGEPPTLL	12	False	False	CDK1,MAPK1,MAPK3,MAPK8		8
B0YJ81	HACD1	Very-long-chain (3R)-3-hydroxyacyl-CoA dehydratase 1	Homo sapiens (Human)	288	60	20.8	Eukaryota | Metazoa | Chordata | Craniata | Vertebrata | Euteleostomi | Mammalia | Eutheria | Euarchontoglires | Primates | Haplorrhini | Catarrhini | Hominidae | Homo	wt	wt_06184	mut_07452;mut_07453					AAGWAGSPPTLLPLSP	AAGWAGSPPTLLPLSP	16	False	False			29
B0YJ81	HACD1	Very-long-chain (3R)-3-hydroxyacyl-CoA dehydratase 1	Homo sapiens (Human)	288	60	20.8	Eukaryota | Metazoa | Chordata | Craniata | Vertebrata | Euteleostomi | Mammalia | Eutheria | Euarchontoglires | Primates | Haplorrhini | Catarrhini | Hominidae | Homo	mut	mut_07453	wt_06184	6	S	E	B0YJ81.S22	AAGWAGEPPTLLPLSP	AAGWAGEPPTLLPLSP	16	False	False	CDK1,MAPK1,MAPK3,MAPK8		46
B0YJ81	HACD1	Very-long-chain (3R)-3-hydroxyacyl-CoA dehydratase 1	Homo sapiens (Human)	288	60	20.8	Eukaryota | Metazoa | Chordata | Craniata | Vertebrata | Euteleostomi | Mammalia | Eutheria | Euarchontoglires | Primates | Haplorrhini | Catarrhini | Hominidae | Homo	mut	mut_07452	wt_06184	14	S	E	B0YJ81.S30	AAGWAGSPPTLLPLEP	AAGWAGSPPTLLPLEP	16	False	False	CDK1,CDK2,CDK4,CDK5,MAPK1,MAPK14,MAPK3,MAPK8		18
B0YJ81	HACD1	Very-long-chain (3R)-3-hydroxyacyl-CoA dehydratase 1	Homo sapiens (Human)	288	60	20.8	Eukaryota | Metazoa | Chordata | Craniata | Vertebrata | Euteleostomi | Mammalia | Eutheria | Euarchontoglires | Primates | Haplorrhini | Catarrhini | Hominidae | Homo	wt	wt_06182	mut_07447;mut_07451;mut_07454					AGSPPTLLPLSPTSPR	AGSPPTLLPLSPTSPR	20	False	False			41
B0YJ81	HACD1	Very-long-chain (3R)-3-hydroxyacyl-CoA dehydratase 1	Homo sapiens (Human)	288	60	20.8	Eukaryota | Metazoa | Chordata | Craniata | Vertebrata | Euteleostomi | Mammalia | Eutheria | Euarchontoglires | Primates | Haplorrhini | Catarrhini | Hominidae | Homo	mut	mut_07454	wt_06182	2	S	E	B0YJ81.S22	AGEPPTLLPLSPTSPR	AGEPPTLLPLSPTSPR	20	False	False	CDK1,MAPK1,MAPK3,MAPK8		38
B0YJ81	HACD1	Very-long-chain (3R)-3-hydroxyacyl-CoA dehydratase 1	Homo sapiens (Human)	288	60	20.8	Eukaryota | Metazoa | Chordata | Craniata | Vertebrata | Euteleostomi | Mammalia | Eutheria | Euarchontoglires | Primates | Haplorrhini | Catarrhini | Hominidae | Homo	mut	mut_07451	wt_06182	10	S	E	B0YJ81.S30	AGSPPTLLPLEPTSPR	AGSPPTLLPLEPTSPR	20	False	False	CDK1,CDK2,CDK4,CDK5,MAPK1,MAPK14,MAPK3,MAPK8		38
B0YJ81	HACD1	Very-long-chain (3R)-3-hydroxyacyl-CoA dehydratase 1	Homo sapiens (Human)	288	60	20.8	Eukaryota | Metazoa | Chordata | Craniata | Vertebrata | Euteleostomi | Mammalia | Eutheria | Euarchontoglires | Primates | Haplorrhini | Catarrhini | Hominidae | Homo	mut	mut_07447	wt_06182	12	T	E	B0YJ81.T32	AGSPPTLLPLSPESPR	AGSPPTLLPLSPESPR	20	False	False			13
B0YJ81	HACD1	Very-long-chain (3R)-3-hydroxyacyl-CoA dehydratase 1	Homo sapiens (Human)	288	60	20.8	Eukaryota | Metazoa | Chordata | Craniata | Vertebrata | Euteleostomi | Mammalia | Eutheria | Euarchontoglires | Primates | Haplorrhini | Catarrhini | Hominidae | Homo	wt	wt_06183	mut_07448;mut_07449					PTLLPLSPTSPRCAAT	PTLLPLSPTSPRAAAT	24	False	False			17
B0YJ81	HACD1	Very-long-chain (3R)-3-hydroxyacyl-CoA dehydratase 1	Homo sapiens (Human)	288	60	20.8	Eukaryota | Metazoa | Chordata | Craniata | Vertebrata | Euteleostomi | Mammalia | Eutheria | Euarchontoglires | Primates | Haplorrhini | Catarrhini | Hominidae | Homo	mut	mut_07449	wt_06183	6	S	E	B0YJ81.S30	PTLLPLEPTSPRCAAT	PTLLPLEPTSPRAAAT	24	False	False	CDK1,CDK2,CDK4,CDK5,MAPK1,MAPK14,MAPK3,MAPK8		20
B0YJ81	HACD1	Very-long-chain (3R)-3-hydroxyacyl-CoA dehydratase 1	Homo sapiens (Human)	288	60	20.8	Eukaryota | Metazoa | Chordata | Craniata | Vertebrata | Euteleostomi | Mammalia | Eutheria | Euarchontoglires | Primates | Haplorrhini | Catarrhini | Hominidae | Homo	mut	mut_07448	wt_06183	8	T	E	B0YJ81.T32	PTLLPLSPESPRCAAT	PTLLPLSPESPRAAAT	24	False	False			7
B0YJ81	HACD1	Very-long-chain (3R)-3-hydroxyacyl-CoA dehydratase 1	Homo sapiens (Human)	288	60	20.8	Eukaryota | Metazoa | Chordata | Craniata | Vertebrata | Euteleostomi | Mammalia | Eutheria | Euarchontoglires | Primates | Haplorrhini | Catarrhini | Hominidae | Homo	wt	wt_06180	mut_07445;mut_07450					PLSPTSPRCAATMASS	PLSPTSPRAAATMASS	28	False	False			16
B0YJ81	HACD1	Very-long-chain (3R)-3-hydroxyacyl-CoA dehydratase 1	Homo sapiens (Human)	288	60	20.8	Eukaryota | Metazoa | Chordata | Craniata | Vertebrata | Euteleostomi | Mammalia | Eutheria | Euarchontoglires | Primates | Haplorrhini | Catarrhini | Hominidae | Homo	mut	mut_07450	wt_06180	2	S	E	B0YJ81.S30	PLEPTSPRCAATMASS	PLEPTSPRAAATMASS	28	False	False	CDK1,CDK2,CDK4,CDK5,MAPK1,MAPK14,MAPK3,MAPK8		15
B0YJ81	HACD1	Very-long-chain (3R)-3-hydroxyacyl-CoA dehydratase 1	Homo sapiens (Human)	288	60	20.8	Eukaryota | Metazoa | Chordata | Craniata | Vertebrata | Euteleostomi | Mammalia | Eutheria | Euarchontoglires | Primates | Haplorrhini | Catarrhini | Hominidae | Homo	mut	mut_07445	wt_06180	4	T	E	B0YJ81.T32	PLSPESPRCAATMASS	PLSPESPRAAATMASS	28	False	False			7
B0YJ81	HACD1	Very-long-chain (3R)-3-hydroxyacyl-CoA dehydratase 1	Homo sapiens (Human)	288	60	20.8	Eukaryota | Metazoa | Chordata | Craniata | Vertebrata | Euteleostomi | Mammalia | Eutheria | Euarchontoglires | Primates | Haplorrhini | Catarrhini | Hominidae | Homo	wt	wt_06181	mut_07446					TSPRCAATMASSDEDG	TSPRAAATMASSDEDG	32	False	False			26
B0YJ81	HACD1	Very-long-chain (3R)-3-hydroxyacyl-CoA dehydratase 1	Homo sapiens (Human)	288	60	20.8	Eukaryota | Metazoa | Chordata | Craniata | Vertebrata | Euteleostomi | Mammalia | Eutheria | Euarchontoglires | Primates | Haplorrhini | Catarrhini | Hominidae | Homo	mut	mut_07446	wt_06181	0	T	E	B0YJ81.T32	ESPRCAATMASSDEDG	ESPRAAATMASSDEDG	32	False	False			8
B1AJZ9	FHAD1	Forkhead-associated domain-containing protein 1	Homo sapiens (Human)	1412	1022	72.4	Eukaryota | Metazoa | Chordata | Craniata | Vertebrata | Euteleostomi | Mammalia | Eutheria | Euarchontoglires | Primates | Haplorrhini | Catarrhini | Hominidae | Homo	wt	wt_15841	mut_19048					LEEERKRMQELESLLA	LEEERKRMQELESLLA	705	False	False			22
B1AJZ9	FHAD1	Forkhead-associated domain-containing protein 1	Homo sapiens (Human)	1412	1022	72.4	Eukaryota | Metazoa | Chordata | Craniata | Vertebrata | Euteleostomi | Mammalia | Eutheria | Euarchontoglires | Primates | Haplorrhini | Catarrhini | Hominidae | Homo	mut	mut_19048	wt_15841	12	S	E	B1AJZ9.S717	LEEERKRMQELEELLA	LEEERKRMQELEELLA	705	False	False			21
B1AJZ9	FHAD1	Forkhead-associated domain-containing protein 1	Homo sapiens (Human)	1412	1022	72.4	Eukaryota | Metazoa | Chordata | Craniata | Vertebrata | Euteleostomi | Mammalia | Eutheria | Euarchontoglires | Primates | Haplorrhini | Catarrhini | Hominidae | Homo	wt	wt_15843	mut_19050					RKRMQELESLLAQQKK	RKRMQELESLLAQQKK	709	False	False			0
B1AJZ9	FHAD1	Forkhead-associated domain-containing protein 1	Homo sapiens (Human)	1412	1022	72.4	Eukaryota | Metazoa | Chordata | Craniata | Vertebrata | Euteleostomi | Mammalia | Eutheria | Euarchontoglires | Primates | Haplorrhini | Catarrhini | Hominidae | Homo	mut	mut_19050	wt_15843	8	S	E	B1AJZ9.S717	RKRMQELEELLAQQKK	RKRMQELEELLAQQKK	709	False	False			0
B1AJZ9	FHAD1	Forkhead-associated domain-containing protein 1	Homo sapiens (Human)	1412	1022	72.4	Eukaryota | Metazoa | Chordata | Craniata | Vertebrata | Euteleostomi | Mammalia | Eutheria | Euarchontoglires | Primates | Haplorrhini | Catarrhini | Hominidae | Homo	wt	wt_15842	mut_19049					QELESLLAQQKKALAK	QELESLLAQQKKALAK	713	False	False			2
B1AJZ9	FHAD1	Forkhead-associated domain-containing protein 1	Homo sapiens (Human)	1412	1022	72.4	Eukaryota | Metazoa | Chordata | Craniata | Vertebrata | Euteleostomi | Mammalia | Eutheria | Euarchontoglires | Primates | Haplorrhini | Catarrhini | Hominidae | Homo	mut	mut_19049	wt_15842	4	S	E	B1AJZ9.S717	QELEELLAQQKKALAK	QELEELLAQQKKALAK	713	False	False			4
B1AJZ9	FHAD1	Forkhead-associated domain-containing protein 1	Homo sapiens (Human)	1412	1022	72.4	Eukaryota | Metazoa | Chordata | Craniata | Vertebrata | Euteleostomi | Mammalia | Eutheria | Euarchontoglires | Primates | Haplorrhini | Catarrhini | Hominidae | Homo	wt	wt_15844	mut_19051					SLLAQQKKALAKSITQ	SLLAQQKKALAKSITQ	717	False	False			0
B1AJZ9	FHAD1	Forkhead-associated domain-containing protein 1	Homo sapiens (Human)	1412	1022	72.4	Eukaryota | Metazoa | Chordata | Craniata | Vertebrata | Euteleostomi | Mammalia | Eutheria | Euarchontoglires | Primates | Haplorrhini | Catarrhini | Hominidae | Homo	mut	mut_19051	wt_15844	0	S	E	B1AJZ9.S717	ELLAQQKKALAKSITQ	ELLAQQKKALAKSITQ	717	False	False			1
B1AK53	ESPN	Espin	Homo sapiens (Human)	854	600	70.3	Eukaryota | Metazoa | Chordata | Craniata | Vertebrata | Euteleostomi | Mammalia | Eutheria | Euarchontoglires | Primates | Haplorrhini | Catarrhini | Hominidae | Homo	wt	wt_21477	mut_26019					NLSVEHRVLSRDPSAE	NLSVEHRVLSRDPSAE	329	False	False			96
B1AK53	ESPN	Espin	Homo sapiens (Human)	854	600	70.3	Eukaryota | Metazoa | Chordata | Craniata | Vertebrata | Euteleostomi | Mammalia | Eutheria | Euarchontoglires | Primates | Haplorrhini | Catarrhini | Hominidae | Homo	mut	mut_26019	wt_21477	13	S	E	B1AK53.S342	NLSVEHRVLSRDPEAE	NLSVEHRVLSRDPEAE	329	False	False	CHEK1		21
B1AK53	ESPN	Espin	Homo sapiens (Human)	854	600	70.3	Eukaryota | Metazoa | Chordata | Craniata | Vertebrata | Euteleostomi | Mammalia | Eutheria | Euarchontoglires | Primates | Haplorrhini | Catarrhini | Hominidae | Homo	wt	wt_21479	mut_26021					EHRVLSRDPSAELEAK	EHRVLSRDPSAELEAK	333	False	False			3
B1AK53	ESPN	Espin	Homo sapiens (Human)	854	600	70.3	Eukaryota | Metazoa | Chordata | Craniata | Vertebrata | Euteleostomi | Mammalia | Eutheria | Euarchontoglires | Primates | Haplorrhini | Catarrhini | Hominidae | Homo	mut	mut_26021	wt_21479	9	S	E	B1AK53.S342	EHRVLSRDPEAELEAK	EHRVLSRDPEAELEAK	333	False	False	CHEK1		10
B1AK53	ESPN	Espin	Homo sapiens (Human)	854	600	70.3	Eukaryota | Metazoa | Chordata | Craniata | Vertebrata | Euteleostomi | Mammalia | Eutheria | Euarchontoglires | Primates | Haplorrhini | Catarrhini | Hominidae | Homo	wt	wt_21478	mut_26020					LSRDPSAELEAKQPDS	LSRDPSAELEAKQPDS	337	False	False			14
B1AK53	ESPN	Espin	Homo sapiens (Human)	854	600	70.3	Eukaryota | Metazoa | Chordata | Craniata | Vertebrata | Euteleostomi | Mammalia | Eutheria | Euarchontoglires | Primates | Haplorrhini | Catarrhini | Hominidae | Homo	mut	mut_26020	wt_21478	5	S	E	B1AK53.S342	LSRDPEAELEAKQPDS	LSRDPEAELEAKQPDS	337	False	False	CHEK1		13
B1AK53	ESPN	Espin	Homo sapiens (Human)	854	600	70.3	Eukaryota | Metazoa | Chordata | Craniata | Vertebrata | Euteleostomi | Mammalia | Eutheria | Euarchontoglires | Primates | Haplorrhini | Catarrhini | Hominidae | Homo	wt	wt_21480	mut_26022					PSAELEAKQPDSGMSS	PSAELEAKQPDSGMSS	341	False	False			18
B1AK53	ESPN	Espin	Homo sapiens (Human)	854	600	70.3	Eukaryota | Metazoa | Chordata | Craniata | Vertebrata | Euteleostomi | Mammalia | Eutheria | Euarchontoglires | Primates | Haplorrhini | Catarrhini | Hominidae | Homo	mut	mut_26022	wt_21480	1	S	E	B1AK53.S342	PEAELEAKQPDSGMSS	PEAELEAKQPDSGMSS	341	False	False	CHEK1		24
B2RBV5		Putative MORF4 family-associated protein 1-like protein UPP	Homo sapiens (Human)	119	92	77.3	Eukaryota | Metazoa | Chordata | Craniata | Vertebrata | Euteleostomi | Mammalia | Eutheria | Euarchontoglires | Primates | Haplorrhini | Catarrhini | Hominidae | Homo	wt	wt_25331	mut_30859					VDADEAREPREEPGSP	VDADEAREPREEPGSP	4	False	False			25
B2RBV5		Putative MORF4 family-associated protein 1-like protein UPP	Homo sapiens (Human)	119	92	77.3	Eukaryota | Metazoa | Chordata | Craniata | Vertebrata | Euteleostomi | Mammalia | Eutheria | Euarchontoglires | Primates | Haplorrhini | Catarrhini | Hominidae | Homo	mut	mut_30859	wt_25331	14	S	E	B2RBV5.S18	VDADEAREPREEPGEP	VDADEAREPREEPGEP	4	False	False	CDK1,CDK2,CDK4,CDK5,MAPK1,MAPK14,MAPK3,MAPK8		67
B2RBV5		Putative MORF4 family-associated protein 1-like protein UPP	Homo sapiens (Human)	119	92	77.3	Eukaryota | Metazoa | Chordata | Craniata | Vertebrata | Euteleostomi | Mammalia | Eutheria | Euarchontoglires | Primates | Haplorrhini | Catarrhini | Hominidae | Homo	wt	wt_25332	mut_30860					EAREPREEPGSPLSPA	EAREPREEPGSPLSPA	8	False	False			0
B2RBV5		Putative MORF4 family-associated protein 1-like protein UPP	Homo sapiens (Human)	119	92	77.3	Eukaryota | Metazoa | Chordata | Craniata | Vertebrata | Euteleostomi | Mammalia | Eutheria | Euarchontoglires | Primates | Haplorrhini | Catarrhini | Hominidae | Homo	mut	mut_30860	wt_25332	10	S	E	B2RBV5.S18	EAREPREEPGEPLSPA	EAREPREEPGEPLSPA	8	False	False	CDK1,CDK2,CDK4,CDK5,MAPK1,MAPK14,MAPK3,MAPK8		0
B2RBV5		Putative MORF4 family-associated protein 1-like protein UPP	Homo sapiens (Human)	119	92	77.3	Eukaryota | Metazoa | Chordata | Craniata | Vertebrata | Euteleostomi | Mammalia | Eutheria | Euarchontoglires | Primates | Haplorrhini | Catarrhini | Hominidae | Homo	wt	wt_25329	mut_30857					PREEPGSPLSPAPRAG	PREEPGSPLSPAPRAG	12	False	False			6
B2RBV5		Putative MORF4 family-associated protein 1-like protein UPP	Homo sapiens (Human)	119	92	77.3	Eukaryota | Metazoa | Chordata | Craniata | Vertebrata | Euteleostomi | Mammalia | Eutheria | Euarchontoglires | Primates | Haplorrhini | Catarrhini | Hominidae | Homo	mut	mut_30857	wt_25329	6	S	E	B2RBV5.S18	PREEPGEPLSPAPRAG	PREEPGEPLSPAPRAG	12	False	False	CDK1,CDK2,CDK4,CDK5,MAPK1,MAPK14,MAPK3,MAPK8		12
B2RBV5		Putative MORF4 family-associated protein 1-like protein UPP	Homo sapiens (Human)	119	92	77.3	Eukaryota | Metazoa | Chordata | Craniata | Vertebrata | Euteleostomi | Mammalia | Eutheria | Euarchontoglires | Primates | Haplorrhini | Catarrhini | Hominidae | Homo	wt	wt_25330	mut_30858					PGSPLSPAPRAGRENL	PGSPLSPAPRAGRENL	16	False	False			8
B2RBV5		Putative MORF4 family-associated protein 1-like protein UPP	Homo sapiens (Human)	119	92	77.3	Eukaryota | Metazoa | Chordata | Craniata | Vertebrata | Euteleostomi | Mammalia | Eutheria | Euarchontoglires | Primates | Haplorrhini | Catarrhini | Hominidae | Homo	mut	mut_30858	wt_25330	2	S	E	B2RBV5.S18	PGEPLSPAPRAGRENL	PGEPLSPAPRAGRENL	16	False	False	CDK1,CDK2,CDK4,CDK5,MAPK1,MAPK14,MAPK3,MAPK8		3
B2RTY4	MYO9A	Unconventional myosin-IXa	Homo sapiens (Human)	2548	995	39.1	Eukaryota | Metazoa | Chordata | Craniata | Vertebrata | Euteleostomi | Mammalia | Eutheria | Euarchontoglires | Primates | Haplorrhini | Catarrhini | Hominidae | Homo	wt	wt_20265	mut_24475					FSLELLKVRSLGGISP	FSLELLKVRSLGGISP	1285	False	False			0
B2RTY4	MYO9A	Unconventional myosin-IXa	Homo sapiens (Human)	2548	995	39.1	Eukaryota | Metazoa | Chordata | Craniata | Vertebrata | Euteleostomi | Mammalia | Eutheria | Euarchontoglires | Primates | Haplorrhini | Catarrhini | Hominidae | Homo	mut	mut_24475	wt_20265	14	S	E	B2RTY4.S1299	FSLELLKVRSLGGIEP	FSLELLKVRSLGGIEP	1285	False	False	CDK1,MAPK8		4
B2RTY4	MYO9A	Unconventional myosin-IXa	Homo sapiens (Human)	2548	995	39.1	Eukaryota | Metazoa | Chordata | Craniata | Vertebrata | Euteleostomi | Mammalia | Eutheria | Euarchontoglires | Primates | Haplorrhini | Catarrhini | Hominidae | Homo	wt	wt_20263	mut_24473					LLKVRSLGGISPSEDR	LLKVRSLGGISPSEDR	1289	False	False			4
B2RTY4	MYO9A	Unconventional myosin-IXa	Homo sapiens (Human)	2548	995	39.1	Eukaryota | Metazoa | Chordata | Craniata | Vertebrata | Euteleostomi | Mammalia | Eutheria | Euarchontoglires | Primates | Haplorrhini | Catarrhini | Hominidae | Homo	mut	mut_24473	wt_20263	10	S	E	B2RTY4.S1299	LLKVRSLGGIEPSEDR	LLKVRSLGGIEPSEDR	1289	False	False	CDK1,MAPK8		8
B2RTY4	MYO9A	Unconventional myosin-IXa	Homo sapiens (Human)	2548	995	39.1	Eukaryota | Metazoa | Chordata | Craniata | Vertebrata | Euteleostomi | Mammalia | Eutheria | Euarchontoglires | Primates | Haplorrhini | Catarrhini | Hominidae | Homo	wt	wt_20264	mut_24474					RSLGGISPSEDRRWST	RSLGGISPSEDRRWST	1293	False	False			5
B2RTY4	MYO9A	Unconventional myosin-IXa	Homo sapiens (Human)	2548	995	39.1	Eukaryota | Metazoa | Chordata | Craniata | Vertebrata | Euteleostomi | Mammalia | Eutheria | Euarchontoglires | Primates | Haplorrhini | Catarrhini | Hominidae | Homo	mut	mut_24474	wt_20264	6	S	E	B2RTY4.S1299	RSLGGIEPSEDRRWST	RSLGGIEPSEDRRWST	1293	False	False	CDK1,MAPK8		10
B2RTY4	MYO9A	Unconventional myosin-IXa	Homo sapiens (Human)	2548	995	39.1	Eukaryota | Metazoa | Chordata | Craniata | Vertebrata | Euteleostomi | Mammalia | Eutheria | Euarchontoglires | Primates | Haplorrhini | Catarrhini | Hominidae | Homo	wt	wt_20266	mut_24476					GISPSEDRRWSTELVP	GISPSEDRRWSTELVP	1297	False	False			18
B2RTY4	MYO9A	Unconventional myosin-IXa	Homo sapiens (Human)	2548	995	39.1	Eukaryota | Metazoa | Chordata | Craniata | Vertebrata | Euteleostomi | Mammalia | Eutheria | Euarchontoglires | Primates | Haplorrhini | Catarrhini | Hominidae | Homo	mut	mut_24476	wt_20266	2	S	E	B2RTY4.S1299	GIEPSEDRRWSTELVP	GIEPSEDRRWSTELVP	1297	False	False	CDK1,MAPK8		17
B2RXF0	TMEM229A	Transmembrane protein 229A	Homo sapiens (Human)	380	97	25.5	Eukaryota | Metazoa | Chordata | Craniata | Vertebrata | Euteleostomi | Mammalia | Eutheria | Euarchontoglires | Primates | Haplorrhini | Catarrhini | Hominidae | Homo	wt	wt_37877	mut_46323					MAGSDVDSEGPARRGG	MAGSDVDSEGPARRGG	1	True	False			69
B2RXF0	TMEM229A	Transmembrane protein 229A	Homo sapiens (Human)	380	97	25.5	Eukaryota | Metazoa | Chordata | Craniata | Vertebrata | Euteleostomi | Mammalia | Eutheria | Euarchontoglires | Primates | Haplorrhini | Catarrhini | Hominidae | Homo	mut	mut_46323	wt_37877	3	S	E	B2RXF0.S4	MAGEDVDSEGPARRGG	MAGEDVDSEGPARRGG	1	True	False			41
B2RXF0	TMEM229A	Transmembrane protein 229A	Homo sapiens (Human)	380	97	25.5	Eukaryota | Metazoa | Chordata | Craniata | Vertebrata | Euteleostomi | Mammalia | Eutheria | Euarchontoglires | Primates | Haplorrhini | Catarrhini | Hominidae | Homo	wt	wt_37878	mut_46324					SDVDSEGPARRGGAAR	SDVDSEGPARRGGAAR	4	False	False			15
B2RXF0	TMEM229A	Transmembrane protein 229A	Homo sapiens (Human)	380	97	25.5	Eukaryota | Metazoa | Chordata | Craniata | Vertebrata | Euteleostomi | Mammalia | Eutheria | Euarchontoglires | Primates | Haplorrhini | Catarrhini | Hominidae | Homo	mut	mut_46324	wt_37878	0	S	E	B2RXF0.S4	EDVDSEGPARRGGAAR	EDVDSEGPARRGGAAR	4	False	False			11
B2RXF5	ZBTB42	Zinc finger and BTB domain-containing protein 42	Homo sapiens (Human)	422	177	41.9	Eukaryota | Metazoa | Chordata | Craniata | Vertebrata | Euteleostomi | Mammalia | Eutheria | Euarchontoglires | Primates | Haplorrhini | Catarrhini | Hominidae | Homo	wt	wt_01516	mut_01855					SAHFRERDSTRARLSP	SAHFRERDSTRARLSP	314	False	False			0
B2RXF5	ZBTB42	Zinc finger and BTB domain-containing protein 42	Homo sapiens (Human)	422	177	41.9	Eukaryota | Metazoa | Chordata | Craniata | Vertebrata | Euteleostomi | Mammalia | Eutheria | Euarchontoglires | Primates | Haplorrhini | Catarrhini | Hominidae | Homo	mut	mut_01855	wt_01516	14	S	E	B2RXF5.S328	SAHFRERDSTRARLEP	SAHFRERDSTRARLEP	314	False	False	CDK1,MAPK14,MAPK3,MAPK8		0
B2RXF5	ZBTB42	Zinc finger and BTB domain-containing protein 42	Homo sapiens (Human)	422	177	41.9	Eukaryota | Metazoa | Chordata | Craniata | Vertebrata | Euteleostomi | Mammalia | Eutheria | Euarchontoglires | Primates | Haplorrhini | Catarrhini | Hominidae | Homo	wt	wt_01518	mut_01857					STRARLSPDGVAPTCP	STRARLSPDGVAPTAP	322	False	False			1
B2RXF5	ZBTB42	Zinc finger and BTB domain-containing protein 42	Homo sapiens (Human)	422	177	41.9	Eukaryota | Metazoa | Chordata | Craniata | Vertebrata | Euteleostomi | Mammalia | Eutheria | Euarchontoglires | Primates | Haplorrhini | Catarrhini | Hominidae | Homo	mut	mut_01857	wt_01518	6	S	E	B2RXF5.S328	STRARLEPDGVAPTCP	STRARLEPDGVAPTAP	322	False	False	CDK1,MAPK14,MAPK3,MAPK8		0
B2RXF5	ZBTB42	Zinc finger and BTB domain-containing protein 42	Homo sapiens (Human)	422	177	41.9	Eukaryota | Metazoa | Chordata | Craniata | Vertebrata | Euteleostomi | Mammalia | Eutheria | Euarchontoglires | Primates | Haplorrhini | Catarrhini | Hominidae | Homo	wt	wt_01517	mut_01856					RLSPDGVAPTCPLCGK	RLSPDGVAPTAPLAGK	326	False	False			12
B2RXF5	ZBTB42	Zinc finger and BTB domain-containing protein 42	Homo sapiens (Human)	422	177	41.9	Eukaryota | Metazoa | Chordata | Craniata | Vertebrata | Euteleostomi | Mammalia | Eutheria | Euarchontoglires | Primates | Haplorrhini | Catarrhini | Hominidae | Homo	mut	mut_01856	wt_01517	2	S	E	B2RXF5.S328	RLEPDGVAPTCPLCGK	RLEPDGVAPTAPLAGK	326	False	False	CDK1,MAPK14,MAPK3,MAPK8		17
B4DS77	SHISA9	Protein shisa-9	Homo sapiens (Human)	424	286	67.5	Eukaryota | Metazoa | Chordata | Craniata | Vertebrata | Euteleostomi | Mammalia | Eutheria | Euarchontoglires | Primates | Haplorrhini | Catarrhini | Hominidae | Homo	wt	wt_26405	mut_32199					LPLHPVRVEDEPRAFS	LPLHPVRVEDEPRAFS	322	False	False			6
B4DS77	SHISA9	Protein shisa-9	Homo sapiens (Human)	424	286	67.5	Eukaryota | Metazoa | Chordata | Craniata | Vertebrata | Euteleostomi | Mammalia | Eutheria | Euarchontoglires | Primates | Haplorrhini | Catarrhini | Hominidae | Homo	mut	mut_32199	wt_26405	15	S	E	B4DS77.S337	LPLHPVRVEDEPRAFE	LPLHPVRVEDEPRAFE	322	False	False	CDK1,MAPK8		12
B4DS77	SHISA9	Protein shisa-9	Homo sapiens (Human)	424	286	67.5	Eukaryota | Metazoa | Chordata | Craniata | Vertebrata | Euteleostomi | Mammalia | Eutheria | Euarchontoglires | Primates | Haplorrhini | Catarrhini | Hominidae | Homo	wt	wt_26406	mut_32200					PVRVEDEPRAFSPEHG	PVRVEDEPRAFSPEHG	326	False	False			25
B4DS77	SHISA9	Protein shisa-9	Homo sapiens (Human)	424	286	67.5	Eukaryota | Metazoa | Chordata | Craniata | Vertebrata | Euteleostomi | Mammalia | Eutheria | Euarchontoglires | Primates | Haplorrhini | Catarrhini | Hominidae | Homo	mut	mut_32200	wt_26406	11	S	E	B4DS77.S337	PVRVEDEPRAFEPEHG	PVRVEDEPRAFEPEHG	326	False	False	CDK1,MAPK8		12
B4DS77	SHISA9	Protein shisa-9	Homo sapiens (Human)	424	286	67.5	Eukaryota | Metazoa | Chordata | Craniata | Vertebrata | Euteleostomi | Mammalia | Eutheria | Euarchontoglires | Primates | Haplorrhini | Catarrhini | Hominidae | Homo	wt	wt_26408	mut_32202					EDEPRAFSPEHGPAKQ	EDEPRAFSPEHGPAKQ	330	False	False			6
B4DS77	SHISA9	Protein shisa-9	Homo sapiens (Human)	424	286	67.5	Eukaryota | Metazoa | Chordata | Craniata | Vertebrata | Euteleostomi | Mammalia | Eutheria | Euarchontoglires | Primates | Haplorrhini | Catarrhini | Hominidae | Homo	mut	mut_32202	wt_26408	7	S	E	B4DS77.S337	EDEPRAFEPEHGPAKQ	EDEPRAFEPEHGPAKQ	330	False	False	CDK1,MAPK8		7
B4DS77	SHISA9	Protein shisa-9	Homo sapiens (Human)	424	286	67.5	Eukaryota | Metazoa | Chordata | Craniata | Vertebrata | Euteleostomi | Mammalia | Eutheria | Euarchontoglires | Primates | Haplorrhini | Catarrhini | Hominidae | Homo	wt	wt_26407	mut_32201					RAFSPEHGPAKQNGQK	RAFSPEHGPAKQNGQK	334	False	False			1
B4DS77	SHISA9	Protein shisa-9	Homo sapiens (Human)	424	286	67.5	Eukaryota | Metazoa | Chordata | Craniata | Vertebrata | Euteleostomi | Mammalia | Eutheria | Euarchontoglires | Primates | Haplorrhini | Catarrhini | Hominidae | Homo	mut	mut_32201	wt_26407	3	S	E	B4DS77.S337	RAFEPEHGPAKQNGQK	RAFEPEHGPAKQNGQK	334	False	False	CDK1,MAPK8		6
B7Z1M9	C2CD4D	C2 calcium-dependent domain-containing protein 4D	Homo sapiens (Human)	353	267	75.6	Eukaryota | Metazoa | Chordata | Craniata | Vertebrata | Euteleostomi | Mammalia | Eutheria | Euarchontoglires | Primates | Haplorrhini | Catarrhini | Hominidae | Homo	wt	wt_28444	mut_34745					GGLPAAQSRLHVSAPD	GGLPAAQSRLHVSAPD	116	False	False			0
B7Z1M9	C2CD4D	C2 calcium-dependent domain-containing protein 4D	Homo sapiens (Human)	353	267	75.6	Eukaryota | Metazoa | Chordata | Craniata | Vertebrata | Euteleostomi | Mammalia | Eutheria | Euarchontoglires | Primates | Haplorrhini | Catarrhini | Hominidae | Homo	mut	mut_34745	wt_28444	12	S	E	B7Z1M9.S128	GGLPAAQSRLHVEAPD	GGLPAAQSRLHVEAPD	116	False	False			0
B7Z1M9	C2CD4D	C2 calcium-dependent domain-containing protein 4D	Homo sapiens (Human)	353	267	75.6	Eukaryota | Metazoa | Chordata | Craniata | Vertebrata | Euteleostomi | Mammalia | Eutheria | Euarchontoglires | Primates | Haplorrhini | Catarrhini | Hominidae | Homo	wt	wt_28445	mut_34746					AAQSRLHVSAPDLRLC	AAQSRLHVSAPDLRLA	120	False	False			43
B7Z1M9	C2CD4D	C2 calcium-dependent domain-containing protein 4D	Homo sapiens (Human)	353	267	75.6	Eukaryota | Metazoa | Chordata | Craniata | Vertebrata | Euteleostomi | Mammalia | Eutheria | Euarchontoglires | Primates | Haplorrhini | Catarrhini | Hominidae | Homo	mut	mut_34746	wt_28445	8	S	E	B7Z1M9.S128	AAQSRLHVEAPDLRLC	AAQSRLHVEAPDLRLA	120	False	False			104
B7Z1M9	C2CD4D	C2 calcium-dependent domain-containing protein 4D	Homo sapiens (Human)	353	267	75.6	Eukaryota | Metazoa | Chordata | Craniata | Vertebrata | Euteleostomi | Mammalia | Eutheria | Euarchontoglires | Primates | Haplorrhini | Catarrhini | Hominidae | Homo	wt	wt_28442	mut_34743					RLHVSAPDLRLCRAPD	RLHVSAPDLRLARAPD	124	False	False			30
B7Z1M9	C2CD4D	C2 calcium-dependent domain-containing protein 4D	Homo sapiens (Human)	353	267	75.6	Eukaryota | Metazoa | Chordata | Craniata | Vertebrata | Euteleostomi | Mammalia | Eutheria | Euarchontoglires | Primates | Haplorrhini | Catarrhini | Hominidae | Homo	mut	mut_34743	wt_28442	4	S	E	B7Z1M9.S128	RLHVEAPDLRLCRAPD	RLHVEAPDLRLARAPD	124	False	False			20
B7Z1M9	C2CD4D	C2 calcium-dependent domain-containing protein 4D	Homo sapiens (Human)	353	267	75.6	Eukaryota | Metazoa | Chordata | Craniata | Vertebrata | Euteleostomi | Mammalia | Eutheria | Euarchontoglires | Primates | Haplorrhini | Catarrhini | Hominidae | Homo	wt	wt_28443	mut_34744					SAPDLRLCRAPDSDTA	SAPDLRLARAPDSDTA	128	False	False			28
B7Z1M9	C2CD4D	C2 calcium-dependent domain-containing protein 4D	Homo sapiens (Human)	353	267	75.6	Eukaryota | Metazoa | Chordata | Craniata | Vertebrata | Euteleostomi | Mammalia | Eutheria | Euarchontoglires | Primates | Haplorrhini | Catarrhini | Hominidae | Homo	mut	mut_34744	wt_28443	0	S	E	B7Z1M9.S128	EAPDLRLCRAPDSDTA	EAPDLRLARAPDSDTA	128	False	False			8
B7ZBB8	PPP1R3G	Protein phosphatase 1 regulatory subunit 3G	Homo sapiens (Human)	358	210	58.7	Eukaryota | Metazoa | Chordata | Craniata | Vertebrata | Euteleostomi | Mammalia | Eutheria | Euarchontoglires | Primates | Haplorrhini | Catarrhini | Hominidae | Homo	wt	wt_30182	mut_36913;mut_36917					ELLECRRRCRARSFSL	ELLEARRRARARSFSL	72	False	False			6
B7ZBB8	PPP1R3G	Protein phosphatase 1 regulatory subunit 3G	Homo sapiens (Human)	358	210	58.7	Eukaryota | Metazoa | Chordata | Craniata | Vertebrata | Euteleostomi | Mammalia | Eutheria | Euarchontoglires | Primates | Haplorrhini | Catarrhini | Hominidae | Homo	mut	mut_36913	wt_30182	12	S	E	B7ZBB8.S84	ELLECRRRCRAREFSL	ELLEARRRARAREFSL	72	False	False	AKT1		4
B7ZBB8	PPP1R3G	Protein phosphatase 1 regulatory subunit 3G	Homo sapiens (Human)	358	210	58.7	Eukaryota | Metazoa | Chordata | Craniata | Vertebrata | Euteleostomi | Mammalia | Eutheria | Euarchontoglires | Primates | Haplorrhini | Catarrhini | Hominidae | Homo	mut	mut_36917	wt_30182	14	S	E	B7ZBB8.S86	ELLECRRRCRARSFEL	ELLEARRRARARSFEL	72	False	False	AKT1		10
B7ZBB8	PPP1R3G	Protein phosphatase 1 regulatory subunit 3G	Homo sapiens (Human)	358	210	58.7	Eukaryota | Metazoa | Chordata | Craniata | Vertebrata | Euteleostomi | Mammalia | Eutheria | Euarchontoglires | Primates | Haplorrhini | Catarrhini | Hominidae | Homo	wt	wt_30181	mut_36912;mut_36916					CRRRCRARSFSLPADP	ARRRARARSFSLPADP	76	False	False			17
B7ZBB8	PPP1R3G	Protein phosphatase 1 regulatory subunit 3G	Homo sapiens (Human)	358	210	58.7	Eukaryota | Metazoa | Chordata | Craniata | Vertebrata | Euteleostomi | Mammalia | Eutheria | Euarchontoglires | Primates | Haplorrhini | Catarrhini | Hominidae | Homo	mut	mut_36912	wt_30181	8	S	E	B7ZBB8.S84	CRRRCRAREFSLPADP	ARRRARAREFSLPADP	76	False	False	AKT1		6
B7ZBB8	PPP1R3G	Protein phosphatase 1 regulatory subunit 3G	Homo sapiens (Human)	358	210	58.7	Eukaryota | Metazoa | Chordata | Craniata | Vertebrata | Euteleostomi | Mammalia | Eutheria | Euarchontoglires | Primates | Haplorrhini | Catarrhini | Hominidae | Homo	mut	mut_36916	wt_30181	10	S	E	B7ZBB8.S86	CRRRCRARSFELPADP	ARRRARARSFELPADP	76	False	False	AKT1		14
B7ZBB8	PPP1R3G	Protein phosphatase 1 regulatory subunit 3G	Homo sapiens (Human)	358	210	58.7	Eukaryota | Metazoa | Chordata | Craniata | Vertebrata | Euteleostomi | Mammalia | Eutheria | Euarchontoglires | Primates | Haplorrhini | Catarrhini | Hominidae | Homo	wt	wt_30180	mut_36911;mut_36915					CRARSFSLPADPILQA	ARARSFSLPADPILQA	80	False	False			22
B7ZBB8	PPP1R3G	Protein phosphatase 1 regulatory subunit 3G	Homo sapiens (Human)	358	210	58.7	Eukaryota | Metazoa | Chordata | Craniata | Vertebrata | Euteleostomi | Mammalia | Eutheria | Euarchontoglires | Primates | Haplorrhini | Catarrhini | Hominidae | Homo	mut	mut_36911	wt_30180	4	S	E	B7ZBB8.S84	CRAREFSLPADPILQA	ARAREFSLPADPILQA	80	False	False	AKT1		22
B7ZBB8	PPP1R3G	Protein phosphatase 1 regulatory subunit 3G	Homo sapiens (Human)	358	210	58.7	Eukaryota | Metazoa | Chordata | Craniata | Vertebrata | Euteleostomi | Mammalia | Eutheria | Euarchontoglires | Primates | Haplorrhini | Catarrhini | Hominidae | Homo	mut	mut_36915	wt_30180	6	S	E	B7ZBB8.S86	CRARSFELPADPILQA	ARARSFELPADPILQA	80	False	False	AKT1		5
B7ZBB8	PPP1R3G	Protein phosphatase 1 regulatory subunit 3G	Homo sapiens (Human)	358	210	58.7	Eukaryota | Metazoa | Chordata | Craniata | Vertebrata | Euteleostomi | Mammalia | Eutheria | Euarchontoglires | Primates | Haplorrhini | Catarrhini | Hominidae | Homo	wt	wt_30179	mut_36910;mut_36914					SFSLPADPILQAAKFL	SFSLPADPILQAAKFL	84	False	False			0
B7ZBB8	PPP1R3G	Protein phosphatase 1 regulatory subunit 3G	Homo sapiens (Human)	358	210	58.7	Eukaryota | Metazoa | Chordata | Craniata | Vertebrata | Euteleostomi | Mammalia | Eutheria | Euarchontoglires | Primates | Haplorrhini | Catarrhini | Hominidae | Homo	mut	mut_36910	wt_30179	0	S	E	B7ZBB8.S84	EFSLPADPILQAAKFL	EFSLPADPILQAAKFL	84	False	False	AKT1		0
B7ZBB8	PPP1R3G	Protein phosphatase 1 regulatory subunit 3G	Homo sapiens (Human)	358	210	58.7	Eukaryota | Metazoa | Chordata | Craniata | Vertebrata | Euteleostomi | Mammalia | Eutheria | Euarchontoglires | Primates | Haplorrhini | Catarrhini | Hominidae | Homo	mut	mut_36914	wt_30179	2	S	E	B7ZBB8.S86	SFELPADPILQAAKFL	SFELPADPILQAAKFL	84	False	False	AKT1		0
C9J069	C9orf172	Uncharacterized protein C9orf172	Homo sapiens (Human)	976	741	75.9	Eukaryota | Metazoa | Chordata | Craniata | Vertebrata | Euteleostomi | Mammalia | Eutheria | Euarchontoglires | Primates | Haplorrhini | Catarrhini | Hominidae | Homo	wt	wt_31518	mut_38532					SPEGRRPPVVVNLSTS	SPEGRRPPVVVNLSTS	484	False	False			3
C9J069	C9orf172	Uncharacterized protein C9orf172	Homo sapiens (Human)	976	741	75.9	Eukaryota | Metazoa | Chordata | Craniata | Vertebrata | Euteleostomi | Mammalia | Eutheria | Euarchontoglires | Primates | Haplorrhini | Catarrhini | Hominidae | Homo	mut	mut_38532	wt_31518	15	S	E	C9J069.S499	SPEGRRPPVVVNLSTE	SPEGRRPPVVVNLSTE	484	False	False	CDK1,CDK5,MAPK3,MAPK8		1
C9J069	C9orf172	Uncharacterized protein C9orf172	Homo sapiens (Human)	976	741	75.9	Eukaryota | Metazoa | Chordata | Craniata | Vertebrata | Euteleostomi | Mammalia | Eutheria | Euarchontoglires | Primates | Haplorrhini | Catarrhini | Hominidae | Homo	wt	wt_31521	mut_38535					RRPPVVVNLSTSPRRY	RRPPVVVNLSTSPRRY	488	False	False			61
C9J069	C9orf172	Uncharacterized protein C9orf172	Homo sapiens (Human)	976	741	75.9	Eukaryota | Metazoa | Chordata | Craniata | Vertebrata | Euteleostomi | Mammalia | Eutheria | Euarchontoglires | Primates | Haplorrhini | Catarrhini | Hominidae | Homo	mut	mut_38535	wt_31521	11	S	E	C9J069.S499	RRPPVVVNLSTEPRRY	RRPPVVVNLSTEPRRY	488	False	False	CDK1,CDK5,MAPK3,MAPK8		63
C9J069	C9orf172	Uncharacterized protein C9orf172	Homo sapiens (Human)	976	741	75.9	Eukaryota | Metazoa | Chordata | Craniata | Vertebrata | Euteleostomi | Mammalia | Eutheria | Euarchontoglires | Primates | Haplorrhini | Catarrhini | Hominidae | Homo	wt	wt_31519	mut_38533					VVVNLSTSPRRYAALS	VVVNLSTSPRRYAALS	492	False	False			8
C9J069	C9orf172	Uncharacterized protein C9orf172	Homo sapiens (Human)	976	741	75.9	Eukaryota | Metazoa | Chordata | Craniata | Vertebrata | Euteleostomi | Mammalia | Eutheria | Euarchontoglires | Primates | Haplorrhini | Catarrhini | Hominidae | Homo	mut	mut_38533	wt_31519	7	S	E	C9J069.S499	VVVNLSTEPRRYAALS	VVVNLSTEPRRYAALS	492	False	False	CDK1,CDK5,MAPK3,MAPK8		4
C9J069	C9orf172	Uncharacterized protein C9orf172	Homo sapiens (Human)	976	741	75.9	Eukaryota | Metazoa | Chordata | Craniata | Vertebrata | Euteleostomi | Mammalia | Eutheria | Euarchontoglires | Primates | Haplorrhini | Catarrhini | Hominidae | Homo	wt	wt_31520	mut_38534					LSTSPRRYAALSLSET	LSTSPRRYAALSLSET	496	False	False			9
C9J069	C9orf172	Uncharacterized protein C9orf172	Homo sapiens (Human)	976	741	75.9	Eukaryota | Metazoa | Chordata | Craniata | Vertebrata | Euteleostomi | Mammalia | Eutheria | Euarchontoglires | Primates | Haplorrhini | Catarrhini | Hominidae | Homo	mut	mut_38534	wt_31520	3	S	E	C9J069.S499	LSTEPRRYAALSLSET	LSTEPRRYAALSLSET	496	False	False	CDK1,CDK5,MAPK3,MAPK8		13
C9JI98	TMEM238	Transmembrane protein 238	Homo sapiens (Human)	176	61	34.7	Eukaryota | Metazoa | Chordata | Craniata | Vertebrata | Euteleostomi | Mammalia | Eutheria | Euarchontoglires | Primates | Haplorrhini | Catarrhini | Hominidae | Homo	wt	wt_39640	mut_48467					SALARLARKLSRRWSA	SALARLARKLSRRWSA	110	False	False			0
C9JI98	TMEM238	Transmembrane protein 238	Homo sapiens (Human)	176	61	34.7	Eukaryota | Metazoa | Chordata | Craniata | Vertebrata | Euteleostomi | Mammalia | Eutheria | Euarchontoglires | Primates | Haplorrhini | Catarrhini | Hominidae | Homo	mut	mut_48467	wt_39640	14	S	E	C9JI98.S124	SALARLARKLSRRWEA	SALARLARKLSRRWEA	110	False	False	AURKB,PRKACA,PRKD1		1
C9JI98	TMEM238	Transmembrane protein 238	Homo sapiens (Human)	176	61	34.7	Eukaryota | Metazoa | Chordata | Craniata | Vertebrata | Euteleostomi | Mammalia | Eutheria | Euarchontoglires | Primates | Haplorrhini | Catarrhini | Hominidae | Homo	wt	wt_39638	mut_48465					RLARKLSRRWSAPAAA	RLARKLSRRWSAPAAA	114	False	False			11
C9JI98	TMEM238	Transmembrane protein 238	Homo sapiens (Human)	176	61	34.7	Eukaryota | Metazoa | Chordata | Craniata | Vertebrata | Euteleostomi | Mammalia | Eutheria | Euarchontoglires | Primates | Haplorrhini | Catarrhini | Hominidae | Homo	mut	mut_48465	wt_39638	10	S	E	C9JI98.S124	RLARKLSRRWEAPAAA	RLARKLSRRWEAPAAA	114	False	False	AURKB,PRKACA,PRKD1		11
C9JI98	TMEM238	Transmembrane protein 238	Homo sapiens (Human)	176	61	34.7	Eukaryota | Metazoa | Chordata | Craniata | Vertebrata | Euteleostomi | Mammalia | Eutheria | Euarchontoglires | Primates | Haplorrhini | Catarrhini | Hominidae | Homo	wt	wt_39641	mut_48468					KLSRRWSAPAAAGQRP	KLSRRWSAPAAAGQRP	118	False	False			1
C9JI98	TMEM238	Transmembrane protein 238	Homo sapiens (Human)	176	61	34.7	Eukaryota | Metazoa | Chordata | Craniata | Vertebrata | Euteleostomi | Mammalia | Eutheria | Euarchontoglires | Primates | Haplorrhini | Catarrhini | Hominidae | Homo	mut	mut_48468	wt_39641	6	S	E	C9JI98.S124	KLSRRWEAPAAAGQRP	KLSRRWEAPAAAGQRP	118	False	False	AURKB,PRKACA,PRKD1		3
C9JI98	TMEM238	Transmembrane protein 238	Homo sapiens (Human)	176	61	34.7	Eukaryota | Metazoa | Chordata | Craniata | Vertebrata | Euteleostomi | Mammalia | Eutheria | Euarchontoglires | Primates | Haplorrhini | Catarrhini | Hominidae | Homo	wt	wt_39639	mut_48466					RWSAPAAAGQRPAPGS	RWSAPAAAGQRPAPGS	122	False	False			19
C9JI98	TMEM238	Transmembrane protein 238	Homo sapiens (Human)	176	61	34.7	Eukaryota | Metazoa | Chordata | Craniata | Vertebrata | Euteleostomi | Mammalia | Eutheria | Euarchontoglires | Primates | Haplorrhini | Catarrhini | Hominidae | Homo	mut	mut_48466	wt_39639	2	S	E	C9JI98.S124	RWEAPAAAGQRPAPGS	RWEAPAAAGQRPAPGS	122	False	False	AURKB,PRKACA,PRKD1		18
C9JLW8	MCRIP1	Mapk-regulated corepressor-interacting protein 1	Homo sapiens (Human)	97	87	89.7	Eukaryota | Metazoa | Chordata | Craniata | Vertebrata | Euteleostomi | Mammalia | Eutheria | Euarchontoglires | Primates | Haplorrhini | Catarrhini | Hominidae | Homo	wt	wt_15585	mut_18727;mut_18731					SPVSRVVYNGKRTSSP	SPVSRVVYNGKRTSSP	4	False	False			27
C9JLW8	MCRIP1	Mapk-regulated corepressor-interacting protein 1	Homo sapiens (Human)	97	87	89.7	Eukaryota | Metazoa | Chordata | Craniata | Vertebrata | Euteleostomi | Mammalia | Eutheria | Euarchontoglires | Primates | Haplorrhini | Catarrhini | Hominidae | Homo	mut	mut_18727	wt_15585	13	S	E	C9JLW8.S17	SPVSRVVYNGKRTESP	SPVSRVVYNGKRTESP	4	False	False			8
C9JLW8	MCRIP1	Mapk-regulated corepressor-interacting protein 1	Homo sapiens (Human)	97	87	89.7	Eukaryota | Metazoa | Chordata | Craniata | Vertebrata | Euteleostomi | Mammalia | Eutheria | Euarchontoglires | Primates | Haplorrhini | Catarrhini | Hominidae | Homo	mut	mut_18731	wt_15585	14	S	E	C9JLW8.S18	SPVSRVVYNGKRTSEP	SPVSRVVYNGKRTSEP	4	False	False	CDK1,CDK4,CDK5,MAPK1,MAPK14,MAPK3,MAPK8		13
C9JLW8	MCRIP1	Mapk-regulated corepressor-interacting protein 1	Homo sapiens (Human)	97	87	89.7	Eukaryota | Metazoa | Chordata | Craniata | Vertebrata | Euteleostomi | Mammalia | Eutheria | Euarchontoglires | Primates | Haplorrhini | Catarrhini | Hominidae | Homo	wt	wt_15586	mut_18728;mut_18732;mut_18736					RVVYNGKRTSSPRSPP	RVVYNGKRTSSPRSPP	8	False	False			24
C9JLW8	MCRIP1	Mapk-regulated corepressor-interacting protein 1	Homo sapiens (Human)	97	87	89.7	Eukaryota | Metazoa | Chordata | Craniata | Vertebrata | Euteleostomi | Mammalia | Eutheria | Euarchontoglires | Primates | Haplorrhini | Catarrhini | Hominidae | Homo	mut	mut_18728	wt_15586	9	S	E	C9JLW8.S17	RVVYNGKRTESPRSPP	RVVYNGKRTESPRSPP	8	False	False			11
C9JLW8	MCRIP1	Mapk-regulated corepressor-interacting protein 1	Homo sapiens (Human)	97	87	89.7	Eukaryota | Metazoa | Chordata | Craniata | Vertebrata | Euteleostomi | Mammalia | Eutheria | Euarchontoglires | Primates | Haplorrhini | Catarrhini | Hominidae | Homo	mut	mut_18732	wt_15586	10	S	E	C9JLW8.S18	RVVYNGKRTSEPRSPP	RVVYNGKRTSEPRSPP	8	False	False	CDK1,CDK4,CDK5,MAPK1,MAPK14,MAPK3,MAPK8		15
C9JLW8	MCRIP1	Mapk-regulated corepressor-interacting protein 1	Homo sapiens (Human)	97	87	89.7	Eukaryota | Metazoa | Chordata | Craniata | Vertebrata | Euteleostomi | Mammalia | Eutheria | Euarchontoglires | Primates | Haplorrhini | Catarrhini | Hominidae | Homo	mut	mut_18736	wt_15586	13	S	E	C9JLW8.S21	RVVYNGKRTSSPREPP	RVVYNGKRTSSPREPP	8	False	False	CDK1,CDK2,CDK4,CDK5,GSK3B,MAPK1,MAPK14,MAPK3,MAPK8,MAPK9		14
C9JLW8	MCRIP1	Mapk-regulated corepressor-interacting protein 1	Homo sapiens (Human)	97	87	89.7	Eukaryota | Metazoa | Chordata | Craniata | Vertebrata | Euteleostomi | Mammalia | Eutheria | Euarchontoglires | Primates | Haplorrhini | Catarrhini | Hominidae | Homo	wt	wt_15583	mut_18725;mut_18729;mut_18735					NGKRTSSPRSPPSSSE	NGKRTSSPRSPPSSSE	12	False	False			57
C9JLW8	MCRIP1	Mapk-regulated corepressor-interacting protein 1	Homo sapiens (Human)	97	87	89.7	Eukaryota | Metazoa | Chordata | Craniata | Vertebrata | Euteleostomi | Mammalia | Eutheria | Euarchontoglires | Primates | Haplorrhini | Catarrhini | Hominidae | Homo	mut	mut_18725	wt_15583	5	S	E	C9JLW8.S17	NGKRTESPRSPPSSSE	NGKRTESPRSPPSSSE	12	False	False			33
C9JLW8	MCRIP1	Mapk-regulated corepressor-interacting protein 1	Homo sapiens (Human)	97	87	89.7	Eukaryota | Metazoa | Chordata | Craniata | Vertebrata | Euteleostomi | Mammalia | Eutheria | Euarchontoglires | Primates | Haplorrhini | Catarrhini | Hominidae | Homo	mut	mut_18729	wt_15583	6	S	E	C9JLW8.S18	NGKRTSEPRSPPSSSE	NGKRTSEPRSPPSSSE	12	False	False	CDK1,CDK4,CDK5,MAPK1,MAPK14,MAPK3,MAPK8		62
C9JLW8	MCRIP1	Mapk-regulated corepressor-interacting protein 1	Homo sapiens (Human)	97	87	89.7	Eukaryota | Metazoa | Chordata | Craniata | Vertebrata | Euteleostomi | Mammalia | Eutheria | Euarchontoglires | Primates | Haplorrhini | Catarrhini | Hominidae | Homo	mut	mut_18735	wt_15583	9	S	E	C9JLW8.S21	NGKRTSSPREPPSSSE	NGKRTSSPREPPSSSE	12	False	False	CDK1,CDK2,CDK4,CDK5,GSK3B,MAPK1,MAPK14,MAPK3,MAPK8,MAPK9		47
C9JLW8	MCRIP1	Mapk-regulated corepressor-interacting protein 1	Homo sapiens (Human)	97	87	89.7	Eukaryota | Metazoa | Chordata | Craniata | Vertebrata | Euteleostomi | Mammalia | Eutheria | Euarchontoglires | Primates | Haplorrhini | Catarrhini | Hominidae | Homo	wt	wt_15584	mut_18726;mut_18730;mut_18733;mut_18740					TSSPRSPPSSSEIFTP	TSSPRSPPSSSEIFTP	16	False	False			3
C9JLW8	MCRIP1	Mapk-regulated corepressor-interacting protein 1	Homo sapiens (Human)	97	87	89.7	Eukaryota | Metazoa | Chordata | Craniata | Vertebrata | Euteleostomi | Mammalia | Eutheria | Euarchontoglires | Primates | Haplorrhini | Catarrhini | Hominidae | Homo	mut	mut_18726	wt_15584	1	S	E	C9JLW8.S17	TESPRSPPSSSEIFTP	TESPRSPPSSSEIFTP	16	False	False			1
C9JLW8	MCRIP1	Mapk-regulated corepressor-interacting protein 1	Homo sapiens (Human)	97	87	89.7	Eukaryota | Metazoa | Chordata | Craniata | Vertebrata | Euteleostomi | Mammalia | Eutheria | Euarchontoglires | Primates | Haplorrhini | Catarrhini | Hominidae | Homo	mut	mut_18730	wt_15584	2	S	E	C9JLW8.S18	TSEPRSPPSSSEIFTP	TSEPRSPPSSSEIFTP	16	False	False	CDK1,CDK4,CDK5,MAPK1,MAPK14,MAPK3,MAPK8		5
C9JLW8	MCRIP1	Mapk-regulated corepressor-interacting protein 1	Homo sapiens (Human)	97	87	89.7	Eukaryota | Metazoa | Chordata | Craniata | Vertebrata | Euteleostomi | Mammalia | Eutheria | Euarchontoglires | Primates | Haplorrhini | Catarrhini | Hominidae | Homo	mut	mut_18733	wt_15584	5	S	E	C9JLW8.S21	TSSPREPPSSSEIFTP	TSSPREPPSSSEIFTP	16	False	False	CDK1,CDK2,CDK4,CDK5,GSK3B,MAPK1,MAPK14,MAPK3,MAPK8,MAPK9		1
C9JLW8	MCRIP1	Mapk-regulated corepressor-interacting protein 1	Homo sapiens (Human)	97	87	89.7	Eukaryota | Metazoa | Chordata | Craniata | Vertebrata | Euteleostomi | Mammalia | Eutheria | Euarchontoglires | Primates | Haplorrhini | Catarrhini | Hominidae | Homo	mut	mut_18740	wt_15584	14	T	E	C9JLW8.T30	TSSPRSPPSSSEIFEP	TSSPRSPPSSSEIFEP	16	False	False	CDK1,CDK5,MAPK1,MAPK3,MAPK8		6
C9JLW8	MCRIP1	Mapk-regulated corepressor-interacting protein 1	Homo sapiens (Human)	97	87	89.7	Eukaryota | Metazoa | Chordata | Craniata | Vertebrata | Euteleostomi | Mammalia | Eutheria | Euarchontoglires | Primates | Haplorrhini | Catarrhini | Hominidae | Homo	wt	wt_15587	mut_18734;mut_18739					RSPPSSSEIFTPAHEE	RSPPSSSEIFTPAHEE	20	False	False			4
C9JLW8	MCRIP1	Mapk-regulated corepressor-interacting protein 1	Homo sapiens (Human)	97	87	89.7	Eukaryota | Metazoa | Chordata | Craniata | Vertebrata | Euteleostomi | Mammalia | Eutheria | Euarchontoglires | Primates | Haplorrhini | Catarrhini | Hominidae | Homo	mut	mut_18734	wt_15587	1	S	E	C9JLW8.S21	REPPSSSEIFTPAHEE	REPPSSSEIFTPAHEE	20	False	False	CDK1,CDK2,CDK4,CDK5,GSK3B,MAPK1,MAPK14,MAPK3,MAPK8,MAPK9		6
C9JLW8	MCRIP1	Mapk-regulated corepressor-interacting protein 1	Homo sapiens (Human)	97	87	89.7	Eukaryota | Metazoa | Chordata | Craniata | Vertebrata | Euteleostomi | Mammalia | Eutheria | Euarchontoglires | Primates | Haplorrhini | Catarrhini | Hominidae | Homo	mut	mut_18739	wt_15587	10	T	E	C9JLW8.T30	RSPPSSSEIFEPAHEE	RSPPSSSEIFEPAHEE	20	False	False	CDK1,CDK5,MAPK1,MAPK3,MAPK8		7
C9JLW8	MCRIP1	Mapk-regulated corepressor-interacting protein 1	Homo sapiens (Human)	97	87	89.7	Eukaryota | Metazoa | Chordata | Craniata | Vertebrata | Euteleostomi | Mammalia | Eutheria | Euarchontoglires | Primates | Haplorrhini | Catarrhini | Hominidae | Homo	wt	wt_15588	mut_18737					SSSEIFTPAHEENVRF	SSSEIFTPAHEENVRF	24	False	False			6
C9JLW8	MCRIP1	Mapk-regulated corepressor-interacting protein 1	Homo sapiens (Human)	97	87	89.7	Eukaryota | Metazoa | Chordata | Craniata | Vertebrata | Euteleostomi | Mammalia | Eutheria | Euarchontoglires | Primates | Haplorrhini | Catarrhini | Hominidae | Homo	mut	mut_18737	wt_15588	6	T	E	C9JLW8.T30	SSSEIFEPAHEENVRF	SSSEIFEPAHEENVRF	24	False	False	CDK1,CDK5,MAPK1,MAPK3,MAPK8		7
C9JLW8	MCRIP1	Mapk-regulated corepressor-interacting protein 1	Homo sapiens (Human)	97	87	89.7	Eukaryota | Metazoa | Chordata | Craniata | Vertebrata | Euteleostomi | Mammalia | Eutheria | Euarchontoglires | Primates | Haplorrhini | Catarrhini | Hominidae | Homo	wt	wt_15589	mut_18738					IFTPAHEENVRFIYEA	IFTPAHEENVRFIYEA	28	False	False			0
C9JLW8	MCRIP1	Mapk-regulated corepressor-interacting protein 1	Homo sapiens (Human)	97	87	89.7	Eukaryota | Metazoa | Chordata | Craniata | Vertebrata | Euteleostomi | Mammalia | Eutheria | Euarchontoglires | Primates | Haplorrhini | Catarrhini | Hominidae | Homo	mut	mut_18738	wt_15589	2	T	E	C9JLW8.T30	IFEPAHEENVRFIYEA	IFEPAHEENVRFIYEA	28	False	False	CDK1,CDK5,MAPK1,MAPK3,MAPK8		1
C9JTQ0	ANKRD63	Ankyrin repeat domain-containing protein 63	Homo sapiens (Human)	380	236	62.1	Eukaryota | Metazoa | Chordata | Craniata | Vertebrata | Euteleostomi | Mammalia | Eutheria | Euarchontoglires | Primates | Haplorrhini | Catarrhini | Hominidae | Homo	wt	wt_34915	mut_42651					SDSPPGRPAPAASPEH	SDSPPGRPAPAASPEH	191	False	False			2
[truncated: 89,066 more rows]
