# Supplementary material for: Large‐scale phosphomimetic screening identifies phospho‐modulated motif‐based protein interactions
Source: Mol Syst Biol. 2023 May 23;19(7):e11164. doi: 10.15252/msb.202211164 (PMC10333884; doi:10.15252/msb.202211164)
Supplement: Supplementary file 3 — Dataset EV2 [file MSB-19-e11164-s006.xlsx]

## Sheet: legend
Dataset EV2 Phosphosites collection for PM_HD2 design.
A: List of phosphosites evaluated for the design of MP_HD2 containing those that met the cut-off (localization probability >= 0.75 and functional score >= 0.4524) and those that were rescued back in.
B: List of curated switches used to rescue back phosphosites in (A).
C: List of curated NLS/NES used to rescue back phosphosites in (A).
D: Final list of phosphosites in the MP_HD2 design including the number of mutated peptides covering each site and their predicted kinases, phosphatases and ELM switches.

## Sheet: A_Phosphosites_for_PM_HD2
Accession	Position	Wildtype	Mutant	Position_in_peptide	Modified_sequence	Localization_probability	Functional_score	Spectralcounts
Q5VZ89	909	S	E	5	_SQVSS(ph)ISGGQSDQGYGSK_	0.942426	0.0412142	2
Q8TD57	3752	S	E	7	_LLLSLLS(ph)MFYCK_	0.965575	0.041501	1
Q8WWQ8	2352	S	E	10	_AFLEHLTDLS(ph)IR_	0.915805	0.0430131	1
Q6GYQ0	831	S	E	11	_LPPLNSDIGGS(ph)SANVPDLMDEFIAER_	0.757011	0.0521474	1
Q8NEZ3	893	S	E	9	_VGDLLPHVS(ph)SPK_	0.915222	0.0525446	7
H7BXX0	1949	T	E	16	_LSSKELTTAVCQSDGT(ph)WSN(de)HN(de)KTPR_	0.998031	0.0560708	3
P82987	631	S	E	18	_LPTERPCLLEACDESPAS(ph)R_	0.997525	0.0594101	6
F5GZB4	1054	T	E	19	_AGTDANVYLTIYGEEYGDT(ph)GERPLK_	0.995734	0.0663693	3
Q38SD2	249	S	E	11	_YFIEASPLPSS(ph)YPGK_	0.860938	0.0677604	3
P10745	821	T	E	2	_VT(ph)EVWTLPQVAGQR_	0.997933	0.0700419	3
O14686	1722	S	E	11	_KGPAAQAEVLS(ph)GDGQPDEVIPADLPAEGAVEQSLAEGDEK_	1	0.0701965	11
O43497-5	1949	S	E	3	_AQS(ph)GSVLSVHSQPADTSYILQLPK_	0.999562	0.0723978	3
Q92896-2	509	S	E	8	_ALNEACES(ph)VIQTACKHIR_	0.997881	0.074171	2
Q4G0N8-2	219	S	E	19	_NHTLAEEIVGGICS(ph)YIIAS(ph)FLFGILSSK_	0.994817	0.0749875	2
P0C0L5	77	S	E	6	_VDFTLS(ph)SER_	0.861925	0.0752746	2
O95373	1027	S	E	9	_FSAPVVPSS(ph)FNFGGPAPGM(ox)N_	0.764246	0.0798473	2
Q9NQX4	1247	S	E	5	_LEELS(ph)NQLHR_	1	0.0809119	19
A0A1W2PNP0	331	S	E	17	_KTYAIYDLLDTAM(ox)INNS(ph)R_	0.841308	0.0810666	6
Q17RW2-2	721	T	E	5	_GEQGT(ph)AGELGEPGYPGDKGAVGLPGPPGMR_	0.999992	0.0831895	2
P11215	853	T	E	9	_LACESASST(ph)EVSGALK_	0.782293	0.0836996	1
Q15262-2	836	S	E	5	_YENHS(ph)ATAESSR_	0.992892	0.0846054	6
V9GYQ6	70	S	E	26	_RDYTTSEMET(ph)FPLLLLSLGLVLAEAS(ph)ESTMK_	0.790952	0.0859603	1
A0A1B0GWG4	73	S	E	13	_HVISPINSDS(ph)TES(ph)VPQFTDVEMQSR_	0.978254	0.0860162	12
Q92626	332	T	E	12	_NVAGEVKTQEVT(ph)LR_	0.860976	0.0866469	1
Q5VU65	523	S	E	3	_GNS(ph)T(ph)VLARDVQNPFR_	1	0.0870094	1
F8VV56	20	S	E	3	_VMS(ph)EFNNNFR_	1	0.0871973	8
Q8TF17-5	879	S	E	25	_ALNRAQEVGDVHNQAVAM(ox)ANLGHLS(ph)LK_	1	0.0876345	1
Q7Z4L5	675	S	E	3	_ALS(ph)ILQNVTAEQPYFIEAR_	0.998687	0.0884393	1
B1AJZ9-3	717	S	E	6	_MQELES(ph)LLAQQK_	1	0.0888777	1
J3KPC8	616	T	E	9	_DSNTLHLPT(ph)ERFSPVRR_	0.845565	0.0892911	14
Q93063-3	404	S	E	2	_M(ox)S(ph)DVYS(ph)ILQSIPQR_	0.988407	0.0903754	1
Q5T655	146	S	E	14	_LVEQGSGLSM(ox)DQHS(ph)NIR_	0.985761	0.0906482	9
Q99807	77	T	E	1	_T(ph)SVGPVIQK_	0.850781	0.0908741	1
P61970	57	S	E	2	_LS(ph)SLPFQK_	0.947557	0.0910813	4
Q15370	84	T	E	4	_ADDT(ph)FEALCIEPFSSPPELPDVMKPQDSGSSANEQAVQ_	0.991705	0.0911795	1
Q5KSL6	825	S	E	4	_GTLS(ph)S(ph)IS(ph)SLK_	0.87112	0.0915067	4
Q9ULD0	119	S	E	15	_TKTS(ph)KLVEDHLAVQS(ph)LIR_	0.999786	0.0915799	1
Q13201	884	S	E	16	_VT(ph)QTLIPY(ph)YIS(ph)VKKGS(ph)VVT(ph)NER_	0.999987	0.091828	20
A0AVI2	1288	S	E	3	_AS(ph)S(ph)PQLLVEFGEESLR_	1	0.092546	2
I3L273	270	T	E	31	_TPHPESHVTHNPSPTEISQTEFPTTYYQNAT(ph)DVPR_	0.911938	0.0926274	1
Q13724	736	S	E	7	_SLAASSS(ph)FYGQR_	0.783318	0.0941735	1
Q08AG7	5	S	E	4	_(ac)ASSS(ph)GAGAAAAAAAANLNAVR_	0.863387	0.0943387	4
A0A1B0GW68	250	T	E	4	_NLLT(ph)KTK_	0.98407	0.0951213	1
G3V5P6	17	S	E	15	_LLLLVPLLLAPAPGS(ph)S(ph)APKVR_	1	0.0953142	7
Q8N139	1337	T	E	6	_MIS(ph)GIT(ph)KPTAGEVELK_	0.759543	0.0957748	1
P55268	1548	S	E	9	_VLELSIPAS(ph)AEQIQHLAGAIAER_	0.874917	0.0961112	1
A6H8M9	104	T	E	6	_VQLKFT(ph)CGNHVMEGSLSVDVQR_	1	0.0972115	3
D6RJB7	43	S	E	8	_LLFDQDAS(ph)LKS(ph)EFSLHPDTR_	0.999996	0.0982004	21
O00483	72	S	E	9	_FYSVNVDYS(ph)K_	0.847475	0.098398	3
Q9UL45	7	S	E	6	_(ac)SVPGPS(ph)SPDGALTRPPY_	0.794503	0.0986321	2
Q96GD3-5	448	S	E	8	_SLEPHS(ph)DS(ph)MDSASNPTNLVSTSQR_	0.751294	0.0986407	2
O94973	658	S	E	22	_DVNGGPEPAPASTSAVSTPSPS(ph)A_	0.927343	0.098826	1
Q8NG97	10	S	E	10	_M(ox)GDVNQSVAS(ph)DFILVGLFSHSGSR_	0.927025	0.0989332	11
P48059	7	S	E	6	_(ac)ANALAS(ph)ATCER_	0.995375	0.100057	1
P83111	207	S	E	8	_EYEGEKVS(ph)VTTR_	0.995641	0.100407	3
P15144	247	S	E	6	_DLTALS(ph)NMLPK_	1	0.100708	83
Q8N3Y1	545	S	E	6	_NADLDS(ph)FTTHRR_	0.993963	0.100784	8
A0A0A0MTH0	313	T	E	9	_VGCNMLDTT(ph)DMVECLRNK_	0.799529	0.100899	11
Q5THR3	1141	T	E	13	_YFLQNFS(ph)CFLEET(ph)ADEWAEKMPKGPPPT(ph)SPK_	0.99806	0.100908	1
Q9Y5J7	8	S	E	7	_(ac)AAQIPES(ph)DQIK_	1	0.10121	1
Q0VGL1	3	S	E	2	_(ac)TS(ph)ALTQGLER_	0.863905	0.101319	1
P55084	85	T	E	4	_AALT(ph)GLLHR_	1	0.101351	1
G5E994	560	S	E	5	_VTNGS(ph)VEPQGEWEGAV_	0.976474	0.101451	6
A0A0G2JNJ8	936	S	E	7	_IFLGGLS(ph)VVLADR_	1	0.101787	21
Q12981	179	S	E	1	_S(ph)M(ox)SGTIQLGR_	0.968528	0.101856	1
P32189-4	125	S	E	7	_TQSTVES(ph)LSK_	0.976615	0.101931	1
Q9BY32	53	S	E	14	_IDLPEYQGEPDEIS(ph)IQK_	1	0.10255	1
H0YLX4	967	S	E	14	_NGKNES(ph)HVPEADLS(ph)LLKLIS(ph)CWR_	1	0.102874	2
Q9Y2C9	417	S	E	23	_VGLMT(ph)KDM(ox)PSLEILDVSWNSLES(ph)GR_	0.945043	0.103243	1
Q9UGM3-5	2147	T	E	4	_PQIT(ph)PNLVIFTIPYSGCGTFK_	1	0.103652	7
Q9NVJ2	150	S	E	4	_MNLS(ph)AIQDR_	1	0.104094	1
O75489	43	T	E	7	_ESAGADT(ph)RPTVRPR_	0.883933	0.104296	1
Q9P2K1-2	1031	S	E	4	_HAAS(ph)PSTYS(ph)PTHNADYPLGQVLVRPFVEVSFQR_	0.988669	0.104434	1
P62310	10	T	E	9	_(ac)ADDVDQQQT(ph)T(ph)NTVEEPLDLIR_	0.968981	0.104479	3
Q7Z3Z2	14	S	E	13	_(ac)SLISWLRWNEAPS(ph)R_	0.84745	0.104604	2
Q96N11	362	S	E	11	_LAQALQVAMAS(ph)GALLCTRDDLR_	0.825741	0.104686	4
F8VZH8	256	S	E	20	_ESYSDSMHSYEEFSEPQALS(ph)PTGSSR_	0.965831	0.104856	5
Q9BXT4-3	678	S	E	13	_VLLDAGFAVGEQS(ph)M(ox)VT(ph)DKPS(ph)DVK_	1	0.105285	1
Q9H3E2	66	T	E	9	_VVCNDVVRT(ph)LLTHFCDLK_	1	0.105386	1
P49917	854	S	E	3	_VVS(ph)CLAEGVSHVIIGEDHSR_	0.98547	0.105515	2
Q8TBB6	691	S	E	7	_EEALHQS(ph)TYQR_	0.920399	0.105802	1
O00754	848	T	E	7	_HLVLLDT(ph)AQAAAAGHR_	1	0.106335	1
Q9HAP6	202	S	E	8	_QQHQSYSS(ph)LESRG_	0.827787	0.106396	1
Q6ZNB7	22	T	E	21	_(ac)KNPEAQQDVSVSQGFRMLFYT(ph)MK_	0.839244	0.106403	1
H0Y3H2	808	S	E	3	_RAS(ph)DWAVDSNLCGAMDPSDGIGALIEEER_	0.959015	0.106417	1
Q6P9A1	130	S	E	5	_DFWM(ox)S(ph)SNLHQLQK_	0.919827	0.106435	17
Q9H299	22	S	E	4	_SQQS(ph)EVTR_	0.999989	0.10644	5
Q9BVK6	162	S	E	4	_DKLS(ph)ELQLR_	1	0.10648	1
Q5H9K5-2	212	T	E	17	_PYHISPVESQLPQWLPT(ph)HSK_	0.89446	0.106703	2
P02749	190	T	E	23	_DTAVFECLPQHAMFGNDT(ph)IT(ph)CTT(ph)HGNWTK_	0.752196	0.106792	4
P02461	1320	S	E	7	_HWWTDSS(ph)AEK_	0.885508	0.106897	1
Q2TV78-2	390	T	E	5	_LQALT(ph)LGRHALMS(ph)GTRAWK_	0.938547	0.107067	20
Q8NDA2	2755	S	E	12	_VGDFSAAFEILS(ph)R_	1	0.107241	2
P53674	8	S	E	2	_AS(ph)ASATVAVNPGPDTK_	0.989878	0.107288	60
Q16775-2	94	T	E	6	_ITHLST(ph)LQVGSLNVK_	0.982508	0.10734	1
P51970	162	T	E	17	_PRPDPSPEIEGDLQPAT(ph)HGSR_	0.970181	0.107418	2
A0A0C4DGS1	126	S	E	4	_ELGS(ph)ECGIEFDEEK_	1	0.107467	4
Q9BRA2	8	S	E	5	_YEEVS(ph)VSGFEEFHR_	0.949776	0.107786	4
Q68EA5	153	S	E	7	_TVFTHLS(ph)SLK_	0.776479	0.108017	2
P22897	1454	S	E	12	_DLVGNIEQNEHS(ph)VI_	1	0.10816	7
A0A096LP49	1027	S	E	12	_GDPADRPWAGWS(ph)GGR_	1	0.108299	5
Q2NL82	377	S	E	31	_ADPGRQESLQAEVIPDPMEGEQTWPTEEELS(ph)EAK_	0.996903	0.108426	4
P20248	24	T	E	12	_EAGSALLALQQT(ph)ALQEDQENINPEK_	0.996624	0.108453	1
Q8IUR7	339	S	E	6	_YPSSVS(ph)AITDIK_	0.937667	0.108619	2
Q5VWZ2	7	S	E	6	_(ac)AAASGS(ph)VLQR_	0.966016	0.1087	2
Q9P0Z9	300	S	E	11	_TDIGDVQILSS(ph)FVR_	0.900285	0.109115	2
Q9BWS9	90	S	E	15	_HFAGDVLGYVTPWNS(ph)HGYDVTK_	0.913828	0.109248	3
Q5U4N7	15	S	E	15	_(ac)M(ox)IQSSQPM(ox)SLKLTCS(ph)AFR_	0.897593	0.109248	1
A6NDG6	71	S	E	10	_RLGFITNNSS(ph)K_	0.979916	0.109274	6
A6NJG2	22	S	E	12	_APTASLAPTSQS(ph)LR_	0.94303	0.109501	8
Q06828	168	T	E	9	_LYLDHNNLT(ph)R_	1	0.109528	7
P01023	928	S	E	16	_ETTFNSLLCPSGGEVS(ph)EELSLK_	0.992475	0.109535	2
P01871	187	S	E	10	_VTSTLTIKES(ph)DWLGQSMFTCR_	0.999882	0.109646	23
Q8N456-2	82	S	E	11	_FQNLRWLDLHS(ph)NYIDK_	0.991544	0.109696	103
Q8TDG4	1054	S	E	29	_QLYSAGYKSLM(ox)HLANANPEVLVRT(ph)IDHLS(ph)R_	0.999942	0.110033	1
Q92968	354	S	E	4	_QQQS(ph)FTNPTLTK_	0.973635	0.110207	1
Q8N7J2	233	S	E	15	_APGGGLILPGSLTAS(ph)LECVKEETPR_	0.889698	0.110253	1
P00374	4	S	E	3	_VGS(ph)LNCIVAVSQNMGIGK_	1	0.110381	6
Q9HAB8	199	S	E	4	_IQSS(ph)GGPLQITMK_	0.786602	0.110435	2
E7ETG2	850	S	E	4	_SCAS(ph)ESLFLPYYPPDSEAR_	0.786246	0.110605	1
Q14DG7	793	S	E	5	_FEPSS(ph)DEHQGGSNDIEGINR_	0.969353	0.11087	3
Q14154	474	S	E	6	_LPHASS(ph)TGNLGLLCR_	0.820881	0.111005	2
P17947	112	S	E	26	_HM(ox)ELEQM(ox)HVLDTPM(ox)VPPHPSLGHQVS(ph)YLPR_	0.814799	0.111164	8
C9JG08	3586	T	E	12	_GIDTVEKS(ph)VGLT(ph)PKLT(ph)GR_	0.999243	0.11118	2
Q08477-2	233	T	E	16	_PS(ph)EYIAAILELSALVT(ph)KR_	0.778143	0.111254	2
Q8TF21	393	S	E	12	_ESLGREVESLQS(ph)R_	0.999858	0.11143	2
Q9UHV9	148	S	E	3	_ASS(ph)AGVLVS_	0.871459	0.111908	1
O00159	29	S	E	5	_LALGS(ph)DGVR_	1	0.11193	10
Q5SNV9	1015	T	E	2	_CT(ph)VTRPEQLLLQSYFQAWCEVVR_	0.997862	0.11198	6
O76083-13	502	S	E	4	_KTDS(ph)LTSGATEK_	0.998772	0.11215	2
Q8NCV1	201	S	E	7	_PPLAPLS(ph)VENILTHEQR_	0.99917	0.112222	1
Q9HC84	2763	S	E	6	_SLSPSS(ph)PHTVR_	0.807287	0.112591	1
Q9HAK2	161	S	E	10	_VLLTHEVMCS(ph)R_	0.838165	0.112741	43
A0A140T9L8	127	T	E	10	_TVLHVLGDRT(ph)YCK_	0.999942	0.112819	1
Q96BM9	150	S	E	4	_MNLS(ph)AIQDR_	1	0.113383	2
A0A0U1RRB6	269	S	E	5	_SEQDS(ph)GILDVEDEEDDEEVPGAQDLVDFSPVYR_	0.809222	0.113386	8
Q9UJ04	206	S	E	7	_INNCMDS(ph)LEAIDQELSNVNAQADR_	0.999979	0.113633	5
Q8IYS2-2	212	T	E	7	_IQLNNPT(ph)ER_	1	0.113947	19
Q9UKZ4	105	S	E	9	_HGYQLEM(ox)GS(ph)DVDTETEGAASPDHALR_	1	0.11423	12
P01562	50	S	E	4	_ISPS(ph)SCLMDR_	0.916771	0.114541	2
Q5IJ48	1274	S	E	5	_LEM(ox)DS(ph)VLKVPPEER_	1	0.114744	9
J3KR97	805	S	E	6	_AVTHTS(ph)PEDVSFAESR_	0.998783	0.114797	5
S4R371	35	S	E	4	_QVAS(ph)MTKPTTIIEK_	0.981377	0.114812	1
P11055	1696	T	E	6	_ATLEQT(ph)ER_	1	0.114895	4
Q9Y6H1	41	S	E	18	_AAPRPAPVAQPPAAAPPS(ph)AVGSSAAAPR_	0.99942	0.114975	4
Q9NR50	428	S	E	6	_DCLIGS(ph)GQRIEAK_	1	0.115006	2
A0A0C4DFX7	48	S	E	8	_AESTLQNS(ph)SSAVHTESNK_	0.871049	0.115265	7
Q7Z5P4-2	102	T	E	29	_EVGDVTIVVNNAGTVYPADLLSTKDEEIT(ph)K_	0.874013	0.115435	1
O43304	202	S	E	4	_DPSS(ph)LEAHGPR_	0.992135	0.115519	10
P01859	118	S	E	17	_CCVECPPCPAPPVAGPS(ph)VFLFPPKPK_	1	0.115813	1
Q9NXB0	504	S	E	7	_AFMESSS(ph)LQK_	0.945086	0.115865	7
P35442	258	S	E	13	_LGPHVTTEYVGPS(ph)SER_	0.993053	0.117098	6
C9JCC6	89	S	E	5	_DLVAS(ph)VPDM(ox)QGDGEDNHM(ox)DGDK_	1	0.117449	1
O75923-11	1747	S	E	3	_EYS(ph)IEEIEAGRIPNPHLGPVEER_	1	0.117478	2
D9ZHQ8	133	S	E	12	_SLSSCCSPGQRS(ph)GMLHRNAFR_	0.851828	0.117763	1
J3QSS1	17	S	E	16	_(ac)AELPTTETPGDATLCS(ph)GR_	0.999756	0.11799	3
B2RU33	7	S	E	7	_(ac)MVTEVCS(ph)MPAASAVK_	0.825483	0.11801	6
A0A0A0MTC7	947	S	E	10	_VFLTVPSLSS(ph)TAEEK_	0.950223	0.118211	32
A6NDU8	7	S	E	6	_(ac)AAAVSS(ph)VVR_	0.899751	0.118307	4
Q96C01	19	S	E	1	_S(ph)LERENIRK_	1	0.118494	8
Q5FWF6	146	S	E	6	_LTFPTS(ph)GDEYSR_	0.916141	0.118526	5
Q68CR7	734	S	E	10	_TEEAVPDEES(ph)LQDESSGASK_	0.999494	0.11855	2
P25089	319	T	E	4	_SLPT(ph)SLER_	0.999087	0.118597	2
P48307-2	157	S	E	6	_DEGLCS(ph)ANVTR_	0.999876	0.118826	37
Q4G0P3	3972	S	E	7	_NPELRGS(ph)S(ph)GGALDPNTR_	0.999998	0.119096	4
A1A4G5	114	S	E	4	_FSES(ph)FERQLCFRTK_	0.844585	0.119178	2
O95857	143	S	E	11	_SVNPNDTCLAS(ph)CVK_	0.999995	0.119403	18
Q53FP2	61	S	E	5	_M(ox)GINS(ph)ILLR_	1	0.119507	12
Q00978	283	S	E	6	_GILVAS(ph)NPR_	1	0.119537	1
Q96MT0	156	S	E	10	_LSSTLITEM(ox)S(ph)SGRLEEL_	0.985893	0.119783	37
Q6PCB6	211	S	E	14	_YGVSPENIILYGQS(ph)IGTVPTVDLASR_	0.919598	0.119789	1
Q86SP6	124	T	E	2	_AT(ph)LLVSYNFYTM(ox)HR_	1	0.119813	4
Q6P2P2	547	S	E	4	_VLSS(ph)LTPEK_	0.855769	0.119992	2
Q8NHC7	4	S	E	4	_M(ox)PNS(ph)T(ph)TVM(ox)EFLLM(ox)R_	0.999375	0.120012	5
Q9Y2T6	317	S	E	14	_PS(ph)RVQLVLQDTTIS(ph)R_	0.993556	0.120124	3
P12111	1783	S	E	4	_NIDS(ph)EEVGK_	1	0.120277	38
Q9NQT5	6	S	E	5	_(ac)AEPAS(ph)VAAESLAGSR_	0.999997	0.120507	2
Q4ZHG4-2	1020	S	E	22	_GMLPTALQNQDEDAQGSYDDDS(ph)TEVEAQDVR_	0.802308	0.120522	1
Q9UPN4	499	S	E	15	_YAWASEVTTEDDASS(ph)LTADNLEK_	0.98911	0.120606	9
Q96ID5	389	S	E	5	_LLDGS(ph)AEFDGK_	1	0.120642	13
C9JTJ1	513	S	E	9	_VSNLVQHQS(ph)IHAGVK_	1	0.120649	5
P07602	441	S	E	3	_GCS(ph)FLPDPYQK_	0.999995	0.120675	2
O15090	1141	S	E	3	_AHS(ph)EEDVPILIPETTSK_	1	0.120732	11
P52895	166	S	E	5	_SIGVS(ph)NFNHR_	0.99999	0.120804	1
Q14353	2	S	E	1	_(ac)S(ph)APSATPIFAPGENCSPAWGAAPAAYDAADTHLR_	0.78638	0.120879	1
Q6P587	40	S	E	5	_SAVLS(ph)EPVLFLK_	0.999744	0.121347	2
Q99250-2	554	S	E	3	_FSS(ph)PHQSLLSIR_	0.991326	0.121493	4
P39019	93	S	E	9	_NGVMPSHFS(ph)R_	0.999885	0.121521	3
P04275	1866	S	E	13	_IEDLPTMVTLGNS(ph)FLHK_	0.999049	0.121533	7
A6NJ46	264	S	E	12	_AAFSVLSLGAHS(ph)V_	0.999702	0.121774	1
Q5W0B7	205	T	E	25	_QSPENAASPQATNSTQVSQPSGAMT(ph)R_	0.996757	0.12193	3
P10114	129	S	E	12	_VDLESEREVSSS(ph)EGR_	0.999084	0.122513	1
B9EG95	60	S	E	16	_NLVS(ph)LGLTVS(ph)KPELIS(ph)R_	0.970754	0.122555	1
Q15438-2	54	T	E	16	_DEIAEVANEIENLGST(ph)EERK_	0.839243	0.122672	1
Q8TAK5	431	S	E	4	_VTGS(ph)AGTTEPHTR_	0.999963	0.122701	4
Q04609	10	S	E	10	_(ac)MWNLLHETDS(ph)AVATAR_	0.99982	0.122962	49
Q96D42	328	S	E	10	_EVQQLSVSFS(ph)SLQIK_	0.863417	0.123	1
Q8NEE8	430	S	E	11	_KQFQKAENHFS(ph)T(ph)AIR_	1	0.123015	3
I3L1J3	384	S	E	1	_S(ph)FGRSSILK_	0.999318	0.123066	10
Q9Y6C9	80	S	E	3	_LCS(ph)GVLGTVVHGK_	1	0.123066	2
Q96CS2	264	S	E	4	_ELDS(ph)IEAELTR_	1	0.123142	10
Q14714-3	133	S	E	7	_ICSLTAS(ph)EGPQQK_	0.979481	0.123355	1
A6QL64	1033	S	E	3	_ATS(ph)DEEDSVLSIAR_	0.999724	0.123382	4
Q86SE8	8	S	E	8	_(ac)MNLSSASS(ph)TEEK_	0.80826	0.123598	3
P16083	83	S	E	4	_SLAS(ph)DITDEQKK_	0.995887	0.12379	1
Q5NUL3	366	S	E	8	_GAILTDTS(ph)VKR_	0.952375	0.123844	3
Q8WYK0	153	T	E	2	_DT(ph)FNNLMKES(ph)SKFDDLIF_	1	0.123857	7
Q8N587	261	S	E	1	_S(ph)FTNFSQLYAPVK_	0.977838	0.123928	2
I6L899	282	S	E	8	_WVEQLEWS(ph)LSK_	0.962399	0.124217	1
P52788	104	S	E	6	_ELSQDS(ph)TGRVK_	0.793644	0.124424	1
Q2M3G0	1059	S	E	3	_STS(ph)VQLLQR_	0.999988	0.124462	5
Q9UQ13	71	T	E	16	_DSSAAQPGVAFSVDNT(ph)IK_	0.999891	0.124541	24
Q96MD7-1	21	S	E	6	_HQNTFS(ph)FK_	0.999947	0.12457	3
Q6ZMG9	379	S	E	22	_NPHTATTTNGTSGTNGYLLTGS(ph)CSMDD_	0.7966	0.124592	3
A0A087X210	389	S	E	5	_QSTDS(ph)GAFSIGH_	0.998267	0.1246	2
P00915	51	S	E	11	_HDTSLKPISVS(ph)YNPATAK_	0.996885	0.124616	3
O95199	9	S	E	9	_MEEELPLFS(ph)GDSGKPVQATLSSLK_	0.993973	0.124666	5
Q8N823	505	T	E	4	_SIHT(ph)GEQPYK_	0.999684	0.1249	2
P49754	847	S	E	6	_NRGPGS(ph)AILEMK_	1	0.125324	6
P05121	219	T	E	5	_SDGST(ph)VSVPMMAQTNK_	0.919135	0.125333	19
A0A087WXS0	57	S	E	16	_QNYLAEHCPPLHIPGS(ph)MSEVQELCK_	0.928286	0.125504	3
G3V5N8	129	S	E	16	_RRHPVTVYNVSNLQES(ph)LEAEEM(ox)DEETK_	0.999368	0.125568	2
Q96EH3	82	S	E	12	_AEGTVNEGRPES(ph)DAADHTGPK_	0.991873	0.125627	2
A0A0A0MT52	148	S	E	8	_LDELDLGS(ph)NK_	1	0.125748	12
Q96B96-2	167	S	E	8	_PLTQQNTS(ph)CDFLPAMK_	0.999701	0.125766	3
O95990-3	167	S	E	6	_IATLTS(ph)EEREL_	0.769755	0.125792	1
Q6UWP2	44	T	E	1	_T(ph)VGNIEELAAECK_	1	0.125824	3
P28161	27	S	E	9	_LLLEYTDSS(ph)YEEK_	0.998968	0.125916	3
P0DP72	88	S	E	10	_PVAVTDGAM(ox)S(ph)K_	1	0.126001	143
P23352	43	S	E	10	_RLDESLSAGS(ph)VQR_	0.999861	0.12601	1
Q9NUV7	547	S	E	11	_SARPELYDETS(ph)FELED_	0.916961	0.126238	1
Q70Z35	1065	S	E	3	_KTS(ph)EGIIPTDSDNEKGER_	0.962253	0.126357	9
Q9HC07	223	T	E	15	_LLNGPGDVETGTSIT(ph)VPQK_	0.847409	0.126487	1
Q96EY8	179	S	E	2	_IS(ph)SALHFCR_	0.883182	0.126519	1
Q7Z7L1	131	S	E	7	_LCSLSSS(ph)LYR_	0.995025	0.126782	4
P49755	86	S	E	11	_ITDSAGHILYS(ph)KEDATK_	0.978826	0.126822	1
Q15904	465	S	E	5	_GPTIS(ph)LTQIV_	0.982643	0.127024	3
A0A0C4DH35	6	S	E	5	_(ac)EFGLS(ph)WVFLAAILK_	1	0.127186	2
Q9BV35	417	S	E	14	_MQAQAS(ph)IEGGPQLS(ph)MLGLLR_	1	0.127341	8
O00182-3	242	S	E	7	_NTQIDNS(ph)WGSEER_	0.999921	0.127344	3
O43555-2	108	S	E	8	_EPRPAPPS(ph)SNK_	0.997536	0.127401	1
H0Y870	7	S	E	5	_QYQGS(ph)GGVAMDVER_	0.999981	0.127422	4
Q6ZMW3	1284	S	E	7	_LVDS(ph)EES(ph)DTDVEEDGGYDS(ph)DVAR_	0.772735	0.127471	1
O60706-2	630	S	E	10	_TGESSLPFES(ph)CKK_	0.999999	0.127824	3
P49189	28	T	E	9	_VEPADASGT(ph)EK_	0.986358	0.127828	1
Q5H9B9	199	S	E	9	_LTSTSKSES(ph)NEDLF_	0.782432	0.12789	2
Q9GZY0	289	S	E	8	_LYQLDGLS(ph)DITEK_	0.987592	0.128168	3
Q9NQ31-3	117	S	E	3	_KTS(ph)LGPGGSYQISEHAPEASQPAENISK_	0.956944	0.128286	4
A2A2V5	106	S	E	7	_STFSNLS(ph)S_	0.986975	0.128729	11
Q9Y2T3	453	S	E	8	_QVVPFSSS(ph)V_	0.98379	0.128778	24
P09622	297	S	E	9	_IDVSIEAAS(ph)GGK_	1	0.12884	5
Q149N8	266	S	E	19	_LHNSIIPDVLEEDEDDPES(ph)EPEGQDIDELYHFVK_	1	0.128856	24
O60469	274	T	E	4	_FQKT(ph)VTGLLIENIR_	0.854809	0.129107	10
F2Z2X0	153	S	E	6	_NVIHAS(ph)DSVEGAQR_	0.961466	0.129192	4
Q13332-2	834	T	E	14	_GAVLGRPTLSVQQT(ph)PEGSLLAR_	0.999997	0.129277	5
D6RBD3	432	S	E	3	_SRS(ph)EQDLLNNR_	0.996668	0.129379	2
P36959	345	S	E	10	_VTQQHNTVFS(ph)_	1	0.129448	3
A0A0C4DFP7	147	S	E	16	_NEEEVVILFAQVGDRS(ph)IMQS(ph)QS(ph)LMLELR_	1	0.129467	11
P57057	293	S	E	14	_NKPLDPEMQCLLLS(ph)DGK_	1	0.129505	6
Q02221	85	S	E	17	_TKPYPWGDGNHTLFHNS(ph)HVNPLPTGYEHP_	0.999858	0.129507	2
Q8IUI8-2	158	S	E	28	_ASHIQLDSLPEVPLLVDVPCLSAQLDDS(ph)ILNIVK_	0.999981	0.129707	5
Q9BRT3	2	S	E	1	_(ac)S(ph)GEPGQTSVAPPPEEVEPGSGVR_	0.987659	0.129742	9
Q9GZX5	283	T	E	7	_LNIHQKT(ph)HTGEK_	0.989348	0.129777	5
Q96M63	608	S	E	6	_PVSASS(ph)YLGSTGYVGSSR_	0.996144	0.129986	42
G3V5P5	237	S	E	6	_VPTAVS(ph)EDHL_	0.999994	0.130213	2
B4E009	13	S	E	12	_(ac)SSENCFVAENSS(ph)LHPESGQENDATSPHFSTR_	0.966531	0.130376	4
Q12766	403	S	E	15	_SCPQLELCVAQNQMS(ph)PK_	1	0.130383	17
P53675	889	S	E	8	_IYIDSNNS(ph)PECFLR_	1	0.130627	21
Q9H8H3	69	S	E	13	_ELFSNLQEFAGPS(ph)GK_	1	0.130979	4
Q6ZWE5	4	S	E	4	_(ac)MYTS(ph)HEDIGYDFEDGPK_	0.979703	0.131053	3
A6NDY5	444	S	E	9	_QPKPPHEGS(ph)RADLVAEESPELLNPEPR_	0.985438	0.131086	2
Q9BY66	884	S	E	9	_EALATLPSS(ph)PGLLR_	0.881586	0.131198	2
F5H2T3	59	S	E	12	_DNNLVPIGKPAS(ph)EHY_	0.999999	0.131366	6
H3BS47	999	S	E	4	_KEIS(ph)PEVEHIPEIEINMLTVPHVPK_	0.999999	0.131457	4
Q9NV79-2	279	S	E	5	_ISNPS(ph)DDNSCEDLEEERREEEEK_	0.956483	0.131745	4
Q9NYW0	212	T	E	7	_QMQSNVT(ph)GLR_	1	0.131753	1
B1ANS9	886	S	E	7	_QVVLTAS(ph)IDGSVR_	0.940702	0.131954	1
P50150	12	S	E	10	_EGM(ox)SNNSTTS(ph)ISQAR_	0.98839	0.132132	12
Q7LBE3-2	764	S	E	22	_DVTPGHNFQGAPGDAELSLYDS(ph)EEDIR_	0.975265	0.132184	3
Q5DJT8	103	S	E	20	_MMQKPGSNAPVGGNVTSSFS(ph)GDDLECR_	0.94549	0.132258	2
Q12899	49	S	E	12	_SCTTDVRPISGS(ph)RPVCPLCK_	0.99148	0.132397	7
O60831	178	S	E	18	_TPM(ox)GLLLEALGQEQEAGS(ph)_	1	0.132438	13
Q96IZ6	4	S	E	3	_(ac)AGS(ph)YPEGAPAVLADK_	0.999978	0.132767	21
Q96LJ7	190	S	E	7	_HGVSCVS(ph)LWPGIVQTELLK_	0.83159	0.132872	1
Q9H2Y9-3	385	S	E	3	_KFS(ph)VDAVSDDDVLK_	1	0.132944	5
O15492	195	S	E	17	_DLAAQASAASATLSSCS(ph)LDEPSHT_	0.819376	0.133014	3
O60507	279	S	E	5	_AGGVS(ph)LSKVER_	0.99946	0.133082	4
P26951-2	270	S	E	11	_IPHM(ox)KDPIGDS(ph)FQNDK_	1	0.13314	17
A0A1B0GVD6	110	S	E	15	_SEEESLPS(ph)LALPGWS(ph)HR_	0.960052	0.133259	3
B5MCD5	412	S	E	3	_ANS(ph)VTVDGQGLQVTPVPGTHPLLVFVNPK_	0.943599	0.133313	2
Q16527	79	T	E	10	_GYGYGQGAGT(ph)LNM(ox)DR_	1	0.133333	2
F8WD64	28	S	E	5	_GASSS(ph)SGVVVQVR_	0.995058	0.133591	5
O43745	27	S	E	9	_RETGFSQAS(ph)LLR_	1	0.133757	1
E9PCW1	41	S	E	9	_LCTSYSHSS(ph)TR_	0.886937	0.133948	1
A6NHS7	20	S	E	19	_HVAEVAVNVILLLSM(ox)GWTS(ph)DSLCSPTIFYR_	0.793016	0.134018	7
Q8N2Z9	136	S	E	10	_QPAEAGVVES(ph)EN_	1	0.134094	32
C9K082	17	S	E	16	_PM(ox)RVPEEVTLRNPGSS(ph)GR_	0.948548	0.134281	1
P15884	546	S	E	7	_DIKS(ph)ITS(ph)NNDDEDLTPEQK_	0.999111	0.134322	7
Q04760	56	T	E	5	_VLGMT(ph)LIQK_	1	0.13447	1
Q7RTU3	5	S	E	4	_(ac)NSDS(ph)SSVSSR_	0.985248	0.134911	6
Q9UL26	175	S	E	11	_RIPSTDANLPS(ph)GGK_	1	0.135107	24
E9PKS2	92	S	E	14	_WTEGQSNHSTGYES(ph)DNHTTPILCGAQYR_	0.775985	0.135123	4
A5D6W6	82	S	E	5	_TIFAS(ph)HGNFFNIK_	0.999926	0.135354	1
Q9H1X3	299	S	E	5	_SQFDS(ph)LEDHQK_	0.999933	0.135837	1
Q6ZPD9	16	S	E	5	_ATEVS(ph)EDFPAQEENVK_	1	0.135868	5
P80217	2	S	E	1	_(ac)S(ph)APLDAALHALQEEQAR_	1	0.135971	6
Q9NX24	19	S	E	16	_IKADPDGPEAQAEACS(ph)GER_	1	0.135984	15
J3KQ82	451	S	E	20	_EAYGSSSYVASIVDGGESRS(ph)EK_	0.84426	0.136022	3
Q9C0F0	210	S	E	7	_NGEADSS(ph)DKEMKHGQK_	0.999932	0.136261	49
Q8N8U9	414	S	E	1	_S(ph)FSWTKSVELVLGESR_	0.783991	0.136288	1
Q5JUY5	524	S	E	6	_HALWPS(ph)LPDLHR_	1	0.13635	37
Q16555	2	S	E	1	_(ac)S(ph)YQGKKNIPR_	1	0.136376	7
Q96RV3-3	752	S	E	4	_SRNS(ph)LPNQVAFPEGEEQDAVSGAAQASEEAVSFR_	0.769402	0.136419	1
P57737	915	S	E	12	_LGNREDPLPQDS(ph)FEGVDEDEWD_	1	0.136549	199
Q9P000	197	S	E	10	_IRDQLSAVAS(ph)K_	1	0.136664	4
Q96CX6	24	S	E	4	_LSVS(ph)TETLESELEAR_	0.998581	0.136785	3
Q5T7P8-2	13	S	E	9	_NKEASSPS(ph)S(ph)ANPPLEALQSPSFR_	0.991363	0.136831	3
A0A0B4J2E9	19	S	E	11	_ANLALPQEPS(ph)S(ph)VPAFEVLEISPQEVSSGR_	0.998798	0.136959	2
Q66K66	354	S	E	7	_GPLTACS(ph)GPPVRV_	1	0.136976	4
A0A0A6YYF3	73	S	E	1	_S(ph)VDVADNR_	1	0.137035	16
Q7Z5B4-3	176	S	E	5	_AYTGS(ph)M(ox)LR_	0.959181	0.137211	10
Q9Y2G8	727	S	E	12	_TVEEEEAIGSCS(ph)DVDSSLYLGESR_	0.99912	0.137226	7
Q9BXS1	160	T	E	3	_NVT(ph)LNPDPSETK_	0.999864	0.137402	1
A6NNC1	202	S	E	3	_INS(ph)ALHVEDK_	1	0.137424	2
Q8NEQ5-2	115	S	E	9	_SNHLAENHS(ph)ADFDPIVYAQIK_	1	0.137745	22
P57729	187	S	E	12	_HILANECDLMES(ph)IEPDVVKPHLTSTK_	0.999927	0.138113	9
Q9HCI5	467	S	E	4	_DCES(ph)PNSISIMGLNTSR_	0.994043	0.138242	2
Q8TDX6	90	S	E	7	_EELQERS(ph)EQLR_	1	0.138307	1
Q05BQ5	309	S	E	8	_T(ph)RVAVVES(ph)VIGGR_	1	0.138312	21
Q9UKN1-2	1915	S	E	1	_S(ph)PATTLSPASTTSSGVSEESTTSHSR_	0.996913	0.138554	3
Q9P1W9	15	T	E	11	_PLQGPPAPPGT(ph)PT(ph)PPPGGK_	1	0.138659	69
Q9ULJ1-6	9	S	E	6	_AVNDGS(ph)HSEELFCHLK_	0.982014	0.138818	1
P50749	325	T	E	12	_QRLEEIAETPAT(ph)I_	1	0.138993	15
P08603	219	S	E	8	_SPDVINGS(ph)PISQK_	0.934345	0.138997	1
Q6PCB0	93	S	E	12	_PYTEFPFGQHSS(ph)GEAAQDAVR_	0.753536	0.139002	5
Q9NRG1	4	S	E	3	_(ac)AGS(ph)SEEAPDYGR_	0.96248	0.13932	6
P30405	40	S	E	8	_GSGDPSSS(ph)SSSGNPLVYLDVDANGKPLGR_	0.769208	0.139531	7
Q9NY72	196	S	E	10	_AEEAAQENAS(ph)DYLAIPSENK_	0.998653	0.139571	7
J3KQL8	299	S	E	5	_NLDQS(ph)GTNVAK_	0.861851	0.13972	5
P62304	91	S	E	11	_GDNITLLQSVS(ph)N_	0.99992	0.139779	4
Q15257	357	S	E	12	_FGSLLPIHPVTS(ph)G_	0.974764	0.139808	6
Q8N7S6	56	S	E	14	_AVTCAAHLPGAAAS(ph)R_	0.998838	0.140091	1
C9JRZ8	9	T	E	9	_(ac)MAT(ph)FVELS(ph)T(ph)KAKM(ox)PIVGLGTWR_	0.999872	0.140222	8
Q8TCY9-2	7	S	E	6	_(ac)AS(ph)PGHS(ph)DLGEVAPEIK_	1	0.14034	30
Q86SG6	280	S	E	1	_S(ph)VAPSNTGSR_	0.999988	0.140467	1
Q6UVK1	2274	T	E	9	_NGLAGDTET(ph)FR_	0.998156	0.14073	8
A0A1W2PPJ3	510	S	E	3	_EQS(ph)GGEEKDEDEFQK_	1	0.140908	3
Q99735	43	S	E	9	_VTPPAVTGS(ph)PEFER_	0.849883	0.140942	3
Q9UJ55	12	S	E	12	_(ac)M(ox)SQLS(ph)KNLGDS(ph)S(ph)PPAEAPK_	0.999997	0.141072	9
Q8N5C7	192	S	E	13	_RTEEQEFCDLNDS(ph)K_	1	0.141191	5
G3XAG6	195	S	E	6	_QPQEPS(ph)LLR_	1	0.141403	16
O94985-2	426	S	E	10	_LIFLFRQDPS(ph)EEKK_	1	0.1415	14
Q13444-5	807	S	E	3	_CPS(ph)GDLPGPGAGIPPLVVPSR_	0.999994	0.141563	2
B9EIJ4	249	S	E	4	_SAIS(ph)S(ph)VSTGLHSLSTFR_	0.976588	0.141599	4
Q8NBI6	88	S	E	3	_AKS(ph)LEGGGAGPVDYHLLMMFTK_	0.999989	0.142033	1
P56134	3	S	E	2	_(ac)AS(ph)VGECPAPVPVKDKK_	1	0.142047	41
P08514	427	S	E	10	_GQVLVFLGQS(ph)EGLR_	1	0.142093	46
P32314-2	183	S	E	1	_S(ph)YGNAFHHPSAVR_	0.998399	0.142293	6
Q8TDW7-3	4270	S	E	19	_IVDGLGGEHQEM(ox)TTFHPES(ph)PR_	0.99919	0.142357	4
Q6DJT9	401	S	E	20	_LGLDPQIGSLDDGAGDLSLS(ph)K_	0.949505	0.142361	4
A0A1W2PR48	9	S	E	8	_(ac)SGEKEEAS(ph)LRMFGAYGEPEER_	0.999118	0.142377	8
Q0VGE8	183	S	E	1	_S(ph)IGASSASESQR_	0.999998	0.142517	1
B3KPU0	7	S	E	7	_(ac)MDSEGGS(ph)LLLDEDSEVFK_	0.999999	0.142595	2
P50453	366	S	E	3	_ANS(ph)ILFCGR_	1	0.142608	5
O95153-2	1323	S	E	8	_RPGQCPLS(ph)PESSR_	0.999993	0.14288	12
Q8IZH2	1348	S	E	19	_ENEVQSSHHGEPPSEEHLS(ph)PQSFAM(ox)GTR_	0.912236	0.142913	4
Q96PV4	128	S	E	6	_ALGCCS(ph)LPAES(ph)LDAEVMPQVR_	1	0.142992	1
Q53H12	350	S	E	8	_GDFITIGS(ph)R_	1	0.143158	6
Q9C0A1	946	T	E	11	_APVTPLAEPPT(ph)PEK_	1	0.143421	2
P98088	988	S	E	9	_VEVIGTDES(ph)QEVPYTIR_	0.999285	0.143438	23
Q70UQ0-4	24	S	E	11	_GAPAAEPGKRS(ph)EGGK_	1	0.143584	3
V9GZ60	177	S	E	9	_VLVVGLGNS(ph)GCDIATELSR_	0.999639	0.143676	2
A0A0A0MQW3	159	S	E	4	_KINS(ph)WVESK_	1	0.14395	1
Q9Y3B7	45	S	E	3	_GVS(ph)INQFCK_	1	0.143959	4
P35523	886	S	E	11	_SGVQLRPPLAS(ph)FR_	0.999999	0.14428	1
Q9HCG7	47	S	E	9	_DVQVTDCKS(ph)PEDSRPPK_	0.823701	0.144415	2
C9JY79	2236	S	E	3	_QES(ph)ADRAEELPR_	1	0.144429	1
P41273	5	S	E	5	_(ac)M(ox)EYAS(ph)DAS(ph)LDPEAPWPPAPR_	0.999514	0.144454	22
M0R2M8	303	S	E	5	_GSEDS(ph)GDEDPSSHPATPRPEFTSVIR_	0.873225	0.144482	4
O15247	2	S	E	1	_(ac)S(ph)GLRPGTQVDPEIELFVK_	0.933526	0.144493	1
Q9NR00	21	S	E	4	_VSPS(ph)IHGYHFDTASR_	0.996915	0.1446	6
P19801	275	S	E	4	_GHDS(ph)TEEPPLFSSHK_	0.884419	0.144646	3
Q96BQ5	16	S	E	16	_(ac)MNNLNDPPNWNIRPNS(ph)R_	1	0.144765	1
A0A0U1RRE5	40	T	E	7	_WDYPEGT(ph)PNGGSTTLPSAPPPASAGLK_	0.953606	0.144994	2
O15554	178	S	E	8	_SGVLLNAS(ph)YR_	1	0.145046	4
A2A3F3	1454	S	E	9	_EAELSHPSS(ph)DSEENEAK_	0.995315	0.145092	3
Q7Z4I7	4	S	E	3	_TGS(ph)NMSDALANAVCQR_	0.999261	0.14525	6
A0A087WWT4	59	S	E	3	_PLS(ph)VHRPPTSGCLGPVPR_	0.999999	0.145481	2
Q8IZY2-2	666	S	E	11	_VLVEEAPPGLS(ph)PGVSVR_	0.936609	0.14555	2
Q4G0T1	756	S	E	25	_VPQAAQLHSVAMPFPPMAPALLRPS(ph)RAGLSEDR_	0.957619	0.14578	4
Q8N126	388	S	E	20	_GSDDAPDADTAIINAEGGQS(ph)GGDDKK_	0.999744	0.146226	3
Q9UHW5	49	S	E	17	_SVQVVNLDPAAEHFNYS(ph)VMADIR_	1	0.146368	3
O43313	391	S	E	1	_S(ph)PSNPLQELGNTCQK_	0.877025	0.14637	2
Q8NFW1-2	1041	S	E	22	_GDPGIGVAGPPGPSGPPGDKGS(ph)PGSR_	0.832095	0.146496	2
Q86UT8	241	T	E	13	_DIPGVGNIHSGAT(ph)PPWMIQ_	0.891203	0.146924	6
Q01955	382	S	E	17	_GARGPQGPSGPPGVPGS(ph)PGSSRPGLR_	0.977049	0.147012	2
Q96GL9	40	T	E	3	_SGT(ph)EVADEEEEREHDLPTHPR_	0.993852	0.147202	5
Q99538	368	S	E	21	_SVRKIVSLLAASEAEVEQLLS(ph)ER_	0.999984	0.147387	3
Q969L2	2	S	E	1	_S(ph)AGGAS(ph)VPPPPNPAVSFPPPR_	0.999999	0.147526	80
Q9P0L1	369	S	E	11	_EVGEHPPLSSS(ph)PVEHEGVLK_	0.838571	0.147607	2
Q6P2C0-2	650	S	E	4	_YSLS(ph)LQRENFK_	1	0.147733	31
F8VUX9	349	S	E	3	_TGS(ph)CEGFLPDPVLR_	0.916145	0.147818	30
Q9NS61-6	19	S	E	5	_DLDGS(ph)YDQLTGHPPGPTK_	1	0.147862	3
A0A087X143	622	S	E	3	_TLS(ph)ISELEEPLEPK_	0.939879	0.147929	6
Q86UY6-3	35	S	E	6	_NGLNVS(ph)IECK_	1	0.147955	1
O95926	13	S	E	12	_(ac)AAIAASEVLVDS(ph)AEEGSLAAAAELAAQK_	0.981277	0.148008	4
O60938	256	S	E	8	_LSDEGLPS(ph)R_	0.999978	0.148163	29
Q16853	761	S	E	35	_GDQDAGACEVNPLACLPQAAACAPDLPAFSHGGFS(ph)HN_	0.880898	0.148314	1
J3KNV1	1154	S	E	4	_FLPS(ph)PVNSSNPF_	0.999993	0.148351	22
Q8WY54-3	544	S	E	9	_RPWPQHQCS(ph)APADLGYDGR_	0.999933	0.14841	2
K7ELY0	160	S	E	5	_PSASS(ph)ASTVPGYSEDGGALR_	0.982789	0.148417	8
B1AQK7	746	S	E	6	_EVAEVS(ph)PMSAANISIAAR_	0.999997	0.148494	4
Q6P6B1	354	S	E	11	_VETDMENEKVS(ph)EGAETK_	0.999999	0.149005	6
A0A0A6YYH9	7	S	E	7	_(ac)MLPAVGS(ph)VDEEEDPAEEDCPELVPIETTQSEEEEK_	0.999794	0.149023	7
Q12891	10	T	E	10	_MRAGPGPT(ph)VT(ph)LALVLAVS(ph)WAM(ox)ELK_	1	0.149036	1
Q58FF3	393	T	E	3	_EST(ph)AEKDEL_	0.998966	0.149108	4
P62736	91	S	E	5	_IWHHS(ph)FYNELR_	0.998438	0.149331	3
P62841	138	S	E	11	_HGRPGIGATHS(ph)SR_	0.939331	0.149479	6
P52803	184	S	E	4	_VENS(ph)LEPADDTVHESAEPSR_	0.999998	0.149505	9
Q86WA9	4	S	E	3	_PS(ph)S(ph)VTALGQAR_	0.999924	0.149719	44
P02649	147	S	E	10	_GEVQAM(ox)LGQS(ph)TEELR_	0.927809	0.149771	37
Q92796-2	156	S	E	12	_EQM(ox)M(ox)NSSM(ox)SSGS(ph)GSLR_	0.906978	0.149876	5
Q7Z412	224	S	E	6	_PNLEGS(ph)VSHK_	0.998738	0.149962	4
Q9NRW1	2	S	E	1	_(ac)S(ph)AGGDFGNPLRK_	1	0.149981	32
O00478-2	171	S	E	30	_GENIPAVEAPVVADGVGLYAVAASVIMRGS(ph)S(ph)GGGVS(ph)CIIR_	0.896841	0.150102	1
A0A087WWC0	366	S	E	12	_HLAEDDTHPPAS(ph)LR_	0.999987	0.150935	8
P51608	13	S	E	1	_S(ph)EDQDLQGLK_	1	0.151123	23
Q8TEU7	3	S	E	3	_(ac)M(ox)NS(ph)PVDPGAR_	1	0.15123	20
Q9H7Z3	341	S	E	1	_S(ph)PGLYAIEEGEQEK_	1	0.151494	4
P48775	266	S	E	5	_EVLLS(ph)LFDEKR_	1	0.152139	24
Q96AZ1-2	10	S	E	9	_(ac)ADPGPDPES(ph)ESESVFPR_	0.893768	0.152288	4
P53609	12	S	E	4	_LAGS(ph)GEGERLDFLR_	1	0.152301	2
Q9NS25	69	S	E	3	_RTS(ph)PEELLNDHAR_	0.978223	0.152362	6
Q86UW2	88	S	E	4	_DHNS(ph)LNNLR_	1	0.152406	14
P07858	83	S	E	4	_LPAS(ph)FDAR_	1	0.15253	20
Q96NR8	175	S	E	12	_VSAPARVVNVS(ph)S(ph)VAHHIGK_	0.993311	0.152541	7
Q8N5R6	458	S	E	10	_VSQNGCPQLS(ph)K_	1	0.152652	2
Q8N4M1-4	571	S	E	7	_AQQDKHS(ph)LR_	1	0.152785	6
Q9Y244	98	S	E	7	_LPFLSSS(ph)NLSLDVLR_	0.869891	0.152967	5
P51511	589	S	E	21	_WPDVARPPFNPHGGAEPGADS(ph)AEGDVGDGDGDFGAGVNK_	1	0.152996	37
O60645-3	521	S	E	8	_NEVEEGVS(ph)PSQPSM(ox)DGILDAIAK_	0.983733	0.153041	5
J3KMZ7	349	T	E	16	_QLLLELM(ox)GILPTVRST(ph)R_	0.993838	0.153221	4
P50148	122	S	E	8	_EVDVEKVS(ph)AFENPYVDAIK_	1	0.153257	15
Q16134	551	S	E	3	_NLS(ph)IYDGPEQR_	1	0.153298	11
C9JF17	196	T	E	17	_NPNLPPETVDSLKNILT(ph)S(ph)NNIDVK_	1	0.153531	1
Q68BL7-2	295	S	E	8	_SNSAEPNS(ph)AEQDEAEPR_	1	0.153623	9
P36952	135	S	E	6	_GQINNS(ph)IK_	1	0.153867	4
Q5TGY1-2	515	T	E	11	_QAAAAASSGET(ph)PHQVGQTQGPISGDTSK_	0.815339	0.154181	4
O94905	61	S	E	1	_S(ph)VQTTLQTDEVK_	0.995807	0.154341	1
P37059	219	S	E	6	_LVNVS(ph)S(ph)M(ox)GGGAPMERLASYGS(ph)SK_	0.999998	0.154356	2
G3XAE9	836	S	E	8	_HTS(ph)PLIIS(ph)PKK_	1	0.154586	14
Q12864	832	S	E	16	_DNVESAQASEVKPLRS(ph)_	0.999997	0.154651	5
O43704	92	S	E	2	_TS(ph)GIEQLEK_	0.88614	0.154771	2
Q9BWU1	449	S	E	8	_LGPSGANS(ph)GGPVM(ox)PSDYQHSSSR_	0.999984	0.154827	7
Q96RT7-2	1237	S	E	13	_VGENVSDVAPIRS(ph)R_	0.999981	0.155233	1
Q9NPA8	100	S	E	8	_TFLAQHAS(ph)L_	1	0.155279	5
A0A140T9D8	302	S	E	11	_TSAAEGPELVS(ph)LQVLDQHPVGTGDHR_	0.999986	0.155465	2
Q9UL16	68	T	E	8	_HT(ph)LQKT(ph)LT(ph)ALGLDR_	1	0.155682	3
Q8N9B8	157	T	E	10	_VTQCDEENGT(ph)VKK_	1	0.155922	2
Q6T311	9	S	E	3	_ALS(ph)HPAWPEEK_	1	0.156112	12
Q9BSJ2	320	S	E	5	_QGLLS(ph)LQK_	1	0.156347	2
O75461-2	205	S	E	34	_RSEGVGTSSSESTHPEGPEEEENPQQSEELLEVS(ph)N_	1	0.156371	11
Q9BPZ3	10	S	E	8	_DPSRSSTS(ph)PSIINE_	0.772148	0.156477	8
Q9ULW3	32	S	E	24	_AATEQEPLEGTEQTLDAEEEQEES(ph)EEAACGSK_	0.999809	0.156533	17
Q8NCW6	82	S	E	7	_IDDVIDS(ph)RVEDPEEGHLK_	1	0.156575	19
P10316	231	S	E	5	_CWALS(ph)FYPAEITLTWQRDGEDQTQDT(ph)ELVETR_	0.802734	0.156712	2
Q9UIA9	40	S	E	8	_ALVEFTNS(ph)PDCLSK_	0.983329	0.156924	2
Q8N5C1	238	S	E	15	_EQLENTFLDYANKLS(ph)ER_	0.999201	0.156946	1
Q9NX36	351	T	E	3	_EVT(ph)DRNPNNLDQGEGEK_	1	0.156993	9
Q8IU57-2	469	S	E	11	_ESEIEDSDAGS(ph)WGAESTQR_	0.99985	0.156995	11
Q8IW50	28	S	E	21	_FQVPTAHSEM(ox)QPLDPAAASIS(ph)DGDCDAR_	0.978068	0.157254	11
Q96JN2	52	S	E	3	_GLS(ph)LTETELEELR_	0.99945	0.157261	7
O14933	26	S	E	3	_NLS(ph)SDDANVLVWHALLLPDQPPYHLK_	0.995144	0.157428	27
Q8TDD5-2	12	S	E	11	_(ac)ADPEVVVSSCS(ph)SHEEENR_	0.915187	0.157541	50
Q7L266	16	S	E	16	_(ac)MNPIVVVHGGGAGPIS(ph)K_	1	0.157561	12
Q9NT22	206	S	E	14	_LAQTYGTLSGLVAS(ph)HEDPNR_	0.999762	0.157598	7
Q76NI1-3	327	S	E	11	_STDRGPGVPGS(ph)PGQPETSHPSQGPAEAPADPR_	0.785474	0.158075	1
O15254	3	S	E	2	_(ac)AS(ph)TVEGGDTALLPEFPR_	0.863072	0.15823	1
A4D1E1	877	S	E	7	_NQESLGS(ph)PHICDLGK_	0.999979	0.158235	400
Q86TB3	1078	S	E	3	_APS(ph)VPGVPHHVLQLPEGEGFCSNSPLQVDNLSGDK_	0.999996	0.15832	2
Q9Y4D1-2	1017	S	E	3	_ENS(ph)EESGEFDDLVSALR_	1	0.158355	26
Q96GG9	59	S	E	6	_ESVKGS(ph)LDRK_	1	0.158419	7
P48163	219	S	E	4	_VRGS(ph)EYDDFLDEFMEAVSSK_	0.830724	0.158771	1
P18440	274	S	E	6	_NIFNIS(ph)LQRK_	1	0.158798	3
Q9HBH5	5	T	E	4	_AVAT(ph)AAAVLAALGGALWLAAR_	1	0.158941	83
P78348	487	S	E	5	_GVALS(ph)LDDVKR_	1	0.158942	2
Q86TJ5	229	S	E	14	_ATAWHGFGENGNLS(ph)PALVLSQGSSK_	0.959416	0.158954	1
Q86VW1-2	448	S	E	8	_SLAVGSGS(ph)M(ox)VCR_	0.999917	0.158988	17
Q9GZN1	388	S	E	9	_EDYEENGHS(ph)VCEEK_	1	0.159052	3
A0A087WUC6	193	S	E	7	_EAEFTKS(ph)IAK_	0.999557	0.15928	5
P62714	43	S	E	7	_EILTKES(ph)NVQEVR_	0.965645	0.159476	2
P33121	620	S	E	6	_RGFEGS(ph)FEELCR_	1	0.159622	21
E9PSI1	287	S	E	3	_SLS(ph)LGEVLDGDR_	0.880949	0.159691	1
H0YK92	52	S	E	3	_RNS(ph)LTSLPENLAQK_	0.99471	0.159814	2
Q16740	277	T	E	16	_EPVEAAPAAEPVPAST(ph)_	0.835217	0.159873	11
Q9H6A0-2	354	S	E	8	_LQDDILDS(ph)LGQGINELK_	1	0.160029	2
Q5HYC2-2	1786	S	E	33	_TSLQFHSPGISTTVPTNVNTNKPQTELSSLSTS(ph)PGK_	0.927335	0.160198	1
A0A087X1G7	152	S	E	5	_WNTDS(ph)VEEFLSEK_	0.999989	0.160283	2
P00326	23	S	E	4	_KPFS(ph)IEEVEVAPPK_	1	0.160295	6
Q00872-10	41	T	E	7	_DWTLVET(ph)PPGEEQAK_	0.999257	0.160306	1
P43004-3	521	S	E	3	_TQS(ph)IYDDMK_	0.999852	0.160311	10
Q14691	196	S	E	9	_QGVLEHILS(ph)_	1	0.160436	3
F8W9Z1	774	S	E	6	_HMQMSS(ph)QEALNR_	0.979483	0.160515	2
P78563	13	S	E	13	_(ac)MDIEDEENMS(ph)SSS(ph)TDVK_	0.834744	0.160597	9
E7EQM8	1155	S	E	15	_NIEKPSGTDPAGRDS(ph)PIQSCQDLTPVSHSQSETQLGSK_	0.999975	0.160892	4
Q9BRT8	7	S	E	7	_(ac)MLPAVGS(ph)ADEEEDPAEEDCPELVPIETTQSEEEEK_	0.999996	0.160961	11
P57088	5	T	E	4	_(ac)ADTT(ph)PNGPQGAGAVQFMMTNK_	0.946819	0.161081	8
P12643	117	S	E	7	_SFHHEES(ph)LEELPETSGK_	0.999796	0.161266	3
A4D104	64	S	E	9	_ENSSSVTVS(ph)DPEM(ox)ENK_	0.970295	0.16136	7
H0Y8T1	109	T	E	14	_DLATSDIQMVHHCT(ph)IHGNTEELR_	0.999967	0.161364	1
Q5XG99	58	S	E	1	_S(ph)GVHQPPQAGAGDVVLLQR_	1	0.161458	3
Q9P0J1-2	139	S	E	10	_NVSSILGFDS(ph)NQLPANAPIEDRR_	0.999913	0.161964	3
P20020	1139	S	E	4	_RQPS(ph)IASQHHDVTNISTPTHIR_	0.999303	0.162139	3
Q96AB6	280	S	E	3	_HPS(ph)PAHTLFSGNK_	0.999995	0.162222	3
Q8N9E0	149	S	E	9	_SSQSSTHES(ph)ESESKESVK_	0.997316	0.162229	3
O15050	2741	S	E	7	_GPENYFS(ph)PSK_	0.998698	0.162249	16
Q6AW86	79	S	E	3	_LNS(ph)GSWSLTEDRDVSGEWPR_	0.999639	0.162258	1
Q9BR11	44	S	E	3	_DSS(ph)PPMLLHQVNK_	0.997557	0.162334	5
Q14376	44	S	E	4	_GGGS(ph)LPESLRR_	0.999997	0.162369	2
A0A1B0GUL6	866	S	E	8	_TQGSQGES(ph)PNSVK_	0.999051	0.162373	3
Q9NRX1	36	S	E	7	_RQAEQLS(ph)AAGEGGDAGR_	1	0.162394	47
P84550	748	S	E	5	_RPERS(ph)PPSGGGGYELR_	0.999932	0.162399	2
Q92911	627	T	E	9	_ELEGAGSWT(ph)PCVGHDGGR_	0.903644	0.162505	1
Q6ZT12-4	15	S	E	14	_(ac)AAAAAAAVGGQQPS(ph)QPELPAPGLALDK_	1	0.162643	19
E7EM64	210	S	E	6	_MTATGS(ph)GENSTVAEHLIAQHSAIK_	0.973838	0.162663	2
A8KAH6	100	S	E	9	_TVDNLLEVS(ph)ARHPQR_	1	0.162794	1
Q9BRH9	576	S	E	3	_AFS(ph)PTSRPTEDQIMHAGEK_	0.999667	0.162801	3
Q9BW72	25	S	E	24	_(ac)ATPGPVIPEVPFEPSKPPVIEGLS(ph)PTVYR_	0.841554	0.162866	1
P04732	58	S	E	7	_GASEKCS(ph)CCA_	1	0.162909	3
Q9UKT8	243	S	E	20	_GHTGAVFSVDYNDELDILVS(ph)GS(ph)ADFTVK_	0.99119	0.163009	29
P20039	117	S	E	8	_HNYGVGES(ph)FTVQR_	0.834395	0.163154	1
Q96A35	24	S	E	4	_YGMS(ph)PPGSVADK_	0.999999	0.163268	21
Q9Y5E7	794	S	E	11	_VSEANPSFRKS(ph)FEFT_	0.835225	0.163299	1
Q9BVC4	4	S	E	4	_(ac)M(ox)NTS(ph)PGTVGSDPVILATAGYDHTVR_	0.896612	0.163316	19
P08253	205	S	E	18	_DGLLAHAFAPGTGVGGDS(ph)HFDDDELWTLGEGQVVR_	0.758037	0.163393	1
P63173	48	T	E	8	_YLYTLVIT(ph)DK_	1	0.163429	1
Q9P0M2	18	S	E	18	_(ac)M(ox)ERPEAGGINSNECENVS(ph)R_	1	0.163433	22
P82664	193	S	E	8	_EPIWETLS(ph)EEK_	0.999675	0.163454	16
P06881	43	S	E	14	_SALESSPADPATLS(ph)EDEAR_	0.990208	0.163519	25
Q9P0T4	110	S	E	6	_HSITHS(ph)EVK_	0.999974	0.163568	1
Q5VUG0	16	S	E	16	_(ac)MESTLSASNMQDPSSS(ph)PLEK_	0.901242	0.16384	6
O60826	347	S	E	1	_S(ph)IEEVEADMK_	1	0.163855	10
P36639-2	5	S	E	4	_(ac)SGIS(ph)PQQMGEPEGSWSGK_	0.8093	0.164189	1
Q19T08	165	S	E	10	_ESEDPQKPGS(ph)SGLSESCSTANGEK_	0.973915	0.164324	2
A0A140T9M1	209	S	E	11	_TSAAEGPELVS(ph)LQVLDQHPVGTSDHR_	1	0.164365	6
Q9Y4E1	968	S	E	11	_PVLPELAFPSS(ph)EHRR_	0.983182	0.164434	16
E7EST5	120	S	E	5	_IFWNS(ph)FLISPVTPAHAGTYR_	0.999999	0.164481	5
O75881	124	S	E	3	_AFS(ph)ISQLQK_	0.999988	0.164644	6
Q9H9V4	139	S	E	4	_PIAS(ph)PSEATQNIGILLDELV_	0.818843	0.164667	2
Q6IWH7-3	81	S	E	3	_RGS(ph)YGSTAHASEPGGQQAAACR_	0.954427	0.164764	2
P00488	124	S	E	10	_GTYIPVPIVS(ph)ELQSGK_	0.999994	0.164871	2
G1AUC5	20	S	E	4	_NKTS(ph)TTSSMVASAEQPR_	0.997142	0.165053	26
Q8NB14	680	S	E	13	_ICDSLVNEKTIGS(ph)PPNEFY_	0.999786	0.165166	34
Q9ULL0	1022	S	E	2	_YS(ph)PQSLTDPQIR_	1	0.165242	32
A0A1B0GW72	1085	S	E	3	_TQS(ph)FEIPQPDSGPR_	0.999999	0.165375	13
Q86WA8	5	S	E	5	_M(ox)SS(ph)VS(ph)PIQIPSR_	0.993659	0.165382	2
A0AV02-2	694	S	E	4	_S(ph)LRS(ph)PQEQIILAPSLAK_	0.994243	0.165504	5
Q86YA3	880	S	E	11	_KPFITVVS(ph)PKS(ph)PHLHK_	1	0.165543	4
Q9UMX9-2	15	S	E	1	_S(ph)LADDGPFDSVEPPK_	1	0.165588	4
Q5GH72	13	S	E	9	_SDGAAASAS(ph)PDPEGAAGGAR_	0.995988	0.165924	1
O75398	43	S	E	34	_QLGLAEAAAVAAAAAVAAAAAAAAGGEAEEPVLS(ph)R_	1	0.165959	1
Q96E17	198	S	E	4	_MSES(ph)LETDPAITAAK_	0.99999	0.166022	2
Q6UWF3-3	137	S	E	27	_TVSIPSYIEPEDDYDDVEIPANTEKAS(ph)F_	0.909446	0.166501	4
Q9NQ86	2	S	E	1	_(ac)S(ph)ESGEM(ox)SEFGYIMELIAK_	0.916679	0.166668	11
O95741	556	S	E	11	_PCTLATTPSPS(ph)P_	0.993139	0.166774	1
Q68D20	187	S	E	12	_FQVLPQPTNLTS(ph)PNTK_	0.862602	0.167007	4
C9JBF1	74	S	E	3	_TPS(ph)VVESQKRPLK_	0.999284	0.167033	5
Q13217	274	S	E	4	_LIES(ph)AEELIR_	1	0.167049	2
P57103-7	382	S	E	4	_KASS(ph)MSEVHTDEPEDFISK_	0.782175	0.167049	2
O95477	1296	S	E	18	_QSCLRPFTEDDAADPNDS(ph)DIDPESR_	0.999784	0.167085	14
Q3SYG4-2	840	S	E	12	_HLTAETPRPEVS(ph)PLQGVSE_	0.999997	0.167092	4
Q6V1X1-3	479	S	E	3	_RSS(ph)GGLPAPSDFK_	0.948058	0.167177	10
Q9NTJ5	294	S	E	4	_HFDS(ph)QVIIYGK_	1	0.167352	2
Q9HA77	545	S	E	4	_DRSS(ph)TTSTWELLDQR_	0.951602	0.167538	7
O60290	1162	S	E	7	_LLYPHTS(ph)QEAPGMS_	0.881476	0.167688	2
O43147-5	123	S	E	5	_APALS(ph)PQALK_	1	0.167697	1
Q8TD17	284	S	E	13	_SSLCPEVPVPFSS(ph)PPAAAK_	0.88411	0.16777	14
Q9UMS6	1079	S	E	2	_KS(ph)GVTIQVWKPSVVEE_	0.99934	0.167821	17
Q6ZMS4	145	S	E	11	_EVEEHPPLSSS(ph)PVEHEGVLK_	0.988816	0.167978	34
Q9NR22-2	62	T	E	8	_LLNPEEM(ox)T(ph)SR_	0.920723	0.168387	11
Q86V20	70	S	E	7	_VPESIGS(ph)PDLSGHFLANCMNR_	0.998901	0.168446	1
B1AKY9	496	S	E	11	_YQLSIHEREDS(ph)PQSHVLVM(ox)K_	0.987182	0.168637	2
O43819	194	S	E	7	_LLGLTGS(ph)TK_	0.937262	0.16884	4
P29466-2	285	S	E	10	_DSVGVSGNLS(ph)LPTTEEFEDDAIK_	0.993652	0.168862	13
O43934-2	152	S	E	13	_KPDSENVLGEDES(ph)SDDQDM(ox)EVNESAQNNLTK_	0.831747	0.168949	7
Q08499	14	S	E	3	_AGS(ph)GEGSDSAGGATLK_	1	0.169083	5
A6NKG5	1030	S	E	6	_DPSTES(ph)GEEENEEQDELNEQILR_	0.999756	0.169103	78
Q04917	145	S	E	3	_KNS(ph)VVEASEAAYK_	0.999961	0.169182	3
P17019	480	S	E	5	_AFNQS(ph)PNLTK_	0.999853	0.169328	9
Q9H598	98	S	E	11	_GSGAPLPPSGS(ph)K_	0.998873	0.16975	34
O14775-3	21	S	E	5	_SEAES(ph)LKGK_	1	0.16986	1
Q5T9A4	321	S	E	15	_LLSRPQDVLEGVVLS(ph)PSLEAR_	0.999041	0.170003	16
Q8TF32	440	S	E	5	_AFNRS(ph)PQLTAHK_	0.999996	0.170055	11
Q9NQ89	241	S	E	6	_NPNNSS(ph)LSEEIK_	0.933569	0.170204	11
Q8TD22	36	S	E	5	_FQQTS(ph)FYGR_	0.905878	0.170345	1
Q8N5M9	15	S	E	7	_AAGTDGS(ph)DFQHR_	0.99999	0.170506	3
A0A0A0MTT5	108	S	E	1	_S(ph)LAQDAPPLPVPGVLLK_	1	0.170528	4
P17025-2	266	T	E	3	_THT(ph)GERPFECPECGK_	0.991649	0.170592	2
Q9H816	356	S	E	8	_TQGVVFES(ph)PEESADQSQADRDSK_	0.807176	0.170603	1
Q9BYN7-2	295	S	E	21	_GPNPAAPMTSATGGTVATFDS(ph)PATLK_	0.957349	0.170641	4
Q5VT66	140	T	E	8	_DLLLPIKT(ph)PTTNAVHK_	0.989709	0.171005	4
Q5SGD2	213	S	E	10	_DLTVANVGDS(ph)RGVLCDK_	0.999974	0.171038	1
O75558	241	T	E	4	_QADT(ph)LNVIELNVQK_	1	0.171227	46
Q9NUQ2	298	S	E	8	_MLIEFYES(ph)PDPER_	0.999995	0.171242	26
Q9HAD4	19	S	E	1	_S(ph)PLQTIGEEQTQNPYTELLVLK_	0.995676	0.171369	2
Q14641	90	S	E	16	_DGQALGTTSEFIPNLS(ph)PELK_	0.99984	0.171438	2
Q5RL73	4	S	E	3	_(ac)ASS(ph)GGELGSLFDHHVQR_	0.997509	0.171441	10
Q02388-2	2568	S	E	20	_GLLGPQGQPGAAGIPGDPGS(ph)PGK_	1	0.17163	1
Q9BRF8	294	S	E	3	_YYS(ph)LDELSEK_	0.999718	0.17173	11
O43309	399	S	E	1	_S(ph)ILTQHQGVHTGAK_	0.997376	0.171748	1
Q8N6M3	259	S	E	19	_AFSPGLPPQSCSLNLKQDS(ph)YKK_	0.99863	0.17175	1
B7Z3J9	74	S	E	2	_RS(ph)PTAAAQPASALK_	0.996536	0.171904	2
Q99983	226	S	E	3	_LES(ph)M(ox)PPGLPSS(ph)LMYLS(ph)LENNSISSIPEK_	0.974462	0.172177	2
Q86VG3-2	119	S	E	2	_FS(ph)PAEIENIK_	1	0.172336	6
Q9H2B2-2	51	S	E	11	_GVDIYPENLNS(ph)K_	1	0.172495	2
E2QRF0	476	S	E	9	_QTGLFRSSS(ph)GS(ph)GVQPDGPLYPLSAGK_	0.923912	0.172566	1
A0A0G2JN84	169	S	E	3	_RLS(ph)TSDINSR_	0.970334	0.172586	1
Q6UWH4	199	S	E	10	_AGGPDFLQPS(ph)SR_	0.865339	0.172734	85
A0A087WUP3	74	S	E	5	_IFDPS(ph)PEDIAR_	1	0.172905	10
Q6ZNG1	143	S	E	17	_ISPRPQIHISNNYGNNS(ph)PNSSLLPQK_	0.964455	0.172982	1
Q6ZP65	270	S	E	2	_LS(ph)ATLEENDLLQGTVEELQDR_	0.804657	0.173056	1
P19622	150	S	E	20	_QNPPCAPGAGGPLPAAGSDS(ph)PGDGEGGSK_	0.783895	0.173161	2
E9PGK7	38	S	E	3	_SNS(ph)SLFK_	0.997518	0.173341	20
A0A1W2PQ72	213	S	E	9	_GAVAPCQSS(ph)PMAR_	0.966904	0.173348	5
P51814-5	261	S	E	11	_IFGNGNNFPHS(ph)PSSTK_	0.868466	0.173363	1
Q9Y5H3	788	S	E	19	_SHLIFPQPNYADTLISQES(ph)CEK_	0.999839	0.173371	3
Q9H5U6-3	381	S	E	3	_FCS(ph)PCQR_	1	0.173409	14
Q9ULT6-2	590	S	E	14	_GPNSSTSEVGLEAS(ph)PGAAPDLRR_	0.999997	0.173426	2
Q5SZD1	25	S	E	1	_S(ph)LGDLGPFPR_	1	0.173652	24
Q9NV96	360	T	E	11	_YRNSSNTADIT(ph)I_	1	0.173673	27
A0A1W2PP11	376	S	E	12	_VITTHTSGWDSS(ph)PGAGFQVPEVR_	0.819452	0.173673	1
A0A0U1RRK4	41	S	E	3	_LPS(ph)IVVEPSEADPVESGELR_	0.998485	0.173752	1
Q96NL1	277	S	E	4	_LYGS(ph)FNFR_	1	0.173807	2
Q9H015	537	S	E	4	_TRDS(ph)METEENPK_	0.936538	0.173905	2
Q15842	379	S	E	8	_SELSHQNS(ph)LRK_	1	0.174006	6
Q96F05	43	S	E	4	_RNAS(ph)VETVDNK_	0.999846	0.174096	4
Q16595	81	S	E	1	_S(ph)GTLGHPGSLDETTYER_	0.975667	0.174123	4
Q5JPB2	439	S	E	3	_QGS(ph)IDLPTPYTYK_	1	0.174131	11
P56746	211	S	E	15	_RPYQAPVSVM(ox)PVATS(ph)DQEGDSSFGK_	0.969021	0.174284	3
A0A087WYX8	778	S	E	3	_DSS(ph)DEEDSQSQAASFPEDK_	0.800913	0.17438	2
Q8WYN0-3	23	S	E	20	_CGQMMLAQALICRHLGRDWS(ph)WEK_	1	0.174461	1
P30550	360	S	E	7	_STTCMTS(ph)LK_	0.958726	0.174544	2
B2RXF0	4	S	E	3	_AGS(ph)DVDSEGPAR_	1	0.174617	15
Q9NYK6	205	S	E	7	_KEET(ph)ISS(ph)PEANVQTQHPHYSR_	0.939276	0.174631	19
Q8NFU7	871	S	E	3	_DGS(ph)PVQPSLLSLMK_	1	0.174965	3
O95196-2	516	S	E	12	_EEESFNIQNSMS(ph)PK_	0.888453	0.175174	3
S4R3B8	54	S	E	18	_DLPSEHNVSVEGVAQDRS(ph)PEATLCPQK_	0.997963	0.175278	8
Q7Z401	910	S	E	20	_HAHLSQTTLSGGQSDLGYNS(ph)LSK_	0.987351	0.175656	10
O75155-2	1049	S	E	3	_AGS(ph)VKQEFEK_	1	0.175658	1
K7EPS3	203	S	E	12	_NFRPAGGAVLHS(ph)PGAMFEWGSQR_	0.999691	0.176004	1
Q8TBE0-2	678	S	E	1	_S(ph)PSMHEPLQNEVFASR_	0.996833	0.176177	3
K7ERK7	56	S	E	4	_WASS(ph)PPSHQAPW_	0.979545	0.176223	4
H3BS01	114	T	E	8	_FLQEHEET(ph)PPSK_	0.999749	0.176303	1
Q9HBA9	72	S	E	2	_DS(ph)WVFGGIDPQS(ph)GAAVVHETVRSFGTLKK_	0.999992	0.176344	1
Q8N3X6	485	S	E	22	_IECSGPVTHSSVDSYFLHGDLS(ph)PLCLNSK_	0.996341	0.176401	4
Q96JF6	550	S	E	3	_TFS(ph)QDEELRGEQK_	0.998853	0.176644	2
C9JQD8	329	S	E	7	_VLAAHGS(ph)DGEQVSLR_	0.999992	0.176691	16
Q9P1V8	10	S	E	9	_(ac)AEVPEDYDS(ph)GPDEDGELEPERPELPGLHK_	0.999999	0.176756	3
Q9BSY4	110	S	E	13	_SPATVEAQPLPAS(ph)_	1	0.176771	1
A0A096LPD8	810	S	E	8	_TDHSVASS(ph)PSSAISTATPS(ph)PK_	0.998197	0.176808	32
A1L4H1	1051	T	E	23	_ELTPHSALTSEATSDAPDTSPPT(ph)PDPASR_	0.811616	0.176882	1
A0A0A0MRM0	1321	S	E	3	_RGS(ph)TLASSSER_	0.998552	0.17689	2
D3YTG3	1474	S	E	7	_QPTVPAS(ph)GEELENITDFSSSPTR_	0.988315	0.176962	6
Q5I0X7	47	S	E	10	_CACAASSDES(ph)PGSK_	0.882747	0.17714	1
G3V5D4	21	S	E	17	_EVLESPKPSFPAETRQS(ph)GLQR_	0.786147	0.177219	1
Q86W11	162	S	E	6	_SLSLNS(ph)PVQPLENQCK_	0.93899	0.177264	3
Q6XYQ8	221	S	E	4	_SVDS(ph)EGNQNEDVK_	0.983334	0.177454	1
D6RHD3	164	S	E	19	_LLSTLGEFLEDHFPLPDRS(ph)VK_	1	0.177489	20
P00325	165	S	E	5	_IDAAS(ph)PLEK_	1	0.177512	3
Q96NG3	624	S	E	2	_LS(ph)GEFS(ph)RQEPEELK_	1	0.17756	6
A8MWS1	118	T	E	22	_GSHPHFLTGWSAPSNPLVIM(ox)VT(ph)GVHRK_	1	0.177628	132
J3KNN3	349	S	E	12	_NALLRDPYALRS(ph)VR_	1	0.17776	9
Q5T447	12	S	E	11	_(ac)AGPGPGAVLES(ph)PRQLLGR_	1	0.177786	3
O94925-3	95	S	E	10	_GSTHPQPGVS(ph)PPAAPAAPGPK_	0.999409	0.177792	1
Q14590-2	245	S	E	6	_DTLKVS(ph)PLTQR_	0.999635	0.177905	1
O43169	19	S	E	7	_GQEVETS(ph)VTYYR_	0.999304	0.177947	144
Q13952	343	T	E	6	_ATGNST(ph)PCTSSLPTTHPPSHR_	0.878605	0.178113	5
F8WEC7	145	S	E	3	_GLS(ph)PVSTVSTGEDSM(ox)VHNVSEK_	0.999361	0.178231	9
P01033	178	S	E	17	_LQSGTHCLWTDQLLQGS(ph)EK_	0.999955	0.178292	1
Q96CS4	228	T	E	10	_NLSQHQVIHT(ph)GEK_	1	0.178408	6
Q7Z6J8	184	S	E	11	_TSLWQQRPELS(ph)PVEMCCVSSDNHCK_	0.999993	0.178417	1
O95980	620	S	E	7	_LCLSEHS(ph)SEDDRR_	0.974573	0.178448	9
P57058	585	S	E	4	_ILNS(ph)PVSLAR_	0.99991	0.178453	13
Q05BS2	26	S	E	22	_WSSEEERQPLLGPGLGPGLGAS(ph)WR_	1	0.178503	27
Q13503	144	S	E	11	_SGTHSQSLPDS(ph)_	1	0.178513	3
H3BM14	499	S	E	3	_QES(ph)PSQENIDR_	0.99997	0.17852	8
P50222	295	S	E	31	_GTLLPSELSGIGAATLQQTGDSIANEDS(ph)HDS(ph)DHSSEHAHL_	0.902159	0.178622	4
P52746	904	S	E	7	_GLPRPDS(ph)PIPLQPVLPGTQASEDTESGKPPPASQEAELLLPK_	1	0.179013	38
A0A1B0GVR3	428	S	E	10	_YMESNAAQYS(ph)PEALASIQNHVR_	1	0.17917	2
Q86SX3-2	35	S	E	7	_SLPSGPS(ph)PEIFR_	0.999995	0.17935	3
Q9Y6B7	593	S	E	3	_TSS(ph)FAASGPLIPEENK_	0.991337	0.179394	16
Q5T0T0-2	535	S	E	1	_S(ph)PLTEPNFENK_	0.999997	0.179454	3
Q99714	67	S	E	14	_LGNNCVFAPADVTS(ph)EK_	0.854442	0.179605	6
Q9UBB6	448	S	E	22	_TLYEEAEEANDLSQQVANLAIS(ph)PTTPGPTWPGDALR_	0.990009	0.179619	1
Q969K7-3	168	T	E	12	_DLLSCTSSEPLT(ph)L_	0.999837	0.179851	4
P78560	114	S	E	12	_LTGIPSHILNSS(ph)PSDR_	0.805065	0.179879	3
Q9BR76	439	T	E	23	_PAM(ox)APGSSHLGAPASTTTAADAT(ph)PSGSLAR_	0.961674	0.18008	3
O14944	161	S	E	3	_VTS(ph)GDPELPQV_	0.986619	0.180387	9
P31269	161	S	E	21	_RGDCPTLDTHTLSLTDYACGS(ph)PPVDR_	0.929655	0.180408	6
Q96DX4	50	S	E	3	_DDS(ph)GTDDSVDTQQQQAENSAVPTADTR_	0.812186	0.180415	5
P43246	921	S	E	3	_NNS(ph)FVNEIISR_	1	0.18046	1
Q8N2S1-2	233	S	E	6	_GGECAS(ph)PLPGLR_	1	0.180481	3
P62312	2	S	E	1	_(ac)S(ph)LRKQTPSDFLK_	0.995592	0.180597	1
D6RFI4	40	S	E	7	_KVEFTDS(ph)PESR_	0.992251	0.180638	1
Q9NRY2	50	S	E	22	_LLM(ox)QNQSSTNHPGASIALSRPS(ph)LNK_	0.970874	0.180783	10
Q9H175	504	S	E	7	_DFHPSWS(ph)PSSLPFRT_	0.92701	0.180843	5
Q9NPH2	484	S	E	3	_QRS(ph)CIENILR_	1	0.180944	3
P04003	187	S	E	5	_NGRHS(ph)GEENFYAYGFSVTYSCDPR_	0.971765	0.181425	2
C9JF71	95	S	E	3	_RDS(ph)QCIDCFQAFLPVHCR_	1	0.181462	1
O94822	583	S	E	21	_IEGWELTTEPSLTHNSSGLLS(ph)PLRK_	0.999946	0.181501	6
E9PL31	101	S	E	18	_ARAPATCAPPRPAGSGHS(ph)PAR_	0.954632	0.181566	1
Q7Z4V0-3	649	S	E	11	_GTQEELVQHAS(ph)PDWK_	1	0.181649	144
P48745	316	S	E	9	_TIQAEFQCS(ph)PGQIVK_	1	0.181908	21
F5GWJ5	1241	S	E	3	_ENS(ph)PGDLPPPPLPPPEEEASWALELR_	1	0.181917	2
P0C7X2-5	117	S	E	7	_KAPVKES(ph)PEVLVER_	1	0.181927	2
Q8IXX5	336	S	E	6	_LVFQDS(ph)PVHGGR_	1	0.181932	1
A0A0A0MS21	521	S	E	9	_ELLGLEDAS(ph)PTH_	1	0.182014	24
Q8WYQ9	210	S	E	13	_FLSTSSPPQQLQS(ph)PSPGNPSLSK_	0.992618	0.182016	7
Q9UL63	414	S	E	7	_ILTCNGS(ph)VDDSR_	0.999987	0.182189	2
Q8N4Q1	142	S	E	24	_KPAEQAEETAPIEATATKEEEGSS(ph)_	0.906416	0.1823	6
Q9HA72	272	T	E	14	_DDEELIANFPVEGT(ph)QPR_	1	0.182443	5
Q0VAK6	134	S	E	12	_LNNEIVANKRES(ph)K_	1	0.182665	1
P43489	258	S	E	13	_LPPDAHKPPGGGS(ph)FR_	1	0.182695	2
Q8WUH6	23	S	E	17	_NQQEIPSYLNDEPPEGS(ph)MK_	0.999884	0.182805	5
Q15113	309	S	E	4	_TEES(ph)PSAPDAPTCPK_	0.999769	0.182931	4
O75071	17	S	E	12	_ELNALIGLAGDS(ph)R_	1	0.183097	7
Q15032-3	88	S	E	8	_SLAVCEES(ph)PPPPAPEISQENQEK_	0.999756	0.183281	7
P20701	1140	S	E	11	_GVPNGIPAEDS(ph)EQLASGQEAGDPGCLKPLHEK_	0.99743	0.183416	14
Q58WW2	467	S	E	2	_LS(ph)PKPGTGEPVLSLHYSTEGTTTSTIK_	0.999995	0.183479	32
G3V325	154	S	E	1	_S(ph)AAQFHNLR_	1	0.183521	1
Q8NHS3	17	T	E	12	_NESEQEPLLGDT(ph)PGSREWDILETEEHYK_	0.846968	0.183526	2
K7EJY1	499	S	E	4	_LLS(ph)S(ph)QAQSLTLLTT(ph)VAMPVFS(ph)KK_	0.985049	0.183572	2
P15848	409	S	E	2	_NS(ph)MAPAKDDSSLPEYSAFNTSVHAAIR_	0.982019	0.183614	2
Q96BN2	213	T	E	8	_YAFGSNVT(ph)PQPYLK_	1	0.183711	19
A0A0B4J220	65	S	E	6	_ANITLS(ph)GK_	0.999873	0.183713	17
Q3ZCQ3	151	S	E	16	_VEMAPLNEEDDEDEDS(ph)TVFDIK_	0.844818	0.183719	7
Q8NHH1	96	S	E	4	_RGSS(ph)ESELAAR_	0.995344	0.183729	1
O60779	241	T	E	10	_VQNGGIVTDT(ph)PASNHLPGWEDIESK_	0.935619	0.183731	2
Q96RP9	91	S	E	11	_GKDGVGAVMDS(ph)MELER_	1	0.183755	25
Q99608	317	S	E	12	_EANPTAHYPRSS(ph)VSED_	0.908662	0.183922	10
Q8HWS3	21	S	E	18	_VPELEDTFLQAQPAPQLS(ph)PGIQEDCCVQLLGK_	0.999966	0.183984	2
Q12879	890	S	E	11	_KKS(ph)PDFNLTGS(ph)QSNMLK_	0.991231	0.184151	6
Q3MIP1	139	S	E	2	_GS(ph)PGLIPGGALALAFR_	1	0.184157	6
Q3MIX3	42	S	E	3	_FSS(ph)PTPLWR_	0.999963	0.184265	23
A0A1B0GV38	391	T	E	12	_NNTYAPTATSYT(ph)PNLAR_	0.970708	0.184381	1
Q5T8D3	181	T	E	12	_CLEDLGNVLTST(ph)PNAK_	0.957771	0.184392	10
P19387	124	S	E	6	_DLISNS(ph)PR_	0.999993	0.184403	73
O95164	31	S	E	9	_EFLFSPNDS(ph)ASDIAK_	0.897739	0.184472	1
Q8ND71	299	S	E	2	_VS(ph)IIDAPDIS(ph)S(ph)LK_	1	0.184521	7
Q16678	269	S	E	3	_NFS(ph)NFILDK_	1	0.18466	12
Q9UBY9	60	S	E	17	_ALSMFSDDFGSFMRPHS(ph)EPLAFPARPGGAGNIK_	0.999414	0.184896	1
B0FP48	245	S	E	12	_STSLSGPEEAGS(ph)VR_	1	0.185013	9
E9PAT1	11	S	E	10	_LSSSPASCTS(ph)PSPDGENPCKK_	0.914739	0.185014	5
A0A087WUM0	21	S	E	3	_GPS(ph)GLGFNIVGGTDQQYVSNDSGIYVSR_	1	0.185038	91
Q5T1Q4-2	315	S	E	3	_NPS(ph)GPVVDLPTTAQVEPSVTYTSLGQETEEEPHVR_	0.999996	0.185107	8
Q7Z353-2	340	S	E	4	_S(ph)NFS(ph)PHFASSNQLR_	0.99996	0.18525	1
Q6UX07	377	S	E	8	_VEPEIQLS(ph)_	1	0.185252	28
Q86VY4	180	S	E	10	_GAAGENTSVS(ph)AGEEK_	0.999838	0.185262	17
Q14586	105	S	E	4	_RHGS(ph)CDLENLHLR_	1	0.185306	12
O43423	73	S	E	2	_VS(ph)GGLEVLAEK_	1	0.185541	3
Q13797	1027	S	E	6	_KENEDS(ph)WDWVQK_	1	0.185567	4
Q8IZC7	180	S	E	4	_AFNS(ph)PNLFQIHQR_	1	0.185658	21
P15529-15	347	S	E	6	_EVKFTS(ph)L_	0.999757	0.185941	3
P35558	19	S	E	5	_VVQGS(ph)LDSLPQAVR_	0.999974	0.186197	1
Q7Z494	1308	S	E	3	_HSS(ph)SGDTFSLK_	0.999891	0.186285	13
Q96EG3	351	S	E	13	_LGCPPCGDYSERS(ph)PR_	0.959049	0.186301	2
A1L0T0	167	S	E	10	_GALQAVDQLS(ph)LFR_	1	0.186305	35
O95865	285	S	E	18	_AGAGLSSLCLVLSTRPHS(ph)_	0.915359	0.18633	4
Q5SQP8	433	S	E	6	_EFFVTS(ph)APWSVIDQQAIHPELNGATYR_	0.933043	0.186332	16
Q8N883	92	S	E	9	_VDSHLQEHS(ph)PNQR_	1	0.186455	9
Q6P589	78	S	E	3	_NGS(ph)FGPSELALATR_	1	0.186613	12
P04229	266	S	E	12	_GHSGLQPTGFLS(ph)_	1	0.186683	11
J3KPL8	347	S	E	15	_EPEEGTLTFPAQSLS(ph)PEPLPQEEEK_	0.995694	0.186765	1
Q6XUX3-2	883	S	E	13	_SNSEQPNRGLDDS(ph)T_	0.861056	0.18687	79
Q5JTZ9	673	T	E	10	_LDVTTQTPLT(ph)PEQLR_	0.999978	0.18693	6
Q8WYA0	371	S	E	3	_LAS(ph)LEREASVKR_	1	0.186982	1
Q5TF39	496	S	E	24	_SSLTEPTAEVYNQYPSNALVFESS(ph)PFNTGSAHVK_	0.950965	0.187008	6
Q4W5G0	445	T	E	10	_SSDSSCQVLT(ph)DSESAEDQTK_	0.92122	0.18701	1
Q9P2K6	171	S	E	8	_PQFHLLGS(ph)PPQAPGDVSLK_	1	0.187093	6
Q86YF9-2	663	S	E	11	_SSTITTPPFSS(ph)EEEQEDDDLIR_	0.779582	0.187096	6
O75038-3	595	S	E	3	_AAS(ph)VEEGDEGQDSPGGQSR_	1	0.187097	23
Q8N8A2	324	T	E	3	_SQT(ph)LIQNGGEIDCVDKDGNTPLHVAAR_	0.936731	0.187166	1
A0A1B0GVP4	26	S	E	19	_MAAAAAAAAAAAAAAQCRS(ph)PR_	1	0.187333	1
J3KQ49	609	S	E	1	_S(ph)PVVETVPV_	1	0.187369	11
M0QZL8	10	S	E	9	_(ac)SQAPGAQPS(ph)PPTVYHER_	0.999766	0.187463	29
Q8WTQ4	14	T	E	13	_(ac)S(ph)EQQM(ox)DLKDLM(ox)PT(ph)K_	1	0.187682	60
P15814	76	S	E	6	_LLQRGS(ph)W_	1	0.187705	7
C9JNY7	141	S	E	17	_TADDGCLENTPDTAEFS(ph)R_	0.999921	0.187752	9
Q9UKU6	365	S	E	3	_RGS(ph)GDYALHITK_	0.999999	0.187811	1
Q96NA8-2	377	S	E	5	_GSKQS(ph)PQAPFAELADDEK_	0.987887	0.187873	5
F8W8I6	102	S	E	1	_S(ph)QDHFHVFVGDLSPEITTEDIK_	0.999983	0.187882	1
Q9UL42	340	S	E	8	_EEEEEEAS(ph)FENESIEEPEER_	0.99995	0.187951	3
P39060	705	S	E	17	_LPAPPPVTTPPLAGGSS(ph)TEDSR_	0.902296	0.188152	6
A0A0C4DGL6	15	S	E	5	_AREPS(ph)VGGR_	1	0.188338	2
Q9ULK0	970	S	E	3	_HRS(ph)PNGGLFR_	1	0.188367	1
Q96JG8-2	358	S	E	8	_HLDDEYES(ph)SEEER_	0.998361	0.18842	36
Q8TCG5-2	764	S	E	4	_FRGS(ph)GKENSR_	0.999999	0.18849	1
A2A3C1	1175	S	E	2	_LS(ph)LDEDEEPK_	1	0.188548	2
Q9UNZ5	97	T	E	10	_GAAAATSSKT(ph)PS_	0.959599	0.188554	3
Q8IY37	242	S	E	1	_S(ph)PEMQEER_	1	0.18863	60
Q15646	396	S	E	9	_GYSGLQRLS(ph)FQVPGSER_	0.999855	0.188697	3
P35228	81	S	E	8	_LDATPLSS(ph)PR_	0.995643	0.1887	9
Q9BVN2-2	362	S	E	9	_RGAPPEMPS(ph)PQELEASAPR_	1	0.18878	9
O43680	67	S	E	1	_S(ph)PLSGVSQEGK_	0.999859	0.18886	5
A0A087X023	183	T	E	5	_HLRQT(ph)YIR_	1	0.188879	3
Q8NFH3	317	S	E	10	_SSTFLSHSIS(ph)NQANVHQSVISSWLSTDPAK_	0.983071	0.188982	17
Q9P0W8-3	194	S	E	3	_KLS(ph)SGALYGR_	0.973203	0.189151	2
P10124	144	S	E	6	_NLPSDS(ph)QDLGQHGLEEDFM(ox)L_	0.996722	0.189287	30
Q15274	42	S	E	18	_EDCPGLNYAALVSGAGPS(ph)QAALWAK_	0.999794	0.189351	2
Q8TCG1	904	S	E	9	_INPETVNLS(ph)I_	1	0.189388	61
A7MD48	363	S	E	4	_GFQS(ph)PCLECAEVK_	1	0.189432	12
O95379	3	S	E	3	_(ac)MHS(ph)EAEESK_	1	0.189554	32
Q99973	397	S	E	1	_S(ph)PGM(ox)EPPFSHR_	1	0.189579	129
P21554	316	S	E	1	_S(ph)IIIHTSEDGK_	0.999954	0.189617	3
Q13421-4	199	S	E	5	_FVAES(ph)AEVLLPR_	1	0.189629	19
I3L345	23	S	E	12	_GGPEATLEVRGS(ph)R_	0.999986	0.189689	3
Q9NXF7	130	S	E	4	_PLTS(ph)PSRLSR_	0.986796	0.189851	8
P33897	733	S	E	22	_RLQELCQILGEAVAPAHVPAPS(ph)PQGPGGLQGAST_	0.999996	0.189902	14
Q9NYN1-3	12	S	E	3	_AGS(ph)GPQSAPLEVNLAILGR_	0.816033	0.189951	1
Q9UI09	120	T	E	6	_FNVTGT(ph)PEQYVPYSTTR_	0.999207	0.190167	5
Q8TCC3	49	S	E	5	_VFQAS(ph)PEDHEK_	1	0.190211	14
Q9H2T7	296	S	E	5	_SLFNS(ph)PER_	0.999991	0.190264	1
Q9BVV7	151	S	E	3	_CRS(ph)HPEVIGVFGESVK_	0.999957	0.190322	1
Q9H3R0	392	S	E	8	_ADEEEEVS(ph)DEVDGAEVPNPDSVTDDLK_	1	0.190342	8
Q6IA86-3	122	S	E	3	_RTS(ph)DPALCTLIVSAAADSAVR_	0.868538	0.190412	4
Q9BZM3	284	S	E	11	_CVGSQVHYARS(ph)EDEDSLSPASANDDK_	0.969207	0.190479	1
P08572	1475	S	E	23	_GDEGPIGHQGPIGQEGAPGRPGS(ph)PGLPGM(ox)PGR_	1	0.190539	4
Q9NYW8	78	S	E	19	_LEQGEEPWIM(ox)GGEFPCQHS(ph)PEAWRVDDLIER_	1	0.190695	5
Q9P217	17	S	E	16	_(ac)ADGGEREELLSPSPVS(ph)PAKR_	0.999549	0.190719	13
F8VRV3	30	S	E	13	_SQWGTAGSAEEPS(ph)PQAAR_	1	0.190742	4
H0Y763	62	S	E	3	_RVS(ph)SNIS(ph)EDPVPVK_	0.963298	0.190766	19
Q2WGJ9	62	S	E	17	_GDLVHDDASIFPVPSAS(ph)PK_	0.999988	0.190956	26
Q9BYK8	1006	S	E	9	_AEPGDEALS(ph)PASR_	0.999022	0.191161	35
Q96S19	149	S	E	2	_IS(ph)PQSNVDFDLMLR_	1	0.191313	10
Q9NUL7	28	S	E	1	_S(ph)PDEPLPVVR_	1	0.191339	7
A0A140T8Y6	128	S	E	11	_LEDPCPPS(ph)FCS(ph)K_	1	0.191346	185
P17931	188	S	E	2	_QS(ph)VFPFESGKPFK_	1	0.19139	7
A0A0G2JNC7	820	S	E	3	_RAS(ph)PDLSTGYWK_	0.99999	0.19139	4
Q16760	731	S	E	6	_AGM(ox)SGS(ph)LPGGSVISR_	0.996486	0.191482	1
Q8TE49	744	S	E	8	_AAAGGTAS(ph)PGGGAR_	0.995397	0.19154	5
P62330	41	T	E	7	_LGQSVTT(ph)IPTVGFNVETVTYK_	0.75573	0.191636	1
Q8N983-4	93	S	E	1	_S(ph)VEEISTLVQK_	1	0.191806	1
Q9H0C5	30	S	E	29	_(ac)ASLGPAAAGEQASGAEAEPGPAGPPPPPS(ph)PSSLGPLLPLQR_	0.854962	0.191807	104
P55160	1084	S	E	4	_NRES(ph)ISLLMR_	0.998913	0.192035	9
Q8N196	276	T	E	9	_SESDGNPTT(ph)EDESSRSPEDLER_	0.838442	0.192133	8
O43920	93	T	E	5	_EGKYT(ph)PPPHHIGK_	0.999522	0.192204	4
O95900	299	S	E	3	_SLS(ph)PGLDTK_	0.999999	0.19231	4
A8MWQ5	441	S	E	5	_GEQGS(ph)PGIPGM(ox)DGEQGLK_	1	0.192345	25
Q96RK0	1150	S	E	14	_GPPAPATATPAPTS(ph)PFPSATAGSM(ox)TYSLVAPK_	0.842448	0.192395	11
Q9UJ90	95	S	E	4	_DEPS(ph)QACAEHEWAPGGALTADAEAAAGSQAEGR_	0.997761	0.192531	4
Q9UHN1	38	S	E	14	_VDAGQPELLTERSS(ph)PK_	0.88411	0.192791	5
F5H6L7	378	S	E	4	_RGIS(ph)ALLLNQGDGDRK_	1	0.192863	136
Q6P1M0	555	S	E	8	_AGM(ox)AAVAS(ph)PTGNCDLER_	0.995681	0.192987	6
D6R9H7	32	S	E	13	_GLIRPVSASFLNS(ph)PVNSSK_	0.971637	0.193025	1
A0A1W2PQ69	78	S	E	3	_LAS(ph)HHIGECCFQEIEK_	1	0.193109	4
Q6UWJ1-3	85	S	E	5	_DVGLS(ph)DEEK_	1	0.193193	7
Q99814	62	S	E	9	_ASIM(ox)RLAIS(ph)FLR_	1	0.193263	1
P22732	242	S	E	4	_GWDS(ph)VDREVAEIRQEDEAEK_	1	0.193308	2
Q99666	1764	S	E	16	_LAAVAQDEEENASRSS(ph)G_	0.959935	0.193362	2
Q9ULR5	10	S	E	10	_(ac)MNGSNMANTS(ph)PSVK_	0.964448	0.193375	8
H7BY55	310	S	E	12	_PTTVNVPTTEVS(ph)PTSQK_	0.973848	0.193451	10
Q96K31	25	S	E	1	_S(ph)GPPASYCAK_	1	0.19349	17
Q8IZC4	571	S	E	4	_NRLS(ph)DGEHTDTK_	0.999994	0.19351	6
Q7L1I2	73	S	E	3	_M(ox)DS(ph)LRGQTDLMAER_	1	0.193664	23
Q8NBL1	7	S	E	7	_(ac)M(ox)EWWASS(ph)PLRLWLLLFLLPSAQGR_	0.871833	0.193674	8
Q96CM3	221	S	E	4	_MTLS(ph)PSYR_	0.999861	0.193743	7
Q92542	708	S	E	15	_ADVLFIAPREPGAVS(ph)Y_	0.999981	0.193758	21
Q9ULW5	14	T	E	4	_GAST(ph)PAASTLPTANGAR_	0.868574	0.193759	1
Q96LJ8	65	S	E	13	_SQGVEVCAHHIPS(ph)PPPAIPYELPSSQKPGACAPK_	0.998312	0.193778	1
A0A0A0MQW5	980	S	E	9	_AAENGALGS(ph)PEREEK_	1	0.193854	2
Q92956-2	156	S	E	4	_VIVS(ph)VQRK_	1	0.193882	40
F8VRS1	6	S	E	5	_(ac)S(ph)RAT(ph)S(ph)VGDQLEAPAR_	1	0.193955	6
Q96CA5	220	S	E	15	_REVQSESAQEPGGVS(ph)PAEAQR_	1	0.194116	2
Q8NB59-7	202	T	E	1	_T(ph)PPLDELQPPPYQDDSGSPHLSCTPSEIGDSK_	1	0.194135	2
Q9NXP7	494	S	E	5	_NTKIS(ph)PLIDDHSSLEK_	0.999961	0.194137	3
Q8N9Z2	185	T	E	3	_AAT(ph)PTLTTFPTIR_	0.999888	0.194166	13
Q9Y3B8	193	S	E	3	_AAS(ph)HRALDDISESIK_	1	0.194316	2
Q8WTR4-4	325	S	E	3	_RTS(ph)RDVSIMK_	0.861038	0.1944	10
P62837	83	S	E	11	_IYHPNINSNGS(ph)ICLDILR_	0.999855	0.194485	27
Q6TDP4	374	S	E	6	_WHVVAS(ph)MSTR_	0.997028	0.194521	1
Q6ZSJ9	241	S	E	9	_ETISAIDTS(ph)PK_	0.989682	0.194605	3
P23471-2	2047	T	E	3	_NRT(ph)SSIIPVER_	0.797277	0.194632	2
Q6ZSB9-2	470	S	E	5	_AGDES(ph)PDVLEELSQAIETSDLEK_	1	0.194812	4
P21266	122	S	E	5	_LCYSS(ph)DHEK_	0.958383	0.194852	3
A0A1W2PQX5	519	S	E	10	_QGPS(ph)S(ph)QRPGS(ph)PPEKR_	1	0.1949	5
Q9ULM2	118	S	E	4	_NLRS(ph)PMVEALCENK_	1	0.194938	5
P09417	223	S	E	4	_NRPS(ph)SGSLIQVVTTEGR_	0.924909	0.194979	3
O60671	5	T	E	4	_PLLT(ph)QQIQDEDDQYSLVASLDNVR_	0.994228	0.195046	2
Q5T749	394	S	E	8	_RLDQCPES(ph)PLQR_	1	0.19523	3
O60449	1703	S	E	8	_LHLAGFSS(ph)VR_	0.98826	0.195273	75
E5RHQ5	1123	S	E	9	_RAADVEPSS(ph)PEPK_	0.995878	0.19528	62
Q8N6I1	94	S	E	8	_AAAAGRES(ph)PAAAAAR_	1	0.195401	1
Q9NWR8	322	S	E	2	_HS(ph)LCLQMQVEELNEK_	1	0.195561	20
Q8N7W2	260	S	E	17	_SVVASELSALQAAEHTS(ph)PEESR_	0.927326	0.195662	4
Q8IUD6	184	S	E	12	_AFSSGVDLSM(ox)AS(ph)PK_	0.999931	0.195959	13
Q8IX04	171	S	E	10	_ITEGVSDTNS(ph)K_	0.857722	0.196045	3
Q7L211	323	S	E	3	_SHS(ph)PEEM(ox)AK_	0.999725	0.196243	4
Q99988	39	S	E	2	_AS(ph)FPGPSELHSEDSR_	0.999973	0.196317	2
Q6ZWK4	128	S	E	3	_NDS(ph)PLDYENIK_	1	0.19635	24
A0A075B6E9	870	T	E	4	_LETT(ph)PTTS(ph)PLPER_	0.994896	0.196608	6
O75529	230	S	E	13	_SENNGLEPPDMPS(ph)PILQNEAALEVLQESIK_	0.999992	0.196623	4
Q96HW7	600	S	E	7	_LVSSAVS(ph)PSIIPQEDPSQQFLQQSLER_	0.984344	0.196686	46
P08582	461	S	E	3	_RDS(ph)SHAFTLDELR_	0.88523	0.196734	3
P49685	342	S	E	3	_ALS(ph)TFIHAEDFAR_	0.99584	0.196885	45
Q9NP97	56	T	E	25	_STM(ox)DNPTT(ph)T(ph)QYASLM(ox)HSFILKARST(ph)VR_	0.801204	0.19717	1
Q587J7	1104	T	E	11	_IPACEESLSQT(ph)PPR_	0.999945	0.197223	3
Q96A54	68	T	E	3	_VLT(ph)LPLQAHHAMEK_	1	0.197477	2
Q70CQ3	199	T	E	17	_VTHLFDVHSLEQQSEIT(ph)PK_	0.996981	0.197679	2
K7ES28	1346	S	E	7	_QSVIQFS(ph)PPFPGAQAPL_	0.999227	0.1977	43
Q9C099-2	313	S	E	7	_RDTDITS(ph)ESDYGNRK_	0.998541	0.197729	8
P05162	77	S	E	7	_EDHLCFS(ph)PGSEVK_	1	0.197734	5
P04155	49	S	E	11	_QNCGFPGVTPS(ph)QCANK_	0.998065	0.197759	1
P04844	516	S	E	25	_NPILWNVADVVIKFPEEEAPSTVLS(ph)QNLFTPK_	0.944716	0.197866	1
Q15063-5	745	T	E	8	_ISTGGGET(ph)EETLKK_	0.99998	0.197976	2
Q9Y5U5	217	S	E	1	_S(ph)CQFPEEERGER_	1	0.198083	28
Q6DKI7	210	S	E	7	_LQPSRTS(ph)PQAPR_	0.941526	0.198258	18
Q9NPG4	859	S	E	3	_NAS(ph)RENLNLPEPQPATGQPR_	1	0.198318	39
A0A0G2JLW6	659	T	E	7	_SDVETAT(ph)DS(ph)DTESR_	0.999988	0.198395	6
Q96AA8-2	376	S	E	1	_S(ph)LNDLDQANEEQETEFLK_	1	0.198666	53
Q8WXR4-7	1144	S	E	21	_NESAAHNQAGDTSNQSSGPHS(ph)PVAAGTR_	0.998713	0.198671	5
O60704	40	S	E	8	_AVLAGLRS(ph)PR_	1	0.198741	21
P50336	213	S	E	6	_TPQPDS(ph)ALIR_	0.999992	0.198758	1
Q15391	337	T	E	11	_RGNTTLESTDT(ph)L_	0.999999	0.198786	21
Q6XR72	402	S	E	8	_DLLLLCNS(ph)PCISK_	0.916765	0.198855	3
Q5T686	136	S	E	1	_S(ph)GPTSYLHQIRH_	0.99994	0.198897	9
A0A087X263	187	S	E	2	_GS(ph)PEPSPEAAADGPTVSPPER_	0.884027	0.198938	16
P36383	326	S	E	11	_ANTAQEQQYGS(ph)HEENLPADLEALQR_	0.994458	0.199142	45
B4DLN1	248	S	E	2	_GS(ph)QGPLPFHEK_	1	0.199172	1
P37288	380	S	E	8	_FNKEDTDS(ph)MSR_	0.999283	0.19918	5
Q9H0M0-3	26	S	E	9	_LQLQVTVSS(ph)AK_	0.998149	0.199188	14
P33402	41	S	E	1	_S(ph)PPGPLEPSPAAAAAAAAPAPTPAASAAAAAATAGAR_	0.984171	0.199196	6
P23470-2	1153	S	E	4	_NRNS(ph)SVVPSER_	0.998239	0.199306	158
Q86W34	326	T	E	13	_WIDDESSDTPGAT(ph)PEHSHEDNGNLPK_	0.994326	0.199343	2
Q9H993	41	S	E	3	_HKS(ph)EFFEK_	1	0.199416	4
Q96EW2	9	T	E	9	_(ac)MAAGS(ph)EAT(ph)T(ph)PVIVAAGAGGEEGEHVKPFK_	1	0.199418	4
Q14993	81	S	E	3	_LGS(ph)ALLIR_	1	0.19947	665
Q9H228	381	S	E	11	_DGLDTSGSTGS(ph)PGAPTAAR_	0.986679	0.199514	2
A6NE02	46	S	E	15	_ADVGGEAAGTSINHS(ph)QAVLQR_	0.85194	0.199561	3
P54619	10	S	E	10	_(ac)METVISSDSS(ph)PAVENEHPQETPESNNSVYTSFMK_	0.995719	0.19962	26
Q08AN1	177	S	E	9	_TGNNGCLVS(ph)PHIR_	1	0.199797	4
Q53S58	297	S	E	3	_RDS(ph)VLQMWR_	1	0.1998	1
Q9NZU7	176	S	E	3	_GLS(ph)PALGLR_	1	0.199811	1
X5CMH5	455	S	E	6	_QPNLPS(ph)PGTLAPTTLQGVVK_	0.97287	0.200147	7
Q8NBR6	587	S	E	31	_ASQYYQEQEQAAAAAAAASTQAQQGQPAQAS(ph)PSSGR_	0.938168	0.200163	48
Q6AI14	660	S	E	3	_YLS(ph)YPYGNPQSAGR_	0.998689	0.200261	1
Q8TDS4	328	S	E	3	_STS(ph)VELTGDPNK_	0.998984	0.20035	15
Q9UHN6	63	S	E	6	_ATFAFS(ph)PEEQQAQR_	1	0.20042	60
Q96E22	168	S	E	2	_YS(ph)PEFANSNDKDDQVLNCHLAVK_	1	0.20042	15
Q13643	193	T	E	10	_ECLVCTGCQT(ph)PLAGQQFTSR_	1	0.200447	8
Q8IXL7-2	176	S	E	27	_YCINSAALSFTPADSSGTAEGGSGVAS(ph)PAQADK_	0.999413	0.200464	4
P05546	37	S	E	7	_GGETAQS(ph)ADPQWEQLNNK_	0.999988	0.200723	5
A6NCQ9	170	S	E	2	_RS(ph)LAELSEASLAPR_	0.995919	0.200756	2
Q9NXW9	8	T	E	7	_(ac)AAAAAET(ph)PEVLR_	1	0.200786	1
O75027	743	S	E	8	_LQEEIVNS(ph)VK_	1	0.200893	18
Q9Y222-5	613	S	E	9	_DETILIVPS(ph)PHGFIQAS_	0.961669	0.200903	5
P22794	195	T	E	17	_SNGDFLASGLWPAESDT(ph)WKR_	0.98833	0.200993	12
Q8NC24	187	S	E	11	_RYGLHEHRDGS(ph)PTDR_	0.998819	0.201056	14
Q6ZMD2	21	S	E	20	_AGGM(ox)SAECPEPGPGGLQGQS(ph)PGPGR_	1	0.20106	9
Q9BX69	179	S	E	12	_EYDTPEVTLSYS(ph)VEK_	0.987707	0.201125	1
P35555	2702	S	E	8	_GNPEPPVS(ph)GEMDDNSLSPEACYECK_	1	0.201251	257
Q6P4A7	2	S	E	1	_(ac)S(ph)LEQEEETQPGR_	1	0.201256	24
P31276	234	S	E	3	_EQS(ph)QSAHLWK_	0.999431	0.201281	3
Q9H2X9	18	S	E	14	_FTVTSLPPAGPARS(ph)PDPESR_	0.957933	0.201303	7
Q16143	64	S	E	4	_EQAS(ph)HLGGAVFSGAGNIAAATGLVK_	0.999992	0.201352	2
Q9HCR9	136	T	E	1	_T(ph)YDEQVTSR_	0.999972	0.201411	5
O43184	830	S	E	3	_APS(ph)VPARPLPAKPALR_	1	0.201443	1
O15245-2	331	S	E	2	_LS(ph)PSFADLFR_	0.999741	0.201473	13
Q9BQY4	16	S	E	16	_(ac)M(ox)EPPDQCSQYMTSLLS(ph)PAVDDEK_	0.947597	0.20149	1
A0A024R0Y4	361	S	E	1	_S(ph)APPLNLTGLPGTEK_	0.999999	0.201494	11
K7EQ55	269	T	E	4	_IVST(ph)PPGGFPPPQGFPQGY_	0.960139	0.201641	22
P33908	12	S	E	11	_PVGGLLPLFSS(ph)PAGGVLGGGLGGGGGRK_	0.882455	0.201663	9
O15360	1449	S	E	10	_QQAAPDADLS(ph)QEPHLF_	1	0.201705	33
A0A087X063	81	S	E	2	_QS(ph)PLCPK_	1	0.201765	30
Q04771	501	S	E	4	_IDNS(ph)LDKLK_	1	0.201793	3
Q9H3H9	114	S	E	15	_AEGEGEPDSEREPES(ph)EGEPESETR_	0.998015	0.201873	19
Q7RTS1	25	T	E	15	_RAPVQDTEATPGEGT(ph)PDGSLPNPGPEPAK_	0.976343	0.201884	1
Q86V87	736	S	E	4	_QNVS(ph)PAPEGQV_	1	0.202018	25
H0YI75	141	S	E	15	_GSLFCPMPVTPEILS(ph)DSEEDR_	0.763444	0.202124	3
P52789	122	S	E	2	_GS(ph)GTQLFDHIAECLANFMDK_	0.877835	0.202131	2
Q9NTN9	837	S	E	12	_HTQLVEQLDESS(ph)V_	0.981807	0.202178	3
Q9UBY9-2	7	S	E	3	_TSS(ph)TFRAER_	0.963005	0.202221	1
Q9P0N8-2	153	S	E	6	_IREADS(ph)PEGPQHS(ph)PLAAGLLK_	1	0.202237	15
Q9H244	323	S	E	9	_CPNSATSLS(ph)QDNR_	0.963091	0.202395	3
Q3B759	85	S	E	3	_VLS(ph)NMGAHFGGYLVK_	1	0.202474	3
A6NCS6	286	T	E	8	_ACDGVVHT(ph)PAEPTGDSR_	1	0.202566	3
Q9ULC0-3	224	S	E	19	_ADPGTPENGNDQPQSDKES(ph)VK_	0.998523	0.202599	6
A0A087WT25	219	S	E	1	_S(ph)PAAMFLVGEGSPDK_	0.999999	0.202628	1
Q9BTV4	21	S	E	3	_TSS(ph)QPGFLER_	0.990626	0.202831	4
J3KNU6	12	S	E	2	_GS(ph)PQPEPHAPEPGPGSAK_	1	0.202877	31
H0Y6Y6	150	S	E	6	_LSSRPS(ph)LGSGQLLLVCHASGFY_	0.924673	0.202963	4
Q9NVI7-2	321	S	E	15	_LLSRPQDALEGVVLS(ph)PSLEAR_	0.999722	0.202989	105
P60880	154	S	E	18	_VTNDARENEM(ox)DENLEQVS(ph)GIIGNLR_	1	0.20308	3
Q99417	56	T	E	7	_HHLGAAT(ph)PENPEIELLR_	1	0.203143	4
Q7L4S7	167	S	E	3	_NTS(ph)PTPDPTVR_	0.999984	0.203162	49
Q9ULK5	84	S	E	20	_DDNWGETTTVVTGTSEHS(ph)IS(ph)HDDLTR_	0.802071	0.203317	3
Q6P3V2	7	S	E	6	_PANWTS(ph)PQK_	0.965065	0.203371	1
Q8TBZ8	183	S	E	7	_AFISLPS(ph)VR_	0.999996	0.203395	13
Q9H845	187	S	E	19	_LASGEHIAAFCLTEPASGS(ph)DAASIR_	0.980908	0.203401	9
A0A1B0GVZ6	137	S	E	3	_VRS(ph)PLEPTPGR_	0.999725	0.203462	3
Q5VSG8	83	S	E	7	_TADPGGS(ph)PGPAPAEAEPAPVQSLR_	0.991115	0.203479	13
Q6AZW8	23	S	E	6	_VLTEGS(ph)DQESEK_	0.999833	0.203483	5
Q5VYS4	264	S	E	2	_GS(ph)IDDVFNCNLSPR_	1	0.203573	15
Q70EK8	492	S	E	14	_DLVDEDLSHFQSGS(ph)PPAPNGFK_	0.999863	0.203669	8
A0A0A0MTN4	26	S	E	8	_ISENPRRS(ph)PTHEK_	0.993048	0.20367	5
Q70EK9	26	S	E	10	_WISGGGGGAS(ph)PEEAVEK_	0.999856	0.203785	1
Q8TE02	277	S	E	11	_DSLILPFQFSS(ph)EK_	0.779327	0.20383	43
M0QX90	446	S	E	12	_VENPSTASHSLS(ph)PSEHVQGK_	0.955993	0.20395	2
A0AVG3	96	S	E	7	_MPEPTSS(ph)PTIGPR_	0.937503	0.204041	4
Q02223	173	S	E	7	_SLPAALS(ph)ATEIEK_	0.976914	0.204048	6
Q9NPP4	533	S	E	3	_QES(ph)LQSVK_	0.999877	0.204177	4
Q99572	449	T	E	8	_LPLALHDT(ph)PPIPGQPEEIQLLRK_	1	0.204191	25
Q07864	2023	T	E	6	_SAPGST(ph)PVR_	0.994613	0.204549	11
P20585	33	S	E	7	_FFQSTGS(ph)LK_	0.997482	0.204591	4
Q3B7T3-2	135	S	E	5	_GSQGS(ph)PTPTRAPASGPER_	0.971487	0.20462	1
P07101-3	471	S	E	13	_FDPYTLAIDVLDS(ph)PQAVR_	1	0.204655	2
P30874	368	S	E	10	_TLLNGDLQTS(ph)I_	0.999063	0.204678	5
O75146	592	S	E	6	_EQQRSS(ph)QEQGELQGR_	0.835651	0.204932	1
Q96JH8-1	955	S	E	15	_GAAPEGDSAALAEES(ph)PPAPSSR_	1	0.204942	30
A0A0J9YXM6	116	S	E	3	_RLS(ph)YPLGGGLPFEDGSCGPETLTR_	0.951198	0.205056	2
O75891-3	639	S	E	9	_GVVNVLPGS(ph)GSLVGQR_	0.779019	0.20523	1
P48728	334	S	E	3	_AHS(ph)PILNMEGTK_	1	0.205378	16
A1L162	63	T	E	2	_NT(ph)QAPLELMAEFLRAEMAR_	1	0.205404	1
Q02383	490	S	E	3	_DVS(ph)QSSISFQIEK_	0.943223	0.205701	3
Q68DA7-5	619	S	E	10	_LNISSLSQLS(ph)PPNDHK_	1	0.205791	28
Q92837	88	S	E	3	_ARS(ph)PAVPLLLPPALAETVGPAPPGVLR_	1	0.206064	9
P07942	1666	S	E	5	_AAQNS(ph)GEAEYIEK_	1	0.206117	8
O75419-3	294	T	E	11	_HNHRNEDEENT(ph)LSVDCTR_	0.754461	0.206161	1
P13631	36	S	E	2	_GS(ph)PPFEMLSPSFR_	1	0.206415	6
P00973-2	50	S	E	3	_GSS(ph)YPVCVSK_	0.984534	0.206543	4
O60883	462	S	E	6	_TEVSSS(ph)IYFHK_	0.998612	0.206562	14
Q15327	213	S	E	10	_LLLNKGAKIS(ph)AR_	1	0.206607	4
Q9H714	11	S	E	3	_QDS(ph)PVEPWEGISDHSGIIDGSPR_	1	0.206631	10
Q8N6C5-2	1307	T	E	26	_TRGSET(ph)DGRDQTIALEECNQEGEPGT(ph)PANSPSSTSQR_	0.999858	0.206674	4
Q9BQE5	250	S	E	2	_IS(ph)AEGGEQVER_	1	0.206683	31
O14734	105	S	E	3	_TGS(ph)SFSVR_	0.981946	0.206816	2
Q8TBR7-1	218	T	E	4	_LFDT(ph)PQAK_	1	0.206836	2
P51530	202	S	E	4	_LNLS(ph)QDEIK_	1	0.206899	8
Q9H173	147	S	E	10	_FKEGAEMESS(ph)KEDK_	0.879484	0.206928	10
Q7Z6E1	159	S	E	11	_EDNTVVDIGSS(ph)PER_	0.995371	0.206931	28
Q8N2K0	43	T	E	6	_QNLRLT(ph)GPAAAEPR_	1	0.206939	14
B4DUK8	65	S	E	1	_S(ph)VEEGEPPGQGEGPR_	1	0.206948	10
Q16619	7	S	E	3	_EGS(ph)LEDPQTDSSVSLLPHLEAK_	0.999997	0.207007	5
Q969F1	9	S	E	8	_(ac)AAAADERS(ph)PEDGEDEEEEEQLVLVELSGIIDSDFLSK_	1	0.207045	97
A0A1W2PR14	745	S	E	11	_ATDTPGPGPGS(ph)PQRR_	1	0.20714	2
Q8NFM4	499	S	E	10	_PFAHLSHGDS(ph)PVSTSTPLPEK_	0.999026	0.207195	2
D6RJ07	145	S	E	13	_NQCCPICNMTFSS(ph)PVVAQSHYLGK_	0.990695	0.207225	9
F8W8C1	38	T	E	6	_TIAVQT(ph)PDGEQHLPQPLLLSR_	1	0.207317	2
Q9BX66	461	S	E	10	_SEDDDSDLYS(ph)PR_	1	0.20733	11
Q86VK4-3	97	S	E	1	_S(ph)PEFLSTSESSSLLQDLQPSDSTSFILLNLTR_	0.999997	0.207481	3
A0PK00	69	S	E	3	_HAS(ph)REEAELVQQMAANIK_	1	0.207513	2
Q8IXK2	555	S	E	3	_KES(ph)SDSFVPLLR_	0.99969	0.207533	6
Q9H9L3	64	T	E	4	_KGET(ph)PTVDGTWK_	0.999838	0.207628	1
Q8NC26	118	S	E	3	_DES(ph)PVSICEDHEMR_	1	0.207663	20
F8VUJ3	27	S	E	9	_AAITSLDLS(ph)PNGK_	1	0.207713	9
A0A0A0MRI7	22	T	E	9	_GNVDGVAAT(ph)PTAASASCQYR_	0.999996	0.207885	27
H0YIA6	191	S	E	8	_RRPESSS(ph)S(ph)PESSSGHTEDK_	0.918068	0.207939	2
P18065	142	S	E	7	_DAEYGAS(ph)PEQVADNGDDHSEGGLVENHVDSTMNMLGGGGSAGR_	0.999902	0.208046	6
Q13888	237	S	E	8	_ELLTHHVS(ph)PPPASSSSECSLIR_	0.99886	0.20814	1
H0Y9X1	136	S	E	13	_FSSELEQIELHNS(ph)IRDR_	1	0.208213	5
Q9BZA7-4	932	S	E	14	_YNWVTTPTTFKPDS(ph)PDLAR_	0.999864	0.20822	7
P0C264	6	S	E	3	_RAS(ph)ETPEDGDPEEDTATALQR_	0.793467	0.208371	2
Q96IQ9-2	29	S	E	4	_EVLS(ph)PAVPAAAPSSSM(ox)SEEPGPEQAATPPVWER_	0.999829	0.208665	2
Q8NFU0	397	S	E	14	_M(ox)SDDPEQSLQVEAS(ph)PGSGRPAPAAQTPLLGR_	0.960343	0.208666	2
Q9Y251	426	S	E	9	_VLMASVQGS(ph)K_	0.980551	0.208805	6
Q9Y5E4	791	S	E	7	_TAAFRNS(ph)FGLN_	1	0.208851	7
P11277-2	2060	S	E	4	_STAS(ph)WAER_	0.999974	0.208852	8
Q9Y6B6	143	S	E	8	_IDRPEAIS(ph)EER_	1	0.208909	1
Q96A29-2	340	S	E	6	_TPEEPS(ph)PK_	1	0.208978	24
Q9Y5Z0-5	416	S	E	10	_DPEVVNDESS(ph)LVR_	0.999847	0.20904	69
A1L4K1-2	5	S	E	5	_(ac)MEEES(ph)GEELGLDRSTPK_	0.988484	0.209085	1
A5PL33-3	101	S	E	10	_GASLDGERAS(ph)PEAAAAR_	0.999826	0.209092	3
Q96BN6	37	S	E	5	_LEEIS(ph)PTSDSHEK_	0.999776	0.209297	7
Q1HG44	296	S	E	3	_GGS(ph)PLILGDPLHK_	1	0.209416	21
A0A0A0MSP7	1125	S	E	3	_SHS(ph)PSCQPHGHSPSSQSR_	0.940445	0.209532	4
O94823	510	S	E	3	_SQS(ph)ARVPIQGHYR_	0.794772	0.209594	1
P50748	1035	T	E	6	_HKPGST(ph)PEPIAAEVR_	0.967622	0.20961	35
P35219	5	S	E	4	_(ac)ADLS(ph)FIEDTVAFPEK_	1	0.209668	76
Q5BKX8	346	S	E	5	_VTFKS(ph)QVK_	0.999995	0.209777	1
Q674R7	867	S	E	6	_PCSS(ph)PS(ph)QPPSPDEEK_	0.963388	0.209827	22
Q9NS39	16	S	E	16	_(ac)MASVLGS(ph)GRGS(ph)GGLS(ph)S(ph)QLK_	1	0.209836	11
Q6NXN4	17	S	E	8	_PLQSSRPS(ph)PSK_	0.967323	0.209923	1
Q13224	917	S	E	11	_NMANLSGVNGS(ph)PQSALDFIR_	0.997941	0.209939	5
P02788	24	S	E	1	_S(ph)VQWCAVSQPEATK_	0.999999	0.210111	1
Q8N441	452	S	E	22	_DLPSLAALSAGPGVGLCEEHGS(ph)PAAPQHLLGPGPVAGPK_	0.999996	0.210198	2
O43447	7	S	E	7	_(ac)M(ox)AVANS(ph)S(ph)PVNPVVFFDVSIGGQEVGR_	0.999687	0.210235	30
Q9NSG2	43	S	E	4	_GLSS(ph)QNLEIQTTLR_	0.856493	0.210332	4
P13535	991	T	E	12	_NLTEEMAGLDET(ph)IAK_	1	0.210368	2
A0A087X275	114	S	E	2	_IS(ph)PLGDR_	1	0.210386	3
Q9UL49-1	446	S	E	19	_LTRPDSLVTCPAQGSLQSS(ph)PSMEIK_	0.838804	0.210495	3
P79522	33	S	E	10	_EETGDEEDGS(ph)PIGPPSLLGPPPMANGKPGDPK_	0.98969	0.21055	6
Q01469	63	T	E	2	_TT(ph)QFSCTLGEK_	0.942429	0.210608	2
Q96AC6	612	S	E	3	_AAS(ph)PPRAPGTAGTLHLVDLAGSER_	0.799329	0.21064	2
Q96B49	17	T	E	16	_(ac)ASSTVPVSAAGS(ph)ANET(ph)PEIPDNVGDWLR_	1	0.210657	20
P31937	88	S	E	12	_EFQDAGEQVVSS(ph)PADVAEK_	0.993717	0.21066	2
P13674-2	345	S	E	6	_FHDIIS(ph)DAEIEIVK_	1	0.210805	7
O95528	527	S	E	3	_QNS(ph)TGIPYSR_	0.975114	0.210955	6
P56377	146	T	E	14	_AIEQADLLQEEAET(ph)PR_	1	0.210989	11
H0YNP1	9	S	E	3	_QQS(ph)EEAFPQEQQK_	1	0.211085	88
O95633-2	229	S	E	17	_HAGSCAGTPEEPPGGES(ph)AEEEENFV_	1	0.211219	9
Q05707-2	1728	S	E	16	_GPPGPAGPSGESRPGS(ph)PGPPGSPGPR_	0.835013	0.211222	2
A3KMH1-3	1674	S	E	11	_RRGELEPQLGS(ph)PQQK_	1	0.211241	11
O94812-5	80	S	E	3	_SGS(ph)PAPPEPVDPSLGLR_	0.99789	0.211255	18
B9A047	6	S	E	5	_(ac)AEGGS(ph)PDGR_	1	0.211304	5
O75208	78	S	E	27	_QQPPNSFSQQHSETQGAEKPDPESSHS(ph)PPR_	0.857334	0.21143	3
O94989	93	S	E	11	_ASLDSQTSPDS(ph)PSSTPTPSPVSR_	0.894728	0.211547	3
Q86UQ0-2	187	S	E	7	_ILEIQLS(ph)PAQNASSEEVDR_	0.999998	0.21155	2
Q4KMX1	462	S	E	6	_QLQQHS(ph)LM(ox)K_	1	0.211602	3
Q9UJA3-2	583	S	E	3	_MNS(ph)QDSNTSVLEVVSEK_	1	0.211654	30
Q86TS9	118	S	E	6	_GASLKS(ph)PLPSQ_	0.999987	0.211681	4
Q9C0G0-2	994	S	E	5	_EQISS(ph)EPEDFAQPGDVYSQR_	0.994639	0.211727	87
Q96EX2-5	125	S	E	3	_GGS(ph)LLQHVGGDHR_	1	0.211965	7
Q9Y5I4	950	S	E	6	_FIIPGS(ph)PAIISIR_	0.999925	0.211984	9
Q9NX31	114	S	E	5	_SQTDS(ph)PDGSSGLGISSPK_	0.999419	0.21199	12
M0QXV5	120	T	E	21	_EGSCVPLSAWGEGQVEPLPPT(ph)QQSSGSAVGTSSK_	0.787437	0.212049	1
Q96QP1	721	S	E	3	_SAS(ph)WSSDSGRPK_	0.999602	0.212085	5
Q5JTJ3-2	116	S	E	4	_LRSS(ph)FESSCPQQWIK_	0.846617	0.212094	7
Q8TAG9	446	S	E	9	_DIFEEDNYS(ph)PIPVVNEEEYK_	0.961939	0.212177	5
Q92982	25	S	E	25	_(ac)MDSGTEEYELNGGLPPGTPGSPDAS(ph)PAR_	0.990227	0.212312	1
P22307	4	S	E	3	_(ac)SSS(ph)PWEPATLRR_	0.99183	0.212391	10
Q9NQV8	375	S	E	6	_LFAPPS(ph)PETGEAKR_	0.99388	0.212421	36
Q96BV0	71	S	E	10	_ALGGQEESGS(ph)PR_	0.999782	0.212445	7
Q9NP50	218	T	E	18	_AAAEKPEEQGPEPLPIST(ph)QEW_	0.974628	0.212469	8
P37023	160	S	E	9	_GLHS(ph)ELGES(ph)S(ph)LILK_	1	0.212533	43
Q9UL25	55	S	E	8	_HITTLQAS(ph)FLTK_	0.999653	0.212624	2
Q9BS40	41	S	E	5	_VKQAS(ph)MEDIPGR_	1	0.212654	13
Q9NZQ7-2	169	S	E	3	_KQS(ph)DTHLEET_	0.999765	0.212778	26
A0A087WXL3	1786	S	E	3	_VSS(ph)PLENEK_	0.999851	0.212938	3
Q9NR83	83	T	E	1	_T(ph)PSAHIPVPAQR_	0.957735	0.213199	2
Q8N0V3	130	T	E	4	_VSLT(ph)PDFSACR_	0.999997	0.213263	2
Q9BUE0	66	S	E	5	_GQQAS(ph)PFVLR_	1	0.213471	57
Q8IXY8-2	16	S	E	3	_CGS(ph)PSLPERPLQVK_	0.999134	0.213492	2
Q9ULX7	325	S	E	1	_S(ph)VVFTSAQATTEA_	1	0.213502	30
A0A087WVD1	417	S	E	11	_LEAEGLSTLQS(ph)PGQLHPHLTVAK_	0.999904	0.213573	3
Q2VYF4-3	355	S	E	16	_GTKDEDFIQPPPVTSS(ph)PITPSTPISLPK_	0.775217	0.213614	4
Q6ZNA4-2	97	S	E	1	_S(ph)QQAGPSYVQNCVK_	1	0.213796	20
Q9Y4J8	366	S	E	2	_SS(ph)PPKDSEVEQNK_	0.779353	0.213876	4
Q92800-3	450	S	E	10	_LPTDELMNPS(ph)QK_	1	0.214287	12
P57735	184	S	E	5	_QRQNS(ph)IRTNAITLGSAQAGQEPGPGEK_	0.997471	0.214342	7
Q8TCA0	91	S	E	3	_LPS(ph)EVSALQHLK_	0.951701	0.214521	1
Q8IUZ5	20	S	E	3	_LIS(ph)SSCR_	0.990495	0.21458	1
Q7L5A8	363	T	E	10	_LWDYCFHTLT(ph)PEK_	0.980395	0.214643	1
E9PHG3	285	S	E	6	_DNPKPS(ph)QEVVK_	1	0.214676	4
Q9NVR7-2	49	S	E	10	_TSLIGEEWPS(ph)PR_	1	0.214741	6
Q9BYC5	278	S	E	9	_SGISTGHWS(ph)GEVK_	0.999996	0.214746	11
Q6N075-2	547	S	E	3	_VPS(ph)PTEEPYAPEL_	0.998644	0.214755	62
G3V200	257	S	E	3	_RLS(ph)NGS(ph)IDS(ph)TDETSQIVELQELLEK_	0.999998	0.214816	16
O15405-2	524	S	E	16	_LQLQQLQHMQHQSQPS(ph)PR_	0.996805	0.214899	1
Q15528	173	S	E	18	_LDLDTDSADGLSAPLLAS(ph)PEPSAGPLQVAAPAHSHAGGPGPTEHA_	0.998691	0.214921	4
Q9Y573-2	265	S	E	8	_EYCEVCKS(ph)PK_	1	0.215037	6
P52739-2	546	S	E	3	_ESS(ph)QADAAEAAR_	0.965634	0.215151	4
O00338-2	265	S	E	8	_SILDQSIS(ph)SFMR_	0.782189	0.215333	3
Q8TEX9	972	S	E	5	_LLM(ox)AS(ph)PTR_	0.997335	0.215577	2
P42285	40	S	E	7	_WKGPPGS(ph)ADKAGK_	1	0.215644	13
P35346	347	T	E	6	_QQQEAT(ph)PPAHR_	1	0.215933	1
O60308	353	S	E	9	_PSSYSLTIS(ph)PQHSAVDPLLPATDPHPK_	0.963437	0.21597	5
F8VTQ9	253	S	E	1	_S(ph)PQQPGSPQPSSLPGHPHR_	0.999978	0.21599	1
Q9UIM3	3	T	E	3	_(ac)MET(ph)PPVNTIGEK_	1	0.216038	6
A0A0U1RRB3	14	S	E	8	_TPVQQLAS(ph)PASFSPDILADIFELFAK_	0.999684	0.216067	6
Q9P2J9	461	S	E	3	_KAS(ph)GLHEADQNAATR_	1	0.216164	1
Q8N668	135	S	E	2	_HS(ph)AQIHTPVAIIELELGK_	0.999674	0.216196	2
M0QWZ7	126	S	E	8	_ALLANQDS(ph)GEVQQDPK_	1	0.216224	29
Q9NS26	28	T	E	16	_SVPCDSNEANEMMPET(ph)PTGDSDPQPAPK_	0.944789	0.216231	2
P82675	386	S	E	12	_EECGPLPIVVAS(ph)PR_	1	0.21624	16
Q6PII3	197	S	E	4	_LFIS(ph)PANEK_	1	0.216285	27
Q96PG2	211	T	E	10	_NDDACLVPNT(ph)PLHLK_	1	0.216305	2
F5H630	127	S	E	3	_SNS(ph)EGDLDGLILK_	0.999998	0.21643	323
Q685J3	4428	S	E	4	_YRLS(ph)QLYK_	1	0.216508	9
Q8NE79	318	S	E	7	_GTSSMSS(ph)LHVSSPHQR_	0.971124	0.216511	6
A0A0S1TJ81	369	S	E	1	_S(ph)PILAEVK_	1	0.216574	3
Q16647	221	S	E	5	_LARGS(ph)LSVGDK_	0.997445	0.216625	14
Q8WVN6	237	S	E	11	_PSPLGALELLS(ph)PQPLFPYAADP_	0.995561	0.216674	1
A6NLC5	120	S	E	13	_FASVFQPPLPPDS(ph)PR_	1	0.216681	27
Q96F85	95	T	E	13	_VVYTGTYDTEGVT(ph)PTK_	0.99981	0.216764	6
B4DS77-2	257	S	E	3	_AFS(ph)PEHGPAK_	1	0.216766	14
Q9UHC6	1306	S	E	7	_GAES(ph)AES(ph)ADAAIMNNDPNFTETIDESKK_	1	0.216816	49
Q5JQF8	193	T	E	6	_DFEEDT(ph)DEEATLR_	0.999997	0.216863	26
Q9Y253	512	S	E	18	_EASLSSLTAPTQAPMSNS(ph)PSK_	0.774899	0.216878	11
Q96AB3	7	S	E	6	_(ac)AAARPS(ph)LGR_	1	0.216902	4
Q6P4I2	216	S	E	8	_WAPLENRS(ph)PGPGSGGER_	0.99999	0.216902	7
F8W7S1	289	S	E	12	_LQEEFEATLGAS(ph)DPNS(ph)LADDIDK_	0.999994	0.217184	26
Q9ULU4-10	1144	S	E	11	_SKESGSTLDLS(ph)GSR_	0.977841	0.217391	26
Q8N961	67	S	E	3	_HNS(ph)WDTVNTVLPEDPEVADLFSR_	0.985489	0.217486	10
F6XZD3	686	S	E	4	_APAS(ph)PQVAALEQDLGKLEEELR_	1	0.217523	10
B7Z8X0	444	T	E	10	_M(ox)HPGLPSVPT(ph)QDR_	0.999974	0.217644	7
P34903	442	S	E	7	_ATYVQDS(ph)PTETK_	0.99988	0.217673	7
Q2QBA2	5	S	E	4	_PASS(ph)PFLLAPK_	0.993056	0.217866	5
Q9UI43	209	T	E	3	_RLT(ph)EEFQNVR_	1	0.217878	4
P52790	67	S	E	4	_GQAS(ph)PAPAVR_	1	0.218055	15
Q96PL5	418	S	E	1	_S(ph)EESIVPRPEGK_	0.999912	0.218085	18
Q86UD3	79	S	E	7	_ICHEGSS(ph)QEDLLSPCECTGTLGTIHR_	0.758706	0.218147	7
Q5SZL2	15	S	E	11	_FLAPEASGRDS(ph)PGGAR_	0.999993	0.21818	16
A0A1B0GWK2	108	S	E	9	_IDGAVQSAS(ph)QEVTNLR_	0.978616	0.218221	2
Q14190-2	471	S	E	7	_FGQPQGS(ph)PCEVAR_	1	0.218391	6
A4D2P6	264	S	E	3	_RAS(ph)LLVGGLAGPGGAR_	1	0.218473	3
Q5EBL2	340	S	E	6	_ADQPPS(ph)PLPQPPPPAAAPAPGFACLPCGK_	1	0.218473	31
P46934-2	458	S	E	3	_SIS(ph)LGGAYPNISCLSSLK_	0.978651	0.218638	14
O75425-3	107	T	E	24	_APAYPLELQGQPDPAPRPGPPAGT(ph)PPPTAR_	0.994577	0.218768	74
Q86X19	182	S	E	10	_FHLQDFDRLS(ph)ANR_	1	0.218989	29
Q9H6F2	290	S	E	7	_EELSEGS(ph)R_	0.999995	0.219014	3
P15622-3	129	S	E	9	_GESQNTDLS(ph)PK_	0.999935	0.219116	38
A0A087WXK4	839	S	E	13	_YKEIEHSSPPSHS(ph)PKT_	0.999578	0.219186	12
P07148	11	S	E	5	_YQLQS(ph)QENFEAFMK_	1	0.219192	22
Q8IWE4	79	S	E	22	_KAEAATEACQLPTSSGDAGRES(ph)K_	0.997054	0.219257	9
Q15404	220	T	E	8	_AENNPWVT(ph)PIADQFQLGVSHVFEYIR_	1	0.219262	3
P13682	59	S	E	15	_VWAPVQGLQTGLDGS(ph)EEEEK_	0.999964	0.219309	6
G3V511	250	S	E	3	_RSS(ph)AAGEGTLAR_	0.996514	0.219467	11
H0YH25	208	S	E	8	_QPGVDSLS(ph)PVALLR_	0.996233	0.219662	3
F8W6J8	91	S	E	10	_TFQDVATEIS(ph)PEK_	0.999898	0.219738	4
Q8WXG6	1110	S	E	1	_S(ph)LKEENFIASIELWNK_	1	0.219851	9
Q8IVN8	100	S	E	1	_S(ph)VQQEPQNGGAPCPPLEER_	1	0.219902	1
H3BQ06	369	S	E	8	_HLRPGGGS(ph)PHRQLPE_	1	0.219926	2
Q7Z6G8	1223	S	E	1	_S(ph)VDLLHASHTGQEPSER_	1	0.22012	1
Q8IZL2	471	S	E	23	_MQQHQQQHQPTNWSALPSSAGPS(ph)PGPFGQEK_	0.997918	0.220126	1
Q8WUP2	51	T	E	1	_T(ph)PEAGLAGR_	1	0.220151	18
Q8N0S2	340	S	E	27	_GERPGAAHQAGPDVLIGQEDTLHPDLS(ph)PR_	1	0.220229	17
Q96DI7	40	T	E	19	_HELLLGAGSGPGAGQQQAT(ph)PGALLQAGPPR_	1	0.220363	7
P11086	7	S	E	1	_S(ph)PNAGAAPDSAPGQAAVASAYQR_	1	0.220487	6
E9PPZ1	357	S	E	15	_LSPLLFLENTEAPAS(ph)PR_	0.998888	0.220518	2
Q9Y5P3	333	S	E	5	_AGEVS(ph)PPIFQEDAALDLSVAAHR_	1	0.220623	1
Q9H2J1	71	S	E	11	_ENWNLNPEPSS(ph)PPSPLFLEAPSR_	0.965288	0.220693	1
E9PJP2	781	S	E	8	_EGPIGGES(ph)DSEEVR_	0.999938	0.220764	18
A0AUZ9	714	S	E	3	_HLS(ph)ETALGER_	0.99999	0.220819	21
A6NF01	281	S	E	8	_PQATSAPS(ph)PAPK_	0.999994	0.22082	91
A0A182DWH7	266	S	E	12	_QGHPENRDMPAS(ph)EDLQDLQK_	1	0.220904	93
Q9Y6X0	830	S	E	10	_GIHSGTWKLS(ph)PPR_	0.999701	0.221044	1
P32242	337	S	E	5	_LNFNS(ph)PDCLDYK_	1	0.221149	20
P19012	145	T	E	2	_QT(ph)PTSPECDYSQYFK_	0.99938	0.22116	1
A9YTQ3	101	S	E	8	_QPAAGAPS(ph)PGDSCPLAGSAVLEGR_	0.97475	0.221231	2
Q969P6	406	T	E	3	_LT(ph)T(ph)T(ph)S(ph)LNKHLQELMDGLT(ph)AK_	1	0.221232	1
Q96PQ6	132	T	E	12	_GAHQGACADWET(ph)PSK_	0.999438	0.221307	1
Q9NPI7	183	S	E	1	_S(ph)CEEIDLDK_	1	0.221425	47
Q86YL5	173	S	E	3	_RQS(ph)KGHLTDSPEEAE_	0.939377	0.221451	4
Q9UHG2	44	S	E	3	_GLS(ph)AASPPLAETGAPR_	0.997855	0.221517	3
A5PKW4	720	S	E	1	_S(ph)LSELADPNPK_	0.999964	0.221611	18
Q08043	319	S	E	13	_T(ph)VPWLENRVGEPS(ph)MSAMQR_	0.996881	0.221653	5
E7ETN2	257	S	E	3	_RSS(ph)DPSPAGDNEIER_	1	0.221822	26
Q8TF30	606	S	E	12	_GVPLSEAGNVKS(ph)PK_	1	0.221827	2
A6NIH7	119	S	E	19	_IRDLETGTVLFEIAKPCVS(ph)DQEEDEEEGGGDVDISAGR_	0.976787	0.221951	1
O00506	231	S	E	2	_NS(ph)PPTLEGQHSK_	0.999999	0.222087	15
Q9HBG4	690	S	E	15	_IQEDATENIEGDSSS(ph)PSSR_	0.99906	0.222134	15
Q9Y2G1	148	S	E	21	_APYAPGTLPDSPPDSGSEAYS(ph)PQQVNEPHLLR_	0.966464	0.222345	1
Q9BZV2	472	S	E	4	_DVQS(ph)PAPS(ph)ENPDVSHPEEESNIIMSTK_	0.999999	0.222437	7
C9JJ25	168	S	E	6	_FHAQVS(ph)QVEPVRR_	1	0.222462	2
Q32MQ0	136	S	E	2	_AS(ph)PCKS(ph)PAPEAALGAQPALEGAAR_	1	0.222518	2
Q9HBU9	361	T	E	10	_GQAPLAPTHT(ph)PEL_	0.995628	0.222558	2
P15586	541	S	E	8	_LMFSNRGS(ph)VR_	0.999938	0.222723	4
Q13405	41	S	E	4	_FVES(ph)VDEYQFVER_	1	0.222765	7
Q13972-3	841	S	E	18	_EESDIDQNQSDDGDTETS(ph)PTK_	0.791077	0.22285	1
Q5T4K9	63	S	E	7	_GCGLQES(ph)EPEDFLK_	1	0.223035	2
P49019	328	S	E	3	_STS(ph)VELTGDPNK_	0.998984	0.223051	18
Q86VW2-3	599	S	E	17	_QALGDIPQAPHDS(ph)PPVS(ph)PTPK_	0.908756	0.223139	11
Q9NY57-2	331	S	E	6	_QQGQGS(ph)QLLDTDSR_	0.999994	0.22319	4
Q8IUY3	27	S	E	6	_TASLNS(ph)PVSCK_	0.954398	0.223292	2
Q9BV99	188	S	E	11	_DLDSSLRPSSS(ph)PGPR_	0.801945	0.223394	1
Q14956	531	S	E	8	_EYNPIENS(ph)PGNVVR_	1	0.223458	52
Q7L3V2	290	S	E	9	_PGPVEPASS(ph)QPEEAAPTPVPR_	0.845036	0.223488	2
Q9BSU3	186	S	E	11	_ENQETQGSTLS(ph)DSEEACQQK_	0.947673	0.223543	1
Q8WXD2	37	S	E	3	_ELS(ph)AERPLNEQIAEAEEDKIK_	1	0.22363	3
M0QX15	359	S	E	31	_LQALTLTPPNAAGFQSSPSSMPLLDRS(ph)PAHS(ph)PPR_	0.859803	0.223643	2
Q9H6I2	349	S	E	6	_DGTDPS(ph)QPAELLGEVDR_	0.999938	0.223722	3
A0A087WUH9	344	S	E	16	_LSSSCCHTVPDFHLSS(ph)PAK_	0.93102	0.22388	4
Q9BYD2	264	S	E	6	_AMAPTS(ph)PQI_	0.998694	0.223945	124
Q13509	48	S	E	2	_IS(ph)VYYNEASSHK_	0.999968	0.223948	2
B7Z1M9	128	S	E	4	_LHVS(ph)APDLR_	1	0.224081	6
Q5JST6	382	S	E	15	_YGIENFTSVSCKPPS(ph)PPPK_	0.99979	0.224155	3
O60939	204	T	E	7	_TEEEGKT(ph)DGEGNPDDGAK_	1	0.224228	9
Q8N228-3	245	S	E	4	_RQNS(ph)GDSHLGGGPAATAGGPR_	0.979931	0.22448	4
O94788	351	S	E	4	_VVGS(ph)PFDPTTEQGPQIDK_	0.999706	0.224656	1
Q13555-8	370	S	E	2	_GS(ph)TESCNTTTEDEDLK_	0.81772	0.224783	60
Q9NQ39	157	S	E	7	_AEAGAGS(ph)ATEFQFR_	0.999999	0.224857	727
Q9HBV1	270	T	E	9	_LPNFYQMST(ph)PEIR_	0.998622	0.224889	2
Q9H0C3	453	T	E	3	_ENT(ph)QASVEDPLNDPSLVCIR_	0.999297	0.224895	7
Q9NX00	48	S	E	4	_AGAS(ph)PPPVSELDR_	1	0.22491	59
A8MTQ0	9	S	E	2	_GS(ph)PPPAPSGSR_	0.999995	0.22493	1
J3KPD3	113	S	E	28	_SGSSHAPQDVSLSYPQHHVGNSS(ph)PTSTS(ph)PSSR_	0.837424	0.225102	2
F6U1T9	25	S	E	7	_KLDLDNS(ph)GSLSVEEFMSLPELQQNPLVQR_	0.948287	0.225151	10
Q6EMK4	665	S	E	29	_ATEGGGEALPSGSECEVPLM(ox)GFPGPGLQS(ph)PLHAK_	0.999999	0.225173	7
P08697	450	S	E	5	_EQQDS(ph)PGNKDFLQSLK_	0.999968	0.225179	5
Q9H2A7	234	S	E	3	_GQS(ph)PQSSPDLPVHYIPVAPDSNT_	0.984506	0.225244	13
K7ENB6	21	S	E	6	_PAPSPS(ph)PVPGTVPGASER_	0.999136	0.225264	25
E5RG39	86	S	E	6	_ERPGGS(ph)PR_	1	0.225288	1
Q8IYI8	513	S	E	7	_GLTLERS(ph)PINASNVGK_	0.999898	0.225288	4
G3XAM2	24	S	E	5	_VTYTS(ph)QEDLVEK_	0.999338	0.225319	5
Q7RTT9-2	292	S	E	24	_VHHDVVAGDVHFEHPAPALAPNES(ph)PK_	1	0.225367	4
Q6IPR3	236	S	E	8	_AQCITKES(ph)DEELENDDDDDLGINVTIFPEDY_	0.965269	0.225412	3
Q96NJ6	63	S	E	11	_ESMEEVIEQMS(ph)PQER_	1	0.225442	2
Q9NWU2	2	S	E	1	_(ac)S(ph)YAEKPDEITKDEWMEK_	1	0.22549	108
A0A087WYK5	108	T	E	13	_GGHNTVNQCLTAT(ph)PSK_	0.999928	0.225516	7
Q9ULL4-2	1612	S	E	10	_SGLAGHLTLS(ph)DEDLTSVTQNHWK_	0.773968	0.22555	2
Q96EP1-4	10	S	E	10	_(ac)M(ox)ERPEEGKQS(ph)PPPQPWGR_	1	0.225673	32
Q9H0P0-1	239	S	E	11	_DNSNIILLGDS(ph)QGDLR_	1	0.225757	11
Q8N461	3	S	E	2	_(ac)SS(ph)PGIDGDPKPPCLPR_	0.871129	0.225761	33
Q8NFX7-2	78	S	E	1	_S(ph)QWMLEQLR_	1	0.225782	5
Q8N5H3-1	37	S	E	12	_GLSGLLNASGGS(ph)WR_	1	0.225996	2
O94983-4	448	S	E	11	_GNCFFIQDDDS(ph)GEELK_	1	0.226031	2
H0YKC7	36	S	E	11	_GGRPYSGVLDS(ph)PHARPEVGIPDGPPLK_	0.999907	0.226092	1
O95985	788	S	E	3	_AKS(ph)PLPGDETQHMGCVFCDPVFQELVELK_	1	0.226117	9
O75914-3	207	S	E	12	_TASEPPLAPPVS(ph)EEEDEEEEEEEDENEPPPVIAPRPEHTK_	0.99996	0.22622	2
Q13319	84	T	E	3	_KVT(ph)PKPASTGPDPLVQQR_	0.997813	0.22624	1
Q9Y6X6	1539	S	E	12	_YPVQPEGSSPLS(ph)PQYSK_	0.99999	0.226482	29
Q9Y2K3	1714	S	E	3	_RLS(ph)EEELLEATER_	1	0.226558	4
P55899	346	T	E	10	_GDDTGVLLPT(ph)PGEAQDADLK_	0.999335	0.226651	2
E7EVM7	1795	S	E	11	_AVSFEHLS(ph)FGS(ph)QDDSAGK_	0.999991	0.22688	25
Q587I9	56	S	E	1	_S(ph)PAESAAAGLTCLPSVTR_	0.999998	0.227082	2
Q8WZA9	44	S	E	14	_DVETLEAPEGRPDS(ph)GVPSLR_	0.992862	0.227194	31
A0A087WV67	167	S	E	7	_PLTEFPS(ph)PAEQPTCK_	1	0.2272	53
Q9HCJ6	396	S	E	21	_LILDVEKTPTPLMANDSTETS(ph)EAGEEEEDHEGDSENKER_	0.969174	0.227202	5
F5GXT2	714	S	E	16	_HRELSGGAEAGTVPTS(ph)PGKVPEDSLAR_	0.968758	0.22746	20
Q96MY7-2	690	S	E	19	_LSIRDPEQGLEGSLEQPAS(ph)PRK_	0.999994	0.227521	2
O94919	303	S	E	3	_SSS(ph)PLSSTR_	0.9963	0.227547	4
Q9Y2J0	263	S	E	17	_DSESWDHSGGAGDSSRS(ph)PAGLR_	0.754965	0.227728	2
Q96RL7-3	3132	S	E	8	_LQEAREPS(ph)PSL_	0.989866	0.227826	9
Q8N2H9-2	11	S	E	10	_VLEGNPEVGS(ph)PR_	1	0.227942	5
Q8N5L8	100	S	E	12	_FLQTEDSWVPAS(ph)PDTGLDPLTVRR_	0.999973	0.228016	6
K7EIE6	100	S	E	3	_RS(ph)S(ph)LQQGFLK_	1	0.228114	2
O60907	45	S	E	11	_EGGSHFINTSS(ph)PR_	0.999898	0.228196	12
H0Y5G3	81	S	E	18	_AANCNLHVPGPM(ox)AVNQFS(ph)PSLAR_	0.816765	0.228361	3
Q17RB8-2	413	S	E	3	_VSS(ph)EPVLSVQEK_	0.992681	0.228366	5
Q8TEA7-3	827	S	E	11	_IKPTGLLTIPS(ph)PQI_	1	0.2286	77
Q9BYG8	197	S	E	7	_GQGQGES(ph)LRVK_	1	0.228741	2
Q13202	322	S	E	21	_LLAALQGDPGTPSGTPEPPPS(ph)PAAGAPLPR_	0.999969	0.228748	1
Q96JE9	812	S	E	15	_VM(ox)IPTAPHTEYIESS(ph)P_	0.999896	0.228844	83
Q9UPX0-2	783	S	E	12	_SLES(ph)PLSSGKVS(ph)PESIR_	0.999292	0.228893	6
Q9BZ68	21	S	E	5	_SHRS(ph)S(ph)VSS(ph)VGAR_	0.999871	0.229101	110
Q5T2D3	224	S	E	4	_GMDS(ph)EDDLRDEVEDAVQK_	1	0.229126	104
Q8WTV1-3	121	S	E	11	_VLPEAGAGEDS(ph)PGR_	1	0.2292	33
Q6K0P9-2	167	S	E	1	_S(ph)PPPQTSSSAPPNTSSTESLKPLANR_	1	0.229252	4
Q9NQX6	117	T	E	3	_EGT(ph)PPRTHQR_	1	0.229256	12
P47902	185	S	E	3	_RKS(ph)ELAANLGLTER_	1	0.229392	2
Q14938	463	T	E	12	_STSTAPDGAALT(ph)PPS(ph)PSFATTGASSANR_	0.991979	0.229652	3
Q04743	242	S	E	3	_QAS(ph)PEEIDVTSDD_	1	0.229683	3
P57086	13	S	E	12	_(ac)AATEPILAATGS(ph)PAAVPPEK_	0.9997	0.229715	243
Q9HAZ2-2	1133	S	E	19	_QEDVEEEDDDDLEEDDEDS(ph)LAGK_	1	0.229945	4
F5GY28	1670	S	E	3	_AIS(ph)GDLTAEEELDK_	0.999985	0.229997	3
Q9UBT6	578	S	E	3	_KWS(ph)HQDTFK_	0.999987	0.230031	2
Q9H4D5	314	S	E	9	_LLCLDGQQS(ph)PR_	1	0.230061	23
J3KQ32	409	T	E	3	_FNT(ph)PQQPK_	1	0.230067	15
Q96SZ5	186	T	E	13	_AEYTEASGPCILT(ph)PHR_	0.999983	0.230299	2
Q5SVZ6	336	S	E	21	_M(ox)ESSSVSVVSVVHDTSTELLS(ph)PKK_	0.999916	0.230369	9
P35609	237	T	E	10	_MLDAEDIVNT(ph)PKPDER_	1	0.23039	28
Q9H3Y6	94	S	E	3	_RLS(ph)GQPSAGLVPITHVAK_	0.992074	0.230401	3
Q8WY22	248	S	E	8	_VLESLDRS(ph)K_	1	0.230554	64
Q9P2D6-4	953	S	E	4	_GFQS(ph)PDKSNNSTGTAITLNSK_	0.772009	0.230816	1
Q9BRQ3-3	263	S	E	12	_VQGSPTGAALGS(ph)PALLPPL_	0.999793	0.230823	12
K7EQZ3	97	S	E	14	_PGVGAGHGGDPKLS(ph)PHK_	1	0.230826	674
Q9ULX9	18	S	E	3	_ELS(ph)ENTPHLSDEALM(ox)GLSVR_	0.986791	0.230897	11
B4DUA7	158	S	E	2	_HS(ph)PTLVPTATK_	0.989597	0.230985	25
Q8TAY7	66	T	E	22	_GSPGPLTPHPCNELGPPAS(ph)PRT(ph)PRPVR_	0.999777	0.231022	2
Q9UM21-2	346	S	E	7	_SEGLEIS(ph)K_	1	0.231094	27
Q8N8F7	38	S	E	8	_LNLCPAGS(ph)QHLFPLEDK_	1	0.231182	1
Q8N205-2	218	S	E	4	_RQAS(ph)PHLQDVR_	1	0.231218	10
Q8NHY2-2	295	S	E	11	_DSTVPQFEAPS(ph)PSHSSII_	0.803353	0.231301	4
O75298	44	S	E	3	_EFS(ph)EEDEEETTSQDWGTPR_	0.999999	0.231605	2
P49146	251	S	E	4	_NHVS(ph)PGAANDHYHQR_	1	0.231666	2
E9PJN4	197	S	E	7	_RLATSPS(ph)QSELQQDDFYAYDEDGTR_	0.881671	0.231688	12
A0A0D9SEI0	111	S	E	6	_VDEEDS(ph)DEESHHDEM(ox)SEQEEELEDDPTVVK_	0.995753	0.231818	7
Q6ZQX7-4	123	S	E	13	_SQPLSSSFHDILS(ph)PCK_	0.999989	0.231893	5
Q96DM3	329	S	E	19	_SIQPYQIPITGPAAVTSQS(ph)PVPCK_	0.999799	0.231958	337
A0A088AWK7	213	T	E	21	_LQGQESILGQGTPGLQPLPGT(ph)PR_	1	0.232011	6
A6NM28	400	S	E	17	_LAGPGSTGPGSAVAATS(ph)PPRPSTAAR_	0.951372	0.232025	8
Q99707	156	S	E	5	_TLSVS(ph)PSVERPDYR_	0.871646	0.232031	2
P43897	324	T	E	12	_FECGEGEEAAET(ph)E_	1	0.232195	39
P23142-4	147	S	E	1	_S(ph)QETGDLDVGGLQETDK_	1	0.232212	102
C9J5X9	456	S	E	13	_ECLVPLCGEEENS(ph)VHILDEK_	1	0.232222	3
Q9BTT4	135	S	E	10	_SIRGEDHPPS(ph)_	1	0.23228	3
P12109	348	S	E	2	_GS(ph)PGFDGIQGPPGPK_	1	0.232337	49
O75638	182	T	E	8	_VSEQRPGT(ph)PGPPPPEGAQGDGCR_	0.999997	0.232423	18
Q8TCT7	511	S	E	5	_VLPPS(ph)PWAPAPADGPQPPK_	1	0.232433	19
P53634	329	S	E	20	_YAQDFGLVEEACFPYTGTDS(ph)PCK_	0.953759	0.232465	1
Q86U38	7	S	E	6	_GQGPRS(ph)PHKVGR_	1	0.232558	24
Q13886	122	S	E	8	_QDPGSAPS(ph)PLSLLHPGVAAK_	0.993945	0.232583	25
O00762	3	S	E	2	_(ac)AS(ph)QNRDPAATSVAAAR_	1	0.232801	52
P49406	77	S	E	3	_FLS(ph)PEFIPR_	1	0.2329	38
P51810	343	S	E	19	_KEIQWESLTTSAAEGAHPS(ph)PLMPHENPASGK_	0.999999	0.232931	7
Q86Y13	707	S	E	7	_LIKDDAS(ph)DVQEDSAM(ox)EDK_	1	0.232951	33
F5GXT3	15	S	E	8	_DIPLLPGS(ph)PR_	1	0.233105	2
Q9BZK3	113	S	E	10	_VITKPDVYKS(ph)PASDTY_	0.999447	0.233147	3
Q96K17	153	S	E	25	_APKPEDIDEEDDDVPDLVENFDEAS(ph)KNEAN_	1	0.233389	22
F5H619	2002	S	E	6	_SLVASS(ph)PALK_	0.997488	0.233443	20
Q96S65	45	S	E	4	_AWDS(ph)EEEGPWDQMPLPDRDFCGPR_	1	0.233547	4
Q495A1	183	S	E	3	_RKS(ph)AGQEEWSPSAPSPPGSCVQAEAAPAGLCGEQR_	0.988588	0.233561	2
B1ALM3	1556	S	E	3	_TVS(ph)GDLAAEEELER_	0.986984	0.233853	11
Q6ZUU3	35	S	E	4	_LSES(ph)PALVK_	0.97306	0.233902	18
Q9UF83	267	T	E	5	_ASPRT(ph)PPRASPT(ph)TTPSR_	0.993522	0.233956	1
Q2NKQ1-4	630	S	E	3	_CSS(ph)GASLDSHLHR_	0.971828	0.234002	2
Q9Y6V7	468	T	E	6	_GRPPRT(ph)PSGSHSGPVPSQGLV_	0.967548	0.234126	11
A5PLN7-4	62	S	E	6	_ALAPDS(ph)PSASR_	0.999916	0.234495	3
Q0VD83	175	S	E	3	_LRS(ph)WEQEEEEEEVRAR_	1	0.234732	435
Q6TFL4-2	19	S	E	8	_EDLGVRDS(ph)PATK_	0.998956	0.234803	4
Q9H0F5	60	S	E	10	_AFFQSEDSPS(ph)PK_	0.999851	0.234804	1
Q9H3K2	40	T	E	6	_NQWLLT(ph)PSREYATK_	0.948324	0.234868	2
P61129	409	S	E	25	_GITPLPKPPPGVGLLPTPPEHFPFS(ph)DPEDDFQTDFSDDFR_	0.93029	0.234875	1
A0A0A0MQZ4	248	S	E	10	_KCGGFVAWNS(ph)LGQPHVNGR_	1	0.234972	39
P35754	34	S	E	6	_AQEILS(ph)QLPIK_	1	0.235185	1
Q9BU19-2	4	S	E	3	_(ac)ASS(ph)PAVDVSCR_	0.871377	0.235195	39
Q99633	116	T	E	6	_KIEILT(ph)PEVNK_	1	0.235228	1
E7ERR3	67	S	E	14	_GQISTFSSFISAVS(ph)PK_	0.999928	0.235283	4
Q9NUU6	6	S	E	5	_(ac)AATRS(ph)PTR_	0.999387	0.235319	27
Q96QT4	1493	S	E	7	_TSIPVHS(ph)K_	1	0.235352	12
M0QZV9	7	S	E	6	_(ac)GGRPSS(ph)PLDK_	0.923773	0.235548	3
Q9P2F9	308	T	E	11	_ESSELLQHPCT(ph)PSGERPFR_	0.999334	0.235621	3
U3KQ54	196	S	E	6	_SPAVQS(ph)PAK_	1	0.235816	10
A0A087WU38	38	S	E	3	_RQS(ph)IPEEFR_	1	0.235927	9
Q99795	313	S	E	6	_STGRES(ph)PDHLDQ_	1	0.235953	178
Q08462	472	S	E	1	_S(ph)PQHLFRPR_	1	0.236024	12
Q15743	353	S	E	10	_LHPAFQTPNS(ph)PGSGGFPTGR_	0.991156	0.236083	8
P0CG23	63	S	E	3	_NSS(ph)PQRPAVSAPVGASEIAEETRPGQR_	0.999851	0.236198	26
Q9HCE7-2	233	S	E	15	_GSLQTPQNRPHGHQS(ph)PELPEGYEQR_	0.999998	0.236287	1
O14618	267	S	E	3	_KES(ph)AQPPAHL_	1	0.236478	41
Q9HCB6	747	S	E	3	_EES(ph)EGEQFPGCR_	1	0.236518	14
Q86V42	325	S	E	25	_HSTPLPSTAVPSHTPGSSQQS(ph)PLNS(ph)PHPGPIR_	0.94374	0.236525	7
Q9P241	613	S	E	5	_IRHPS(ph)LGGLPIK_	1	0.236645	41
Q9NUR3	86	S	E	6	_LGSS(ph)PS(ph)PPGGVSSLPR_	0.999973	0.236675	3
Q9H3T2-2	642	S	E	12	_DIETPGLPRPLS(ph)LR_	0.999927	0.236826	3
A2A288	336	S	E	2	_GS(ph)PDLAALR_	1	0.236845	34
Q96IQ9	296	S	E	7	_SQGAGSS(ph)PR_	0.96151	0.236931	9
Q8N3C0	209	T	E	11	_FLNEHLQEACT(ph)PELKPVEK_	1	0.236953	38
Q1RMZ1	18	S	E	3	_AGS(ph)PNT(ph)PPPREQERK_	1	0.237105	37
Q6ZMB5	368	S	E	17	_ETVS(ph)PQDIVQDAIHNFS(ph)PAYQHYTQQATHEAPR_	1	0.237106	4
O60313-2	515	S	E	4	_NVAS(ph)PSRIQQIIEGK_	0.992916	0.237128	26
Q96GE9-2	37	S	E	12	_PAPPATPGAPTS(ph)PAEHR_	0.839879	0.237141	19
Q8NCA5-2	282	S	E	2	_TS(ph)SGSIR_	0.79951	0.237157	4
Q5VTJ3	365	S	E	3	_KES(ph)LLQIAENPELQLQPDGFR_	1	0.237233	3
Q8IW19	131	S	E	1	_S(ph)PVINLPHETTGASQLEGSTEIAK_	1	0.23736	35
Q5T5C7	331	S	E	8	_IEQFVYSS(ph)PHDNK_	0.975349	0.2374	2
Q14995	242	S	E	3	_SSS(ph)PPSSDFAK_	0.996682	0.237557	9
J3KQC6	70	S	E	17	_ASPAQASPAGTPPGRAS(ph)PGR_	0.999556	0.237655	3
O15354	594	S	E	20	_SSTVTSDDNDNEYTTELELS(ph)PFST(ph)IRR_	0.998842	0.237757	2
Q8N8J7	56	S	E	9	_ESEQDVEDS(ph)QNHTGEPVGDDYK_	0.988352	0.237838	2
P54219-3	485	S	E	8	_EFPLGEDS(ph)DEEPDHEE_	1	0.237848	27
Q6PI26	564	S	E	8	_GTTAVNRS(ph)NIQER_	0.999781	0.237951	2
Q9GZP1	171	S	E	24	_AEPLDPEADSHVEVFGDEPEQQLS(ph)PIFR_	1	0.237992	26
O15228	17	S	E	17	_(ac)M(ox)ESSSSSNSYFSVGPTS(ph)PSAVVLLYSK_	0.93913	0.237997	2
Q9Y6P5-2	373	S	E	8	_ESMFVFSS(ph)DDEEVTPAR_	0.980868	0.238002	16
A0A1C7CYX0	794	S	E	5	_PRPPS(ph)LAR_	1	0.238039	5
A0A1W2PPC1	215	S	E	17	_TAPEVGSNSQDGDATPS(ph)PPR_	0.901458	0.238086	2
A8MTJ6	287	S	E	31	_SEEGLSSGLGSGVGGKPEEESPSTLLRPSHS(ph)PEPPEGTK_	0.991341	0.238271	15
Q71SY5-4	184	S	E	8	_GIHFSIVS(ph)PR_	0.99998	0.238382	33
Q9H159	685	S	E	2	_QS(ph)LQVGPDSAIFR_	1	0.238649	10
Q86VF7-4	152	S	E	1	_S(ph)LGEEYTEDYEQPR_	0.999993	0.23868	2
Q53EQ6-2	147	S	E	11	_FYGEAGPPAPS(ph)PAPGPPVK_	1	0.238752	2
Q6PI47	393	S	E	13	_RTPLCATAPCLPS(ph)PTATR_	0.994597	0.238759	34
Q9BT81	28	S	E	27	_(ac)ASLLGAYPWPEGLECPALDAELS(ph)DGQS(ph)PPAVPRPPGDK_	1	0.238775	3
Q15935	487	S	E	3	_SHS(ph)GVKPYECTECGK_	0.999846	0.238894	1
Q9Y216	595	S	E	3	_SPS(ph)QGDEDSALILTQDNLK_	0.827622	0.238921	6
E7ERA6	39	T	E	4	_SPGT(ph)PGSER_	0.99992	0.238933	2
Q9H270	923	S	E	3	_LTS(ph)SLEAGLQR_	0.983218	0.238957	21
P59923	171	S	E	9	_SAQIWSLAS(ph)PLR_	1	0.239021	41
Q6P1K8	237	S	E	8	_ELLTHHLS(ph)PPPASSSSECSLIR_	0.999502	0.23931	1
Q7Z6G3	57	S	E	15	_ESLAPAAPADPGPAS(ph)PR_	1	0.23931	1
Q9BTE6-3	348	S	E	3	_ELS(ph)LDDPEVEQVSGR_	1	0.239431	30
A0A087WWZ6	29	S	E	5	_TEVCS(ph)PLRDQEYGQPCSR_	1	0.23945	40
Q5U623	416	S	E	7	_NLESVNS(ph)PIEK_	1	0.23972	13
P49758-6	244	S	E	13	_SVYGVTEESQAQS(ph)PVHVLSQPIRK_	0.986818	0.239737	1
Q8NDL9-2	539	S	E	2	_AS(ph)PPPPPAFPSR_	1	0.23978	2
Q5M8T2	415	S	E	12	_KDYLIENEELPS(ph)P_	1	0.239839	40
A0A1W2PL72	51	S	E	22	_LLQVQTALEQLEISGGGPVPGS(ph)PEGPR_	0.999889	0.239855	1
Q53GI4	254	S	E	10	_HLFVHIGQSS(ph)PSYSDPYLEAVDIR_	0.979303	0.239888	6
Q14C87-2	93	S	E	6	_RPAGDS(ph)EEEEDDER_	1	0.240233	3
Q6MZZ7	501	S	E	8	_GSPSEHGS(ph)QQSIFNR_	0.985952	0.24026	1
Q13342	291	S	E	4	_YQES(ph)PEGRDKETFDLK_	0.999855	0.240352	6
Q9H0E9-2	77	T	E	15	_HCASQYSELLETTET(ph)PK_	1	0.240395	18
Q6AHZ1	655	S	E	3	_RFS(ph)GTAVYENPQR_	0.999982	0.240458	133
Q8NCU4	109	S	E	7	_LKQELAS(ph)EEEGDAK_	1	0.24057	2
Q96BP3	39	S	E	9	_ELAVAVAVS(ph)QENDEENEER_	1	0.240587	6
Q9UDY8	42	S	E	3	_RLS(ph)ELLDQAPEGR_	1	0.240588	5
Q7Z6J4	48	S	E	15	_LEDVHHRPECRPPES(ph)PGPR_	1	0.240589	18
O00471	122	T	E	13	_VCHLGDQLEGVNT(ph)PR_	1	0.240596	24
Q86Y56	334	T	E	9	_DKLDFAPPT(ph)PPHYPPHER_	0.999976	0.240654	39
Q9UM01	11	S	E	10	_(ac)VDSTEYEVAS(ph)QPEVETSPLGDGASPGPEQVK_	0.997697	0.240734	10
Q7L273	198	S	E	9	_NSQPPEDHS(ph)PISR_	0.998967	0.240813	10
O43678	27	S	E	7	_IHLCQRS(ph)PGSQGVRDFIEK_	0.992767	0.240823	1
Q7Z7A1-5	1469	S	E	8	_RSLLQTES(ph)DAEELER_	0.999982	0.240964	38
A0A096LNL3	288	T	E	3	_ADT(ph)PNNATPITSYPTLR_	1	0.241146	15
Q6ZNH5	98	S	E	5	_ALRPS(ph)PLPEEPGCR_	1	0.241147	3
Q8NFV4	196	S	E	11	_AINIADELPRS(ph)R_	1	0.241339	1
D6RIA3	1345	S	E	3	_RNS(ph)NPSAESVSAR_	0.999999	0.241414	12
Q9H013-2	802	S	E	3	_GGS(ph)PPAPLPAHLSR_	1	0.241554	71
Q9NXG6-3	546	S	E	6	_EGGTDS(ph)QPEWALDR_	0.99827	0.241571	8
Q9BWW7	344	S	E	15	_GGAGGPAAPAPPQLS(ph)PVQA_	1	0.241577	6
A0A0B4J1R7	6	T	E	6	_(ac)MMATGT(ph)PESQAR_	0.997176	0.24186	6
O43448	184	S	E	9	_HIIEGLRGS(ph)LERLQLGYVDIVFANR_	0.99998	0.241919	7
Q99715	2864	S	E	11	_GPPGPPGS(ph)PGS(ph)PGVTGPSGK_	0.998459	0.242045	5
Q8NA03	341	S	E	15	_LQELSAASPTISSFS(ph)PR_	0.999884	0.242085	8
Q8NBQ5	33	S	E	1	_S(ph)VTGEIVLITGAGHGIGR_	0.972762	0.242176	15
Q86UK7	437	S	E	34	_ETSTNGPVSQEAFSVTGPAAPGCVGVPGALPPPS(ph)PK_	1	0.242181	171
H3BND0	125	S	E	16	_SIVTSSGTTASAPPHS(ph)PGQAGGHASDTRPTK_	0.999842	0.242285	5
Q8WZ82	168	S	E	9	_ESILQRPLS(ph)LPSLHVFGDTDK_	0.988536	0.242474	1
O95201	94	S	E	11	_ALFLPGGALPS(ph)PR_	1	0.242483	1
Q8N612	482	S	E	4	_GPGS(ph)PSVDSSSVTTVPR_	0.999996	0.242557	15
P31040	509	S	E	9	_FADGSIRTS(ph)ELR_	0.904806	0.242564	4
Q9BPY8	61	S	E	1	_S(ph)EGLPSECR_	1	0.242597	7
Q9NQW7-3	599	S	E	2	_GS(ph)LTFEPLTLVPIQTK_	0.984168	0.24261	12
P42704	1029	S	E	9	_HSLNSSSAS(ph)TTEPDFQK_	0.997578	0.242634	41
Q15916	202	S	E	1	_S(ph)PELSTVDIGFK_	1	0.242807	61
A0A0C4DFX3	839	S	E	29	_DLTGPAGEAGPPGPPGLQGPPGPAGPPGS(ph)PGK_	1	0.242837	2
P78367	73	S	E	15	_DAGALGGAEDSLLAS(ph)PAGTR_	0.993395	0.243012	2
Q6ZW13	313	S	E	14	_MLSVCTAPLVPPLS(ph)PQYK_	0.999744	0.243163	12
P0C671	463	S	E	8	_AGAAGAAS(ph)PEAR_	1	0.243203	3
A0A1W2PPR1	32	S	E	7	_EGGGGVS(ph)PPPGQPPRPGGR_	1	0.243265	44
H3BS19	2567	S	E	8	_EVLRAPGS(ph)PHSQQLHPPS(ph)PTEHEVDVK_	1	0.243415	3
P98160	4306	S	E	3	_RGS(ph)IQVDGEELVSGR_	1	0.243547	11
Q5VV43-4	1003	S	E	4	_NGAS(ph)FSYCSK_	0.999991	0.243611	31
Q9UK33	15	S	E	3	_SSS(ph)PEAMDPPPPK_	0.998976	0.243666	75
Q6UWI4	177	S	E	18	_LMETIPMIPSASTSRGS(ph)S(ph)SR_	0.933627	0.243689	7
Q9UDV6	16	T	E	2	_S(ph)T(ph)PLTSS(ph)T(ph)LPSQATEK_	0.999636	0.243805	7
O95271	218	S	E	2	_SS(ph)PLHFAAGFGR_	0.824289	0.243952	2
A0FGR9	697	S	E	14	_SPATIFLTVPGPHS(ph)PGPIK_	0.999852	0.244063	5
O43298	142	S	E	9	_LNHGSDHQS(ph)PSSSSYNGLVESFELGSGGHTDFPK_	0.905103	0.244101	9
Q9BSE2	41	S	E	10	_QPEGEGGAES(ph)PGAESLR_	0.999835	0.244298	2
Q15120	23	S	E	2	_FS(ph)PSPLSIK_	0.999306	0.244322	1
Q92953	488	S	E	9	_DSADDNHLS(ph)PSR_	0.999922	0.244431	2
A6NGC4	235	S	E	5	_PHPPS(ph)PGHEK_	1	0.244451	16
Q92604	233	S	E	3	_NGS(ph)PAGGDAKELDSK_	1	0.244557	3
O95786	8	S	E	1	_S(ph)LQAFQDYIR_	1	0.244617	9
E5RH37	21	S	E	6	_CCNLFS(ph)PNQSELLSHVSEK_	1	0.244635	1
P07196	472	S	E	5	_DEPPS(ph)EGEAEEEEK_	1	0.244817	453
Q9H8M7	125	S	E	11	_TTEETASISGS(ph)PAESSCQVEHSSALAVEELGFER_	0.99864	0.244883	5
Q9UGM5	315	S	E	14	_GSVQYLPDLDDKNS(ph)QEK_	1	0.244944	12
Q6P9B9	279	S	E	31	_DFCVHGGAGGGAGSSGGSSSQTPSTDPFPGS(ph)PAIPAEK_	0.999999	0.244951	51
Q8TF05-2	918	S	E	9	_YFASIHPAS(ph)TK_	0.989745	0.245046	33
D6RGH6	167	S	E	4	_ALQS(ph)PPLRPPDVPPPEQYWK_	1	0.2452	4
Q9Y546	385	S	E	6	_HEAISS(ph)QESK_	0.856704	0.245231	2
Q9NSD4-2	38	S	E	3	_RGS(ph)PQNLPIEHHFACK_	1	0.245456	7
B7ZKW0	12	S	E	4	_RAPS(ph)FPYSYR_	1	0.245528	4
O15304	70	S	E	26	_LLFLGAQAYLDHVWDEGCAVVHLPES(ph)PKPGPTGAPR_	0.981904	0.245558	3
Q8N543	371	S	E	7	_LHFLAPS(ph)EEDEMNDK_	1	0.245559	9
O94832	493	S	E	4	_LCAS(ph)DKILEFDRDFR_	1	0.245587	13
Q5H8Y5	8	T	E	8	_(ac)M(ox)NSSPAGT(ph)PSPQPSR_	0.997713	0.245648	6
Q92966	74	S	E	10	_EPPASALPGS(ph)QAADSDREDAAVAR_	0.793875	0.24577	1
Q8WYR4	297	S	E	10	_YDMDEGNINS(ph)EEEETR_	0.999951	0.245781	6
A0A0C4DGW7	528	S	E	3	_RVS(ph)S(ph)LRPELPK_	1	0.245794	30
O14975	577	T	E	2	_M(ox)T(ph)LVEEGFNPAVIK_	1	0.245823	43
Q5JTZ5	88	S	E	3	_RSS(ph)LSLEEADSEVEGR_	0.999825	0.245856	13
Q9Y5X4	28	S	E	2	_ES(ph)PGRWGLGEDPTGVSPSLQCRVCGDSSSGK_	0.998346	0.245894	2
P55735	184	S	E	4	_RFAS(ph)GGCDNLIK_	1	0.245913	5
Q9NR81-2	431	S	E	4	_LGGS(ph)LRGAFSNNER_	1	0.245994	3
Q9Y6U3	381	S	E	4	_LHSS(ph)PQMAAQHNMVDDGSGK_	0.999371	0.246012	2
Q96FZ7	119	S	E	6	_MHQVMS(ph)IEEVER_	1	0.246125	60
P34969	411	S	E	3	_KLS(ph)AAGM(ox)HEALK_	1	0.246153	3
P49910	13	S	E	6	_AAAQNS(ph)PEDEGLLIVK_	1	0.246171	18
Q9NQX0	456	S	E	4	_VLAS(ph)PTSTSQLHSEFSDWHLWK_	0.999185	0.246232	4
Q5SRH9	612	S	E	7	_SMVSSVS(ph)L_	0.999992	0.246278	2
Q9UKM7	21	T	E	13	_SGALGSSQSDFLT(ph)PPVGGAPWAVATTVVMYPPPPPPPHR_	0.999452	0.246303	12
P30872	364	S	E	3	_AYS(ph)VEDFQPENLESGGVFR_	0.999997	0.246319	6
P00450	722	S	E	3	_RQS(ph)EDSTFYLGER_	0.99991	0.246352	7
Q7RTU7	157	S	E	3	_AGS(ph)PPPPPPPPPARDGENTQPK_	1	0.246496	41
O43379	1070	S	E	9	_HHFETLTES(ph)PCR_	0.999999	0.246545	152
Q9H1H9	1529	S	E	4	_KIDS(ph)EEEENELEAINRK_	1	0.246726	57
Q8TD20	244	S	E	3	_ALS(ph)DTTEELTVIK_	0.999965	0.246759	25
A0A087WWY9	270	S	E	10	_PLPPTSDATS(ph)PTSR_	0.998894	0.246759	35
F8WBQ1	293	S	E	4	_LVLS(ph)DEEASFESEQANKDHNEK_	0.999999	0.246759	9
A0A1W2PQB2	36	T	E	6	_EEMPIT(ph)PYECPLLNSLR_	0.999962	0.246812	10
Q9P272	255	S	E	7	_SWFFSRS(ph)LDESTLRK_	0.972729	0.24684	1
Q9Y623	1722	T	E	6	_VQLLHT(ph)QNTSLINTK_	0.871692	0.246949	2
Q8IVI9-3	352	T	E	13	_ASSGGQSNPGSST(ph)PAPGAAQLSSR_	0.977963	0.247003	2
Q8WWM9	180	T	E	13	_EVGWVQQVPNATT(ph)PPATLPSSGP_	0.978811	0.247143	6
Q9UQF2	15	S	E	11	_ESGGLGGGAAS(ph)PPAASPFLGLHIAS(ph)PPNFR_	1	0.247172	6
Q13469-2	53	S	E	3	_VAS(ph)PPSGPAYPDDVLDYGLK_	0.999757	0.247278	155
Q9NW81	253	S	E	12	_SGPEEQPRDTAS(ph)PVPA_	0.999995	0.24731	102
P22413	34	S	E	3	_GRS(ph)HAAEAPGDPQAAASLLAPMDVGEEPLEK_	0.99961	0.247482	3
O95825	143	S	E	12	_AYTALHYLSHLS(ph)PGK_	0.998527	0.247875	2
P01266	2740	S	E	7	_GGQS(ph)AES(ph)EEEELTAGSGLREDLLSLQEPGSK_	1	0.247912	2
Q99500	326	S	E	2	_AS(ph)PIQPALDPSR_	1	0.248118	69
Q16602	420	S	E	3	_SAS(ph)YTVSTISDGPGYSHDCPSEHLNGK_	0.847837	0.24822	3
Q7L099-3	5	T	E	4	_(ac)SALT(ph)PPTDMPTPTTDK_	0.993488	0.248293	2
Q9H8X2	282	S	E	5	_AGTLS(ph)PGLGPQGPR_	0.999969	0.248378	13
Q8N129	58	S	E	1	_S(ph)REVLELGQVLDTGK_	0.999985	0.248482	1
Q5T4F4-6	14	S	E	8	_EGSGPELS(ph)PSVMPEAPLESPPFPTK_	0.818347	0.248693	3
Q9H840	3	T	E	3	_(ac)MQT(ph)PVNIPVPVLRLPR_	1	0.248715	162
Q49AN0-2	497	S	E	8	_PLPSGPAS(ph)PK_	1	0.248716	53
Q6PUV4	93	S	E	10	_AALEQPCEGS(ph)LTRPK_	0.996961	0.248728	9
Q9Y2B1	59	S	E	3	_EQS(ph)TLESEEWNPWEGDEK_	0.891311	0.248738	5
P0DJD3-2	176	S	E	3	_SNS(ph)WMGSQGPM(ox)SQR_	0.999509	0.248783	47
P25105	339	S	E	20	_ATTDTVTEVVVPFNQIPGNS(ph)LKN_	1	0.248821	13
P09603	533	S	E	3	_ADS(ph)PLEQPEGSPLTQDDR_	1	0.24883	157
P08319-2	297	S	E	13	_GGVDFALDCAGGS(ph)ETM(ox)K_	0.802546	0.248846	4
Q9Y252	85	S	E	5	_EQLAS(ph)QPDLR_	1	0.248892	6
A8MSY1	355	T	E	5	_TRTGT(ph)ETVFEK_	0.999516	0.248933	4
Q13232	142	S	E	11	_NLIHGSDSVES(ph)ARR_	0.999933	0.248957	2
Q9H1K6	15	S	E	14	_(ac)ASGSAGKPTGEAAS(ph)PAPASAIGGASSQPR_	0.999805	0.248973	8
P43304	619	S	E	4	_SEIS(ph)LLPSDIDR_	0.999981	0.249028	1
Q96RJ3	112	S	E	3	_GAS(ph)SAEAPDGDKDAPEPLDK_	0.976427	0.249047	10
Q5I0X4	6	S	E	6	_(ac)M(ox)ERPRS(ph)PQCSAPASASASVTLAQLLQLVQQGQELPGLEK_	0.841326	0.249324	4
E9PC62	210	S	E	13	_AM(ox)HQSQTM(ox)EGCSS(ph)PIVVK_	0.794772	0.249458	2
I3L4J6	270	S	E	4	_LRWS(ph)PAQEESFR_	1	0.249501	6
Q17RL8	496	S	E	12	_STPLLVEPLPES(ph)PLR_	0.997723	0.249502	3
A6NI79	241	S	E	3	_QLS(ph)EDLLLTR_	1	0.249505	34
P50583	39	T	E	21	_VDNNAIEFLLLQASDGIHHWT(ph)PPK_	0.999486	0.249802	1
Q5VZM2-2	4	S	E	4	_(ac)M(ox)EES(ph)DSEKTTEKENLGPR_	0.999459	0.250116	30
Q9BRR0	210	S	E	5	_LTPES(ph)QGLLK_	0.999999	0.25038	3
P41002	754	S	E	9	_SCLQCRPPS(ph)PPESSVPQQQVK_	0.999899	0.250473	16
Q14155-5	25	S	E	3	_TIS(ph)DPEGFLQASLK_	0.999771	0.250569	22
P02787	685	S	E	3	_KCS(ph)TSSLLEACTFR_	0.977033	0.250645	3
O75431	2	S	E	1	_(ac)S(ph)LVAEAFVSQIAAAEPWPENATLYQQLK_	1	0.250669	39
Q96PV0	87	S	E	3	_TVS(ph)VPVEGRPHGEHEYHLGR_	0.999305	0.250715	10
Q8NBR0	392	S	E	18	_RRPLLPPTPDSGPEGES(ph)S(ph)E_	0.9992	0.250728	16
Q5BKX5	14	S	E	13	_(ac)TSPCSPPLKPPIS(ph)PPK_	1	0.250779	258
K7EJR9	408	S	E	2	_RS(ph)FSAVAIVSSCENPEETTTSATHEYR_	0.950733	0.250807	3
Q9H6Y5	21	S	E	3	_GPS(ph)PLAGPSAR_	0.999994	0.250818	3
P02585	134	S	E	13	_ASGEHVTDEEIES(ph)LMKDGDK_	1	0.250879	21
Q7Z5U6	307	T	E	10	_QGGNTNASVT(ph)DEEEHGNILPK_	0.962527	0.250882	3
A0A1W2PQ57	206	S	E	6	_TQIPRS(ph)PSR_	0.999599	0.250942	14
O60299-2	602	T	E	8	_GAAGGAST(ph)PTPQHGEEK_	0.999306	0.250974	9
Q9NQ87	256	T	E	9	_ARPLERPAT(ph)PVPVAPSSR_	0.999956	0.250976	1
Q5T890	769	S	E	10	_EACDLCS(ph)DFS(ph)DEEPVGATGIK_	1	0.250982	14
Q9HBM1	12	S	E	1	_S(ph)INEFWNK_	1	0.251144	32
Q9UNM6	191	S	E	5	_DLPVS(ph)EQQER_	1	0.251212	1
Q96F81	1161	S	E	13	_LQCSAFSHALSTS(ph)PSDK_	0.992235	0.251302	3
P10606	71	S	E	3	_GAS(ph)GTREDPNLVPSISNK_	0.831947	0.25155	1
Q2M3C6-2	439	S	E	10	_PSPAGSAQTS(ph)PELEHR_	0.98211	0.251626	2
U3KQT5	31	S	E	1	_S(ph)PGPGADLAAYNAALSCNENDAEHLDR_	0.998778	0.251644	1
P52945	31	S	E	9	_GPAPEFSAS(ph)PPACLYMGR_	0.998785	0.251651	1
Q9H7B4	22	T	E	3	_AVT(ph)PLRPGELLFR_	1	0.251707	68
Q5JPF3	829	S	E	3	_ATS(ph)DEEDSVLNIAR_	0.999979	0.251726	16
Q99592	333	S	E	5	_EDKAS(ph)DDEM(ox)M(ox)TPESER_	1	0.251728	9
Q9P2E5	64	S	E	4	_LDQS(ph)DEDFKPR_	1	0.251829	21
Q96PD5-2	170	S	E	4	_ATS(ph)S(ph)PGLR_	0.999958	0.251871	12
A0A0A0MQW9	167	S	E	3	_RDS(ph)NPFTEIAM(ox)SSCK_	0.999821	0.251874	10
Q07092-2	258	T	E	2	_DT(ph)QSNELIEINPQSEGK_	0.768746	0.251885	13
Q96NL8	96	S	E	2	_AS(ph)IEGLGK_	1	0.251961	8
P78413-2	456	S	E	4	_HQDS(ph)PVTSLR_	0.999946	0.251997	9
Q5GH76	211	T	E	18	_TVVGGGSAAGEGEARPST(ph)PQR_	0.863104	0.252051	1
A0A1W2PNY3	100	S	E	7	_DEAAAGS(ph)QDSLLDSGGGGR_	0.997052	0.252101	11
Q5H943	107	S	E	6	_GFRGAS(ph)PHRK_	1	0.252348	1
P50225	253	S	E	19	_NPMTNYTTVPQEFMDHSIS(ph)PFMR_	0.93718	0.252361	1
Q14512	80	S	E	11	_WAATEQEEGIS(ph)LK_	0.995642	0.252394	52
Q9Y5L4	7	S	E	7	_(ac)MEGGFGS(ph)DFGGSGSGK_	0.999119	0.252469	6
Q9UN76	21	S	E	4	_VSAS(ph)SENFHVGENDENQDR_	0.998362	0.252538	39
Q13404	7	S	E	6	_(ac)AATTGS(ph)GVK_	0.999853	0.25254	17
Q9NTX7-2	89	S	E	15	_QEIPEDFLDKPTLLS(ph)PEELK_	0.954898	0.25265	1
Q96NL0-2	137	S	E	9	_YIQSSDSIS(ph)S(ph)DEEELR_	0.998058	0.2528	5
O95238-2	5	S	E	4	_(ac)GSAS(ph)PGLSSVSPSHLLLPPDTVSR_	0.999888	0.252893	54
Q8WUQ7-2	489	S	E	5	_QEPQS(ph)PSR_	0.999969	0.252908	92
Q8N490	57	S	E	7	_EEPEPLS(ph)PELEYIPRK_	1	0.252951	18
O14576-3	598	S	E	6	_ANRADS(ph)EEEGTVELSA_	1	0.252964	68
M0QX08	58	S	E	19	_AFTDEETEAQTGEGSWPRS(ph)PSK_	0.897416	0.252965	6
Q8NCA9	37	T	E	18	_SQEPLDLVLVPDDCRPGT(ph)PPSDLIEIQVVK_	0.934244	0.253049	6
Q13487	181	T	E	1	_T(ph)PDPAPEKPSESSAGPSTEEDFAVDFEK_	0.999349	0.253075	2
Q58FG0	89	S	E	8	_PEIEDVGS(ph)DEEEEKK_	1	0.253147	560
O15553	242	S	E	1	_S(ph)LEVTISTGEK_	1	0.253189	24
Q8IUI4	115	S	E	7	_QVTNIIS(ph)FDDEEDEQNSGDM(ox)FK_	1	0.253202	21
O60312	466	S	E	6	_YQEADS(ph)EEEEVVPR_	1	0.253204	23
B0QYQ2	51	S	E	9	_LPPCLLPLS(ph)PPTAPDR_	0.99983	0.253558	15
O14559-10	500	S	E	4	_SAKS(ph)EESLSSQASGAGLQR_	0.999824	0.253597	3
A6NGS2	96	S	E	13	_EELVTILEEEEES(ph)SKEEEEDQEPQR_	0.872548	0.253612	3
Q8IUH3-3	462	S	E	6	_VMLADS(ph)PREESNK_	1	0.253628	43
Q96G42	164	S	E	29	_CEIAPSSEQEVRPAASGDPQGEAPGEGGS(ph)PAGR_	1	0.253814	54
Q14055	329	S	E	11	_GSAGQAGQPGS(ph)PGHQGLAGVPGQPGTK_	1	0.253924	3
Q16706	82	S	E	9	_DSVINLS(ph)ES(ph)VEDGPK_	0.999624	0.253988	8
O94769-2	191	S	E	5	_EALQS(ph)EEDEEVKEEDTEQKR_	1	0.253993	12
Q0D2I5-7	381	S	E	10	_AAVEEDTSLS(ph)ESEGPR_	0.999248	0.254003	20
Q8TDI0	558	S	E	14	_KNDMDEPPPFDYGS(ph)GDEDGK_	0.988343	0.254069	2
Q6ZS11	218	S	E	4	_GPLS(ph)PEVDHPGPALASLLEEEEEDLEGK_	0.999976	0.254114	1
Q7Z2Y5	855	S	E	4	_SQSS(ph)PPYSTIDQK_	0.966009	0.254188	3
O75364	52	S	E	9	_ASASLPGGS(ph)PEDGSLK_	0.997836	0.25419	3
Q12988	62	T	E	13	_AAQSPPVDSAAET(ph)PPREGK_	0.999794	0.254236	3
A0A087WZJ2	635	S	E	8	_GPEVLQDS(ph)LDR_	1	0.254304	4
Q8TAM1	719	S	E	6	_VHNQDS(ph)EDEL_	1	0.254392	63
Q13444-8	56	S	E	15	_EPLEPQVLQDDLPIS(ph)LKK_	1	0.254395	1
Q6UWR7	71	S	E	12	_VDYLTPDFPSLS(ph)YPNYYTLMTGR_	0.997369	0.25442	62
Q6WN34-2	182	S	E	7	_DEASEQS(ph)DEEDSVQSLHGVR_	0.999953	0.254447	10
Q7KZ85-2	21	T	E	17	_GTRPEDSSVLIPTDNST(ph)PHK_	0.996485	0.254546	16
H3BUJ7	317	T	E	24	_AGSGAGAAGLGTATSSVTGEPIET(ph)SPVIHLVTDAK_	0.816218	0.2546	4
Q96PG8	160	S	E	8	_SHPGGPGS(ph)PR_	1	0.254654	2
Q8N4L1	423	S	E	3	_SLS(ph)GGPLGR_	0.999985	0.254674	3
O43283	572	S	E	19	_SEGIPTTEVAPTASPLSGS(ph)PK_	0.944327	0.254717	3
A0A1X7SBR9	125	S	E	17	_LRPPPPSEGEEDEELES(ph)QELPR_	1	0.254718	3
Q17RC7	80	S	E	3	_RSS(ph)CSLFR_	0.993092	0.254724	9
Q9BYJ9	198	S	E	7	_IGDVSSS(ph)AVK_	0.992726	0.25478	10
A0A087X1E4	369	S	E	10	_LRPPGAEKPS(ph)WLEEQ_	1	0.254844	2
Q93084	538	T	E	5	_TAPLT(ph)PTSR_	0.999718	0.254953	7
Q9P2R3	861	S	E	3	_RES(ph)GAAEQVDNK_	1	0.254965	1
Q9HAU5	1088	T	E	4	_ENET(ph)DEENTEVMIK_	1	0.255071	701
A0A075B6F5	2296	S	E	5	_GRAGS(ph)DEGNLSLR_	1	0.255421	33
Q6ZS81	3123	S	E	12	_PAGEEPPAQPPS(ph)PR_	1	0.255479	435
E7EWW0	261	S	E	11	_LEELDDFEEGS(ph)QK_	1	0.25552	2
Q9NQA3	327	S	E	9	_QDDGSSSAS(ph)PSVQGAPR_	0.999452	0.255586	92
Q96L42	810	S	E	15	_LQLSTLNNAGPPDLS(ph)PR_	1	0.255601	2
P62424	209	S	E	12	_TCTTVAFTQVNS(ph)EDK_	1	0.255618	4
Q8NBS3-4	104	S	E	18	_EEILGDEAFDTANSSIVS(ph)GESIR_	0.984419	0.255833	3
O14836	250	T	E	12	_APTQESAVTPGT(ph)PDPTCAGR_	0.995535	0.255879	12
O94850	567	S	E	8	_DAPTQPGS(ph)PEHQALGPAASGAQGR_	0.999799	0.255987	15
Q5T0D9	40	T	E	35	_DSVDSAGTS(ph)PTAVLAAGEEVGAGGGPGGGRPGAGT(ph)PLR_	1	0.256045	16
Q96SY0	387	S	E	1	_S(ph)PFPLQPK_	1	0.256099	45
P42898	34	T	E	3	_CST(ph)PGLDPER_	0.995926	0.256112	6
Q92752	724	S	E	7	_ITFTPSS(ph)GIASEVTVPK_	0.941905	0.256227	4
O15015	1442	S	E	3	_SQS(ph)PIRAASSEAPEPLSWGAGK_	0.999049	0.256346	17
Q96RS6	388	S	E	6	_LMHLT(ph)S(ph)EELNPNPDK_	1	0.256554	89
P17066	59	S	E	8	_LVGDAAKS(ph)QAALNPHNT(ph)VFDAKR_	1	0.256674	30
Q5JUX0	195	S	E	8	_ILQDSNDS(ph)PLAER_	0.999999	0.25672	18
Q9H2D1	9	S	E	8	_TGQGQSAS(ph)GSSAWST(ph)VFR_	0.977854	0.256984	7
P17041	69	S	E	6	_TLQEDS(ph)PGVR_	1	0.257012	11
A5YKK6	749	S	E	5	_STPQS(ph)PAKAFPPLSTPNQTTAF_	0.952985	0.257056	16
O43251	7	T	E	7	_(ac)MQNEPLT(ph)PGYHGFPAR_	1	0.257096	3
Q9UL01	797	S	E	5	_IFAIS(ph)QQQQQQSK_	1	0.257292	8
Q8IVF7	93	S	E	8	_LQSFLDPS(ph)VTR_	0.999661	0.257302	44
Q96C23	14	S	E	8	_AVFGELPS(ph)GGGTVEK_	0.892101	0.257319	1
O60486	978	S	E	2	_QS(ph)QQLELLESELRK_	1	0.257371	134
Q9BSF0	66	S	E	2	_LS(ph)QDILCDALQQWACNNIK_	1	0.257451	2
Q9HB65-2	234	S	E	15	_LEHSSSVQEDSESPS(ph)PEDIPDYLLQYR_	0.990588	0.257523	6
Q9HA38-2	158	S	E	8	_LCDASFSS(ph)PAVAQAHYQGK_	0.940876	0.257639	3
O14966	185	S	E	10	_NSTEDIMSLS(ph)TQGDYINLQTK_	0.884413	0.257924	23
E9PEZ1	1457	S	E	5	_GRDRS(ph)PAPS(ph)PVLPSSSLR_	1	0.258243	118
Q5TCJ5	709	S	E	4	_TS(ph)AS(ph)DVDADNNCLGTEVA_	0.811802	0.258245	4
P0DN24	42	S	E	10	_ADAPAVSPES(ph)PQK_	0.999974	0.258252	18
Q7L8C5	113	S	E	10	_STEEPTAPAS(ph)PQPPNDSR_	0.999982	0.2585	38
Q96AE7-2	56	S	E	7	_IQQQVDS(ph)PMNLK_	1	0.258543	2
Q05932-2	497	S	E	8	_DPIFQPPS(ph)PPK_	1	0.25866	10
P14672	488	S	E	3	_TPS(ph)LLEQEVK_	0.998041	0.25871	56
Q96DT7	210	S	E	1	_S(ph)GGDGGDEVEGSGVGAGEGETVQHFPLARPK_	1	0.258715	290
A0PJX4	137	S	E	10	_EPSQQPIRFS(ph)LR_	0.999997	0.258903	13
Q13794	13	S	E	5	_NAQPS(ph)PAR_	1	0.259148	6
Q96HA8	15	S	E	15	_(ac)MEGNGPAAVHYQPAS(ph)PPR_	1	0.259221	15
C9J1P0	15	S	E	15	_(ac)MEEPTAVEGQVQLPS(ph)PHQGS(ph)LRK_	1	0.259491	100
Q8TCY9	3	S	E	3	_(ac)MAS(ph)PGIEVELLGKGHS(ph)DLGEVAPEIK_	1	0.259497	186
Q9C0B7	556	S	E	4	_EAIS(ph)DEDEDEALYQK_	1	0.259498	28
D3DX46	332	S	E	7	_AAGTLPS(ph)PQSLR_	0.999762	0.259634	6
P57789	388	S	E	3	_AHS(ph)LDMLSPEK_	1	0.259648	19
Q7L0Y3	391	S	E	11	_HTGFLEISQHS(ph)QEFINR_	1	0.260037	31
O75899	819	T	E	12	_DLEEVTMQLQDT(ph)PEK_	1	0.260297	10
P0C860	325	S	E	3	_SSS(ph)PTLTPSQEGSPVFAGFEGRR_	0.981936	0.260403	11
P02766	72	S	E	4	_TSES(ph)GELHGLTTEEEFVEGIYK_	0.968404	0.260475	22
P47928	5	S	E	3	_AVS(ph)PVRPSGR_	1	0.260572	75
B7ZM79	932	S	E	15	_FDWGPAPPTTFKPNS(ph)PDLAK_	0.999488	0.260588	36
P57071	22	S	E	1	_S(ph)PDPIPLCTFQR_	1	0.260678	7
Q12979-4	28	T	E	11	_SQGGGDGVSPT(ph)PPEGLAPGVEAGK_	0.987483	0.260747	17
Q05925	234	S	E	40	_AGNPAAAAAAAAAAVAAAAAAAAAKPSDTGGGGSGGGAGS(ph)PGAQGTK_	0.938854	0.260796	2
Q86WG5	1085	S	E	13	_VNRPGWNEDDDVS(ph)VS(ph)DESELPTSTTLK_	1	0.26083	28
E9PIM6	96	S	E	9	_VLYLSAFTS(ph)K_	0.996329	0.260839	4
Q96HU8	35	S	E	6	_GTFRES(ph)YIPTVEDTYR_	1	0.260889	19
J3KNQ1	258	T	E	3	_IHT(ph)GERPYECNECAK_	0.999996	0.260906	2
P20645	267	S	E	18	_NVPAAYRGVGDDQLGEES(ph)EERDDHLLPM(ox)_	1	0.261046	601
P12235	7	S	E	6	_(ac)GDHAWS(ph)FLK_	1	0.26109	3
O43556-4	353	T	E	5	_RNMQT(ph)PDIQLVHHSAIQK_	1	0.261427	7
P12081	415	S	E	10	_TTETQVLVAS(ph)AQK_	1	0.261473	4
Q9NS62-2	738	S	E	5	_VSSLS(ph)PSQCR_	0.999848	0.261676	59
Q6B0I6	505	S	E	33	_RPLLAGTTCTASGPEPEPLPEDGALMDKPVPLS(ph)PGLQHPVK_	0.999999	0.261833	5
Q9NZQ3	147	S	E	3	_QHS(ph)LPSSEHLGADGGLYQIPLPSSQIPPQPR_	0.906877	0.261899	7
Q4ZIN3-2	29	T	E	1	_T(ph)PNLNPNPLINVR_	1	0.261911	59
Q9H583	1190	S	E	1	_S(ph)QDLESVQEVGGSYWQR_	1	0.262106	39
A0A0C4DG99	53	S	E	6	_LSLGGS(ph)EMGLSSHLQSSK_	0.999165	0.262197	2
Q5VVQ6	130	S	E	2	_SS(ph)PAFTK_	0.971188	0.262244	31
O14901-2	107	S	E	4	_TPVS(ph)PQVTDSK_	1	0.262299	45
P20807-3	615	S	E	8	_ELGVDQES(ph)EEGK_	1	0.26258	3
Q8TB52	213	S	E	8	_DIGM(ox)LNTS(ph)VPNDM(ox)DEQQNAR_	0.99825	0.262708	36
B8ZZQ8	164	S	E	16	_LDDSGIGVPSVEFLES(ph)PITAVDSPFLK_	0.992503	0.262855	8
Q96TA2-3	614	S	E	7	_LGVMTYS(ph)DTGK_	0.981339	0.262857	3
Q8NB50-3	635	T	E	3	_IHT(ph)GERPYECDVCGK_	0.999917	0.262865	1
J3KMZ0	12	S	E	11	_FNS(ph)VNLGNFCS(ph)PSRK_	0.997033	0.26291	27
C9JYT9	15	S	E	7	_AGPEPGS(ph)PGR_	1	0.262975	3
Q6UXG2-4	960	S	E	9	_DCDLPAADS(ph)CAIMEGEDVEDDLIFTSK_	1	0.263032	13
Q9H2V7-3	24	T	E	23	_(ac)AGSDTAPFLSQADDPDDGPVPGT(ph)PGLPGSTGNPK_	0.999962	0.263084	20
O14514	1469	S	E	11	_NENVATLSVSS(ph)LER_	0.999442	0.263091	60
Q9BSA9	6	T	E	1	_T(ph)PEQALDTPGDCPPGR_	1	0.263149	12
Q14500	405	S	E	4	_DGLS(ph)PQAR_	1	0.263161	16
P28799	435	S	E	3	_RAS(ph)LSHPR_	0.999964	0.263194	4
Q96FI4	207	S	E	12	_SVLEALQQHRPS(ph)PELTLSQK_	0.998756	0.263267	5
O95757	599	S	E	9	_QLGQDLLNS(ph)YIENEGK_	1	0.26354	40
O60829	51	T	E	3	_EGT(ph)PPIEER_	1	0.263592	207
C9JTQ0	203	S	E	6	_PAPAAS(ph)PEHRR_	1	0.263607	9
Q8NC42	334	S	E	19	_ALGYWGEPGDVQEMPAPES(ph)PPGR_	1	0.263925	7
B1AK53	342	S	E	7	_VLS(ph)RDPS(ph)AELEAK_	1	0.264019	7
P49753	118	T	E	5	_YRADT(ph)LGELDLER_	1	0.264098	10
Q8IZK6-2	530	S	E	1	_S(ph)DDHLIPIS_	1	0.264159	39
P35270	213	S	E	3	_ETS(ph)VDPDMRK_	0.998173	0.264172	3
A1YPR0	215	S	E	10	_DFPDSFQAGS(ph)PGHLGVIR_	0.999999	0.264286	21
H3BLU2	188	S	E	6	_AANEVS(ph)SADVK_	0.922408	0.26433	3
Q8TF64	221	T	E	7	_VTSGRET(ph)LR_	0.999988	0.264659	21
F8W685	6	S	E	3	_RLS(ph)APELR_	1	0.264795	11
Q96MM7	591	S	E	7	_EQNDNTS(ph)NGTNDYIGSVEK_	0.891348	0.264904	1
X6R3L3	77	T	E	5	_FEPGT(ph)QRFELYK_	1	0.2651	14
Q96JA1	1046	S	E	19	_LYHPDSTELQPASSLTSGS(ph)PER_	0.999098	0.265188	9
Q9Y289	585	S	E	1	_S(ph)YGQDHLDTGLFPEK_	1	0.265319	21
Q86T13	483	S	E	11	_DRAEGALLAES(ph)PLGS(ph)S(ph)DA_	1	0.26535	93
Q14677	459	S	E	1	_S(ph)QNTDMVQK_	0.999989	0.265369	8
Q5TGL8	150	S	E	7	_IQPSFQS(ph)PVK_	1	0.265389	127
O15054	224	S	E	25	_AAEPPVVQPVPPAALSGPSGEEGLS(ph)PGGK_	0.999841	0.265428	134
Q9NUG4	197	T	E	3	_RHT(ph)ICS(ph)LDWR_	1	0.265549	26
P10073	9	S	E	4	_HSLS(ph)PVPWEEDSFLQVK_	0.97684	0.265653	21
Q10471	536	S	E	4	_HVGS(ph)NLCLDSR_	1	0.265661	1
A0A1B0GUA3	525	S	E	6	_LRDPDS(ph)HIVK_	1	0.265873	10
Q9UBY5	325	S	E	3	_IPS(ph)TVLSR_	0.99804	0.265944	88
Q9HCH3	575	S	E	16	_AQGIRPRPPPAAPTHS(ph)PS(ph)QSPAR_	0.990806	0.265987	30
Q9Y3M9	148	S	E	4	_RRNS(ph)VVEIESSQGQR_	1	0.266018	38
Q9Y616	110	S	E	13	_AIHLITNYGAVLS(ph)PSEK_	0.999421	0.266028	63
E9PLX3	25	S	E	12	_NPSIVGVLCTDS(ph)QGLNLGCR_	0.998498	0.266096	10
P52630	595	S	E	3	_TMS(ph)GTFLLR_	0.999999	0.266119	73
Q9UPV7	47	T	E	3	_RGT(ph)VEGSVQEVQEEK_	1	0.26632	3
Q9Y263	50	S	E	6	_LWAPDS(ph)PNR_	1	0.266366	67
Q5U4P2	158	S	E	3	_RYS(ph)WAGMGR_	1	0.266465	7
P11277	2114	S	E	2	_TS(ph)PVSLWSR_	0.999994	0.266556	38
Q9UPR3	2	S	E	1	_(ac)S(ph)QGPPTGESSEPEAK_	1	0.266589	73
Q8TC41	156	S	E	18	_VGAADGLVLDVLGQRRPS(ph)LAK_	1	0.266638	5
P48735	423	S	E	10	_DLAGCIHGLS(ph)NVK_	1	0.266833	11
Q5SV97-3	128	S	E	1	_S(ph)PVQEDRPGPGLGLSTPVPVTEQGTDQIR_	1	0.266918	1
Q96FE5-2	596	S	E	2	_KS(ph)DAGISSADAPR_	1	0.267104	8
K7EKE6	434	S	E	2	_FS(ph)VGGMTDVAEIK_	1	0.267144	3
P60520	10	S	E	8	_WM(ox)FKEDHS(ph)LEHR_	1	0.267324	19
Q86XS8	341	S	E	1	_S(ph)ALGDLAGDNSLGLEPLR_	1	0.267363	173
P0DMB2	70	S	E	19	_TNGM(ox)QAFSQGLNEQQQQQS(ph)PVKK_	1	0.267491	14
A8K0R7-5	690	S	E	3	_RGS(ph)IGAALSSR_	1	0.267519	28
A0A087WTQ6	2097	S	E	13	_SPPRPSPGGLHYS(ph)DEDICNK_	0.999999	0.267687	26
Q5T7W0	429	S	E	1	_S(ph)PPAVVEEK_	1	0.267694	114
Q04864-2	3	S	E	2	_(ac)AS(ph)GAYNPYIEIIEQPR_	0.999995	0.267771	13
Q9NRJ7	775	S	E	10	_FLKPIIPNFS(ph)P_	1	0.26803	1
Q9NYQ3-2	197	S	E	9	_NLTLTDLQS(ph)PK_	0.999922	0.268076	2
Q5UE93	358	S	E	14	_DLPTGADELPAPGS(ph)PEMER_	1	0.26812	217
Q12974	26	T	E	11	_FLITHNPTNAT(ph)LNK_	0.990473	0.268673	1
Q9NVE5	1199	S	E	1	_S(ph)QEALHEQSSYILSSAETPARPR_	1	0.26868	150
Q06323	25	T	E	7	_EDLCTKT(ph)ENLLGS(ph)YFPK_	0.914326	0.268733	2
Q9UBN1	259	S	E	3	_DVS(ph)PMGLK_	1	0.268742	9
Q5SXH7-4	191	S	E	7	_HLMEQSS(ph)PGFR_	0.997354	0.268757	28
A6NKU9	60	S	E	6	_ECLDES(ph)DDEPEK_	1	0.268795	2
P52657	61	S	E	6	_VNFRGS(ph)LNTYR_	0.998835	0.268818	5
Q6P1X6	215	S	E	17	_RLALTM(ox)DLAPLLLAARS(ph)P_	1	0.268892	7
Q16526	568	S	E	3	_RPS(ph)QEEDTQSIGPK_	1	0.269229	39
P12872-2	57	S	E	1	_S(ph)GEEGPVDPAEPIREEENEMIK_	1	0.269463	4
P56748	215	S	E	1	_S(ph)PSVYS(ph)RSQYV_	0.917819	0.269514	2
Q9NRW4-2	58	S	E	9	_YLCIPAADS(ph)PSQNLTR_	0.999527	0.269715	243
Q9ULW2	553	S	E	7	_PASVITS(ph)GGIYK_	0.977825	0.269747	3
Q9H4B7	285	S	E	3	_ALS(ph)VAELTQQMFDAR_	1	0.269901	8
Q969E3	69	S	E	4	_DASS(ph)GEEEEGKEK_	0.998158	0.26991	11
Q9H171-3	309	S	E	3	_IPS(ph)PGTHPEGEAAQR_	0.99986	0.269976	29
Q8IYN2	43	S	E	26	_AEEDRPLEDVPQEAEGNPQPSEEGVS(ph)QEAEGNPR_	0.996974	0.270002	1
B8ZZ19	2	S	E	1	_(ac)S(ph)MT(ph)DLLNAEDIKK_	1	0.270046	4
P21583-3	226	S	E	15	_AVENIQINEEDNEIS(ph)MLQEK_	1	0.270074	3
Q8WVS4	247	S	E	3	_SNS(ph)FSDKGEER_	0.999973	0.270317	26
O95231	6	S	E	5	_RLSS(ph)S(ph)PPR_	0.999556	0.270323	30
C9JJN9	26	S	E	1	_S(ph)FNLEAS(ph)LSK_	1	0.27037	142
O75355	528	S	E	12	_HSEHAFDHAVDS(ph)D_	1	0.27054	4
P51797	683	S	E	4	_SYPS(ph)SELR_	0.858683	0.27056	15
O60306	16	S	E	8	_KIVAPTVS(ph)QINAEFVTQLACK_	0.799818	0.27077	4
P0C7U0	623	S	E	6	_DAFGHS(ph)LQRHHS(ph)VEAAGPPR_	1	0.270784	4
B5MDU6	98	S	E	5	_ILTTS(ph)EDSNAQEIK_	0.98324	0.270942	15
P14209	168	S	E	16	_LCFKENAEQGEVDM(ox)ES(ph)HRNANAEPAVQR_	1	0.270952	221
O15511	140	S	E	9	_ALAAGGVGS(ph)IVR_	1	0.27106	4
Q9H999	283	S	E	2	_ES(ph)VSKEDLAR_	0.999432	0.271102	6
Q9Y566-3	1991	S	E	4	_RAPS(ph)PSLLPASEHK_	0.988758	0.271318	7
A0A0C4DG42	92	S	E	3	_VNS(ph)PALGTR_	1	0.271493	99
A0A087WVW6	313	S	E	6	_VAFRGS(ph)DEIFCR_	1	0.271498	8
P54886	427	S	E	3	_RLS(ph)LSTSK_	0.998048	0.271526	15
Q5T2W1	480	T	E	14	_KIPIVSSLADPLDT(ph)PPDSK_	0.999972	0.27161	6
Q8TE04	215	S	E	18	_LPLLPELQPQPLLPQHDS(ph)PAKK_	1	0.271648	70
Q9BVC3	100	T	E	16	_IADTSNM(ox)LLFIPGCKT(ph)PDQLK_	1	0.271671	13
A0A1B0GWE8	331	S	E	2	_VS(ph)TLPAITLK_	0.971233	0.271749	5
O60282	935	S	E	11	_PIRPGHYPASS(ph)PTAVHAIR_	0.998681	0.271784	50
Q5JVF3	24	S	E	4	_DGAS(ph)CAELVSFK_	1	0.271815	5
A0A0A0MTH9	95	S	E	2	_DS(ph)PTTERLNF_	0.987641	0.271831	18
H7C1D1	268	S	E	5	_APLPS(ph)PLHTPGNR_	0.999999	0.271906	10
Q96JC1	441	S	E	12	_KLNDSDHQSSTS(ph)PLM(ox)EGTPTIK_	0.982091	0.271907	14
P19971	6	T	E	5	_(ac)AALM(ox)T(ph)PGTGAPPAPGDFSGEGSQGLPDPSPEPK_	0.993058	0.271977	3
Q9P1W3	77	S	E	9	_LALLIHNDS(ph)LTSLIYGEQSEK_	0.993546	0.272252	38
F5GZA4	38	S	E	14	_QRPSVGVQSLRPQS(ph)PQLR_	0.999934	0.272613	1
Q96N77-3	168	S	E	8	_VTYTGDGS(ph)EHEGDTPELEAEPPR_	0.999996	0.272631	69
Q9BYE9	1271	T	E	7	_EHRPPHT(ph)PPEPDPEPLSVVLLGR_	1	0.272668	9
Q00722-3	943	S	E	1	_S(ph)LPREESAGAAPGEGPEGVDGR_	0.999999	0.272727	100
P41586-4	441	S	E	5	_HRHPS(ph)LASSGVNGGTQLSILSK_	0.976037	0.272748	3
Q6YN16	287	S	E	4	_KVES(ph)TGAVPEFK_	0.957499	0.272764	5
O60765	185	T	E	3	_EKT(ph)PPKCEIQGNSLK_	1	0.272765	8
Q7Z5Y6	243	S	E	4	_APRS(ph)QQPFVVTFFR_	1	0.272957	2
Q14679	1143	S	E	6	_TQAGLS(ph)PYPQK_	1	0.273031	16
Q6ZTW0	266	S	E	3	_RPS(ph)APMTR_	0.999998	0.273113	8
Q9NPD3	61	S	E	14	_ALAVVYGPHEIRGS(ph)R_	1	0.273113	5
P25942	272	S	E	5	_ESRIS(ph)VQERQ_	0.999996	0.273266	35
Q7Z2W4	492	S	E	7	_VALVNDS(ph)LSDVTSTTSSR_	1	0.273295	42
Q6PJP8	333	S	E	3	_DGS(ph)LEEDDDS(ph)CGFFK_	1	0.273369	29
K7ER70	107	S	E	3	_GGS(ph)CPSGPQPR_	0.996624	0.273626	2
Q96J88	65	S	E	3	_RTS(ph)AYTLIAPNINR_	0.99571	0.273661	8
Q96MN9	27	S	E	5	_GAPLS(ph)PSAENR_	0.999777	0.273713	2
M0QZ59	232	S	E	3	_IHS(ph)GEISHVCK_	0.999983	0.273781	3
Q3SY56	20	S	E	20	_(ac)M(ox)LTAVCGSLGSQHTEAPHAS(ph)PPR_	0.999258	0.273894	13
Q15382	16	S	E	8	_IAILGYRS(ph)VGK_	1	0.273986	5
P10599	44	S	E	5	_PFFHS(ph)LSEK_	0.999978	0.274218	28
Q86V86	8	S	E	3	_FGS(ph)LAHLCGPGGVDHLPVK_	1	0.274342	4
A2RU54	128	S	E	8	_ERLLPAGS(ph)PS(ph)PGSERPR_	1	0.27445	50
B7Z589	514	S	E	11	_AQIPIVGSNGS(ph)SR_	0.940582	0.274766	14
Q717R9	17	S	E	1	_S(ph)PESLPAGPGAAALEGGTR_	0.99958	0.27497	42
A0A0A0MQU4	137	S	E	8	_GHTGGHHS(ph)PVK_	0.999996	0.275061	33
Q15050	344	S	E	3	_MNS(ph)GPPGLGGK_	1	0.275082	12
Q9NTX5-2	48	S	E	9	_TLQQFPGGS(ph)IDLQK_	1	0.275094	9
Q6IMN6-9	566	S	E	10	_HSLTSQSQIS(ph)PK_	1	0.275096	38
P51178	460	S	E	20	_KLGGLLPPGGEGGPEATVVS(ph)DEDEAAEM(ox)EDEAVR_	0.999991	0.275211	242
Q14155-3	132	S	E	1	_S(ph)FDS(ph)LGSQSLHTR_	1	0.275225	68
Q8WZ75	938	S	E	14	_EADCVFIDASSPPS(ph)PR_	0.987754	0.275332	31
Q6ZN04	442	S	E	2	_LS(ph)PPLHMAPGAGEHHLAR_	1	0.275335	37
Q9HD64	20	S	E	8	_VGILHLGS(ph)R_	1	0.275598	17
Q9NX05	1031	S	E	1	_S(ph)QVNGNSGALIK_	1	0.275602	13
Q7Z4H3	10	S	E	9	_(ac)ASVSSATFS(ph)GHGAR_	0.887181	0.275635	4
Q5VYM1-3	330	S	E	3	_ESS(ph)LEDPSRYK_	0.999771	0.275877	3
Q96RQ3	724	S	E	17	_HTPLVEFEEEESDKRES(ph)E_	0.999284	0.275938	41
Q6I9Y2	5	T	E	4	_(ac)GAVT(ph)DDEVIRK_	1	0.275974	12
P30084	186	S	E	1	_S(ph)LAMEMVLTGDR_	1	0.276027	2
Q9BVP2-2	41	S	E	7	_DPGVPNS(ph)APFK_	1	0.276048	20
Q8IXF0-4	716	S	E	20	_TQFGASATAALAPVASDPLS(ph)PPLSASPR_	0.949805	0.276184	2
Q03014	213	S	E	8	_EELESLDS(ph)S(ph)CDQRQDLPSEQNK_	0.991913	0.276288	17
Q8NBT0	70	S	E	9	_DAVTCVNFS(ph)PSGHLLASGSR_	0.920794	0.276415	3
Q15695	389	S	E	4	_RNPS(ph)PDHTYK_	0.993553	0.276487	3
Q8WW38	904	S	E	11	_VFPNPESERNS(ph)PDVSYER_	0.812351	0.276547	1
A0A0G2JP44	560	S	E	17	_PAEAPM(ox)PAEPAPPGPAS(ph)PGGAPEPPAAAR_	1	0.276568	10
P23434	160	S	E	14	_MTLSNPSELDELMS(ph)EEAYEK_	0.999996	0.276687	9
O95163	1171	S	E	26	_EQAQQAGLDDEVPHGQESDLFSETSS(ph)VVSGSEMSGK_	0.915563	0.276738	6
Q8IYE0	8	T	E	7	_EDSSTDT(ph)EKEEEEEK_	0.823183	0.276762	2
Q8IZF2-2	1287	S	E	15	_STSLGSSTPVFSMSS(ph)PISR_	0.973188	0.276785	24
Q06787	500	S	E	17	_RGPGYTSGTNSEASNAS(ph)ETESDHRDELSDWSLAPTEEER_	0.999966	0.276909	36
M0R2B7	814	S	E	12	_EAADWVSGHFPS(ph)PIRLEFEK_	0.999981	0.277041	1
O60304-2	144	S	E	6	_GSELLS(ph)DDEVPLGIGGQFLK_	0.992991	0.27713	16
Q8TE85-3	447	S	E	3	_TCS(ph)PFTEEFEPLPSK_	0.952839	0.277196	4
P35241	533	S	E	7	_QLQALSS(ph)ELAQAR_	0.995931	0.277214	39
P35125	1174	S	E	16	_SPSSLSANISS(ph)S(ph)PKGS(ph)PSSSR_	0.961127	0.277221	5
Q8IWP9	272	S	E	13	_LHLADAQDVPNTS(ph)AS_	0.976003	0.277306	10
Q92990	587	S	E	3	_STS(ph)EENIGIK_	0.999927	0.277321	22
H7BXG9	93	S	E	1	_S(ph)PS(ph)PLQAPEK_	1	0.277384	10
Q5VTT5	553	S	E	15	_SVIGSGTWEAISSES(ph)PVRSPR_	0.9966	0.277447	2
Q9NQG7-3	267	S	E	4	_SLAS(ph)PAGLQDGSAQHHPK_	1	0.277451	93
P09327	724	S	E	6	_WSNTKS(ph)YEDLK_	0.963393	0.277693	2
P0DMN0	253	S	E	19	_NPMTNYTTVPQELMDHSIS(ph)PFMR_	0.998915	0.277728	25
P61278	74	S	E	24	_YFLAELLSEPNQTENDALEPEDLS(ph)QAAEQDEMR_	1	0.27792	73
A0A0G2JN29	1205	S	E	10	_ALGQAAS(ph)DNS(ph)GPEDAKR_	1	0.27799	55
Q9UGQ3	23	S	E	23	_(ac)MQEPLLGAEGPDYDTFPEKPPPS(ph)PGDR_	0.999999	0.277996	70
Q9HCS7	851	S	E	13	_LEQQSVPAAVFGS(ph)LKED_	1	0.278016	159
B4E2Q0	655	S	E	8	_VAVFYRAS(ph)PR_	1	0.278149	4
R4GNB1	496	S	E	3	_KLS(ph)DINQEEASGTSLHQK_	1	0.278319	30
Q9UGL1	1384	S	E	11	_PSPAQQTDRSS(ph)PVRPSSEK_	0.946652	0.278373	22
J3KN75	1029	S	E	3	_LHS(ph)PTSSAK_	0.998847	0.278436	26
P49238-2	368	S	E	3	_HGS(ph)VLSSNFTYHTSDGDALLLL_	0.999753	0.27844	2
Q0VG06-3	516	S	E	3	_APS(ph)PLGPTR_	1	0.278448	201
Q6NTE8	217	S	E	4	_ELWS(ph)PIQQVTATSSK_	1	0.278491	7
Q8TCT0	340	S	E	23	_TFLSHHCYEGTVSFLPAQHTVGS(ph)PR_	0.783634	0.27869	1
O14682	406	S	E	19	_HCLYVVGGHTAATGCLPAS(ph)PSVSLK_	0.907165	0.27885	6
Q9UDV7	319	S	E	10	_AIPTESITDS(ph)PISAQDLLSR_	0.999833	0.279174	50
Q7Z3J3	1638	T	E	1	_T(ph)PEKEPPLWHAEFTK_	1	0.279297	9
Q9BQS8	196	S	E	15	_TLTTGSSAYLWKPPS(ph)R_	1	0.279303	87
P78357	1381	S	E	11	_DQNLPQILEES(ph)R_	1	0.279555	13
Q9BZV1	96	S	E	11	_ELQAEATVSGS(ph)PEAPGTNVVSEPR_	0.999999	0.279561	74
Q9NPJ3	3	S	E	3	_M(ox)T(ph)S(ph)MTQSLREVIK_	0.98975	0.279751	12
Q5JY65	491	S	E	4	_LVES(ph)DAEAEAVR_	1	0.280033	3
P03372	559	S	E	4	_GGAS(ph)VEETDQSHLATAGSTSSHSLQK_	0.970906	0.280074	1
Q86VQ0	87	S	E	3	_SQS(ph)LNREPLRK_	0.998603	0.280216	9
O15431	114	T	E	12	_YNSMPVPGPNGT(ph)ILMETHK_	0.9962	0.280335	5
Q96K30-3	272	S	E	3	_SVS(ph)ISVPSTPR_	0.999584	0.280339	5
Q15397	100	S	E	7	_FQPDGRS(ph)DESAAK_	0.999907	0.280363	7
O60682	7	S	E	6	_(ac)STGSVS(ph)DPEEMELRGLQR_	0.998965	0.280475	13
Q9H2C0	174	S	E	12	_DVSSTEEFLELS(ph)PQK_	1	0.280496	2
Q13535-2	428	S	E	27	_M(ox)ESM(ox)EIIEEIQCQTQQENLSSNSDGIS(ph)PK_	0.997485	0.280514	8
P63252	10	S	E	5	_TNRYS(ph)IVSSEEDGMK_	0.999977	0.280521	1
Q9Y468-1	49	S	E	12	_PLNM(ox)AGVEQPPS(ph)PELR_	1	0.280567	80
Q9UHI5	21	S	E	8	_KHPGGGES(ph)DAS(ph)PEAGSGGGGVALK_	0.999993	0.280622	10
Q5T9C9	313	S	E	7	_SVQGAQS(ph)PEESR_	0.999958	0.280692	6
F5GZY6	4	S	E	3	_(ac)AGS(ph)QDIFDAIVMADER_	1	0.280729	22
Q8TEW0-2	579	T	E	9	_AEDEDIVLT(ph)PDGTR_	1	0.280954	36
Q3B7T1	1144	S	E	11	_SGDAAAAADAS(ph)PSLNREEVMK_	0.795311	0.28097	2
E7EVZ1	508	S	E	10	_DFPLLNQSIS(ph)PLSSSVLK_	0.999992	0.281125	21
Q9H9Q2	225	S	E	4	_ATAS(ph)SSAQEMEQQLAER_	0.864912	0.281139	2
P17483	116	S	E	7	_CEAVSSS(ph)PPPPPCAQNPLHPSPSHSACK_	0.757164	0.281479	5
J3QTS8	226	S	E	3	_RDS(ph)CQGDSGGPLVCK_	0.999999	0.281507	2
Q9BSW2-2	263	S	E	5	_FQARS(ph)QELEQK_	1	0.281738	2
Q9UBV2	41	S	E	5	_TTLTS(ph)DESVK_	0.997957	0.281862	12
P41218	227	S	E	9	_ATAPFKYES(ph)PENGK_	1	0.281888	7
P32302-2	314	S	E	3	_RSS(ph)LSESENATSLTTF_	0.917298	0.281889	41
Q8NCH0	7	T	E	3	_PLT(ph)PLAAPNGAEPLGR_	1	0.281971	33
Q03169	5	S	E	4	_(ac)SEAS(ph)SEDLVPPLEAGAAPYREEEEAAKK_	0.980775	0.282079	30
E5RFQ1	499	S	E	12	_SAFAPVVRPQTS(ph)PPPTCTSTNGNSLQAISGMIVPPM_	0.761625	0.28209	1
A6NMK8	17	S	E	3	_RNS(ph)LESVEFVK_	0.999946	0.282199	8
Q6J9G0	91	S	E	3	_ETS(ph)VENFLGATTPALAK_	0.898333	0.282264	1
P18859-2	73	S	E	12	_RQTSGGPVDASS(ph)EYQQELER_	0.983338	0.282412	19
P08183-2	597	S	E	16	_SEIDALEM(ox)SSNDSRSS(ph)LIR_	0.959342	0.282462	7
Q16585	21	S	E	20	_(ac)AAAAAAAAEQQSSNGPVKKS(ph)MR_	0.999746	0.28248	1
Q9BZR9	321	S	E	10	_TQTCTSSSLS(ph)PTK_	0.999968	0.282596	48
Q14146	1140	S	E	7	_DGGADIS(ph)QGSDR_	0.975269	0.282634	1
Q8WXD5	166	S	E	12	_VQDLIEGHLTAS(ph)Q_	0.99988	0.282863	26
Q96I99	280	S	E	9	_DIFAMDDKS(ph)ENEPIENEAAK_	1	0.283017	1
Q15006	121	T	E	9	_ILQEDPTNT(ph)AAR_	0.999889	0.283023	22
Q6UXM1-2	1019	S	E	9	_AHSSPDLDS(ph)GS(ph)EEDGK_	1	0.283164	54
Q5W0Q7	909	S	E	7	_LAALMSS(ph)PQSR_	0.997855	0.283258	17
P49642	361	S	E	6	_ELDAIS(ph)TNEEEK_	0.856055	0.283378	14
A6NKN8	9	S	E	8	_(ac)SELNTKTS(ph)PATNQAAGQEEK_	0.999325	0.283445	4
Q86TL0	467	S	E	3	_RPS(ph)SEDFVFL_	0.991443	0.283463	71
Q9H6Q4	3	S	E	2	_(ac)AS(ph)PFSGALQLTDLDDFIGPSQECIKPVK_	0.999445	0.283513	5
A0A1B0GUS7	3661	S	E	6	_VQELQS(ph)PPR_	1	0.283562	37
Q4J6C6-4	321	S	E	8	_NCPFQLCS(ph)PIRPPK_	1	0.283567	19
E7EU96	287	S	E	4	_FVHS(ph)ENQHLVSPEALDFLDK_	0.999971	0.283567	6
Q9Y4L1	590	T	E	14	_LGNTISSLFGGGTT(ph)PDAK_	0.815682	0.283682	1
M0QXP1	21	T	E	20	_(ac)ARPVSDRTPAPLLLGGPAGT(ph)PPGGGALLGLR_	1	0.283868	2
Q99835	785	S	E	13	_TNLMDTELMDADS(ph)DF_	1	0.283876	101
Q8N1Q1	5	S	E	4	_(ac)SRLS(ph)WGYR_	1	0.283886	187
P17098	354	S	E	6	_AFNQNS(ph)S(ph)LGR_	1	0.283919	2
Q8WZA0-2	203	S	E	6	_ILALAS(ph)FEVEK_	1	0.283988	1
A0A087WT21	380	S	E	13	_ELPPELSHLDPNS(ph)PMREEK_	1	0.284087	10
O14939-4	79	S	E	5	_YTSGS(ph)KVGTCTLYSVR_	0.999296	0.284287	1
Q9NZ56	400	S	E	23	_LGEEPEEEAQGPDAPAAAS(ph)LPGS(ph)PAPSQR_	0.992409	0.284315	52
P22531	60	S	E	7	_CPPVTPS(ph)PPCQPK_	0.999895	0.284594	25
E9PDK2	15	S	E	9	_AAAAALSGS(ph)PPQTEKPTHYR_	0.999792	0.28467	52
Q06330	230	S	E	9	_IHLLDDDES(ph)EGEEF_	1	0.284698	45
H7C1U8	24	S	E	8	_VDELSLYS(ph)VPEGQSK_	0.999964	0.284797	8
Q5JPE7-2	1205	S	E	15	_LQGVGALGQAASDNS(ph)GPEDAKR_	0.999998	0.284835	78
I3L448	63	S	E	8	_ALGLGLVS(ph)PAQLR_	1	0.284871	16
O43361	722	S	E	14	_SSLIIHQQSHTGES(ph)PFK_	0.979823	0.284874	2
Q96MG8	302	S	E	20	_QRINTYVFVGNQLIPQPLDS(ph)EEDEK_	1	0.284877	23
[truncated: 16,203 more rows]

## Sheet: B_list_of_switches_for_rescue
ID A	Modification	Modification sites
UNIPROT:Q90Z80	MOD:00696	S10
UNIPROT:O95863	MOD:00696	S100
UNIPROT:P00533	MOD:00696	S1070;S1071
UNIPROT:P17612	MOD:00696	S11
UNIPROT:Q8CFN5	MOD:00696	S110
UNIPROT:P09619	MOD:00696	S1104
UNIPROT:P46938	MOD:00696	S112
UNIPROT:P35991	MOD:00696	S115
UNIPROT:Q01860	MOD:00696	S12
UNIPROT:Q92731	MOD:00696	S12
UNIPROT:P21192	MOD:00696	S122
UNIPROT:Q13085	MOD:00696	S1263
UNIPROT:Q3U182	MOD:00696	S136
UNIPROT:Q61337	MOD:00696	S136
UNIPROT:O35147	MOD:00696	S137
UNIPROT:P21192	MOD:00696	S137
UNIPROT:P22736	MOD:00696	S140
UNIPROT:P16104	MOD:00696	S140
UNIPROT:Q9UKT4	MOD:00696	S145;S149
UNIPROT:P38936	MOD:00696	S146
UNIPROT:P78543	MOD:00696	S147
UNIPROT:P04637	MOD:00696	S15;T18;S20;S33;S37;S46
UNIPROT:P07270	MOD:00696	S152
UNIPROT:O00221	MOD:00696	S157;S161
UNIPROT:P03409	MOD:00696	S160
UNIPROT:P09959	MOD:00696	S160
UNIPROT:P42574	MOD:00696	S176
UNIPROT:Q9UER7	MOD:00696	S178
UNIPROT:Q92945	MOD:00696	S181
UNIPROT:Q8BUV3	MOD:00696	S188
UNIPROT:Q15653	MOD:00696	S19;S23
UNIPROT:Q8BUV3	MOD:00696	S194
UNIPROT:O64645	MOD:00696	S195
UNIPROT:P98177	MOD:00696	S197
UNIPROT:P98177	MOD:00696	S197
UNIPROT:P30307	MOD:00696	S198
UNIPROT:Q8BUV3	MOD:00696	S200
UNIPROT:P33242	MOD:00696	S203
UNIPROT:P84022	MOD:00696	S204
UNIPROT:P84022	MOD:00696	S204;S208
UNIPROT:P84022	MOD:00696	S204;S208
UNIPROT:P84022	MOD:00696	S204;S208
UNIPROT:P84022	MOD:00696	S208
UNIPROT:P84022	MOD:00696	S208
UNIPROT:P35991	MOD:00696	S21
UNIPROT:Q13153	MOD:00696	S21
UNIPROT:Q9Y6H5	MOD:00696	S211
UNIPROT:P03230	MOD:00696	S211;S215
UNIPROT:P46531	MOD:00696	S2121
UNIPROT:P84022	MOD:00696	S213
UNIPROT:P46531	MOD:00696	S2136
UNIPROT:Q9HC98	MOD:00696	S215
UNIPROT:Q9Y6H5	MOD:00696	S215
UNIPROT:P30307	MOD:00696	S216
UNIPROT:P18848	MOD:00696	S219;S224
UNIPROT:Q9BYG3	MOD:00696	S230;T234
UNIPROT:Q9BYG3	MOD:00696	S230;T234;T238
UNIPROT:Q8WXE1	MOD:00696	S239
UNIPROT:O95644	MOD:00696	S241;S290
UNIPROT:P05412	MOD:00696	S243
UNIPROT:P05412	MOD:00696	S243
UNIPROT:O95644	MOD:00696	S245
UNIPROT:Q9HC98	MOD:00696	S245
UNIPROT:P35222	MOD:00696	S246
UNIPROT:O43524	MOD:00696	S253
UNIPROT:P03076	MOD:00696	S257
UNIPROT:P04049	MOD:00696	S257
UNIPROT:P04049	MOD:00696	S259
UNIPROT:P54252	MOD:00696	S260
UNIPROT:P25054	MOD:00696	S2789;S2793
UNIPROT:P98174	MOD:00696	S283;S287
UNIPROT:P98174	MOD:00696	S287
UNIPROT:Q9ERA0	MOD:00696	S291
UNIPROT:O95644	MOD:00696	S294
UNIPROT:Q61097	MOD:00696	S297
UNIPROT:Q9ULV5	MOD:00696	S298
UNIPROT:Q9HAW4	MOD:00696	S30;S34
UNIPROT:Q9ERA0	MOD:00696	S309
UNIPROT:P04637	MOD:00696	S315
UNIPROT:P25963	MOD:00696	S32;S36
UNIPROT:P30305	MOD:00696	S321
UNIPROT:Q99708	MOD:00696	S327
UNIPROT:P04637	MOD:00696	S33
UNIPROT:P35222	MOD:00696	S33;S37
UNIPROT:P08965	MOD:00696	S338;T527
UNIPROT:Q14653	MOD:00696	S339
UNIPROT:O15151	MOD:00696	S342
UNIPROT:P14598	MOD:00696	S345
UNIPROT:Q02156	MOD:00696	S346
UNIPROT:P16471	MOD:00696	S349;S353
UNIPROT:A2ALK8	MOD:00696	S359
UNIPROT:P49685	MOD:00696	S359
UNIPROT:P26045	MOD:00696	S359
UNIPROT:O15151	MOD:00696	S367
UNIPROT:Q02156	MOD:00696	S368
UNIPROT:P04637	MOD:00696	S37
UNIPROT:P35222	MOD:00696	S37
UNIPROT:P01101	MOD:00696	S374
UNIPROT:P35568	MOD:00696	S374
UNIPROT:P24864-3	MOD:00696	S380;S384
UNIPROT:P46937-2	MOD:00696	S381
UNIPROT:P24864-3	MOD:00696	S384
UNIPROT:P46937-2	MOD:00696	S384
UNIPROT:P46937-2	MOD:00696	S384;S387
UNIPROT:Q61457	MOD:00696	S385
UNIPROT:P60484	MOD:00696	S385
UNIPROT:P18654	MOD:00696	S386
UNIPROT:P46937-2	MOD:00696	S387
UNIPROT:P32418	MOD:00696	S392
UNIPROT:Q61097	MOD:00696	S392
UNIPROT:P24864	MOD:00696	S399
UNIPROT:P24864	MOD:00696	S399
UNIPROT:P29590	MOD:00696	S403
UNIPROT:Q9UKG1	MOD:00696	S403
UNIPROT:O15151	MOD:00696	S403
UNIPROT:Q6UWZ7	MOD:00696	S406
UNIPROT:P69713	MOD:00696	S41
UNIPROT:Q9UKG1	MOD:00696	S410
UNIPROT:P07550	MOD:00696	S411
UNIPROT:O15350	MOD:00696	S412
UNIPROT:O00141	MOD:00696	S422
UNIPROT:Q8BT07	MOD:00696	S423
UNIPROT:Q8BT07	MOD:00696	S426
UNIPROT:Q14432	MOD:00696	S428
UNIPROT:P36956	MOD:00696	S430
UNIPROT:P22736	MOD:00696	S431
UNIPROT:P35568	MOD:00696	S434
UNIPROT:P08965	MOD:00696	S438
UNIPROT:Q63572	MOD:00696	S439
UNIPROT:P48050	MOD:00696	S443
UNIPROT:Q04206	MOD:00696	S45
UNIPROT:Q15054	MOD:00696	S458
UNIPROT:P04637	MOD:00696	S46;T55
UNIPROT:O35867	MOD:00696	S461
UNIPROT:O75925	MOD:00696	S466;S467;S468
UNIPROT:Q96PU5-8	MOD:00696	S468
UNIPROT:P31749	MOD:00696	S473
UNIPROT:Q62318	MOD:00696	S473
UNIPROT:P31751	MOD:00696	S474
UNIPROT:Q96BR1	MOD:00696	S486
UNIPROT:Q9ERE3	MOD:00696	S486
UNIPROT:O64645	MOD:00696	S49
UNIPROT:Q6PGQ7	MOD:00696	S497;T501
UNIPROT:P30305	MOD:00696	S50
UNIPROT:P29590	MOD:00696	S505
UNIPROT:Q9WTQ5	MOD:00696	S507
UNIPROT:P29590	MOD:00696	S518
UNIPROT:P18887	MOD:00696	S518;T519;T523;S525
UNIPROT:Q80Z64	MOD:00696	S52
UNIPROT:P05923	MOD:00696	S52;S56
UNIPROT:O75122	MOD:00696	S525;S529;S533;S537;S541
UNIPROT:P29590	MOD:00696	S527
UNIPROT:P10636	MOD:00696	S527
UNIPROT:P06876	MOD:00696	S528
UNIPROT:Q8IPH9	MOD:00696	S54
UNIPROT:Q12959	MOD:00696	S598;S602
UNIPROT:Q92731	MOD:00696	S6
UNIPROT:P01106	MOD:00696	S62
UNIPROT:P01106	MOD:00696	S62
UNIPROT:P01106	MOD:00696	S62
UNIPROT:P04049	MOD:00696	S621
UNIPROT:P05412	MOD:00696	S63
UNIPROT:P56524	MOD:00696	S632
UNIPROT:P35568	MOD:00696	S641
UNIPROT:O70161	MOD:00696	S645
UNIPROT:O70161	MOD:00696	S645
UNIPROT:O60331	MOD:00696	S645
UNIPROT:O54918	MOD:00696	S65
UNIPROT:Q80Z64	MOD:00696	S65
UNIPROT:Q13541	MOD:00696	S65
UNIPROT:O60331	MOD:00696	S650
UNIPROT:P35210	MOD:00696	S654
UNIPROT:P05771-2	MOD:00696	S660
UNIPROT:Q99MK8	MOD:00696	S670
UNIPROT:Q53EL6	MOD:00696	S71;S76
UNIPROT:P40763	MOD:00696	S727
UNIPROT:P05412	MOD:00696	S73
UNIPROT:Q9UER7	MOD:00696	S737;S739
UNIPROT:Q5JSP0	MOD:00696	S76;S80
UNIPROT:P10276	MOD:00696	S77
UNIPROT:P54253	MOD:00696	S775
UNIPROT:P54253	MOD:00696	S775
UNIPROT:P54253	MOD:00696	S775
UNIPROT:Q8IPH9	MOD:00696	S79
UNIPROT:P04233	MOD:00696	S8
UNIPROT:Q5JSP0	MOD:00696	S80
UNIPROT:Q9P0K1	MOD:00696	S834;S857
UNIPROT:P26045	MOD:00696	S835
UNIPROT:Q5JSP0	MOD:00696	S84
UNIPROT:Q9GZV5	MOD:00696	S89
UNIPROT:Q05586	MOD:00696	S896
UNIPROT:Q05397	MOD:00696	S910
UNIPROT:P34152-3	MOD:00696	S910
UNIPROT:P19838	MOD:00696	S927;S932
UNIPROT:P22736	MOD:00696	S95
UNIPROT:Q99661	MOD:00696	S95;S109;S111
UNIPROT:O95863	MOD:00696	S96;S100
UNIPROT:Q99683	MOD:00696	S966
UNIPROT:Q8CFN5	MOD:00696	S98
UNIPROT:Q9BX63	MOD:00696	S990
UNIPROT:Q9BX63	MOD:00696	S990
UNIPROT:P43565	MOD:00696	T1075
UNIPROT:Q9BR01	MOD:00696	T11
UNIPROT:P12272	MOD:00696	T121
UNIPROT:P03070	MOD:00696	T124
UNIPROT:Q9Y618	MOD:00696	T1241
UNIPROT:P11274	MOD:00696	T1269
UNIPROT:P30307	MOD:00696	T130
UNIPROT:Q9Y618	MOD:00696	T1444
UNIPROT:P38936	MOD:00696	T145
UNIPROT:Q9NY61	MOD:00696	T146
UNIPROT:P54274	MOD:00696	T149
UNIPROT:P14737	MOD:00696	T155
UNIPROT:P11117	MOD:00696	T156
UNIPROT:P46527	MOD:00696	T157
UNIPROT:P46527	MOD:00696	T157
UNIPROT:P84022	MOD:00696	T179
UNIPROT:P84022	MOD:00696	T179
UNIPROT:P84022	MOD:00696	T179
UNIPROT:P84022	MOD:00696	T179
UNIPROT:P04637	MOD:00696	T18
UNIPROT:Q8QGV2	MOD:00696	T186
UNIPROT:P46527	MOD:00696	T187
UNIPROT:P46527	MOD:00696	T187
UNIPROT:P14737	MOD:00696	T192
UNIPROT:P46527	MOD:00696	T198
UNIPROT:O82794	MOD:00696	T202
UNIPROT:Q969H0	MOD:00696	T205
UNIPROT:P64897	MOD:00696	T21
UNIPROT:P46531	MOD:00696	T2132
UNIPROT:P64897	MOD:00696	T22
UNIPROT:Q924T3	MOD:00696	T231
UNIPROT:P01101	MOD:00696	T232
UNIPROT:Q13426	MOD:00696	T233
UNIPROT:Q9BYG3	MOD:00696	T234
UNIPROT:Q9BYG3	MOD:00696	T238
UNIPROT:P05412	MOD:00696	T239;S243
UNIPROT:P46531	MOD:00696	T2511
UNIPROT:Q04206	MOD:00696	T254
UNIPROT:P25322	MOD:00696	T286
UNIPROT:P34217	MOD:00696	T305
UNIPROT:P49918	MOD:00696	T310
UNIPROT:O43524	MOD:00696	T32
UNIPROT:P98177	MOD:00696	T32
UNIPROT:O88602	MOD:00696	T321
UNIPROT:P01101	MOD:00696	T325
UNIPROT:Q12800	MOD:00696	T329
UNIPROT:Q9ERA0	MOD:00696	T329
UNIPROT:P01101	MOD:00696	T331
UNIPROT:P49919	MOD:00696	T342
UNIPROT:P49418	MOD:00696	T350
UNIPROT:P49418	MOD:00696	T387
UNIPROT:P24864	MOD:00696	T395;S399
UNIPROT:Q13464	MOD:00696	T398
UNIPROT:P35222	MOD:00696	T41
UNIPROT:Q99K48	MOD:00696	T412
UNIPROT:P67999	MOD:00696	T412
UNIPROT:P36956	MOD:00696	T426;S430
UNIPROT:P16790	MOD:00696	T427
UNIPROT:Q99K48	MOD:00696	T430
UNIPROT:O15350	MOD:00696	T442
UNIPROT:P31749	MOD:00696	T450
UNIPROT:Q99K48	MOD:00696	T452
UNIPROT:O15350	MOD:00696	T482
UNIPROT:P18887	MOD:00696	T519
UNIPROT:P18887	MOD:00696	T523
UNIPROT:P18887	MOD:00696	T523
UNIPROT:P08965	MOD:00696	T527
UNIPROT:O43597	MOD:00696	T56
UNIPROT:O43521-2	MOD:00696	T56
UNIPROT:P01106	MOD:00696	T58
UNIPROT:P01106	MOD:00696	T58;S62
UNIPROT:P14737	MOD:00696	T603
UNIPROT:Q9P7T4	MOD:00696	T645
UNIPROT:O96017	MOD:00696	T68
UNIPROT:P03070	MOD:00696	T701
UNIPROT:P11792	MOD:00696	T737
UNIPROT:P05067	MOD:00696	T743
UNIPROT:P05107	MOD:00696	T758
UNIPROT:P05107	MOD:00696	T758
UNIPROT:P05106	MOD:00696	T779
UNIPROT:Q9BR01	MOD:00696	T8
UNIPROT:P04637	MOD:00696	T81
UNIPROT:Q9SYQ8	MOD:00696	T868
UNIPROT:P31749	MOD:00696	T92
UNIPROT:P00533	MOD:00696	Y1016
UNIPROT:P00533	MOD:00696	Y1016
UNIPROT:P00533	MOD:00696	Y1016
UNIPROT:P00533	MOD:00696	Y1016
UNIPROT:P00533	MOD:00696	Y1016
UNIPROT:P00533	MOD:00696	Y1016
UNIPROT:P00533	MOD:00696	Y1016
UNIPROT:P00533	MOD:00696	Y1016
UNIPROT:P09619	MOD:00696	Y1021
UNIPROT:Q92835	MOD:00696	Y1022
UNIPROT:P04626	MOD:00696	Y1023
UNIPROT:P04626	MOD:00696	Y1023
UNIPROT:P04626	MOD:00696	Y1023
UNIPROT:Q15303	MOD:00696	Y1056
UNIPROT:Q15303	MOD:00696	Y1056
UNIPROT:P35546	MOD:00696	Y1063
UNIPROT:P00533	MOD:00696	Y1069
UNIPROT:P00533	MOD:00696	Y1092
UNIPROT:P20963	MOD:00696	Y111;Y123
UNIPROT:P20963	MOD:00696	Y111;Y123
UNIPROT:P00533	MOD:00696	Y1110
UNIPROT:P00533	MOD:00696	Y1125
UNIPROT:Q13094	MOD:00696	Y113
UNIPROT:P48356	MOD:00696	Y1138
UNIPROT:P04626	MOD:00696	Y1139
UNIPROT:P04626	MOD:00696	Y1139
UNIPROT:P04626	MOD:00696	Y1139
UNIPROT:P32004	MOD:00696	Y1176
UNIPROT:P32004	MOD:00696	Y1176
UNIPROT:P00533	MOD:00696	Y1197
UNIPROT:P21860	MOD:00696	Y1262
UNIPROT:P21860	MOD:00696	Y1276
UNIPROT:P21860	MOD:00696	Y1276
UNIPROT:P21860	MOD:00696	Y1276
UNIPROT:Q13094	MOD:00696	Y128
UNIPROT:P21860	MOD:00696	Y1289
UNIPROT:P21860	MOD:00696	Y1328
UNIPROT:P21860	MOD:00696	Y1328
UNIPROT:P21860	MOD:00696	Y1328
UNIPROT:P21860	MOD:00696	Y1328
UNIPROT:P21860	MOD:00696	Y1328
UNIPROT:P21860	MOD:00696	Y1328
UNIPROT:P08581	MOD:00696	Y1356
UNIPROT:P20963	MOD:00696	Y142;Y153
UNIPROT:P20963	MOD:00696	Y142;Y153
UNIPROT:Q13094	MOD:00696	Y145
UNIPROT:Q60787	MOD:00696	Y145
UNIPROT:Q9Y5X1	MOD:00696	Y154;T159;S174;S175;S176;Y177;S181;S183
UNIPROT:P16144	MOD:00696	Y1596
UNIPROT:P09693	MOD:00696	Y160;Y171
UNIPROT:P09693	MOD:00696	Y160;Y171
UNIPROT:O43561	MOD:00696	Y161
UNIPROT:P05627	MOD:00696	Y170
UNIPROT:P15498	MOD:00696	Y174
UNIPROT:O54957	MOD:00696	Y175
UNIPROT:A9UF02	MOD:00696	Y177
UNIPROT:P11911	MOD:00696	Y182;Y193
UNIPROT:P11911	MOD:00696	Y182;Y193
UNIPROT:P97318	MOD:00696	Y185
UNIPROT:P97318	MOD:00696	Y185
UNIPROT:P07766	MOD:00696	Y188
UNIPROT:P07766	MOD:00696	Y188;Y199
UNIPROT:P07766	MOD:00696	Y188;Y199
UNIPROT:P07766	MOD:00696	Y188;Y199
UNIPROT:O54957	MOD:00696	Y195
UNIPROT:Q8WU20	MOD:00696	Y196
UNIPROT:P97318	MOD:00696	Y198
UNIPROT:P97318	MOD:00696	Y198
UNIPROT:P81605	MOD:00696	Y20
UNIPROT:O43561	MOD:00696	Y200
UNIPROT:P09793	MOD:00696	Y201
UNIPROT:P09793	MOD:00696	Y201
UNIPROT:Q99704	MOD:00696	Y203
UNIPROT:O43561	MOD:00696	Y220
UNIPROT:O75553	MOD:00696	Y220
UNIPROT:P97318	MOD:00696	Y220
UNIPROT:P97318	MOD:00696	Y220
UNIPROT:P97318	MOD:00696	Y220
UNIPROT:P97318	MOD:00696	Y232
UNIPROT:P97318	MOD:00696	Y232
UNIPROT:P97318	MOD:00696	Y232
UNIPROT:P97318	MOD:00696	Y232
UNIPROT:O54957	MOD:00696	Y235
UNIPROT:P63245	MOD:00696	Y246
UNIPROT:P03077	MOD:00696	Y250
UNIPROT:O00401	MOD:00696	Y256
UNIPROT:Q13291	MOD:00696	Y281
UNIPROT:Q13291	MOD:00696	Y281
UNIPROT:Q13291	MOD:00696	Y281
UNIPROT:P12318	MOD:00696	Y288;Y304
UNIPROT:P12318	MOD:00696	Y288;Y304
UNIPROT:P42768	MOD:00696	Y291
UNIPROT:P31994	MOD:00696	Y292
UNIPROT:P43403	MOD:00696	Y292
UNIPROT:Q8WU20	MOD:00696	Y306
UNIPROT:P18827	MOD:00696	Y309
UNIPROT:P43405	MOD:00696	Y323
UNIPROT:Q13291	MOD:00696	Y327
UNIPROT:Q8WU20	MOD:00696	Y349
UNIPROT:O43613	MOD:00696	Y358
UNIPROT:O43613	MOD:00696	Y358
UNIPROT:P56945	MOD:00696	Y362
UNIPROT:P14784	MOD:00696	Y364
UNIPROT:P14784	MOD:00696	Y364
UNIPROT:P19235	MOD:00696	Y368
UNIPROT:O15530	MOD:00696	Y376
UNIPROT:Q92918	MOD:00696	Y381
UNIPROT:Q8WU20	MOD:00696	Y392
UNIPROT:Q05397	MOD:00696	Y397
UNIPROT:Q05397	MOD:00696	Y397
UNIPROT:P43630	MOD:00696	Y398
UNIPROT:O60496	MOD:00696	Y402
UNIPROT:Q14289	MOD:00696	Y402
UNIPROT:P14784	MOD:00696	Y418
UNIPROT:P19235	MOD:00696	Y426
UNIPROT:P29353	MOD:00696	Y427
UNIPROT:P10912	MOD:00696	Y436
UNIPROT:Q8WU20	MOD:00696	Y436
UNIPROT:Q13480	MOD:00696	Y447
UNIPROT:Q99704	MOD:00696	Y449
UNIPROT:Q07954	MOD:00696	Y4507
UNIPROT:P15260	MOD:00696	Y457
UNIPROT:P17181	MOD:00696	Y466
UNIPROT:Q8WU20	MOD:00696	Y471
UNIPROT:Q13480	MOD:00696	Y472
UNIPROT:P17181	MOD:00696	Y481
UNIPROT:P04629	MOD:00696	Y496
UNIPROT:P24394	MOD:00696	Y497
UNIPROT:P19235	MOD:00696	Y504
UNIPROT:P12931	MOD:00696	Y530
UNIPROT:P14784	MOD:00696	Y536
UNIPROT:P14784	MOD:00696	Y536
UNIPROT:O43597	MOD:00696	Y55
UNIPROT:Q61006	MOD:00696	Y553
UNIPROT:P24394	MOD:00696	Y575
UNIPROT:P10912	MOD:00696	Y595
UNIPROT:P29320	MOD:00696	Y602
UNIPROT:P24394	MOD:00696	Y603
UNIPROT:P54763	MOD:00696	Y604
UNIPROT:P54763	MOD:00696	Y610
UNIPROT:P24394	MOD:00696	Y631
UNIPROT:O70161	MOD:00696	Y644
UNIPROT:P30273	MOD:00696	Y65;Y76
UNIPROT:P30273	MOD:00696	Y65;Y76
UNIPROT:P42229	MOD:00696	Y694
UNIPROT:P24394	MOD:00696	Y713
UNIPROT:P24394	MOD:00696	Y713
UNIPROT:P24394	MOD:00696	Y713
UNIPROT:P24394	MOD:00696	Y713
UNIPROT:P20963	MOD:00696	Y72;Y83
UNIPROT:P20963	MOD:00696	Y72;Y83
UNIPROT:P16234	MOD:00696	Y720
UNIPROT:Q16620	MOD:00696	Y727
UNIPROT:P09619	MOD:00696	Y751
UNIPROT:Q99062	MOD:00696	Y752
UNIPROT:P05067	MOD:00696	Y757
UNIPROT:P05067	MOD:00696	Y757
UNIPROT:Q00560	MOD:00696	Y757
UNIPROT:P05067	MOD:00696	Y757;T743
UNIPROT:P30273	MOD:00696	Y76
UNIPROT:P05106	MOD:00696	Y773
UNIPROT:P05106	MOD:00696	Y773
UNIPROT:P05106	MOD:00696	Y773
UNIPROT:P22681	MOD:00696	Y774
UNIPROT:P05106	MOD:00696	Y785
UNIPROT:P05106	MOD:00696	Y785
UNIPROT:P05106	MOD:00696	Y785
UNIPROT:P05106	MOD:00696	Y785;Y773
UNIPROT:P04629	MOD:00696	Y791
UNIPROT:P04629	MOD:00696	Y791
UNIPROT:O60674	MOD:00696	Y813
UNIPROT:Q62120	MOD:00696	Y813
UNIPROT:O43613	MOD:00696	Y83
UNIPROT:O43613	MOD:00696	Y83
UNIPROT:P21860	MOD:00696	Y868
UNIPROT:Q14118	MOD:00696	Y892
UNIPROT:Q14118	MOD:00696	Y892
UNIPROT:Q14118	MOD:00696	Y892
UNIPROT:Q14118	MOD:00696	Y892
UNIPROT:P35570	MOD:00696	Y895
UNIPROT:Q92835	MOD:00696	Y915
UNIPROT:P07949	MOD:00696	Y981
UNIPROT:P06213	MOD:00696	Y999

## Sheet: C_list_of_NLS-NES_for_rescue
protein_accession	start	end	sequence
Q9Z2A0	382	391	LLSQFGFMQV
Q9Z0Z7	119	139	IPYSINMNVFLPDITHLRTGL
Q9YZN9	76	85	LEKAMTTLKL
Q9Y8G3	434	468	LSDRSQWVFDGWNLVLPSVGAAIKIVVHGQFEEPQ
Q9Y8G3	469	509	NKRLLRSFDRTLLILPGGSTGILIINDLLVIRSFAGSLGWL
Q9Y572	255	264	LEGLKELMQL
Q9Y572	344	354	MVSEWLNKLNL
Q9Y3M2	21	29	LSNLHSLDR
Q9Y2W2	633	641	FMKEMEGLL
Q9WVH5	368	377	MENLLNLNL
Q9WTZ9	94	99	LRELQL
Q9W639	137	146	GIDLSGLTLQ
Q9UQL6	1081	1122	VSAMALLSV
Q9UNH5	355	364	ILSGLDDMSI
Q9UMX3	70	78	LLRLGDELE
Q9UK80	134	152	LGAALSRLALRPEPPTLR
Q9UDY8	369	376	LTNLLRQL
Q9UDY8	474	480	IPILDAL
Q9R1A8	237	247	LANVNLMLELL
Q9QY16	61	74	LAANSLLNKLIRQS
Q9QUS1	244	253	FQYEFLELII
Q9PWE8	152	160	LVSFQKLKL
Q9LMK7	171	190	DTAGLLEKLTVEETKTEEKT
Q9JJT9	120	129	VATELGILGM
Q9I959	45	57	LLSQDLEPLALSD
Q9HC62	317	332	LEPDLSEEVSARLRLG
Q9HBL8	272	278	IELTLRL
Q9H9S0	125	134	MQELSNILNL
Q9GZX7	190	198	RDAFRTLGL
Q9EPW1	142	152	LSDDELKHLIL
Q9EPW1	361	369	LAYLPQELL
Q9BZL6	156	168	GEMLFGLVRQGLK
Q9BZB8	95	104	LCLGLQSLSL
Q9BZB8	198	207	LSDLISSLRI
Q9BY84	380	385	LSGLHL
Q9BRK4	631	642	LEQELQQLSLEL
Q99MU3	128	137	LCSHFRELSI
Q99AM3	551	560	MVPLVIKLRL
Q997F2	174	192	LVHLENKLSTTGLNPTAVP
Q99704	348	359	LLKAKLTDPKED
Q99612	1	16	MDVLPMCSIFQELQIV
Q99152	37	46	IAGITITLSL
Q96T21	634	657	SQMLSKEVDACVTDLLKELVRFQD
Q96T21	756	770	QDQFHKMVELTVAAR
Q96JZ2	199	211	TRQKLWRSLKMLP
Q96AP0	271	282	LVCLAESCLTLE
Q95168	305	313	LRLGSQIFI
Q95168	719	728	LFGPIADIAL
Q95168	728	738	LEKLANELPDL
Q92688	109	120	LKKLECLKSLDL
Q91UL8	128	141	LTELEISSIFSHCC
Q8VIP2	5	14	LADLSVNLQV
Q8VIP2	86	95	LTRLFECLSL
Q8NFU5	170	179	LMEEIGFLVL
Q8N720	95	109	RLERLQEILRKFLYL
Q8N108	7	16	FTDCLWTLFL
Q8K3Y6	284	291	LEDVSVDV
Q8IXJ6	41	51	LRNLFSQTLSL
Q8BMI0	194	201	LHLVGVNV
Q86TB9	86	95	LAERLSKMVI
Q83414	82	91	MTKKFGTLTI
Q82233	81	94	ALSAQLYSSLSLDS
Q75R42	189	198	LRDALKLLGF
Q6VGU3	383	392	LCNLVSYLGI
Q6UB99	2415	2424	LAAIVDAIKL
Q6NXT1	282	292	DLLASFTSLSL
Q68SB1	4	14	INQMFSVQLSL
Q67684	148	156	LLPSLLNTL
Q62074	250	255	LQDFDL
Q61699	607	617	LGRDLLNMYIE
Q60795	545	554	LKRRLSTLYL
Q5GLC3	145	165	MKTMMETMKLMMEKVDLLYAS
Q5EBH1	372	379	LQNFLTIL
Q2KRZ1	83	92	MVLTREELVI
Q24167	92	101	FMELSAALPL
Q24167	115	124	MRITIAFLKI
Q18PE1	240	249	QLEKRLSLLS
Q16665	616	658	MEDIKILI
Q16254	65	70	LEGIGL
Q16254	97	98	LI
Q16236	175	186	LLSIPELQCLNI
Q16236	537	546	LKKQLSTLYL
Q15797	406	414	LTKMCTIRM
Q15172	451	469	REELWKKLEELKLKKALEK
Q14994	160	210	INTFMVLQV
Q14872	336	344	LCLSDLSLL
Q14678	613	622	LTLLKTNLNL
Q14674	1651	1681	LQEMPGDVPL
Q14653	136	150	QEDILDELLGNMVLA
Q14494	251	260	LSLEECLRLL
Q14145	272	312	LVKIFEELTL
Q14140	238	243	LTDLTL
Q13642	255	265	LPLTLFPSANL
Q13485	143	148	LSGLTL
Q13043	365	370	LGTMVI
Q13043	439	444	WTVEDL
Q12824	266	276	LNIHVGNISLV
Q12315	350	358	ALPLGKLTL
Q09728	349	358	LAALNHISAL
Q06787	425	441	KEVDQLRLERLQIDEQL
Q06142	1	77	ILAALTL
Q05917	229	248	RQSLAQELGLNESQIKIWFQ
Q05116	33	45	LQKKLEELELDEQ
Q05116	33	45	LQKKLEELELDEQ
Q04584	319	335	LTMKEVEELELLTQKLM
Q04377	660	747	LVDSLHDLTI
Q04360	218	227	PVSKITFVTL
Q04360	227	236	LPSPLASLTL
Q04206	436	445	LSEALLQLQF
Q02880	1039	1049	ILKEFFDLRLS
Q02085	132	143	LGQLPKQLARLS
Q01663	515	533	ESFDIDDLCSKLKNKAKCS
Q01658	71	80	VIQALESLGF
Q01354	299	310	LEELCAARRLSL
Q00987	188	202	SISLSFDESLALCVI
Q00987	188	202	SISLSFDESLALCVI
P97318	152	160	LDLRDLFQL
P97318	462	469	FDISQLNL
P78545	102	112	LCNCALEELRL
P78545	275	284	LWEFIRDILI
P67775	149	158	LFDYLPLTAL
P61925	38	47	LALKLAGLDI
P61925	38	47	LALKLAGLDI
P61023	138	147	VLRMMVGVNI
P61023	176	185	FVKVLEKVDV
P60228	1	20	MAEYDLTTRIAHFLDRHLVF
P60010	170	181	SLPHAILRIDLA
P60010	211	222	DIKEKLCYVALD
P59636	47	55	LRLGSQLSL
P56524	1044	1069	EAQTCENEEAETVTAMASLSVGVKPA
P56524	1044	1069	EAQTCENEEAETVTAMASLSVGVKPA
P54824	1	164	LIPLLERLDL
P53686	306	317	LEIVHDLENLSL
P51587	1383	1393	DLSDLTFLEVA
P50616	2	14	QLEIQVALNFIIS
P49138	331	354	DKERWEDVKEEMTSALATMRVDYE
P47973	1	101	LSAIYESL
P46934	301	307	LNARLTI
P46527	32	45	LFGPVDHEELTRDL
P46527	32	45	LFGPVDHEELTRDL
P43487	178	195	EKVAEKLEALSVKEETKE
P43487	178	195	EKVAEKLEALSVKEETKE
P42858	2397	2406	IIISLARLPL
P42656	222	226	IMQLL
P42566	766	896	LELAIALSKSEI
P42345	535	547	IQDGLLKMLSLVL
P42345	975	984	ITFIFKSLGL
P42345	1281	1289	LEWLRRLSL
P42224	197	205	LLLKKMYLM
P41152	328	351	EDLVVKTPEWGEELQDLVDQLGFL
P40427	209	218	IHKKFSSIQM
P39723	418	429	LEKQINDLQIDK
P38936	68	78	VRGLGLPKLYL
P38936	102	119	LQGTAEEDHVDLSLSCTL
P38861	445	456	DYELFLQELEED
P38861	445	456	DYELFLQELEED
P38861	492	503	NIDELLDELDEM
P38861	492	503	NIDELLDELDEM
P38483	173	182	LWVRLYVLEL
P38398	22	30	LECPICLEL
P38398	81	99	QLVEELLKIICAFQLDTGL
P36328	521	530	VRFFGLDLDS
P35869	55	75	PFPQDVINKLDKLSVLRLSVS
P35232	257	270	ITYLPAGQSVLLQL
P34758	851	857	LGNLQSL
P34694	321	339	QPDASKADPLPVLENLTLK
P34078	169	178	LREVLEALED
P31749	272	284	YRDLKLENLMLDK
P30309	47	57	LTPVTDLAVGF
P30309	342	349	LSLCDVDI
P30291	175	184	PHKTFRKLRL
P30022	204	216	LDRMLKSAAIRIL
P30021	485	495	LSAYLTLFVAL
P28289	127	136	ELCDIAAILG
P27987	134	143	LQRELQNVQV
P25963	22	72	MVKELQEIRL
P25054	68	77	LLERLKELNL
P25054	165	174	LTKRIDSLPL
P24937	67	76	LRDKLKEQNF
P24937	233	241	LNSIVGLGV
P24346	16	21	FAGLDL
P24097	109	121	IQQLEDLVRHMSL
P23528	11	20	VIKVFNDMKV
P22363	49	58	LPEDMKRLHL
P22149	99	102	LIHL
P21952	367	376	ITGLADSLQL
P21935	177	256	LLIDL
P20651	423	433	LREESESVLTL
P20067	91	102	VIDYIRDLQLEL
P20067	91	102	VIDYIRDLQLEL
P19880	616	620	VDGLC
P19508	41	60	PRELIFQVWRRSWEYWHDEM
P17861	186	208	ISPWILAVLTLQIQSLISCWAFW
P16800	55	64	CILCQLLLLY
P16727	228	237	LSLNLFALRI
P16727	359	366	LTLSSLTL
P16110	241	256	NLREISQLGISGDITL
P15682	248	274	PGNAEFEDLIFLARSALILRGSVAHKS
P15336	405	413	VAQLKQLLL
P15336	1	7	MKFKLHV
P14635	141	153	DLCQAFSDVILAV
P14373	204	209	LEELDL
P13350	76	125	LKVIEENVCPKPAQVEPSSPSPMETSGCLPDELCQAFSDVLIHVKDVDAD
P13199	154	170	SILPKSGEPKLFLPVPS
P12272	162	172	LSDTSTTSLEL
P11745	316	333	EKGNLPELEKLEINGNRL
P11745	329	357	NGNRLDEDSDALDLLQSKFDDLEVDDFEE
P11484	575	588	EAALSDALAALQIE
P11388	1017	1028	DILRDFFELRLK
P11388	1017	1028	DILRDFFELRLK
P11388	1054	1066	FILEKIDGKIIIE
P11142	394	401	LDVTPLSL
P10688	164	177	ELKDFLKELNIQVD
P10238	5	17	IDMLIDLGLDLSD
P0CA03	1	10	ALTVEELGLS
P0CA03	139	148	IDSIQTVQQM
P0C686	89	100	LPKVLHKRTLGL
P08353	128	137	LPPRLALRLR
P08014	14	19	MKKMAI
P07355	1	30	MSTVHEILCKLSLEGDHSTPPSAYGSVKAY
P06748	42	49	LSLRTVSL
P06748	94	102	ITPPVVLRL
P06748	94	102	ITPPVVLRL
P06748	94	102	ITPPVVLRL
P05865	75	83	LPPLERLTL
P05865	75	83	LPPLERLTL
P05230	145	152	ILFLPLPV
P04807	23	33	LMQQIENFEKI
P04807	310	318	LGEILRLAL
P04637	339	352	EMFRELNEALELKD
P04637	339	352	EMFRELNEALELKD
P04637	339	352	EMFRELNEALELKD
P04406	259	271	KKVVKQASEGPLK
P03508	16	21	MSKMQL
P03494	138	147	FDRLETLILL
P03419	194	206	IIPYSGLLLVITV
P03409	189	202	KRIEELLYKISLTT
P03372	444	456	EFVCLKSIILLNS
P03322	216	232	GPALTDWARVREELAST
P03255	70	80	VMLAVQEGIDL
P03243	83	93	LYPELRRILTI
P03116	409	418	LITFINALKL
P03001	347	366	NKPSGTETNGSLVLDKLTIQ
P03001	347	366	NKPSGTETNGSLVLDKLTIQ
P02554	41	50	DLQLERINVY
P00520	1078	1096	EAINKLESNLRELQICPAT
O95613	245	254	LELEALRLSL
O95613	1158	1168	LQDALRRLLGL
O95613	1169	1179	FGETLRAAVTL
O95613	1540	1548	LDEFNELAI
O95613	1745	1755	VIEKLQHELSL
O94916	1	19	MPSDFISLLSADLDLESPK
O92398	100	112	LIMKSKLPYAVEL
O75398	453	476	WLYLEEMVNSLLNTAQQLKTLFEQ
O70201	89	98	VKKQMEELTV
O70201	89	98	VKKQMEELTV
O60729	393	402	LLSGVDDISI
O60716	835	851	ESLEEELDVLVLDDEGG
O54943	382	469	LTEQIHRLLM
O43524	369	378	LTDMAGTMNL
O43524	386	396	LMDDLLDNITL
O43196	802	811	LVDKFMKLDL
O42250	37	45	FAITDLLGL
O35973	485	498	DIQELSEQIHRLLL
O35864	233	242	LDRKLLELLW
O15519	439	446	LLDLHIEL
O15392	84	109	CAFLSVKKQFEELTLGEFLKLDRERA
O15392	119	142	NKKKEFEETAEKVRRAIEQLAAMD
O15392	89	98	VKKQFEELTL
O15350	364	382	NFEILMKLKESLELMELVP
O15265	341	352	FDPDIHCGVIDL
O14746	831	1132	LFGVLRL
O08560	362	370	LSTLDQLRL
O00401	225	235	LNNLDPELKNL
O00311	458	467	LRKLCERLRG
O00311	545	554	LLDKLLDLNP
O00221	486	491	FDDLKI
C8ZJE1	20	28	LRNVQRLAL
C8ZJE1	297	305	LVQLDKLQL
C8ZJE1	297	305	LVQLDKLQL
Q9Y3M2	76	80	RLRRR
Q9Y3M2	123	126	RKRK
Q9UMY1	1	10	MVQLRPRASR
Q9UMY1	95	112	KEKRKRREELFIEQKKRK
Q9UMY1	242	257	KRFKRRWMVRKMKTKK
Q9UJU2	374	382	KKKKRKREK
Q9UBT2	610	626	RKRKLDEKENLSAKRSR
Q9UBE0	192	210	PDTKRAKLDSSETTMVKKK
Q9NRQ2	273	280	GSIIRKWN
Q9H6Z4	117	125	PPVKRERTS
Q9H6P5	197	220	KRNKRKLELAERVDTDFMQLKKRR
Q9BWC9	151	164	RRRQKQKGGASRRR
Q9BQA1	49	119	LSGRCWAGSLWLFKDPCAAPNEGFCSAGVQTEAGVADLTWVGERGILVASDSGAVELWELDENETLIVSKF
Q9BQA1	144	197	SKDICIKVWDLAQQVVLSSYRAHAAQVTCVAASPHKDSVFLSCSEDNRILLWDT
Q9BQA1	220	274	WHPQQSEVFVFGDENGTVSLVDTKSTSCVLSSAVHSQCVTGLVFSPHSVPFLASL
Q99383	522	534	YNRRNNGYHPYNR
Q96PU8	324	330	RVHPYQR
Q96EZ8	66	69	LAKS
Q969P5	280	295	RKRLILSDKGQLDWKK
Q969P5	62	67	KKRKKD
Q961C4	347	353	PKRKKKR
Q95RU8	334	345	PAPKRGRGRARK
Q95RU8	366	378	GEKKPGRKRKLPD
Q95RU8	407	419	VKRMRRSVRLGNR
Q95RU8	461	472	KTPPKKRGRKAK
Q92835	327	330	IKKS
Q92835	547	550	EKKL
Q8VIP2	158	190	RKPEAVVLEGNYWKRRIEVVMREYHKWRIYYKK
Q7Z5L9	354	361	ARKRKPSP
Q71BY7	239	243	KRPRP
Q66012	1	22	MMVRKGAATKAPQQPKPKAQQQ
Q66012	22	33	QPGGRRRRRGRS
Q5TAQ9	114	122	PRRRVQRKR
Q4JQW5	302	347	RRRELGLPLVRCGLVEENKSPLVQQPSFSVHLPRSVGFLTHHIKRK
Q3E792	11	36	AKAAAALAGGKKSKKKWSKKSMKDRA
Q3E792	87	95	GIIKPISKH
Q16621	166	172	GRRRSEY
Q16621	271	285	RRRGKNKVAAQNCRK
Q14693	153	161	KKRRKRRRK
Q14118	776	782	RKKRKGK
Q13501	186	189	RKVK
Q13501	264	267	KRSR
Q10155	208	211	KKRK
Q09161	3	20	RRRHSDENDGGQPHKRRK
Q08032	209	228	KRGNSSIGPNDLSKRKQRKK
Q05066	61	77	KRPMNAFIVWSRDQRRK
Q04206	296	312	HRIEEKRKRTYETFKSI
Q04095	1487	1514	TPIQKHWRPTVLTEGPPVKIRIETGEWE
Q03052	337	344	GRKRKKRT
Q02555	461	466	KNKKRK
P89216	179	193	KRLQENPPKNPKTKK
P61978	21	37	KRPAEDMEEEQAFKRSR
P61830	10	28	KSTGGKAPRKQLASKAARK
P61244	149	156	PQSRKKLR
P61073	90	170	TLPFWAVDAVANWYFGNFLCKAVHVIYTVNLYSSVLILAFISLDRYLAIVHATNSQRPRKLLAEKVVYVGVWIPALLLTIP
P54132	1334	1350	RKRKKMPASQRSKRRKT
P53968	394	422	IINGRKLKLKKSRRRSSQTSNNSFTSRRS
P53968	612	615	RKRH
P53853	257	264	PSSKKRKV
P52945	197	203	RRMKWKK
P52701	246	249	KKRR
P52701	298	302	RKRKR
P52701	311	313	KRK
P48436	106	122	KRPMNAFMVWAQAARRK
P45448	169	204	DVGMKLEAVRADRMRGGRNKFGPMYKRDRALKQQKK
P45448	117	168	YHYGLLTCESCKGFFKRTVQNQKRYTCIENQNCQIDKTQRKRCPYCRFKKCI
P42858	1182	1188	RRKGKEK
P40971	190	250	LNPKNKKRRTSNAQRVKEFRKHSTSLDNDHNNARKRQHSSCKAEKKKKVRQNLSEDTTDPK
P40963	19	35	KKNGGKGKNKPSAKIKK
P40327	11	15	KKKKK
P40327	33	37	RKKRK
P38994	347	364	KKMRQSLLHKREMKRKRK
P38792	122	151	KRWKVDIGGKQHAVLMLGSVNLPGGILRRK
P38634	77	89	PQRSPFPKSSVKR
P38398	503	508	KRKRRP
P38257	244	263	KRVYNKGEDEQEHLPKGKKR
P36915	1	25	MPRKKPFSVKQKKKQLQDKRERKRG
P36402	344	352	KKKRRSREK
P32944	304	310	KKIKRAR
P32917	49	66	KKWTEKLARFQRSSAKKK
P32565	811	832	KARAKKTKKEKGPNEEEKKKEH
P32521	1024	1040	KKRMKEKLAKFDKNRRN
P32521	1145	1161	KRLQEELKRLKLKKKAD
P32505	216	230	KNRRGGRGGNRGGRN
P32361	645	657	RKRGSRGGKKGRK
P32354	435	451	KKSTALSRELGKIMRRR
P32354	512	527	KKKTVINDLLHYKKEK
P32320	4	27	KRPACTLKPECVQQLLVCSQEAKK
P31943	205	213	QRPGPYDRP
P31378	14	17	RKRP
P31378	31	37	PEKRTKI
P30052	145	161	RKQVSSHIQVLARRKLR
P29846	58	71	PRGRRQPIPKARQP
P27895	994	1000	RKMLKIE
P27540	39	61	RAIKRRPGLDFDDDGEGNSKFLR
P26664	2326	2334	PPRKKRTVV
P26664	38	43	PRRGPR
P26367	206	212	LKRKLQR
P25374	312	316	RRRPR
P25302	371	376	KKRRKK
P24869	183	200	KKRPISTIVEQELPKKFK
P24583	810	813	KKRA
P24279	766	772	PKKRQRV
P24276	417	427	KKEKEEKKRRK
P23748	31	33	KKK
P23204	71	100	TLSPASSPSSVSCPVIPASTDESPGSALNI
P23204	127	187	RRTIRLKLVYDKCDRSCKIQKKNRNKCQYCRFHKCLSVGMSHNAIRFGRMPRSEKAKLKAE
P22216	785	807	KRIHSVSLSQSQIDPSKKVKRAK
P22149	202	207	KPKKKR
P22149	332	335	SKRP
P22149	352	355	RKPK
P21827	3	23	KRTVATNGDASGAHRAKKMSK
P21268	11	30	KKIHTPPSGDRDAERSPPKK
P21268	38	48	KVFRKTPEFKK
P19880	5	59	TAKRSLDVVSPGSLAEFEGSKSRHDEIENEHRRTGTRDGEDSEQPKKKGSKTSKK
P19838	360	365	QRKRQK
P18494	388	394	PIRSRKK
P17883	306	315	IKYFKKFPKD
P17706	350	381	RKRIREDRKATTAQKVQQMKQRLNENERKRKR
P15172	101	113	CKRKTTNADRRKA
P15172	125	135	VNEAFETLKRC
P14164	624	628	SKRQH
P14126	3	11	HRKYEAPRH
P13365	559	580	KKRSTSSVDCDFNDSSNLKKTR
P12956	539	556	KVTKRKHDNEGSGSKRPK
P12272	103	130	YLTQETNKVETYKEQPLKTPGKKKKGKP
P11473	49	55	RRSMKRK
P11388	661	677	RKEWLTNFMEDRRQRKL
P11388	1275	1291	KKQTTLAFKPIKKGKKR
P11171	648	655	KKKRERLD
P10827	129	137	SKRVAKRKL
P10242	521	528	PLLKKIKQ
P10187	190	194	RKPRK
P0CY09	141	159	VRILESWFAKNIENPYLDT
P0CY08	1	13	MNKIPIKDLLNPQ
P0C798	22	36	RRERSGSPRPRKIPR
P0C798	29	36	PRPRKIPR
P0C798	181	193	PPRIYPQLPSAPT
P0C205	1	18	MPKTRRRPRRSQRKRPPT
P0C1Z6	68	75	RGRRRRQR
P0C0W1	21	29	GKRQVLIRP
P09959	157	169	ELGSPLKKLKIDT
P09884	25	41	KKSKKGRQEALERLKKA
P09651	318	332	YNNQSSNFGPMKGGN
P09651	320	357	NQSSNFGPMKGGNFGGRSSGPYGGGGQYFAKPRNQGGY
P09211	195	208	ASPEYVNLPINGNG
P09119	27	33	PLKRKKL
P08476	259	272	KKKKKEEEGEGKKK
P08153	636	655	KKYENVVIKRSPRKRGRPRK
P07884	408	424	KRNTRQADFEKWKINKK
P06827	3	13	SQGTKRSYEQM
P06827	6	13	TKRSYEQM
P06454	89	106	KRAAEDDEDDDVDTKKQK
P05412	258	274	KRMRNRIAASKCRKRKL
P04637	316	322	PQPKKKP
P04618	35	46	RQARRNRRRRWR
P04608	49	57	RKKRRQRRR
P04456	1	42	MAPSAKATAAKKAVVKGTNGKKALKVRTSATFRLPKTLKLAR
P04386	15	23	RLKKLKCSK
P04296	1170	1188	RKRAFHGDDPFGEGPPDKK
P04198	345	352	PPQKKIKS
P04150	479	495	RKCLQAGMNLEARKTKK
P03366	1370	1378	KELQKQITK
P03347	25	33	GKKKYKLKH
P03347	26	32	KKKYKLK
P03347	110	116	KSKKKAQ
P03217	250	262	YKRPCKRSFIRFI
P03217	294	306	LKDVRKRKLGPGH
P03096	308	319	EEDGPQKKKRRL
P03093	317	323	PNKKKRK
P03087	2	9	APTKRKGS
P03073	189	195	VSRKRPR
P03073	280	286	PKKARED
P03070	126	132	PKKKRKV
P03069	231	246	KRARNTEAARRSRARK
P02407	2	7	GRVRTK
P02406	7	13	KTRKHRG
P02406	24	30	KHRKHPG
P02309	4	21	RGKGGKGLGKGGAKRHRK
P02294	30	36	GKKRSKV
P01106	320	328	PAAKRVKLD
P01100	143	159	RRERNKMAAAKCRNRRR
O95478	1	52	MPQNEYIELHRKRYGYRLDYHEKKRKKESREAHERSKKAKKMIGLKAKLYHK
O95478	131	154	EVLKVIRTGKRKKKAWKRMVTKVC
O94988	964	970	RIRKKLR
O82155	61	88	KNCRRYWTKGGALRNIPVGGGTRKSNKR
O61220	841	856	KKMIEEKKAVLKRKMK
O60832	467	475	KKEKKKSKK
O43252	9	12	KKVK
O43196	406	409	KKRR
O15519	435	472	RKRPLLDLHIELNGYMYDWNSRVSAKEKYYVWLQHTLR
F6TKT8	657	781	VVKKTEPPIKLSPATPSRKRSVAVSDEEEVEEEAERRKERCKRGRFVVKEEKKDSNELSDSAGEEDSADLKRAQKDKGLHVEVRVNREWYTGRVTAVEVGKHVVRWKVKFDYVPTDTTPRDRWVE
Q13352-2	2	10	PVKRSLKLD
Q14207	1059	1070	CHRRVLCFDSTT
Q7Z2Z1	911	920	KVRRNLFNQE
O43303	583	593	KVKRRLDLDID
Q14493	94	103	RYKRKLLIND
P30291	177	187	KTFRKLRLFDT
Q9BY12	196	207	NARRSLNFGGST
O75179	1927	1938	FPVRPLSPARAT
P30304	9	18	HRRRLLFACS
P38936	16	26	KACRRLFGPVD
P28749	655	664	SAKRRLFGED
Q13352	2	10	PVKRSLKLD
P39880	1298	1307	RIRRELFIEE
P04637	378	388	SRHKKLMFKTE
P46527	27	37	SACRNLFGPVD
Q08999	677	687	TTRRRLFVEND
Q14209	84	92	PAKRKLDLE
P49918	28	38	SACRSLFGPVD
O00716	131	141	PAKRRLELGES
Q99741	91	99	LKGRRLVFD
Q01094	87	97	PVKRRLDLETD
P06400	870	880	KPLKKLRFDIE
P30291	50	56	GEDSAFQ
P01116-2	185	188	CVIM
P01116	186	189	CIIM
P01111	186	189	CVVM
P01112	186	189	CVLS
P20700	583	586	CAIM
Q12983	82	86	SWVEL
Q92558	326	332	PPPPPLP
P50552	204	210	PPPAPPL
P36507	6	14	KPVLPALTI
Q9NS56	716	722	YESSYRR
P36956	421	427	VEDTLTP
P36956	483	489	LDRSRLA
Q9H0H5	167	173	WDSSLVK
Q9H0H5	154	160	SDISFDK
Q99640	492	498	FEDTLDP
Q99640	432	438	DDDSLGP
Q99640	423	429	LDSSLSS
Q96BK5	314	320	LEETLVK
Q8NHV4	423	429	SDESIGK
Q8NHV4	393	399	QDFSSFD
P30307	195	201	MEFSLKD
Q2M2Z5	376	382	SDLTISI
O14920	747	753	EEHSCLE
O14920	737	743	LDWSWLQ
O14920	730	736	QDQSFTA
Q08050-2	712	718	MNDSLSK
Q08050	736	742	LDISFPG
P42695	1421	1427	SDVTFGA
P51587	190	196	PDMSWSS
O00401	467	475	IVGALMEVM
P16333	67	75	IVKNLKDTL
P42768	466	474	LVGALMHVM
Q9Y490	608	626	LLQAAKGLAGAVSELLRSA
Q9BQB4	114	126	LLPNAIGRGKWWR
O94907	37	43	LNSNAIK
P35236	38	50	LQERRGSNVALML
P15822	1422	1437	LERRRGPLVRQISLNI
Q15256	333	345	LQERRGSNVSLTL
P54829	239	251	LQERRGSNVSLTL
Q6PJF5	19	31	LQSRKPPNLSITI
Q96CC6	12	24	LQRKKPPWLKLDI
Q13191	491	499	KPQPDPLQI
Q96PN7	655	663	RHRPEPLFI
Q6PJG2	603	611	RPRPEPLII
Q13480	527	536	RKVKPAPLEI
P43146	1146	1155	KDLRPPDLWI
O43497	1033	1041	KSLLPPLII
P45985	41	48	RKALKLNF
Q9ULG1	1320	1329	KEGVNLVIPF
Q9UGJ0	30	37	RRSLRVHI
Q8WWW8	366	374	RDKRLSLNL
Q8NEZ4	1201	1208	KPKLKLKI
Q86VZ6	79	88	KIQPKLSLTL
Q6VAB6	333	341	KSKPLNLKI
Q63HK5	323	330	KASLELEL
Q01432	82	90	RSQSLSLQM
P57682	90	97	RASPGLSM
P52564	7	15	KKRNPGLKI
P23109	113	121	KTVNLSIPL
O60583	501	509	KSGSLKLRI
Q15750-1	402	411	KTSVTLSLVM
Q02078	270	277	KPDLRVVI
Q06413	251	259	RKPDLRVLI
O43353	327	335	KKMELSLNI
O60566	340	345	FTPYVE
O60566	272	277	ITVFDE
O60566	528	533	FSIFDE
O43683	527	532	FHVFED
P20248	99	104	FTIHVD
P78396	135	140	FDIYMD
P14921	273	283	SFNSLQRVPSY
P15036	301	311	SLLDVQRVPSF
P15036	46	56	EQTLQEVPTGL
Q96RU8	354	361	SDQIVPEY
P41161	66	73	DEQFVPDF
P43268	74	81	DEQFVPDF
P50549	67	74	DEQFVPDY
P17535	242	252	EPQTVPDVPSF
Q16611	70	86	TMGQVGRQLAIIGDDIN
Q92934	106	122	AAQRYGRELRRMSDEFV
Q13323	53	69	GSDALALRLACIGDEMD
O00198	29	45	AAQLTAARLKALGDELH
Q7Z6Z7	1972	1988	MTQEVGQLLQDMGDDVY
O43521-3	54	70	PEIWIAQELRRIGDEFN
Q14457	108	124	TMENLSRRLKVTGDLFD
P05412	227	235	EEPQTVPEM
Q69YH5	590	595	LSPIPE
Q4G163	384	390	LSTLREQ
O43524	448	453	MQTIQE
Q96L42	706	711	LPSIVE
P51587	1114	1119	LSTILE
O15169	238	244	LPTLNED
Q9H0H5	143	148	LSTIDE
Q6T4R5-1	1626	1631	MQAISE
P51959	287	292	LPTIPE
O96017	71	76	LYSIPE
Q9Y4K1	732	737	MPPIHE
Q14674	1485	1490	MRTIPE
O60566	669	674	LSPIIE
Q92974	967	972	MQDIPE
O95239	1224	1229	CSPIEE
Q9C0H9-5	261	265	EPLYA
Q13547	411	428	DKRIACEEEFSDSEEEGE
Q5T8A7	478	493	SAELMCAEAILDISKT
Q13029	309	328	EIRCDEKPEDLLEEPKTTSE
P30281	2	18	ELLCCEGTRHAPRAGPD
P30279	2	17	ELLCHEVDPVRRAVRD
O14777	229	245	TIKCYESFMSGADSFDE
Q92769	412	429	DKRIACDEEFSDSEDEGE
P51532	1355	1371	ERLTCEEEEEKMFGRGS
Q9Y6B2	175	187	TEELGCDEIIDRE
P51531	1292	1308	ERLTCEEEEEKIFGRGS
P29375	1370	1388	EPNLFCDEEIPIKSEEVVT
P29374	956	973	TLVCHEVDLDDLDEKDKT
P24385	2	19	EHQLLCCEVETIRRAYPD
Q9ULV5	206	214	KRKLSLMLD
Q9C0I3	574	582	KQNLSLKLT
Q6ZR08	13	21	KEALNLKLP
Q68DA7	673	681	RSELYLDLH
Q63ZY3	245	253	RSELCLDLP
Q63HK5	323	331	KASLELELP
Q2V2M9	507	515	RADLSLDLT
Q13233	1078	1086	KNSMTLDLN
O43353	326	334	KKKMELSLN
P05412	35	43	KQSMTLNLA
Q12968	146	154	RDHLYLPLE
Q13023	434	442	RSKLCLVLQ
P17535	47	55	KDALTLSLS
O60336	1293	1301	RAHLVLDIP
P45985	41	49	RKALKLNFA
Q9UPT6	204	210	RPTSLNV
P19419	315	321	KPRDLEL
P15336	165	171	RPASLQV
Q9UQF2	160	166	RPTTLNL
Q9Y566	2016	2022	RPSSLPI
Q8N2Y8	688	694	RPTTLPI
Q13459	1250	1256	RPTSLAL
Q2TAL5	184	190	RPVSLSL
Q9Y6V0	4269	4275	KPTSLPI
Q8N103	436	442	RPVDLKI
Q5JR12	69	75	RPTFLQL
Q9Y6W6	19	25	RPQDLNL
Q9Y2H2	1010	1016	RPSQLDV
Q9UBK2	254	260	KPTTLSL
Q9H7D0	1763	1769	RPKSLQL
Q99767	280	286	RPKSLNL
Q96N67	885	891	RPASLNL
Q8WXG6	810	816	RPNSLRL
Q13873	937	943	RPNSLDL
Q07820	137	143	RPAVLPL
Q07343	73	79	RPTTLPL
Q02779	877	883	RPTTLTF
P35568	857	863	RPTRLSL
P17544	163	169	RPGSLPL
O95996	963	969	RPSRLDL
O60239	343	349	RPGSLDL
Q9GZZ9	339	348	NEWGIELVSE
P28562	339	342	FNFP
P11308-3	236	239	FIFP
P01100	343	346	FTYP
P28324	398	401	FQFP
P19419	395	398	FQFP
Q6AW86	59	62	PWVP
P46531	1767	1770	LWFP
P51587	27	35	ISLNWFEEL
Q15326	451	457	LHRSTQT
P40238	530	539	PSLPDLHRVL
P00519-2	15	22	PSLPALHF
Q9H0W5	500	509	PRLPTLPKRV
Q2KHR2	91	98	PTLPNLDF
P48382	173	180	PPLPGLDL
Q9UKV0	325	334	PSLPNITLGL
Q9UQL6	367	376	PSLPNISLGL
P56524	349	358	PSLPNITLGL
P54253	44	47	AWLP
Q99466	1481	1484	LWLP
Q9UM47	1674	1677	LWFP
Q04721	1709	1712	LWLP
O75676	717	731	FFLKSVENAPLAKRR
O75582	730	744	FCLQNVDKAPLAKRR
Q9BUB5	434	448	MKLSPPCKSRLARRR
Q15418	712	726	PQLKPIESSILAQRR
P49137	370	386	IKIKKIEDASNPLLLKR
O14576	124	133	LQWDTDPSVL
O14576	81	88	LTWDTCYF
Q63HQ0	258	267	LEWENDFVSA
Q63HQ0	208	216	LEWEDEEGM
Q8WUY3	1136	1145	LDWDDCSGGA
Q7Z465	141	150	FEWEDELPRA
Q12982	95	104	FEWEDDLPKP
Q8WXH0	6417	6425	LEWDHTGDV
Q86WG3	116	125	LEWEDDTPVA
O94985	972	979	LEWDDSTL
O94985	901	910	MDWDDSALTI
Q8IWE5	234	241	TDWEDGDL
Q8IWE5	205	214	LEWDDSAIAP
Q14694	8	13	YIFGDF
O75581	1604	1609	PPPSPC
O75581	1587	1592	CPPSPY
O75581	1569	1574	PPPTPR
O75581	1527	1532	PPTTPC
O75581	1487	1492	PPPSPA
P61081	1	4	MIKL
Q969M7	1	4	MLTL
Q969M7	1	9	MLTLASKLK
P61081	4	12	LFSLKQQKK
Q02750	3	11	KKKPTPIQL
Q96JM2	15	21	SYEDLKA
Q8WUA2	214	219	EKEAKT
Q8ND82	2	7	DDDKPF
Q00839	262	267	EENKYS
P49792	2568	2572	SESKV
P49792	2588	2593	SSDSKV
O75152	111	116	EEVKAS
O75152	475	479	EEIKL
Q9Y2X9	790	797	SQKEQKNL
Q9H4L7	73	79	DNERKAS
Q96QT6	462	469	EKADIKPV
Q14151	246	254	SVGPDRKLA
P06748	245	249	EDIKA
O43521	110	116	CDKSTQT
O15169	383	399	VEPQKFAEELIHRLEAV
Q9UER7	680	684	ADSST
Q9UER7	608	612	VSSTS
O75367	171	175	ADSTT
Q9Y4W2	228	236	EPQDDGKST
Q9Y2W1	447	453	DDEPKFM
Q14151	387	393	EKDIKPI
P63165	3	8	DQEAKP
Q6NZI2	158	163	DEVKLP
P19338	319	325	SAPELKT
Q07666	98	104	EPENKYL
Q9BVW5	202	217	RIERNKQLALERRQAK
P23025	27	42	SIERKRQRALMLRQAR
P13051	73	88	RIQRNKAAALLRLAAR
Q9NZC9	12	27	KIEENRQKALARRAEK
P50542	62	67	LVAEFL
P60323	4	13	FDLWTDYLGL
P60321	6	15	FDMWKDYFNL
Q8WY41	40	49	FSSWNDYLGL
Q9Y6R0	577	584	FEAQWAAL
P49757	616	623	FEAQWAAL
O15350	15	22	FEHLWSSL
Q9H3D4	55	62	FQHIWDFL
P04637	19	26	FSDLWKLL
Q96J92	557	566	EPEEPEADQH
Q9BYP7	537	546	ECEETEVDQH
Q9Y3S1	588	597	EPEEPEADQH
Q9H4A3	628	637	EPEEPEADQH
Q12830	729	734	DPENGE
Q13402	1636	1641	DHDTGE
Q86YC2	89	94	DEETGE
Q5JTC6	286	291	SPETGE
O14920	34	39	NQETGE
Q96HS1-1	77	82	NVESGE
Q13501	347	352	DPSTGE
Q14494	231	236	DGETGE
Q16236	77	82	DEETGE
P49792	2629	2637	DDDVLIVYE
Q6PEW1	275	282	EDVILVES
Q96B23	327	335	SDSEVEIVG
Q9Y4E5	44	55	EYIDLVSSDDEE
Q8N3Z6	151	156	EVMIIE
P23497	322	332	DIIVISSEDSE
P78317	66	72	SVVIVDE
P78317	34	41	EPIELVET
P29590	555	566	RVVVISSSEDSD
P29590	554	565	ERVVVISSSEDS
Q9UBT2	586	596	DVLIVDSDEED
Q9H2X6	884	889	TVSVIT
Q9UER7	732	740	EIIVLSDSD
O00257	461	468	EVILLDSD
Q9Y6X2	446	451	EVIDLT
Q9UKY1	536	549	TTIIIDSSDETTES
Q9UJ78	115	124	ETIVIDDEED
Q9UHP3	90	95	NVIDLT
Q9UER7	732	740	EIIVLSDSD
Q9UBT2	586	598	DVLIVDSDEEDSS
Q8N3Z6	153	166	MIIEVSSSEEEEST
Q8N3Z6	73	81	KLIVLSDSE
Q8N2W9	464	469	DVVDLT
Q7Z333	1012	1025	QVIIISDSDDDDDE
Q6VMQ6	965	970	GVIDLT
Q6PEW1	276	282	DVILVES
Q6PEW1	262	269	NVIEIDDT
Q13330	709	715	EPIVIED
Q06265	393	403	DSEEEEMIILE
P78317	45	50	EIVDLT
P78317	66	72	SVVIVDE
P78317	57	62	VVVDLT
P49792	2631	2637	DVLIVYE
P23497	322	332	DIIVISSEDSE
O75928	468	473	DVIDLT
O75925	458	463	EVIDLT
O00257	461	468	EVILLDSD
Q7Z3B3	590	596	AARTRPV
Q9H9L4	410	413	DLDV
Q9BZL4	22	29	RREQLRQW
Q5SQS7	32	39	REEQLRRW
Q9H788	32	39	REEQIRRW
Q96T49	30	37	RAQQLKKW
Q96I34	30	37	RAQQVKMW
O60237	19	26	RAEQLRRW
O14974	10	17	RNEQLKRW
Q9Y6X6	24	31	RCEQIKAY
Q03164	3763	3769	SARAEVH
O14686	5338	5344	CARSEPK
Q8NEZ4	4708	4714	CARSEPK
Q9UMN6	2509	2515	AARAEVY
Q9UPS6	1746	1752	CARSEGF
O15047	1493	1499	SARSEGY
P00742	101	112	CKDGLGEYTCTC
P00740	108	119	CKDDINSYECWC
P12644	287	293	RRRAKRS
P00797	65	67	KRL
Q12772	519	523	RSVLS
P18850	416	420	RHLLG
P13497	117	121	RSRRA
A6NGB9	420	430	ESKFTFHSVED
Q8TF74	397	407	ESKYSFHPVED
O43516	451	461	ESRFYFHPISD
Q6VAB6	393	396	LSVP
Q14934	378	381	LAVP
Q12968	393	396	LSVP
Q13469	369	372	LLVP
O95644	387	390	LAVP
Q13137	132	136	DILVV
Q3MII6	135	139	DWDII
P27797	199	203	DWDFL
Q96CV9	177	181	SFVEI
Q9Y4P1	7	11	TYDTL
Q13501	335	341	DDDWTHL
Q14596	730	735	EDYIII
Q00610	511	517	TPDWIFL
Q92609	784	790	DSGFTIV
Q92609	58	62	EWEEL
Q9BQS8	1277	1283	DAVFDII
O60238	35	39	SWVEL
Q8TDY2	701	705	DFETI
Q8IYT8	351	356	DDFVLV
O75385	356	360	DFVMV
O75143	442	447	DDFVMI
Q8IWX8	614	619	PPPHGF
Q9NRY6	45	49	PAPGF
O94979	839	843	PPPGF
O94979	870	879	PYPQPQPYQP
A5D8V6	202	209	PYPLPYSP
Q8N114	190	200	PYPMQYPPPYP
P50995	4	14	PGYPPPPGGYP
P20073	4	12	PGYPPTGYP
Q8IWX8	566	574	PYPHRFDYP
Q9NRY6	17	25	PYPVTPGYP
Q99816	189	197	PYPPGGPYP
Q8WUM4	802	810	PYPTYPGYP
Q6PJW8	620	625	VSILKK
Q9HCH5	270	275	RGILKR
Q8NG31	24	29	SSILKP
Q8WYN3	51	56	SSILKR
Q9H175	52	57	TSILKR
Q9Y2W2	164	169	PSILKK
P41236	12	17	KGILKN
P08151	120	127	SYGHLSIG
P10071	333	340	SYGHLSAS
Q05193-3	843	849	VPRITIS
P21860	1262	1265	YMNR
P98082	298	300	DPF
P98082	293	295	DPF
P51790-2	861	866	LNSTTL
P60953	188	191	CVLL
O60566	25	29	SKENV
O60566	303	307	AKENE
P14635	41	49	PRTALGDIG
P78381	392	396	KVKGS
Q13309	67	72	RKRLKS
O15527	333	339	PAKRRKG
P10636-8	213	219	PSLPTPP
Q86YW5	279	284	VTYATV
Q16881-4	46	52	RLQKLLK
P13051	15	21	PARKRHA
Q702N8	22	26	LPLPP
O43426	1414	1418	GNPFR
O43426	1403	1407	TNPFS
O43426	1393	1397	PNPFI
O43426	1555	1557	DPF
O43426	1323	1325	DPF
Q13480-2	619	622	YVPM
Q13480-2	472	475	YVPM
Q13480-2	447	450	YVPM
Q02410	376	382	EPIWVMR
Q8WXD9	374	379	EIWVLR
Q13009	1572	1578	EVIWVRR
P06213	993	999	ASSNPEY
Q13541	114	118	FEMDI
Q07889	1151	1156	PPVPPR
P08581	1356	1359	YVNV
P02751	1524	1526	RGD
Q92945	74	84	FADAVQRARQI
Q96AE4	31	41	FKDALQRARQI
Q12834	77	83	DRYIPHR
Q9HCJ0	1385	1398	WPPEFHPGVPWKGL
Q9UPQ9	1476	1489	WPPEFQPGVPWKGI
Q8NDV7	1608	1621	WPPEFRPGEPWKGY
Q9UM11	494	496	RIR
Q9UM13	183	185	SIR
Q12834	497	499	GIR
Q8NI77	896	898	NLR
P51955	443	445	GMR
Q15942	71	75	FPLPP
Q12955	3254	3258	FPPPP
P18206	842	846	FPPPP
Q15942	104	108	FPPAP
Q15942	114	118	FPSPP
Q15942	93	97	FPPPP
O15117	616	620	FPPPP
P51617	168	172	WPPPP
Q9Y6N7	1186	1190	LPPPP
Q15942	73	77	LPPPP
Q14318	52	56	LPPLE
Q15185	156	160	MPDLE
Q9Y618	1113	1117	PPPLI
O75376	1033	1037	PPPLI
Q9Y618	1674	1678	PPYLI
Q8IWI9	2973	2977	PCLAP
Q8IWI9	2948	2952	PKLAP
Q99816	154	164	QATGPPNTSYM
Q8WUM4	797	807	QAQGPPYPTYP
Q8IWB6	792	802	LAVGPPSLNYI
Q14106	131	143	SSFNPDAQVFVPI
Q14106	251	263	SQLSPNAKEFVYN
P50616	265	277	SALSPNAKEFIFP
P50616	130	142	NSFNPEAQVFMPI
Q969H0	10	15	SKRRRT
P51955	381	387	KKKVHFS
Q05586-4	893	895	RRR
Q05586-4	917	922	SVSTVV
O00499-6	308	314	PPVPPPP
Q9UQB8-4	516	521	TLVSTV
O43521-2	50	56	CDKSTQT
Q01814	1238	1243	SLETSL
Q4VCS5	239	242	PPEY
Q92667	151	158	SPKGVLFS
Q9P0K1	901	906	LWETSI
Q13444	767	772	PAPPSR
P29590	489	492	IKME
P49023	4	12	LDALLADLE
Q9UBP0	7	13	RGKKKGS
P38398	606	611	PKKNRL
P38398	503	508	KRKRRP
P38398	503	508	KRKRRP
P38398	504	509	RKRRPT
P25054	2049	2054	KKKKPS
P25054	2048	2053	PKKKKP
P25054	2048	2053	PKKKKP
P19838	361	366	RKRQKL
P19838	360	365	QRKRQK
P01106	322	328	AKRVKLD
P01106	320	327	PAAKRVKL
P05106	779	786	TFTNITYR
P05107	760	767	TVMNPKFA
Q9NY15	2536	2543	SVPNPVFG
P16109	820	827	VFTNAAFD
Q8TBB1	178	185	GLDNPAYV
P01130	822	829	NFDNPVYQ
Q14114	860	867	NFDNPVYR
Q07954	4501	4508	NFTNPVYA
Q07954	4467	4474	EIGNPTYK
P05106	767	774	TANNPLYK
P05556	789	796	TVVNPKYE
P05067	756	763	GYENPTYK
P26010	772	779	QDSNPLYK
P05556	777	784	TGENPIYK
Q92835	1016	1022	MFENPLY
P21860	1322	1328	AFDNPDY
P16144	1590	1596	LLPNHSY
P14784	358	364	CFTNQGY
P05106	779	785	TFTNITY
P05106	767	773	TANNPLY
P24394	491	497	IAGNPAY
Q07954	4501	4507	NFTNPVY
Q92835	909	915	EIINPNY
P00533	1166	1172	SLDNPDY
P00533	1104	1110	SVQNPVY
Q07954	4467	4473	EIGNPTY
P04629	490	496	IIENPQY
P35555	2304	2306	NGR
P02751	1432	1434	NGR
P02751	501	503	NGR
P02751	367	369	NGR
P02751	263	265	NGR
Q96J92	1016	1020	RFQVT
Q9H4A3	1957	1961	RFSVS
Q9H4A3	1859	1863	RFQVS
Q9H4A3	1945	1949	RFQVT
Q9H4A3	1257	1261	RFIVS
P55017	19	23	RFTIS
O75821	213	219	YVPPSLR
Q5C9Z4	338	344	YIPPHVR
O15523	38	44	YIPPHLR
Q9BY44	446	452	YRPPALR
O00571	38	44	YIPPHLR
Q04637	612	618	YDREFLL
Q8TEQ6	992	998	YEAVELL
O60516	40	46	YDRKFLL
Q13541	54	60	YDRKFLM
Q13542	54	60	YDRKFLL
O43432	624	630	YDREFLL
Q5VV67	1295	1298	DHDY
Q9H5L6	123	126	DHNY
Q9BT49	229	232	EHSY
Q8TBB0	139	142	EHSY
Q7Z6K1	321	324	EHSY
Q9H0W7	123	126	EHSY
Q9NVV9	134	137	DHNY
Q8WTV1	177	180	DHSY
O43889	78	81	DHTY
Q16254	389	392	DHDY
Q9NWW0	76	79	DHPY
Q9NS37	303	306	DHDY
Q01094	97	100	DHQY
Q7KZF4	812	816	DAVDS
Q9UQF2	405	409	DESDS
Q9UQF2	95	99	DLIDA
Q9HAW4	22	26	EEADS
P54259	103	107	SDLDS
P55211	327	331	DQLDA
P55212	20	24	TETDA
P55212	190	194	TEVDA
P55212	176	180	DVVDN
P12830	747	751	DTRDN
Q02413	885	889	DLRDG
P32926	778	782	DYADG
Q13464	1110	1114	DETDG
P52566	16	20	DELDS
P11473	195	199	DMMDS
Q05655	326	330	DMQDN
Q13177	209	213	SHVDG
P06400	346	350	DSIDS
P06400	883	887	DEADG
P42858	547	551	DLNDG
Q01082	1454	1458	DEVDS
Q13813	1475	1479	DSLDS
Q13813	1182	1186	DETDS
P36956	457	461	SEPDS
Q12772	465	469	DEPDS
P78527	2710	2714	DEVDN
P08621	338	342	DGPDG
P09874	211	215	DEVDG
Q13043	323	327	DEMDS
Q13188	319	323	DELDS
O00560	49	53	LYPEL
O00560	45	49	LYPRL
O00560	3	7	LYPSL
Q9Y4C0	1638	1643	DREYYV
Q96IZ0	68	73	ELNNNL
Q92615	54	66	SELNPNAEVWGAP
Q71RC2	13	25	TGLNPNAKVWQEI
P53804	1205	1217	LQLNPAAREFKPD
Q14694	81	93	STLNPQAPEFILG
Q12986	11	23	FKFNTDAAEFIPQ
Q58A45	284	296	QTPNPTASEFIPK
Q99700	912	924	STLNPNAKEFNPR
Q8IYD1	59	71	FVPNVHAAEFVPS
Q8IYD1	50	62	RKLNVNAKPFVPN
Q9H074	126	138	SKLSVNAPEFYPS
Q9ULR5	108	120	SNLNPDAKEFIPG
Q9BPZ3	109	121	SNLNPNAKEFVPG
P20963	69	86	NQLYNELNLGRREEYDVL
P07766	185	202	NPDYEPIRKGQRDLYSGL
P06400	871	878	PLKKLRFD
Q9ULH7	130	149	LNEKIAQRPGPMELVEKNIL
Q9ULH7	86	105	LKHKIRSRPDRSELVRMHIL
Q9ULH7	42	61	LQLRLQQRRTREQLVDQGIM
Q92558	498	514	RSVLLEAIRKGIQLRKV
P42768	431	447	RGALLDQIRQGIQLNKT
Q9Y6W5	437	453	RSDLLSAIRQGFQLRRV
O43516	33	49	RNALLSDISKGKKLKKT
A2VCK8	3	21	DKPDMAEIEKFDKSKLKKT
O43312	728	744	GEDMLNAIRRGVKLKKT
Q8TF74	400	412	YSFHPVEDFPAPE
O43516	454	466	FYFHPISDLPPPE
P13010	720	728	EEGGDVDDL
Q8WXE1	769	776	EEAALDDL
O60934	736	743	EESLADDL
P28908	578	581	SVEE
P25942	250	253	PVQE
P43489	262	265	PIQE
P36941	402	405	PHQE
P20333	424	427	SKEE
P14598	363	368	PAVPPR
P04626	1139	1142	YVNQ
O14964	347	352	TPSAPV
Q9UBK2	143	149	LLKKLLL
P48552	379	385	LLLHLLK
Q15596	689	695	ILHRLLQ
Q15648	644	650	MLMNLLK
O75376	2263	2271	LEDIIRKAL
O75376	2051	2059	LADHICQII
P17612	348	351	FSEF
Q16513	974	979	FRDFDY
Q16512	932	937	FLDFDF
Q05513	575	580	FEGFEY
P41743	579	584	FEGFEY
P31751	470	475	FPQFSY
Q96BR1	482	487	FVGFSY
O00141	418	423	FLGFSY
Q13464	394	399	FVGFTY
Q13153	13	18	PAPPMR
P37088	641	644	PPAY
P51168	617	620	PPNY
Q14118	892	895	YVPP
P30273	62	79	DGVYTGLSTRNQETYETL
Q14118	888	894	SPPPYVP
P01106	60	65	PLSPSR
P50570	829	834	PQIPSR
P13569	1475	1480	VQDTRL
P06729	295	303	HRPPPPGHR
Q01094	419	427	EGIRDLFDC
Q14209	420	428	EGISDLFDS
O43294	158	166	LDRLMASLS
P49023	266	274	LDELMASLS
Q00987	397	401	PSTSS
O15151	398	402	AHSSE
O15151	8	12	AQCST
P46937-2	483	488	SFLTWL
P46937-3	449	454	SFLTWL
Q16665	476	479	LKLE
Q16665	390	393	LKKE
O15350	484	487	PPPY
P46937	499	504	SFLTWL
Q13698	1523	1542	FYATFLIQEHFRKFMKRQEE
O14830	20	38	FKAAALIQRWYRRYVARLE
P48539	40	59	ERAAVAIQSQFRKFQKKKAG
Q9HD67	789	808	KKAAIVFQKQLRGQIARRVY
Q9HD67	766	785	LYCVVIIQKNYRAFLLRRRF
Q14524	1902	1921	EVSAMVIQRAFRRHLLQRSL
P46940	836	854	INDIIKIQAFIRANKARDD
P46940	806	825	KDEVVKIQSLARMHQARKRY
Q13936	1666	1685	FYATFLIQEYFRKFKKRKEQ
Q9ULE6	1	7	MGTTAST
Q9P2G1	1	7	MGNTTTK
Q9P203	1	7	MGANASN
Q9NRX5	1	7	MGSVLGL
Q9NR22	1	7	MGMKHSS
Q9H6Q3	1	7	MGSLPSR
Q9C0E8	1	7	MGGLFSR
Q9BRQ8	1	7	MGSQVSV
Q99570	1	7	MGNQLAG
Q96PY5	1	7	MGNAGSM
Q96PX1	1	7	MGALTSR
Q96EQ8	1	7	MGSVLST
Q8ND76	1	7	MGNTTSC
Q86XR7	1	7	MGIGKSK
Q7RTS9	1	7	MGSNSSR
Q7L9B9	1	7	MGSTLGC
Q6P9B6	1	7	MGNSRSR
Q15078	1	7	MGTVLSL
Q14699	1	7	MGCGLNK
P84077	1	7	MGNIFAN
P63098	1	7	MGNEASY
P63096	1	7	MGCTLSA
P56559	1	7	MGNISSN
P29966	1	7	MGAQFSK
P08631	1	7	MGGRSSC
O75695	1	7	MGCFFSK
O43149	1	7	MGNAPSH
O00408	1	7	MGQACGH
P21817	1773	1777	PPHHF
Q13255	1147	1151	PPSPF
Q14643	49	53	PPKKF
P50542	308	312	WLSDY
P50542	257	261	WVDQF
P50542	243	247	WAAEF
P50542	184	188	WYDEY
P50542	159	163	WAEEY
P50542	140	144	WSQEF
P50542	118	122	WAQEF
Q9NQR1	220	231	RKLTDFYPVRRS
P38936	145	157	TSMTDFYHSKRRL
Q9H211	4	15	RRVTDFFARRRP
Q9C0C2	1507	1514	WRPQPDGE
O15234	145	152	ERQSGDGQ
O15169	21	28	PRPPVPGE
Q07820	77	84	ARPPPIGA
Q96RU3	514	521	DRESPDGS
Q9UIQ6	95	102	YRQSPDGA
Q14980	1742	1749	PRTQPDGT
P54274	12	19	PRGCADGR
Q9NWV8	47	54	SRSEGEGE
Q9NWV8	27	34	TRSNPEGA
A9UF02	115	122	ARPDGEGS
Q92698	690	697	IRPPPDGS
Q6V0I7	4826	4833	TRNPADGI
Q6V0I7	4571	4578	VRKQPEGN
O43815	301	308	SRSAGDGT
Q9NRI5	222	229	ERGEAEGC
P78314	414	421	QRSPPDGQ
P48039	345	350	VKVDSV
P31431	193	198	TNEFYA
P04626	1250	1255	GLDVPV
Q13136	1197	1202	VRTYSC
P04921	123	128	RKEYFI
Q02410	832	837	EQPVYI
Q495M9	456	461	LEDTEL
Q8TEU7	1596	1601	EQVSAV
P23634	1236	1241	SLETSV
P48050	440	445	RRESAI
Q01344	415	420	LEDSVF
Q86XX4	4002	4007	LQDGTE
Q13268	253	258	GIVSFL
P35222	776	781	WFDTDL
Q9H251	3349	3354	LEITEL
P11274	1266	1271	LFSTEV
P09619	1101	1106	AEDSFL
P07550	408	413	TNDSLL
Q14674	1532	1536	ELLRL
Q14674	1503	1507	EILRG
Q14674	1483	1487	EIMRT
O95613	2228	2232	EVLRK
O60216	169	173	EIMRE
P40855	18	29	LEELLESALDDF
P40855	71	75	FQELF
Q15797	224	227	PPAY
P17612	1	7	MGNAAAA
O43561-2	132	135	YLVV
P40259	193	210	DHTYEGLDIDQTATYEDI
P37231	106	109	IKVE
Q05397	712	717	PPKPSR
Q15303	1056	1059	YTPM
Q02078	402	405	IKSE
P05771-2	656	661	FEGFSF
P49768	462	467	FHQFYI
P04234	146	163	DQVYQPLRDRDDAQYSHL
P11117	413	416	YRHV
Q14118	778	783	KRKGKL
P38936	142	158	RRQTSMTDFYHSKRRLI
P51170	624	627	PPKY
P06729	294	300	SHRPPPP
Q04206	301	307	KRKRTYE
Q16644	363	368	NKRRKK
P30307	189	203	EISDELMEFSLKDQE
P09693	149	154	DKQTLL
O43613	79	86	TVTNYFIV
O43613	356	361	IIYNFL
P11912	185	202	ENLYEGLNLDDCSMYEDI
Q15303	1053	1056	PPAY
P07766	184	188	PNPDY
P06213	1361	1364	YTHM
O60500	1176	1179	YDEV
Q14511	629	632	YDYV
Q05397	397	400	YAEI
P05067	757	760	YENP
P18827	305	310	QEEFYA
P06729	281	289	HPPPPPGHR
Q13309	2	10	HRKHLQEIP
P60484	381	385	DTTDS
Q99741	439	443	SEVDG
P02786	20	23	YTRF
P01111	180	186	GCMGLPC
P01112	180	186	GCMSCKC
Q14469	275	280	WRPWRN
P54652	636	639	EEVD
Q06609	315	321	YDSPCLP
O14974	33	39	KTKVKFD
P21815	286	288	RGD
P10451	159	161	RGD
P38398	896	902	SPKVTFE
P48552	935	941	VLKQLLL
P48552	818	824	LLSRLLR
P48552	712	718	VLQLLLG
P48552	500	506	LLQLLLG
P48552	265	271	QLALLLS
P48552	20	26	YLEGLLM
P48552	184	190	HLKTLLK
P48552	132	138	LLASLLQ
Q15596	640	646	KLLQLLT
Q92793	69	75	QLSELLR
Q12834	129	137	KILRLSGKP
Q13263	486	490	PRVSL
Q9Y618	2143	2151	LAQHISEVI
O00499	362	366	FEDTF
O60641	642	646	FGDAF
O60641	564	568	FGDLF
O60641	440	444	FGDAF
P39748	337	346	QGRLDDFFKV
P18858	1	11	MQRSIMSFFHP
P26358	164	173	QTTITSHFAK
P13051	4	13	QKTLYSFFSP
Q15054	456	465	QVSITGFFQR
P38936	144	153	QTSMTDFYHS
P28715	990	999	QLRIDSFFRL
P52701	4	13	QSTLYSFFPK
P49918	270	282	PLISDFFAKRKRS
Q99572	575	578	WRIR
Q01726	160	163	RARR
P35610	10	13	RNRL
Q9Y5M8	7	9	RRV
Q99720	7	9	RRW
P26678	12	14	IRR
O14672	723	725	RRP
Q16478	862	865	RRRR
P30518	247	249	RRR
Q9UBS5	923	926	RSRR
Q96RI0	182	185	LRAR
P04233	3	5	RRR
P49685	352	354	RRR
Q9P0K1	851	854	FRPR
Q58F09	7	9	RRR
Q14654	368	371	LRKR
Q15842	380	383	LRKR
Q09428	648	651	RKRP
Q05586	893	895	RRR
Q9UKG1	403	415	SFQQRHESLRPAA
Q6ICB4	223	235	CFSTLHDWYGQEI
Q8N4B1	223	235	PFARLHECYGQEI
P01730	434	439	QIKRLL
Q9P270	575	581	SWKDGCY
Q9NSC2	1085	1088	IKTE
Q14526	332	335	MKHE
O76024	334	339	SNLTID
Q14526	241	246	GLDLSK
O76024	745	750	GNTSTA
P10636	547	553	RTPPKSP
P41143	241	246	RSVRLL
Q9HCK8	608	616	IKPEPILPE
P04275	1147	1149	NSC
O76024	499	504	LNVSVP
P11717	2485	2491	DEDLLHI
P21815	189	194	GNGSSG
Q9Y6I3	501	505	SNPFL
Q9UHK6	379	382	KASL
Q9Y6I3	571	575	TNPFL
P21815	181	186	TNSTEA
O76024	27	32	LNATAS
Q9Y6I3	402	411	DEFSDFDRLR
O76024	660	665	YNSTLT
P04275	2507	2509	RGD
P09629	127	130	YPWM
Q9UBS0	5	10	FDLDLE
Q96GD4	3	7	QKENS
Q9UQL6	56	60	PVELR
P26715	38	43	ITYAEL
P21815	176	181	INGTST
Q16821	61	67	TRRVSFA
P61956	10	13	VKTE
Q9Y6I3	517	521	TNPFQ
P54259	106	110	DSLDG
P55210	23	27	DAKPD
P54253	769	774	TRKRRW
P54253	770	775	RKRRWS
Q16828	64	73	RRLQKGNLPV
P28562	54	62	RRAKGAMGL
P04637	305	323	KRALPNNTSSSPQPKKKPL
O15350	327	349	KRAFKQSPPAVPALGAGVKKRRH
P06400	860	877	KRSAEGSNPPKPLKKLRF
P25054	2048	2054	PKKKKPS
P38398	502	507	LKRKRR
P38398	502	507	LKRKRR
P38398	501	508	KLKRKRRP
Q8WUM4	716	721	EPSAPS
Q6UWE0	660	665	RPSAPP
Q6UWE0	648	653	TPTAPQ
O75674	178	183	VPTAPA
O14828	63	68	PPSAPS
O75674	309	314	EPSAPS
Q99816	319	324	IPTAPL
Q9H9H4	184	189	APTAPL
O60291	405	410	IPSAPL
P55211	315	319	DATPF
Q13563	6	10	RVQPQ
O60566	409	417	EFSFEEIRA
O43683	248	256	EFSFEELRA
Q6PGN9	276	289	QLPIPSAIPRPASR
Q9C0H9	1032	1046	KPSASRTSIPVLTSF
Q99661	93	104	RRSVNSKIPAPK
Q13586	637	651	QASRNTRIPHLAGKK
O75122	515	525	RSSRIPRPSVS
O75122	492	502	KRSKIPRSQGC
Q03001	7545	7558	STAKPSKIPTPQRK
P25054	2801	2811	RPSQIPTPVNN
Q5T4F4	282	292	EPDEEFKDAIE
Q9BZ72	339	350	ESSDDEFFDAHE
O00562	347	355	EEEFFDAHE
Q9BZ71	29	40	ESSDDEFFDARE
Q9Y5P4	319	327	EEEFFDAVE
P22059	353	364	EDDENEFFDAPE
Q96SU4	292	300	EDEFYDADE
Q9BZF2	398	408	DSHTEFFDACE
Q9BZF3	490	500	ESVSEFFDAQE
Q969R2	446	457	EDEDTEYFDAME
Q9H4L5	446	456	DSLSEFFDAQE
Q9H1P3	4	12	EEEFFDAVT
O95149	2	17	EELSQALASSFSVSQD
Q86Z02	24	32	LKIEPSGWD
P11387	116	123	IKDEPEDD
P56524	558	566	VKQEPIESD
O95644	913	921	VKREPEELD
O95644	701	708	IKTEPTDD
O95644	348	356	LKVEPVGED
O75444	32	40	VKKEPVETD
Q9Y5W3	121	129	VKAEPPEAD
Q16665	476	483	LKLEPNPE
P01100	264	271	LKTEPFDD
P49715	160	169	IKQEPREEDE
Q9Y5Q3	31	40	VKKEPLGRAE
Q9H2X6	31	40	LKIEPSSNWD
P05412	225	234	LKEEPQTVPE
P49715	160	168	IKQEPREED
P14316	136	142	IKQEPVE
O14686	4415	4421	IKQEPRE
P54845	23	29	VKREPSE
O15525	13	19	VKREPGE
P49715	160	166	IKQEPRE
Q9H816	504	508	YLLTP
Q96BK5	289	293	FTLKP
Q9BSI4	258	262	FNLAP
Q99814	574	585	LAPVAPHSPFLL
Q99814	529	542	LAPYIPMDGEDFQL
Q99814	403	416	LAPTPGDAIISLDF
Q9Y2N7	490	502	LAPYISMDDDFQL
Q16665	562	574	LAPYIPMDDDFQL
Q16665	400	413	LAPAAGDTIISLDF
Q13409	156	162	YTKETQT
P23443	28	33	FDIDLD
O60516	96	100	FEMDI
Q13542	116	120	FEMDI
O95208	456	465	DDFSEFDNLR
Q5SW96	256	266	DEAFSRLAQSR
P49407	385	395	DIVFEDFARQR
P49137	354	368	EEMTSALATMRVDYE
Q04206	138	142	NNPFQ
Q13492	638	642	PNPFG
Q13492	436	440	LNPFL
Q3I768	459	463	ELVKH
Q3I768	405	409	TNPFT
Q3I768	322	326	KNPFE
Q9H1K0	717	721	INPFE
Q9H1K0	708	712	GNPFE
Q9H1K0	687	691	PNPFS
Q9H1K0	676	680	GNPFI
Q9H1K0	661	665	YNPFE
Q9H1K0	625	629	LNPFD
Q8NDI1	369	373	SNPFY
Q8NDI1	320	324	LNPFD
Q8NDI1	308	312	YNPFK
Q8NDI1	278	282	LNPFG
Q8NDI1	267	271	SNPFD
Q8WXE9	328	332	INPFS
Q8WXE9	312	316	TNPFL
O95208	636	640	TNPFL
O95208	551	555	VNPFQ
O95208	536	540	LNPFL
Q9Y6R0	594	598	SNPFS
P49757	636	640	TNPFS
O95081	477	481	TNPFL
O95081	458	462	TNPFM
O95081	380	384	TNPFQ
O95081	365	369	TNPFT
P52594	448	452	TNPFQ
P52594	433	437	TNPFV
P52594	539	543	SNPFM
P52594	558	562	TNPFL
P56817	495	500	DDISLL
Q13118	200	208	IPCAAVSPN
Q7Z6J0	600	608	RPTAAVTPI
Q16633	46	54	APTAVVLPH
Q86TG7	253	261	PPRALVLPH
O75553	360	368	PPVAQVMPG
Q9HB71	59	67	KPAAVVAPI
Q14118	889	892	PPPY
Q9UHB7	252	260	KPTAYVRPM
P43146	1331	1339	IPTACVRPT
P22307	544	547	NAKL
Q13905	284	289	PALPPK
P34931	638	641	EEVD
Q9UD71	5	12	DRKKIQFS
Q96QC0	395	402	KRKSVTWP
Q12972	198	204	NSRVTFS
Q00987	226	230	AGVSE
Q00987	147	151	PSSSH
P04637	364	368	AHSSH
P04637	359	363	PGGSR
O95644	117	123	SPRIEIT
Q15691	263	268	EEQEEY
P30622	1434	1438	DDETF
Q71U36	443	451	EGEEEGEEY
Q02363	99	107	SRTPLTTLN
Q02078	269	277	RKPDLRVVI
P45985	40	48	KRKALKLNF
P05412	32	42	KILKQSMTLNL
P28324	318	327	RSKKPKGLEL
P19419	312	321	KGRKPRDLEL
Q8WWK9	80	84	DKENM
Q96FF9	87	91	EKENE
O95997	8	12	DKENG
P30307	150	154	NKEND
O43683	624	628	DKENV
O43683	534	538	NKENY
Q99741	80	84	KKENG
Q12834	96	100	SKENQ
P53350	336	344	NRKPLTVLN
P56915	5	13	MFSIDNILA
O75533	333	339	KRKSRWD
O75533	289	294	RKNRWD
O75533	195	201	KRKRRWD
Q15637	15	23	KKRKRSRWN
Q02548	178	186	SYSISGILG
P55317	399	407	PFSINNLMS
Q9Y5R5	542	550	SFSVESILK
O15178	14	22	QYRVDHLLS
Q9Y458	9	17	AFSVEALVG
P04637	339	352	EMFRELNEALELKD
P61925	37	51	ELALKLAGLDINKTE
O15350	366	379	EILMKLKESLELME
Q13043	359	374	DTLPSQLGTMVINAED
O60716	942	956	ESLEEELDVLVLDDE
P25054	163	176	QNLTKRIDSLPLTE
P25054	67	78	DLLERLKELNLD
Q13724	656	661	GNHTKA
Q01453	40	45	QNCSTS
P13671	323	328	LNFTTK
P05111	301	306	PNLSLP
P01225	24	29	TNITIA
P02730	641	646	SNSSAR
O00206	574	579	LNLTQN
O00206	525	530	LNMSHN
P00740	212	217	DNITQS
P00740	202	207	VNSTEA
P04156	196	201	ENFTET
P04156	180	185	VNITIK
P40225	196	201	PNRTSG
P40225	254	259	LNGTRG
P40225	233	238	LNQTSR
P40225	347	352	QNLSQE
P40225	205	210	TNFTAS
P40225	339	344	LNTSYT
P21452	18	23	SNTTGI
P21452	10	15	ANISSG
P16471	58	63	TNYSLT
P16471	103	108	VNATNQ
P16471	232	237	MNDTTV
P30559	7	12	ANWSAE
P30559	25	30	GNRTAG
P30559	14	19	ANASAA
P08887	54	59	DNATVH
P08887	220	225	ANITVT
P08887	92	97	GNYSCY
P32927	57	62	VNVTLI
P32927	190	195	SNTSQA
P32927	345	350	LNVTKD
P41180	260	265	QNSTAK
P41180	385	390	SNSSTA
P41180	129	134	CNCSEH
P41180	89	94	PNLTLG
P41180	286	291	RNITGK
P41180	540	545	SNCSRD
P41180	487	492	GNYSII
P41180	467	472	LNFTNN
P41180	445	450	TNGSCA
P40189	82	87	INRTAS
P40189	378	383	QNYTVN
P40189	156	161	TNFTLK
P40189	382	387	VNATKL
P40189	42	47	SNFTAV
P40189	563	568	GNETAV
P40189	226	231	HNLSVI
P40189	552	557	RNYTIF
P40189	130	135	KNLSCI
P78363	1661	1666	LNLTKE
P78363	97	102	YNNSIL
P78363	1587	1592	MNVSGG
P78363	1468	1473	PNITQL
P78363	443	448	DNSTQM
P78363	503	508	FNITDR
P78363	1528	1533	RNISDF
P78363	414	419	ANSTFE
P13497	141	146	GNFTGS
P13497	598	603	LNGSIT
P13497	90	95	GNTSTP
P13497	362	367	LNFTSL
P13497	331	336	GNFSSP
P22303	380	385	DNESLI
P22303	295	300	GNDTEL
P22303	494	499	RNYTAE
Q03164	2716	2722	QLDGVDD
Q03164	2664	2670	QVDGADD
P27540	244	247	VKKE
Q13547	443	446	VKTE
P04150	276	279	VKTE
Q15596	238	241	IKEE
P29590	159	162	LKHE
P10242	526	529	IKQE
P04150	292	295	IKQE
P10242	502	505	IKQE
Q92754	9	12	VKYE
Q13569	329	332	VKEE
P49716	119	122	LKRE
P17676	173	176	LKAE
P49715	160	163	IKQE
P04637	385	388	FKTE
Q9UPW6	349	352	VKPE
Q9UPW6	232	235	IKVE
P06401	387	390	IKEE
Q13547	475	478	VKEE
P55854	10	13	VKTE
P23497	296	299	IKKE
Q15744	120	123	VKEE
Q02447	550	553	IKEE
P56524	558	561	VKQE
Q15596	730	733	IKQE
Q00613	297	300	VKEE
Q9UBC2	839	841	DPF
Q9UBC2	833	835	DPF
Q9UBC2	823	825	DPF
Q9UBC2	812	814	DPF
Q9UBC2	768	770	DPF
Q9UBC2	728	730	DPF
Q9UBC2	722	724	DPF
Q9UBC2	709	711	DPF
Q9UBC2	703	705	DPF
Q9UBC2	690	692	DPF
Q9UBC2	685	687	DPF
Q9UBC2	667	669	DPF
Q9UBC2	661	663	DPF
Q9UBC2	656	658	DPF
Q9UBC2	645	647	DPF
Q9UBC2	640	642	DPF
Q9UBC2	629	631	DPF
Q9UBC2	624	626	DPF
Q9UBC2	618	620	DPF
Q9UBC2	599	601	DPF
P42566	825	827	DPF
P42566	804	806	DPF
P42566	798	800	DPF
P42566	664	666	DPF
P42566	651	653	DPF
P42566	645	647	DPF
P42566	640	642	DPF
P42566	634	636	DPF
P42566	629	631	DPF
P42566	623	625	DPF
P42566	599	601	DPF
P42566	737	739	DPF
P42566	709	711	DPF
P42566	692	694	DPF
P42566	672	674	DPF
P07686	326	331	LNTTYS
P07686	189	194	INESTI
P07686	83	88	PNSTAG
P48023	259	264	VNVSEL
P48023	249	254	FNLTSA
P48023	183	188	INETGL
P12931	1	7	MGSNKSK
Q06124	546	549	YTNI
P09619	716	719	YSNA
P29353	427	430	YVNV
P29353	349	352	YYND
Q14289	881	884	YLNV
P15391	378	381	YGNP
P15391	348	351	YGNV
Q9UQ80	353	359	ELKALLQ
Q15648	603	609	ILTSLLQ
Q15596	744	750	LLRYLLD
P48552	499	505	TLLQLLL
O43593	757	763	SLCELLA
O43593	565	571	RLCRLLR
O43711	125	128	FPWM
O43763	118	121	FPWM
P31314	174	177	FPWM
P52945	119	122	FPWM
P09016	134	137	YPWM
P17481	135	138	FPWM
P17509	128	131	YPWM
P09067	177	180	FPWM
P17483	142	145	YPWM
P14651	130	133	FPWM
P14652	95	98	FPWM
P14653	180	183	FDWM
P49639	205	208	FDWM
P47902	133	136	YEWM
Q9Y618	2350	2358	LEAIIRKAL
Q13761	412	415	WRPY
Q13950	518	521	WRPY
Q01196	450	453	WRPY
Q9UBP5	327	337	YRPWGTEVGAF
Q9BYE0	221	225	WRPWP
Q96HZ4	221	224	WRPW
Q9Y5J3	294	304	YRPWGTEIGAF
Q9Y543	170	173	WRPW
Q9Y2Y9	9	18	HFAAECLVSM
O14901	45	54	MEAVEALVCM
Q13118	39	48	FEAVEALMSM
Q15583	379	386	FQLLVDVA
P16070	708	713	EMVHLV
Q04656	1483	1488	DKHSLL
P50895	604	609	EQTGLL
P01266	2581	2586	ENATRD
P01266	2294	2299	PNASVL
P01266	2249	2254	LNWTGS
P01266	2012	2017	LNVSQL
P01266	1773	1778	ANATCP
P01266	1715	1720	ANLTDA
P01266	1364	1369	VNVTWK
P01266	1347	1352	CNNSSV
P01266	1219	1224	FNASEV
P01266	946	951	SNSSRF
P01266	815	820	GNFSLF
P01266	747	752	SNSSML
P01266	528	533	SNSSTG
P01266	483	488	FNLSGA
P01266	197	202	VNTTDM
P01266	109	114	INSTDT
O15118	1271	1276	ERERLL
O75074	764	770	DEALLVC
Q99523	826	831	DEDLLE
P20645	271	277	DDHLLPM
Q9NZ52	388	395	SWLDEELL
Q9UJY5	355	362	SLLDDELM
Q15363	187	201	QIYYLKRFFEVRRVV
Q9BVK6	221	235	QMRHLKSFFEAKKLV
Q9BVK6	232	235	KKLV
P49755	204	219	QVFYLRRFFKAKKLIE
P49755	215	219	KKLIE
Q15293	328	331	HDEL
Q6ULP2	429	435	EDDFGDF
Q6ULP2	25	31	DDEFGEF
Q9UMZ2	773	779	DDDFADF
P12931	530	533	YQPG
P06241	531	534	YQPG
Q9UJY4	349	353	LIDLE
O00291	332	336	LMDMD
P49418	380	385	LPWDLW
O00499	415	420	IPWDLW
Q13367	808	812	LLDLE
P49418	351	355	LLDLD
O00499	390	394	LLDLD
Q10567	632	636	LLNLD
O00203	818	822	LLDLD
P04233	19	24	DQRDLI
Q13627	315	325	GQRIYQYIQSR
P43630	396	401	VTYAQL
P31994	290	295	ITYSLL
P04035	885	888	KKTA
P22309	529	533	KSKTH
P49257	507	510	KKFF
O43187	524	532	NTPEETDDV
P25942	231	239	QEPQEINFP
Q9Y6Q6	342	350	QMPTEDEYM
O43187	555	563	LLPTENGEG
Q9Y6Q6	375	383	SEPLEVGEN
Q9Y6Q6	451	459	NPPGEDCEP
P51617	540	548	PSPQENSYV
P51617	583	591	NQPVESDES
P51617	702	710	QGPEESDEF
O43353	192	200	YMPPENYEP
P01266	75	80	ANGSEV
P02748	48	51	WSEW
P07358	551	554	WSNW
P07358	70	73	WSSW
P07357	545	548	WSSW
P07357	542	545	WSCW
P07357	44	47	WSEW
P10643	506	509	WSSW
P13671	571	574	WSSW
P13671	568	571	WGCW
P13671	29	32	WTQW
P09471	1	7	MGCTLSA
P27918	385	388	WSTW
P27918	382	385	WSEW
P27918	321	324	WGEW
P27918	260	263	WGPW
P27918	199	202	WGPW
P27918	196	199	WATW
P27918	142	145	WGPW
P06239	1	7	MGCGCSS
P27918	139	142	WSGW
P27918	83	86	WSTW
P19086	1	7	MGCRQSS
P50539	9	19	VQRLLEAAEFL
P32004	1176	1179	YRSL
Q99583	3	13	IETLLEAARFL
P49418	324	328	FEDNF
P16410	201	204	YVKM
P00533	998	1001	YRAL
Q14582	6	16	LLILLEAAEYL
Q05195	9	19	IQMLLEAADYL
P11279	414	417	YQTI
Q9Y6D9	541	549	KVLHMSLNP
P31273	139	142	FPWM
P07306	5	8	YQDL
O60315	859	863	PLNLT
O60315	815	819	PLDLS
O60315	785	789	PLNLS
Q9UHF7	1163	1167	PLDLA
Q9H2S9	425	429	PEDLA
O00257	472	476	PIDLR
Q8IX07	794	798	PIDLS
O00268	764	768	PMVAL
O15164	713	717	PVVML
P12956	352	356	PLVLL
Q13111	238	242	PMVVL
Q9BZW8	338	345	NSTIYEVI
Q9BZW8	313	320	AYTLYSLI
Q9BZW8	267	274	FLTIYEDV
Q9HBG7	622	629	SATIYCSI
Q9HBG7	599	606	ENTMYAQV
Q9NQ25	300	307	ANTVYSTV
Q9NQ25	280	287	ENTEYDTI
Q9UIB8	312	319	VNTVYSEV
Q9UIB8	275	282	KKTIYTYI
Q99062	727	730	YVLQ
P29460	319	322	WSEW
P10153	34	37	WAQW
Q96JN0	64	68	PLDLT
Q15583	153	157	PLDLS
P35712	424	428	PLNLS
P56524	48	52	PMDLR
Q92738	725	729	PPVDY
Q8IZP0	417	421	PPVDY
O15350	407	413	YGPVLSP
P08631	248	255	KPWEKDAW
P12931	252	259	KPQTQGLA
Q07889	1152	1157	PVPPRR
Q05193	833	838	PSRPNR
Q06187	200	206	KPLPPEP
Q06187	186	192	KPLPPTP
P27986	308	313	PPKPPK
P27986	305	310	PALPPK
P27986	88	94	KPRPPRP
Q8WW38	829	833	PIDLS
P48552	440	444	PIDLS
Q03112	584	588	PLDLS
P57682	61	65	PVDLT
Q99708	490	494	PLDLS
P37275	734	738	PLDLS
Q13422	34	38	PEDLS
P41970	273	277	PLNLS
O95600	86	90	PVDLS
Q14108	470	476	DERAPLI
Q13291	323	330	SITVYASV
Q13291	277	284	SLTIYAQV
Q9Y463	267	277	GQRIYQYIQSR
P08631	518	526	TESQYQQQP
P51451	497	505	TERQYELQP
P09769	519	527	AEPQYQPGD
P07947	533	541	TEPQYQPGE
P07948	504	512	TEGQYQQQP
P06241	527	535	TEPQYQPGE
Q07108	111	113	NAC
P00533	56	58	NNC
P04070	371	373	NEC
P04004	64	66	RGD
O43854	96	98	RGD
Q92956	268	271	AVEE
P28908	561	564	PEQE
P26842	246	249	PIQE
Q07011	246	249	PEEE
Q07011	234	237	TTQE
P07900	729	732	EEVD
P27797	414	417	KDEL
P12931	526	534	TEPQYQPGE
P04040	524	527	KANL
P11021	651	654	KDEL

## Sheet: D_phosphosites_MP_HD2_final
MP_HD2_phosphosite	peptides_covering	kinases	phosphatases	ELMswitches
A0A096LP49.S1027	4	NA	NA	NA
A0A0U1RRE5.T40	4	CDK1,MAPK8	NA	NA
A0AUZ9.S714	4	NA	NA	NA
A0AVK6.S413	4	NA	NA	NA
A0AVK6.S417	4	CDK1,CDK2,CDK4,CDK5,MAPK1,MAPK14,MAPK3,MAPK8	NA	NA
A0AVK6.T58	4	CDK1,MAPK1,MAPK14,MAPK3,MAPK8	NA	NA
A0FGR8.S738	4	PRKD1	NA	NA
A0FGR8.S743	4	CDK1,CDK2,CDK5,MAPK1,MAPK14,MAPK3,MAPK8,MAPK9	NA	NA
A0FGR8.T705	4	CDK1,CDK2,CDK5,MAPK1,MAPK14,MAPK3,MAPK8	NA	NA
A0FGR8.T753	4	CDK1,MAPK1,MAPK8	NA	NA
A0FGR9.S697	4	CDK1,CDK2,CDK4,CDK5,MAPK1,MAPK14,MAPK3,MAPK8,MAPK9	NA	NA
A0JLT2.S226	4	CDK1	NA	NA
A0JNW5.S418	4	CDK1,CDK2,CDK4,CDK5,MAPK1,MAPK12,MAPK14,MAPK3,MAPK8,MAPK9	NA	NA
A0MZ66.S101	4	NA	NA	NA
A0MZ66.S494	4	CDK1,MAPK1,MAPK3,MAPK8	NA	NA
A0MZ66.S506	4	NA	NA	NA
A0MZ66.T487	4	AKT1,RPS6KA1	NA	NA
A0MZ66.T537	4	CDK1,CDK2,CDK4,CDK5,MAPK1,MAPK14,MAPK3,MAPK8	NA	NA
A0PJX4.S137	4	NA	NA	NA
A0PK00.S69	4	NA	NA	NA
A1A4G5.S114	4	NA	NA	NA
A1A4S6.S591	4	CDK1,CDK2,MAPK1,MAPK3,MAPK8	NA	NA
A1A5D9.S36	4	AURKB,PRKACA,PRKD1	NA	NA
A1L020.S428	4	CDK1,CDK5,MAPK1,MAPK3,MAPK8	NA	NA
A1L020.S462	1	CDK1,MAPK1,MAPK3,MAPK8	NA	NA
A1L162.T63	4	ATM,ATR	NA	NA
A1L170.S222	4	AURKB,PRKACA	NA	NA
A1L170.S223	4	CDK1,MAPK8	NA	NA
A1L170.S249	4	CDK1,MAPK1,MAPK3,MAPK8	NA	NA
A1L390.S1081	4	NA	NA	NA
A1L390.S423	4	CDK1,MAPK8	NA	NA
A1L390.S618	4	AURKB,PRKACA	NA	NA
A1L390.S640	4	NA	NA	NA
A1L390.S741	4	AURKB,PRKACA	NA	NA
A1L4H1.T1051	4	CDK1,CDK2,CDK4,CDK5,MAPK1,MAPK14,MAPK3,MAPK8	NA	NA
A1L4K1.S5	2	NA	NA	NA
A1X283.S528	4	NA	NA	NA
A1YPR0.S215	4	CDK1,MAPK1,MAPK8	NA	NA
A2A288.S336	4	CDK1,HIPK2,MAPK1,MAPK3,MAPK8	NA	NA
A2A2Y4.S416	4	CDK1,CDK2,CDK5,MAPK1,MAPK3,MAPK8	NA	NA
A2AJT9.S192	4	AURKB,PRKACA	NA	NA
A2AJT9.S80	4	CDK1,MAPK3,MAPK8	NA	NA
A2RRP1.S473	2	NA	NA	NA
A2RU30.S7	2	CDK1,MAPK1,MAPK14,MAPK3,MAPK8	NA	NA
A2RU54.S128	4	CDK1,CDK2,CDK4,MAPK1,MAPK14,MAPK3,MAPK8	NA	NA
A2RU67.S30	4	NA	NA	NA
A2RU67.S62	4	NA	NA	NA
A2RU67.T26	4	ATM,ATR	NA	NA
A2RUB6.S796	4	NA	NA	NA
A2VDJ0.S1321	4	NA	NA	NA
A3KN83.S214	4	CDK1,MAPK3	NA	NA
A4D1E1.S877	2	CDK1,MAPK8	NA	NA
A4D1P6.S272	4	CDK1,CDK2,CDK5,MAPK1,MAPK14,MAPK3,MAPK8	NA	NA
A4D1S0.S143	4	CDK1,CDK2,CDK4,CDK5,MAPK1,MAPK14,MAPK3,MAPK8	NA	NA
A4D1S0.S204	4	CDK1,MAPK3,MAPK8	NA	NA
A4D1S0.S215	4	CDK1,CDK2,MAPK1,MAPK14,MAPK3,MAPK8	NA	NA
A4D1S0.T141	4	CDK1,CDK2,CDK4,CDK5,CDK6,MAPK1,MAPK3,MAPK8,MAPK9	NA	NA
A4D2B0.S61	3	AURKB,CDK1,CDK5,MAPK1,MAPK3,MAPK8	NA	NA
A4D2P6.S264	4	AURKB,PRKACA	NA	NA
A4FU28.S140	3	MAPKAPK2,PRKD1	NA	NA
A4FU49.S375	4	NA	NA	NA
A4UGR9.S2945	4	CDK1,CDK2,MAPK1,MAPK14,MAPK3,MAPK8	NA	NA
A5D6W6.S82	2	NA	NA	NA
A5PKW4.S720	2	NA	NA	NA
A5PL33.S101	4	CDK1,MAPK8	NA	NA
A5PLL1.S502	3	AURKB,PRKACA,PRKD1	NA	NA
A5PLN7.S62	4	CDK1,CDK2,CDK5,MAPK1,MAPK14,MAPK3,MAPK8,MAPK9	NA	NA
A5YKK6.S749	4	CDK1,CDK2,CDK4,CDK5,MAPK1,MAPK14,MAPK3,MAPK8,MAPK9	NA	NA
A5YM69.S184	4	CDK1,MAPK8	NA	NA
A5YM69.S445	4	CDK1,MAPK1,MAPK14,MAPK3,MAPK8	NA	NA
A5YM69.S450	4	CDK1,CDK4,MAPK1,MAPK14,MAPK3,MAPK8	NA	NA
A5YM69.S474	4	CDK1,CDK2,MAPK8	NA	NA
A6H8Y1.S100	4	AKT1,RPS6KA1	NA	NA
A6NC98.S597	4	AURKB,PRKACA	NA	NA
A6NCL7.S416	4	AKT1,AURKB,PRKACA	NA	NA
A6NCQ9.S170	4	NA	NA	NA
A6NCS6.T286	3	CDK1,MAPK8	NA	NA
A6ND36.S4	2	ATM,ATR	NA	NA
A6NDB9.S124	4	ATM,ATR	NA	NA
A6NDB9.S143	4	NA	NA	NA
A6NDB9.S155	4	CDK1,CDK2,CDK5,MAPK1,MAPK14,MAPK3,MAPK8	NA	NA
A6NDB9.T151	4	CDK1,CDK2,MAPK1,MAPK14,MAPK3,MAPK8	NA	NA
A6NDU8.S7	2	NA	NA	NA
A6NED2.S268	4	ATM,ATR	NA	NA
A6NEL2.S761	4	NA	NA	NA
A6NF01.S281	1	CDK1,CDK2,MAPK1,MAPK14,MAPK3,MAPK8	NA	NA
A6NFI3.S112	4	CDK1,MAPK8	NA	NA
A6NGC4.S235	5	CDK1,CDK2,CDK5,MAPK1,MAPK14,MAPK3,MAPK8	NA	NA
A6NGS2.S96	4	NA	NA	NA
A6NHQ4.S15	4	CDK1,CDK2,CDK4,CDK5,MAPK1,MAPK14,MAPK3,MAPK8	NA	NA
A6NHQ4.S22	4	CDK1,CDK2,CDK4,CDK5,MAPK1,MAPK14,MAPK3,MAPK8,MAPK9	NA	NA
A6NHR9.S293	3	AKT1	NA	NA
A6NHS7.S20	2	NA	NA	NA
A6NHT5.S144	4	CDK1,MAPK3,MAPK8	NA	NA
A6NHT5.S153	4	CDK1,MAPK14,MAPK3,MAPK8	NA	NA
A6NIH7.S119	4	NA	NA	NA
A6NIX2.S88	4	CDK1,CDK2,CDK5,MAPK1,MAPK14,MAPK3,MAPK8	NA	NA
A6NJ46.S264	2	NA	NA	NA
A6NJ78.S358	4	NA	NA	NA
A6NJG2.S22	4	NA	NA	NA
A6NJL1.S295	4	CDK1,CDK2,CDK5,MAPK1,MAPK14,MAPK3,MAPK8	NA	NA
A6NJT0.S341	4	CDK1,CDK2,CDK5,MAPK1,MAPK3,MAPK8	NA	NA
A6NJT0.S443	4	AURKB,CDK1,MAPK1,MAPK3,MAPK8	NA	NA
A6NKD9.S179	4	NA	NA	NA
A6NKF1.S402	1	CDK1,CDK2,CDK4,CDK5,CDK6,MAPK1,MAPK14,MAPK3,MAPK8,MAPK9	NA	NA
A6NKG5.S1030	4	NA	NA	NA
A6NKN8.S9	3	CDK1,MAPK8	NA	NA
A6NKU9.S60	4	NA	NA	NA
A6NM28.S400	4	CDK1,CDK2,CDK5,MAPK1,MAPK14,MAPK3,MAPK8	NA	NA
A6NMK8.S17	4	NA	NA	NA
A6NNC1.S202	4	NA	NA	NA
A6QL63.S65	2	NA	NA	NA
A6QL64.S1033	4	NA	NA	NA
A7KAX9.S1796	4	NA	NA	NA
A7KAX9.S682	4	NA	NA	NA
A7KAX9.S706	4	NA	NA	NA
A7KAX9.S732	4	AKT1,RPS6KA1	NA	NA
A7KAX9.S892	4	CDK1,MAPK8	NA	NA
A7MBM2.S1175	4	AKT1,CAMK2A,SGK1	NA	NA
A7MCY6.S372	4	CDK1,CDK2,CDK4,MAPK1,MAPK14,MAPK3,MAPK8	NA	NA
A7MCY6.S385	4	AURKB,CDK1,CDK5,HIPK2,MAPK1,MAPK14,MAPK3,MAPK8	NA	NA
A7MCY6.S388	4	CDK1,CDK2,CDK5,MAPK1,MAPK14,MAPK3,MAPK8	NA	NA
A7MD48.S363	4	CDK1,MAPK8	NA	NA
A7XYQ1.S313	4	CDK1,MAPK8	NA	NA
A8CG34.S322	4	AKT1,AKT2,RPS6KA1	NA	NA
A8CG34.S412	4	CDK1,CDK2,CDK4,CDK5,MAPK1,MAPK14,MAPK3,MAPK8	NA	NA
A8CG34.S416	4	CDK1,CDK2,CDK4,CDK5,GSK3B,HIPK2,MAPK1,MAPK14,MAPK3,MAPK8,MAPK9	NA	NA
A8K0R7.S574	4	AURKB,PRKACA	NA	NA
A8K855.S212	4	CDK1,CDK2,HIPK2,MAPK1,MAPK3,MAPK8	NA	NA
A8K979.S478	4	CDK1,MAPK8	NA	NA
A8MPP1.S204	2	NA	NA	NA
A8MQ27.S271	4	AKT1	NA	NA
A8MTJ6.S287	4	CDK1,CDK2,MAPK1,MAPK3,MAPK8	NA	NA
A8MTQ0.S9	3	CDK1,CDK2,CDK4,CDK5,HIPK2,MAPK1,MAPK14,MAPK3,MAPK8	NA	NA
A8MVS5.S213	4	AKT1,RPS6KA1	NA	NA
A8MVW0.S669	4	NA	NA	NA
A8MVW0.S789	4	AURKA,AURKB,PRKACA	NA	NA
A8MYA2.S206	4	NA	NA	NA
A9YTQ3.S101	4	CDK1,MAPK1,MAPK14,MAPK3,MAPK8	NA	NA
B0FP48.S245	4	NA	NA	NA
B0I1T2.S992	2	NA	NA	NA
B0YJ81.S22	4	CDK1,MAPK1,MAPK3,MAPK8	NA	NA
B0YJ81.S30	4	CDK1,CDK2,CDK4,CDK5,MAPK1,MAPK14,MAPK3,MAPK8	NA	NA
B0YJ81.T32	4	NA	NA	NA
B1AJZ9.S717	4	NA	NA	NA
B1AK53.S342	4	CHEK1	NA	NA
B2RBV5.S18	4	CDK1,CDK2,CDK4,CDK5,MAPK1,MAPK14,MAPK3,MAPK8	NA	NA
B2RTY4.S1299	4	CDK1,MAPK8	NA	NA
B2RXF0.S4	2	NA	NA	NA
B2RXF5.S328	3	CDK1,MAPK14,MAPK3,MAPK8	NA	NA
B4DS77.S337	4	CDK1,MAPK8	NA	NA
B7Z1M9.S128	4	NA	NA	NA
B7ZBB8.S84	4	AKT1	NA	NA
B7ZBB8.S86	4	AKT1	NA	NA
C9J069.S499	4	CDK1,CDK5,MAPK3,MAPK8	NA	NA
C9JI98.S124	4	AURKB,PRKACA,PRKD1	NA	NA
C9JLW8.S17	4	NA	NA	NA
C9JLW8.S18	4	CDK1,CDK4,CDK5,MAPK1,MAPK14,MAPK3,MAPK8	NA	NA
C9JLW8.S21	4	CDK1,CDK2,CDK4,CDK5,GSK3B,MAPK1,MAPK14,MAPK3,MAPK8,MAPK9	NA	NA
C9JLW8.T30	4	CDK1,CDK5,MAPK1,MAPK3,MAPK8	NA	NA
C9JTQ0.S203	4	CDK1,CDK2,MAPK1,MAPK3,MAPK8	NA	NA
D6RGH6.S167	4	CDK1,MAPK1,MAPK3,MAPK8,MAPK9	NA	NA
E7ERA6.T39	3	CDK1,CDK2,CDK5,HIPK2,MAPK1,MAPK14,MAPK3,MAPK8	NA	NA
E7EW31.S260	4	CDK1,MAPK1,MAPK14,MAPK3,MAPK8	NA	NA
E9PAV3.S2029	4	NA	NA	NA
I6L899.S282	4	NA	NA	NA
O00116.S65	4	NA	NA	NA
O00139.S140	4	CDK1,MAPK8	NA	NA
O00139.T78	4	CDK1,CDK2,CDK4,CDK5,MAPK1,MAPK14,MAPK3,MAPK8,MAPK9	NA	NA
O00141.S397	3	NA	NA	NA
O00141.S401	4	CDK1,MAPK8	NA	NA
O00141.S74	2	CDK1,CDK2,CDK4,MAPK1,MAPK14,MAPK3,MAPK8	NA	NA
O00141.S78	2	CDK1,CDK2,CDK5,HIPK2,MAPK1,MAPK14,MAPK3,MAPK8	NA	NA
O00148.S40	2	NA	NA	NA
O00151.S130	4	CDK1,CDK2,MAPK1,MAPK14,MAPK3,MAPK8	NA	NA
O00151.S90	3	CDK1,MAPK8	NA	NA
O00151.T316	3	CDK1,MAPK8	NA	NA
O00161.S110	4	CDK1,MAPK8	NA	NA
O00161.S20	4	NA	NA	NA
O00161.S34	4	ATM,ATR	NA	NA
O00161.T144	2	NA	NA	NA
O00165.S189	4	ATM,ATR	NA	NA
O00165.S192	4	ATM,ATR	NA	NA
O00170.S43	1	NA	NA	NA
O00178.S580	4	CDK1,MAPK8	NA	NA
O00180.S300	4	NA	NA	NA
O00182.S286	1	NA	NA	NA
O00186.S512	4	NA	NA	NA
O00193.S15	4	NA	NA	NA
O00193.S17	4	CDK1,MAPK8	NA	NA
O00193.S25	4	NA	NA	NA
O00193.S82	4	ATM,ATR	NA	NA
O00204.S348	4	CDK1,CDK2,CDK4,CDK5,HIPK2,MAPK1,MAPK14,MAPK3,MAPK8	NA	NA
O00204.S350	5	CDK1,CDK2,CDK5,HIPK2,MAPK1,MAPK14,MAPK3,MAPK8	NA	NA
O00221.S157	4	NA	NA	SWTI000157
O00221.S161	4	NA	NA	SWTI000157
O00221.S183	4	CDK1,MAPK1,MAPK3,MAPK8	NA	NA
O00232.S335	2	CDK1,MAPK8	NA	NA
O00255.S492	4	AURKB,PRKACA	NA	NA
O00257.S415	4	AKT1	NA	NA
O00257.S434	4	NA	NA	NA
O00257.S467	4	NA	NA	NA
O00264.S181	4	NA	NA	NA
O00264.S57	4	NA	NA	NA
O00264.T178	3	NA	NA	NA
O00264.T74	1	CDK1,MAPK8	NA	NA
O00267.S666	4	CDK1,CDK2,CDK5,MAPK1,MAPK14,MAPK3,MAPK8	NA	NA
O00267.S671	4	CDK1,CDK5,MAPK1,MAPK3,MAPK8	NA	NA
O00267.S804	4	ATM,ATR	NA	NA
O00267.T1034	4	CDK1,CDK2,CDK4,CDK5,MAPK1,MAPK14,MAPK3,MAPK8	NA	NA
O00267.T768	4	CDK1,MAPK8	NA	NA
O00267.T775	4	CDK1,MAPK1,MAPK3,MAPK8	NA	NA
O00267.T784	4	CDK1,CDK5,MAPK1,MAPK3,MAPK8	NA	NA
O00267.T791	4	CDK1,MAPK1,MAPK3,MAPK8	NA	NA
O00267.T799	4	CDK1,CDK5,MAPK3,MAPK8	NA	NA
O00267.T806	4	CDK1,MAPK1,MAPK3,MAPK8	NA	NA
O00267.T814	4	CDK1,CDK5,MAPK1,MAPK3,MAPK8	NA	NA
O00267.T828	4	CDK1,CDK2,CDK5,MAPK1,MAPK14,MAPK3,MAPK8	NA	NA
O00273.S232	4	NA	NA	NA
O00273.S315	4	CDK1,MAPK1,MAPK3,MAPK8	NA	NA
O00287.S241	4	CDK1,CDK5,MAPK1,MAPK3,MAPK8,MAPK9	NA	NA
O00299.S163	2	ATM,ATR	NA	NA
O00308.S211	4	CDK1,MAPK3,MAPK8	NA	NA
O00311.S302	4	CDK1,MAPK8	NA	NA
O00311.T503	4	CDK1,MAPK1,MAPK3,MAPK8	NA	NA
O00327.S42	4	AKT1	NA	NA
O00330.S162	4	CDK1,CDK2,CDK4,MAPK1,MAPK3,MAPK8	NA	NA
O00338.S254	2	NA	NA	NA
O00358.S308	3	CDK1,CDK2,CDK5,MAPK1,MAPK14,MAPK3,MAPK8,MAPK9	NA	NA
O00400.S2	1	CDK1,CDK2,CDK4,CDK5,MAPK1,MAPK14,MAPK3,MAPK8,MAPK9	NA	NA
O00401.S484	4	NA	NA	NA
O00401.S485	4	NA	NA	NA
O00401.T460	4	CDK1,CDK2,CDK4,CDK5,MAPK1,MAPK14,MAPK3,MAPK8	NA	NA
O00409.S85	4	CDK1,MAPK3,MAPK8	NA	NA
O00409.S97	4	CDK1,CDK2,CDK5,MAPK1,MAPK14,MAPK3,MAPK8	NA	NA
O00418.S359	4	NA	NA	NA
O00418.S366	4	NA	NA	NA
O00418.S396	4	CDK1,CDK2,CDK4,CDK5,MAPK1,MAPK13,MAPK14,MAPK3,MAPK8,MAPK9	NA	NA
O00418.S474	2	NA	NA	NA
O00418.S72	4	NA	NA	NA
O00418.S74	4	CDK1,CDK5,MAPK1,MAPK14,MAPK3,MAPK8	NA	NA
O00421.S329	5	NA	NA	NA
O00425.S184	4	CDK1,CDK2,CDK5,MAPK1,MAPK14,MAPK3,MAPK8	NA	NA
O00425.T249	4	CDK1,CDK5,MAPK1,MAPK14,MAPK3,MAPK8	NA	NA
O00429.S544	4	ATM,ATR	NA	NA
O00429.S616	4	CDK1,CDK2,CDK5,MAPK1,MAPK3,MAPK8	NA	NA
O00443.S259	4	NA	NA	NA
O00444.S342	4	NA	NA	NA
O00444.S665	2	CDK1,CDK2,CDK5,MAPK1,MAPK14,MAPK3,MAPK8	NA	NA
O00458.S14	4	NA	NA	NA
O00469.S600	2	NA	NA	NA
O00472.S305	4	CDK1,CDK5,MAPK1,MAPK14,MAPK3,MAPK8	NA	NA
O00472.S316	4	CDK1,CDK2,CDK5,MAPK1,MAPK3,MAPK8	NA	NA
O00472.S503	4	CDK1,MAPK14,MAPK8	NA	NA
O00479.S29	4	AURKB	NA	NA
O00479.S80	3	ATM,ATR	NA	NA
O00487.T266	4	CDK1,MAPK8	NA	NA
O00488.S98	3	ATM,ATR	NA	NA
O00499.S296	4	CDK1,CDK2,MAPK1,MAPK14,MAPK3,MAPK8	NA	NA
O00499.S303	4	CDK1,CDK2,CDK4,MAPK1,MAPK14,MAPK3,MAPK8,MAPK9	NA	NA
O00499.S331	4	CDK1,CDK2,CDK5,MAPK1,MAPK14,MAPK3,MAPK8	NA	NA
O00499.T323	4	CDK1,MAPK1,MAPK3,MAPK8	NA	NA
O00505.S14	4	NA	NA	NA
O00505.S60	4	NA	NA	NA
O00512.S104	4	AKT1	NA	NA
O00512.S687	4	CDK1,CDK2,CDK4,CDK5,MAPK1,MAPK14,MAPK3,MAPK8	NA	NA
O00512.S878	4	CDK1,MAPK1,MAPK3,MAPK8	NA	NA
O00512.S913	4	NA	NA	NA
O00512.S917	4	CDK1,CDK5,MAPK1,MAPK14,MAPK3,MAPK8,MAPK9	NA	NA
O00512.T888	4	CDK1,CDK2,MAPK1,MAPK14,MAPK3,MAPK8	NA	NA
O00534.S202	4	CDK1,MAPK1,MAPK14,MAPK3,MAPK8	NA	NA
O00541.S307	4	NA	NA	NA
O00562.S593	4	AURKB,PRKACA	NA	NA
O00566.S163	4	CDK1,MAPK1,MAPK3,MAPK8	NA	NA
O00566.S167	4	NA	NA	NA
O00566.S171	4	NA	NA	NA
O00567.S519	4	NA	NA	NA
O00567.S520	4	NA	NA	NA
O00567.S563	4	NA	NA	NA
O00567.S591	2	ATM,ATR	NA	NA
O00567.T468	4	CDK1,MAPK1,MAPK3,MAPK8	NA	NA
O00629.S60	4	NA	NA	NA
O00716.S163	4	CDK1,MAPK1,MAPK14,MAPK3,MAPK8,MAPK9	NA	NA
O00716.S166	4	CDK1,CDK2,CDK5,MAPK1,MAPK14,MAPK3,MAPK8	NA	NA
O00716.S172	4	CDK1,CDK2,CDK5,MAPK1,MAPK14,MAPK3,MAPK8	NA	NA
O00716.T169	4	CDK1,CDK2,CDK5,MAPK1,MAPK14,MAPK3,MAPK8	NA	NA
O00762.S3	1	ATM,ATR	NA	NA
O00763.S222	4	NA	NA	NA
O14490.S493	4	AKT1	NA	NA
O14494.T271	4	CDK1,MAPK8	NA	NA
O14495.S297	5	CDK1,MAPK8	NA	NA
O14497.S1184	4	NA	NA	NA
O14497.S1600	4	CDK1,CDK2,CDK5,MAPK3,MAPK8	NA	NA
O14497.S702	4	CDK1,CDK2,CDK5,HIPK2,MAPK1,MAPK14,MAPK3,MAPK8,MAPK9	NA	NA
O14497.S772	4	CDK1,CDK2,CDK5,HIPK2,MAPK1,MAPK14,MAPK3,MAPK8	NA	NA
O14503.S383	4	CDK1,CDK2,HIPK2,MAPK1,MAPK3,MAPK8	NA	NA
O14514.S1469	4	NA	NA	NA
O14519.S24	4	CDK1,MAPK1,MAPK14,MAPK3,MAPK8	NA	NA
O14523.S411	4	CDK1,MAPK8	NA	NA
O14523.S426	4	NA	NA	NA
O14523.S464	4	CDK1,CDK2,CDK4,CDK5,MAPK1,MAPK14,MAPK3,MAPK8,MAPK9	NA	NA
O14523.S468	4	CDK1,CDK2,CDK4,CDK5,MAPK1,MAPK3,MAPK8	NA	NA
O14523.S470	4	NA	NA	NA
O14523.S613	4	NA	NA	NA
O14523.S619	4	NA	NA	NA
O14523.S623	4	NA	NA	NA
O14523.S660	4	ATM,ATR	NA	NA
O14523.S662	4	NA	NA	NA
O14523.T417	4	CDK1,CDK2,CDK5,MAPK1,MAPK14,MAPK3,MAPK8,MAPK9	NA	NA
O14523.T422	4	CDK1,CDK2,CDK4,CDK5,MAPK1,MAPK14,MAPK3,MAPK8	NA	NA
O14523.T428	4	CDK1,CDK2,CDK5,MAPK1,MAPK3,MAPK8	NA	NA
O14523.T672	4	CDK1,CDK2,MAPK1,MAPK3,MAPK8	NA	NA
O14544.S311	4	CDK1,CDK2,CDK4,MAPK1,MAPK14,MAPK3,MAPK8	NA	NA
O14545.S415	4	CDK1,MAPK1,MAPK14,MAPK3,MAPK8	NA	NA
O14545.S470	4	PRKD1	NA	NA
O14545.S480	4	CDK1,CDK2,CDK5,MAPK1,MAPK14,MAPK3,MAPK8	NA	NA
O14545.S491	4	ATM,ATR	NA	NA
O14558.S16	3	AURKB,PRKACA	NA	NA
O14558.S59	4	NA	NA	NA
O14559.S636	4	NA	NA	NA
O14576.S635	2	NA	NA	NA
O14578.S440	3	CDK1,CDK2,CDK4,CDK5,MAPK1,MAPK14,MAPK3,MAPK8,MAPK9	NA	NA
O14598.S27	4	CDK1,CDK2,CDK5,MAPK1,MAPK14,MAPK3,MAPK8	NA	NA
O14613.S101	4	CDK1,MAPK3,MAPK8	NA	NA
O14613.S109	4	NA	NA	NA
O14613.S141	4	CDK1,MAPK1,MAPK3,MAPK8	NA	NA
O14613.S31	4	CDK1,MAPK1,MAPK3,MAPK8	NA	NA
O14617.S634	4	NA	NA	NA
O14617.S686	4	CDK1,CDK4,MAPK8	NA	NA
O14617.S688	4	CDK1,CDK2	NA	NA
O14617.S829	4	CDK1,CDK2,CDK5,MAPK8	NA	NA
O14618.S267	2	NA	NA	NA
O14628.S394	4	CDK1	NA	NA
O14639.S352	4	NA	NA	NA
O14639.S353	4	NA	NA	NA
O14639.S669	4	NA	NA	NA
O14640.S679	4	NA	NA	NA
O14641.S211	4	NA	NA	NA
O14646.S1677	4	CDK1,CDK2,CDK4,CDK5,MAPK1,MAPK14,MAPK3,MAPK8,MAPK9	NA	NA
O14647.S1789	4	CDK1,CDK2,CDK4,CDK5,MAPK1,MAPK14,MAPK3,MAPK8,MAPK9	NA	NA
O14681.S326	3	CDK1,CDK2,CDK4,MAPK1,MAPK14,MAPK3,MAPK8	NA	NA
O14681.S330	3	CDK1,CDK2,CDK5,MAPK1,MAPK3,MAPK8	NA	NA
O14681.S46	4	AKT1,AURKB,PRKACA	NA	NA
O14681.S47	4	AKT1	NA	NA
O14681.S56	4	NA	NA	NA
O14686.S1722	4	NA	NA	NA
O14686.T4682	4	CDK1,MAPK1,MAPK3,MAPK8	NA	NA
O14715.S788	4	CDK1,CDK2,CDK4,CDK5,CDK6,MAPK1,MAPK14,MAPK3,MAPK8	NA	NA
O14733.S403	2	CDK1,MAPK3,MAPK8	NA	NA
O14733.S55	4	CDK1,CDK2,CDK4,CDK5,MAPK1,MAPK14,MAPK3,MAPK8	NA	NA
O14733.S61	4	CDK1,CDK2,CDK5,MAPK1,MAPK14,MAPK3,MAPK8	NA	NA
O14733.T66	4	CDK1,CDK2,MAPK1,MAPK3,MAPK8	NA	NA
O14737.S119	3	NA	NA	NA
O14745.S280	4	CDK1,CDK2,MAPK1,MAPK3,MAPK8	NA	NA
O14745.S290	4	CAMK2A,MAPKAPK2,PRKD1	NA	NA
O14745.S291	4	NA	NA	NA
O14745.S299	4	ATM,ATR	NA	NA
O14745.S302	4	CDK1,CDK2,CDK5,MAPK1,MAPK3,MAPK8	NA	NA
O14757.S280	4	AKT1,AKT2,RPS6KA1	NA	NA
O14757.S286	4	CDK1,CDK2,MAPK1,MAPK3,MAPK8	NA	NA
O14757.S316	4	NA	NA	NA
O14757.S317	4	ATM,ATR	PPP2CA,PPP2CB	NA
O14757.S345	4	NA	PPP2CA,PPP2CB,PPM1D	NA
O14757.T279	4	NA	NA	NA
O14770.S198	4	NA	NA	NA
O14777.S15	4	NA	NA	NA
O14777.S69	3	ATM,ATR	NA	NA
O14795.S254	4	CDK1,MAPK1,MAPK14,MAPK3,MAPK8	NA	NA
O14813.S206	4	CDK1,CDK2,CDK4,CDK5,MAPK1,MAPK14,MAPK3,MAPK8	NA	NA
O14813.S208	4	CDK1,CDK2,CDK4,HIPK2,MAPK1,MAPK14,MAPK3,MAPK8	NA	NA
O14828.S32	4	NA	NA	NA
O14828.S65	4	NA	NA	NA
O14828.S76	4	CDK1,CDK5,MAPK1,MAPK14,MAPK3,MAPK8	NA	NA
O14836.T250	4	CDK1,CDK2,CDK4,MAPK1,MAPK14,MAPK3,MAPK8	NA	NA
O14841.T151	4	CDK1,CDK2,CDK5,MAPK3,MAPK8	NA	NA
O14867.S364	4	ATM,ATR	NA	NA
O14874.S31	1	NA	NA	NA
O14874.S33	2	AKT1	NA	NA
O14874.T32	2	NA	NA	NA
O14893.T48	1	CDK1,CDK2,CDK4,MAPK1,MAPK14,MAPK3,MAPK8	NA	NA
O14896.S424	4	NA	NA	NA
O14901.S124	4	CDK1,CDK2,MAPK1,MAPK14,MAPK3,MAPK8	NA	NA
O14908.S225	4	NA	NA	NA
O14908.S232	3	NA	NA	NA
O14908.S247	2	NA	NA	NA
O14908.T238	3	NA	NA	NA
O14908.T242	2	NA	NA	NA
O14920.S672	4	CDK1,MAPK1,MAPK3,MAPK8	NA	NA
O14924.S850	4	CDK1,CDK2,CDK5,MAPK1,MAPK14,MAPK3,MAPK8	NA	NA
O14924.S934	4	ATM,ATR,AURKB,MAPKAPK2,PRKACA,PRKD1	NA	NA
O14933.S26	2	NA	NA	NA
O14964.S240	4	CDK1,MAPK1,MAPK14,MAPK3,MAPK8	NA	NA
O14965.T288	2	AURKA,AURKB,PRKACA	PPP1CA,PPP1CB,PPP1CC	NA
O14966.S185	4	NA	NA	NA
O14967.S560	4	NA	NA	NA
O14974.S299	3	CDK1,MAPK8	NA	NA
O14974.S409	4	CDK1,CDK2,CDK4,CDK5,MAPK1,MAPK14,MAPK3,MAPK8	NA	NA
O14974.S472	4	NA	NA	NA
O14974.S473	4	CDK1,CDK4,CDK5,MAPK1,MAPK14,MAPK3,MAPK8	NA	NA
O14974.S507	4	NA	NA	NA
O14974.S668	4	AKT1,AURKB,PRKACA	NA	NA
O14974.S680	4	ATM,ATR	NA	NA
O14974.S695	4	NA	NA	NA
O14974.S871	4	NA	NA	NA
O14974.S910	4	PRKD1	NA	NA
O14974.S995	4	PRKACA,PRKD1	NA	NA
O14974.T671	4	CDK1,MAPK14,MAPK8	NA	NA
O14974.T696	4	ATM,ATR,AURKB,PRKACA	NA	NA
O14976.S780	4	CDK1,CDK2,CDK5,HIPK2,MAPK1,MAPK14,MAPK3,MAPK8	NA	NA
O14978.S166	4	CDK1,MAPK3,MAPK8	NA	NA
O14980.S391	2	CDK1,CDK2,CDK4,CDK5,MAPK1,MAPK14,MAPK3,MAPK8,MAPK9	NA	NA
O14986.S413	2	NA	NA	NA
O14994.S475	4	CDK1,CDK2,CDK5,MAPK1,MAPK3,MAPK8	NA	NA
O15014.S358	4	CDK1,MAPK8	NA	NA
O15014.S413	4	ATM,ATR,AURKB,PRKACA	NA	NA
O15014.S467	4	AKT1	NA	NA
O15014.S560	4	CDK1,CDK2,CDK5,MAPK1,MAPK14,MAPK3,MAPK8	NA	NA
O15014.S804	4	CDK1,MAPK1,MAPK14,MAPK3,MAPK8,MAPK9	NA	NA
O15014.S842	4	CDK1,MAPK1,MAPK14,MAPK3,MAPK8	NA	NA
O15015.S1442	4	CDK1,CDK2,CDK5,MAPK1,MAPK14,MAPK3,MAPK8	NA	NA
O15018.S944	4	NA	NA	NA
O15020.S2359	4	CDK1,CDK2,MAPK1,MAPK14,MAPK3,MAPK8	NA	NA
O15031.S1570	4	ATM,ATR,PRKDC	NA	NA
O15033.S327	4	AURKB,PRKACA	NA	NA
O15033.S337	3	CDK1,MAPK8	NA	NA
O15037.S10	3	CDK1,CDK2,CDK5,MAPK1,MAPK14,MAPK3,MAPK8	NA	NA
O15042.S67	4	CDK1,MAPK8	NA	NA
O15050.S2741	4	CDK1,CDK2,CDK5,MAPK8	NA	NA
O15054.S224	4	CDK1,CDK2,MAPK14,MAPK3,MAPK8	NA	NA
O15055.S977	4	CDK1,MAPK1,MAPK3,MAPK8	NA	NA
O15061.S1181	4	CDK1,MAPK8	NA	NA
O15062.S127	3	CDK1,CDK2,CDK5,MAPK1,MAPK14,MAPK3,MAPK8	NA	NA
O15062.S234	4	CDK1	NA	NA
O15063.T712	4	CDK1,CDK2,CDK4,CDK5,MAPK1,MAPK14,MAPK3,MAPK8	NA	NA
O15066.T732	4	CDK1,CDK2,CDK5,MAPK1,MAPK14,MAPK3,MAPK8,MAPK9	NA	NA
O15068.S975	4	CDK1,CDK2,CDK4,CDK5,MAPK1,MAPK14,MAPK3,MAPK8	NA	NA
O15069.S1307	4	CDK1,CDK2,CDK5,MAPK1,MAPK14,MAPK3,MAPK8,MAPK9	NA	NA
O15075.S305	4	NA	NA	NA
O15075.S307	4	CDK1,CDK2,CDK9,MAPK1,MAPK14,MAPK3,MAPK8	NA	NA
O15075.S32	4	CDK1,MAPK1,MAPK14,MAPK3,MAPK8,MAPK9	NA	NA
O15075.S330	4	CDK1,CDK2,CDK4,HIPK2,MAPK1,MAPK14,MAPK3,MAPK8,MTOR	NA	NA
O15075.S332	4	CDK1,CDK2,CDK4,CDK5,HIPK2,MAPK1,MAPK14,MAPK3,MAPK8	NA	NA
O15075.S334	4	CDK1,CDK2,CDK4,CDK5,CDK6,HIPK2,MAPK1,MAPK14,MAPK3,MAPK8,MAPK9	NA	NA
O15075.S337	4	CDK1,CDK2,CDK4,CDK5,MAPK1,MAPK14,MAPK3,MAPK8,MAPK9	NA	NA
O15079.S20	4	AURKB,CDK1,MAPK1,MAPK14,MAPK3,MAPK8,PRKACA	NA	NA
O15083.S14	4	CDK1,CDK2,CDK4,CDK5,MAPK1,MAPK14,MAPK3,MAPK8	NA	NA
O15084.S1011	1	NA	NA	NA
O15085.S251	4	CDK1,MAPK1,MAPK14,MAPK3,MAPK8,MAPK9	NA	NA
O15085.S255	4	CDK1,MAPK3,MAPK8	NA	NA
O15090.S1141	4	NA	NA	NA
O15091.S98	3	ATM,ATR	NA	NA
O15117.S558	4	NA	NA	NA
O15119.S375	4	NA	NA	NA
O15119.S432	4	CDK1,MAPK1,MAPK3,MAPK8	NA	NA
O15119.S438	4	CDK1,CDK5,MAPK1,MAPK14,MAPK3,MAPK8	NA	NA
O15119.S456	4	CDK1,MAPK8	NA	NA
O15127.S319	3	NA	NA	NA
O15127.S320	3	NA	NA	NA
O15131.S3	1	CDK1,CDK2,CDK5,MAPK1,MAPK3,MAPK8	NA	NA
O15151.S342	1	NA	NA	NA
O15151.S344	2	NA	NA	NA
O15151.S367	1	NA	NA	NA
O15151.S403	2	NA	NA	SWTI000681
O15151.T365	2	NA	NA	NA
O15155.S50	4	NA	NA	NA
O15155.S69	4	ATM,ATR	NA	NA
O15156.S480	4	CDK1,CDK2,MAPK1,MAPK14,MAPK3,MAPK8	NA	NA
O15160.S157	2	NA	NA	NA
O15164.S1028	4	NA	NA	NA
O15164.S667	4	CDK1,CDK2,CDK5,DYRK1A,MAPK1,MAPK14,MAPK3,MAPK8,MAPK9	NA	NA
O15169.S486	4	CDK1,MAPK1,MAPK14,MAPK3,MAPK8	NA	NA
O15169.S77	2	CDK1,CDK2,MAPK1,MAPK3,MAPK8	PPP1CA,PPP1CB,PPP1CC	NA
O15169.T481	4	CDK1,CDK5,MAPK1,MAPK3,MAPK8	NA	NA
O15169.T79	2	CDK1,CDK2,CDK5,MAPK1,MAPK3,MAPK8	NA	NA
O15172.S14	1	CDK1,CDK2,CDK4,MAPK1,MAPK14,MAPK3,MAPK8,MAPK9	NA	NA
O15173.S90	3	CDK1,MAPK1,MAPK8	NA	NA
O15173.T211	4	NA	NA	NA
O15194.S28	2	ATM,ATR	NA	NA
O15195.S773	4	CDK1,MAPK1,MAPK14,MAPK3,MAPK8	NA	NA
O15198.T136	2	CDK1,MAPK8	NA	NA
O15209.S592	4	CDK1,CDK5,MAPK1,MAPK3,MAPK8	NA	NA
O15211.S619	4	NA	NA	NA
O15213.S41	4	CDK1,CDK2,MAPK1,MAPK14,MAPK3,MAPK8	NA	NA
O15226.S618	4	NA	NA	NA
O15231.S153	4	AURKB,PRKACA	NA	NA
O15231.S453	4	CDK1,CDK5,MAPK1,MAPK14,MAPK3,MAPK8	NA	NA
O15231.S465	4	AURKB,PRKACA,PRKD1	NA	NA
O15231.S64	4	AKT1,RPS6KA1	NA	NA
O15231.T447	4	CDK1,CDK2,CDK4,CDK5,MAPK1,MAPK14,MAPK3,MAPK8	NA	NA
O15231.T513	4	CDK1,CDK5,MAPK1,MAPK14,MAPK3,MAPK8	NA	NA
O15234.S148	4	NA	NA	NA
O15234.S265	4	CDK1,MAPK3,MAPK8	NA	NA
O15234.S363	4	CDK1,MAPK1,MAPK3,MAPK8	NA	NA
O15234.S373	4	CDK1,CDK2,CDK5,MAPK1,MAPK3,MAPK8	NA	NA
O15245.S331	4	CDK1,MAPK8	NA	NA
O15247.S2	1	NA	NA	NA
O15258.S2	1	NA	NA	NA
O15258.S95	4	NA	NA	NA
O15264.T180	2	NA	NA	NA
O15265.S783	4	CDK1,CDK2,CDK5,MAPK1,MAPK14,MAPK3,MAPK8	NA	NA
O15269.S50	4	NA	NA	NA
O15297.S40	4	CDK1,CDK2,CDK4,CDK5,MAPK1,MAPK14,MAPK3,MAPK8	NA	NA
O15304.S70	2	CDK1,CDK2,CDK4,MAPK1,MAPK14,MAPK3,MAPK8	NA	NA
O15320.S1125	4	CDK1,MAPK8	NA	NA
O15320.S1130	4	CDK1,CDK4,MAPK1,MAPK3,MAPK8	NA	NA
O15320.S1144	4	CDK1,MAPK1,MAPK14,MAPK3,MAPK8	NA	NA
O15320.S1156	4	CDK1,CDK4,MAPK1,MAPK14,MAPK3,MAPK8	NA	NA
O15320.S1198	4	NA	NA	NA
O15320.S1204	4	CDK1,MAPK1,MAPK3,MAPK8	NA	NA
O15320.S1243	4	AURKB	NA	NA
O15320.S747	4	MAPKAPK2,PRKD1	NA	NA
O15344.S92	2	NA	NA	NA
O15344.S96	3	CDK1,CDK2,CDK5,MAPK1,MAPK14,MAPK3,MAPK8,MAPK9	NA	NA
O15350.S333	4	CDK1,MAPK1,MAPK3,MAPK8	NA	NA
O15350.S412	4	CDK1,MAPK14,MAPK3,MAPK8	NA	SWTI000027
O15350.T442	4	NA	NA	SWTI000028
O15350.T482	4	NA	NA	SWTI000029
O15354.S594	4	CDK1,MAPK14,MAPK8	NA	NA
O15355.S183	4	ATM,ATR	NA	NA
O15355.S201	4	ATM,ATR	NA	NA
O15360.S1449	2	ATM,ATR	NA	NA
O15371.S529	2	NA	NA	NA
O15375.S451	4	CDK1,MAPK8	NA	NA
O15379.S424	2	NA	PPP4C	NA
O15381.S211	4	NA	NA	NA
O15381.T138	4	CDK1,MAPK3,MAPK8	NA	NA
O15381.T178	4	CDK1,MAPK8	NA	NA
O15397.S903	4	NA	NA	NA
O15400.S125	4	NA	NA	NA
O15400.S126	4	AKT1	NA	NA
O15400.S129	4	NA	NA	NA
O15400.S45	4	CDK1,MAPK8	NA	NA
O15400.T4	2	CDK1,CDK5,MAPK1,MAPK3,MAPK8	NA	NA
O15400.T41	4	CDK1,MAPK1,MAPK14,MAPK3,MAPK8	NA	NA
O15400.T79	4	CDK1,CDK2,CDK5,MAPK1,MAPK14,MAPK3,MAPK8	NA	NA
O15405.S529	4	CDK1,MAPK1,MAPK3,MAPK8	NA	NA
O15409.S330	4	AURKB,PRKACA	NA	NA
O15427.T460	3	CDK1,MAPK3,MAPK8	NA	NA
O15431.T114	4	NA	NA	NA
O15432.S77	4	NA	NA	NA
O15438.S908	4	NA	NA	NA
O15439.S655	4	AKT1,RPS6KA1	NA	NA
O15440.S509	4	CDK1,MAPK1,MAPK3,MAPK8	NA	NA
O15446.S128	4	CDK1,CDK2,CDK5,MAPK1,MAPK3,MAPK8	NA	NA
O15446.S136	4	CDK1,CDK2,CDK4,CDK5,MAPK1,MAPK14,MAPK3,MAPK8	NA	NA
O15446.S172	4	NA	NA	NA
O15446.S285	4	CDK1,CDK2,CDK4,CDK5,MAPK3,MAPK8	NA	NA
O15479.S78	4	NA	NA	NA
O15488.S468	4	CDK1,MAPK8	NA	NA
O15492.S195	1	NA	NA	NA
O15516.S427	4	CDK1,MAPK1,MAPK14,MAPK3,MAPK8	NA	NA
O15516.T451	4	CDK1,CDK2,CDK4,CDK5,MAPK1,MAPK3,MAPK8	NA	NA
O15516.T461	4	CDK1,CDK2,CDK5,MAPK1,MAPK3,MAPK8	NA	NA
O15523.S592	4	NA	NA	NA
O15525.S124	4	CDK1,MAPK1,MAPK3,MAPK8	NA	NA
O15530.S241	2	NA	NA	NA
O15534.S704	4	CDK1,MAPK1,MAPK3,MAPK8	NA	NA
O15541.S84	4	NA	NA	NA
O15541.S85	4	NA	NA	NA
O15550.S818	4	CDK1,CDK2,CDK5,MAPK1,MAPK3,MAPK8,MAPK9	NA	NA
O15550.S829	4	CDK1,CDK2,MAPK1,MAPK14,MAPK3,MAPK8	NA	NA
O15550.T827	4	CDK1,CDK2,MAPK1,MAPK14,MAPK3,MAPK8	NA	NA
O15551.S209	4	NA	NA	NA
O15551.T204	4	NA	NA	NA
O15553.S209	4	NA	NA	NA
O15553.S242	4	NA	NA	NA
O43143.T324	2	CDK1,MAPK8	NA	NA
O43147.S123	1	CDK1,MAPK1,MAPK14,MAPK3,MAPK8	NA	NA
O43148.T77	4	CDK1,CDK2,CDK4,CDK5,MAPK1,MAPK3,MAPK8	NA	NA
O43149.S1537	1	AKT1,AKT2	NA	NA
O43150.S822	4	AKT1	NA	NA
O43156.S459	2	CDK1,MAPK14,MAPK3,MAPK8	NA	NA
O43159.S104	4	NA	NA	NA
O43159.S106	4	NA	NA	NA
O43159.S171	4	CDK1,MAPK1,MAPK14,MAPK3,MAPK8	NA	NA
O43159.S176	4	CDK1,CDK2,CDK4,MAPK1,MAPK3,MAPK8	NA	NA
O43159.S53	4	ATM,ATR	NA	NA
O43159.S62	4	NA	NA	NA
O43164.S253	4	ATM,ATR	NA	NA
O43164.S432	4	NA	NA	NA
O43166.S1549	4	CDK1,MAPK1,MAPK3,MAPK8	NA	NA
O43166.S1568	4	CDK1,CDK2,CDK4,CDK5,MAPK1,MAPK14,MAPK3,MAPK8,MAPK9	NA	NA
O43166.S1585	4	PRKD1	NA	NA
O43166.S162	4	CDK1,CDK2,CDK4,CDK5,MAPK1,MAPK14,MAPK3,MAPK8	NA	NA
O43166.S1734	4	CDK1,CDK5,MAPK1,MAPK3,MAPK8	NA	NA
O43166.S176	4	AKT1	NA	NA
O43166.S208	4	NA	NA	NA
O43167.S134	4	CDK1	NA	NA
O43169.S19	2	NA	NA	NA
O43172.S34	4	NA	NA	NA
O43187.S144	4	CDK1,CDK2,CDK5,MAPK1,MAPK3,MAPK8	NA	NA
O43189.S515	4	CDK1,CDK2,CDK4,CDK5,MAPK1,MAPK14,MAPK3,MAPK8,MAPK9	NA	NA
O43194.S421	4	NA	NA	NA
O43236.S325	3	NA	NA	NA
O43237.S194	4	CDK1,CDK5,MAPK8	NA	NA
O43237.S205	3	NA	NA	NA
O43237.S383	4	CDK1,CDK2,CDK4,CDK5,MAPK1,MAPK14,MAPK3,MAPK8	NA	NA
O43237.S391	4	CDK1,CDK2,CDK4,CDK5,MAPK1,MAPK3,MAPK8	NA	NA
O43237.S407	4	CDK1,CDK2,CDK4,CDK5,HIPK2,MAPK1,MAPK14,MAPK3,MAPK8	NA	NA
O43237.S443	4	CDK1,CDK2,CDK5,MAPK1,MAPK14,MAPK3,MAPK8	NA	NA
O43237.S446	4	CDK1,CDK2,CDK5,MAPK1,MAPK14,MAPK3,MAPK8	NA	NA
O43251.T7	2	CDK1,CDK5,MAPK1,MAPK14,MAPK3,MAPK8	NA	NA
O43255.S6	2	NA	NA	NA
O43283.S572	4	CDK1,CDK2,CDK5,MAPK1,MAPK14,MAPK3,MAPK8	NA	NA
O43290.S474	4	NA	NA	NA
O43290.S598	4	NA	NA	NA
O43290.T392	4	CDK1,MAPK8	NA	NA
O43290.T764	4	CDK1,CDK5,MAPK1,MAPK14,MAPK3,MAPK8	NA	NA
O43293.S312	3	NA	NA	NA
O43294.S137	4	AURKB	NA	NA
O43294.S141	4	CDK1,CDK2,CDK4,CDK5,HIPK2,MAPK1,MAPK14,MAPK3,MAPK8,MAPK9	NA	NA
O43294.S143	4	CDK1,CDK2,CDK5,HIPK2,MAPK1,MAPK14,MAPK3,MAPK8	NA	NA
O43294.S164	4	NA	NA	NA
O43294.S192	4	CDK1,CDK2,CDK5,MAPK1,MAPK14,MAPK3,MAPK8	NA	NA
O43294.S194	4	CDK1,CDK2,MAPK1,MAPK3,MAPK8	NA	NA
O43294.S68	4	CDK1,CDK2,CDK4,CDK5,MAPK1,MAPK14,MAPK3,MAPK8	NA	NA
O43294.T33	4	CDK1,CDK2,CDK4,CDK5,HIPK2,MAPK1,MAPK14,MAPK3,MAPK8	NA	NA
O43295.S858	4	AKT1	NA	NA
O43296.S150	4	CDK1,CDK2,CDK5,MAPK1,MAPK8	NA	NA
O43298.S142	4	CDK1,CDK5,MAPK1,MAPK14,MAPK3,MAPK8	NA	NA
O43299.S732	2	CDK1,MAPK1,MAPK3,MAPK8	NA	NA
O43303.S366	4	CDK1,CDK2,CDK4,MAPK1,MAPK14,MAPK3,MAPK8,MAPK9	NA	NA
O43303.S372	4	CDK1,CDK2,MAPK1,MAPK3,MAPK8	NA	NA
O43304.S202	4	NA	NA	NA
O43306.S576	4	AKT1	NA	NA
O43309.S399	4	NA	NA	NA
O43310.S18	4	ATM,ATR	NA	NA
O43310.S299	4	CDK1,CDK2,CDK5,MAPK1,MAPK14,MAPK3,MAPK8	NA	NA
O43312.S262	4	CDK1,CDK2,CDK4,CDK5,MAPK1,MAPK14,MAPK3,MAPK8,MAPK9	NA	NA
O43312.S272	4	NA	NA	NA
O43312.S594	4	NA	NA	NA
O43312.T258	4	CDK1,CDK4,MAPK1,MAPK14,MAPK3,MAPK8	NA	NA
O43313.S391	4	CDK1,MAPK8	NA	NA
O43314.S1108	2	NA	NA	NA
O43318.S389	4	NA	NA	NA
O43318.S439	4	AURKB,PRKACA	NA	NA
O43318.S459	4	CDK1,CDK5,MAPK1,MAPK3,MAPK8	NA	NA
O43318.T415	4	NA	NA	NA
O43324.S8	3	NA	NA	NA
O43347.S15	2	CDK1,MAPK1,MAPK14,MAPK3,MAPK8	NA	NA
O43347.S191	3	CDK1,MAPK1,MAPK3,MAPK8	NA	NA
O43353.S176	3	ATM,ATR	NA	NA
O43353.S178	3	NA	NA	NA
O43353.S527	2	NA	NA	NA
O43353.S529	2	CDK1,MAPK1,MAPK3,MAPK8	NA	NA
O43353.S531	2	NA	NA	NA
O43361.S722	2	CDK1	NA	NA
O43365.S148	4	CDK1,MAPK1,MAPK3,MAPK8	NA	NA
O43379.S1070	4	CDK1,MAPK8	NA	NA
O43379.S1228	4	NA	NA	NA
O43390.S426	4	NA	NA	NA
O43395.S133	4	CDK1,CDK2,MAPK1,MAPK3,MAPK8	NA	NA
O43395.S176	4	ATM,ATR	NA	NA
O43395.S619	4	NA	NA	NA
O43395.T167	4	CDK1,CDK2,CDK4,CDK5,MAPK1,MAPK14,MAPK3,MAPK8	NA	NA
O43395.T172	4	CDK1,CDK2,CDK4,CDK5,MAPK1,MAPK14,MAPK3,MAPK8,MAPK9	NA	NA
O43396.S113	2	NA	NA	NA
O43399.S12	4	CDK1,CDK2,MAPK8	NA	NA
O43399.S161	4	NA	NA	NA
O43399.S166	4	NA	NA	NA
O43399.S21	4	NA	NA	NA
O43399.S96	4	NA	NA	NA
O43399.T173	4	NA	NA	NA
O43399.T35	4	CDK1,MAPK8	NA	NA
O43402.S103	2	CDK1	NA	NA
O43422.S107	4	NA	NA	NA
O43439.S264	4	CDK1,MAPK1,MAPK3,MAPK8	NA	NA
O43439.S409	4	CDK1,CDK5,MAPK1,MAPK3,MAPK8	NA	NA
O43439.T592	4	CDK1,CDK2,CDK5,MAPK1,MAPK14,MAPK3,MAPK8	NA	NA
O43463.S391	4	CDK1,CDK2,CDK4,CDK5,MAPK1,MAPK14,MAPK3,MAPK8	NA	NA
O43474.S254	4	CDK1,MAPK1,MAPK14,MAPK3,MAPK8	NA	NA
O43482.T14	4	AKT1,CDK1,CDK5,MAPK3,MAPK8	NA	NA
O43482.T221	2	CDK1,MAPK14,MAPK8	NA	NA
O43491.S39	4	NA	NA	NA
O43491.S518	1	NA	NA	NA
O43491.S548	4	AURKB	NA	NA
O43491.S598	4	CDK1,CDK2,MAPK3,MAPK8	NA	NA
O43491.T673	4	AURKB,CDK1,MAPK8,PRKACA	NA	NA
O43497.S2076	4	NA	NA	NA
O43513.S194	4	NA	NA	NA
O43516.S142	4	CDK1,CDK2,CDK4,CDK5,MAPK1,MAPK14,MAPK3,MAPK8,MAPK9	NA	NA
O43516.S154	4	CDK1,CDK5,MAPK1,MAPK3,MAPK8	NA	NA
O43516.S214	4	CDK1,CDK2,CDK4,CDK5,HIPK2,MAPK1,MAPK14,MAPK3,MAPK8	NA	NA
O43516.S238	4	CDK1,CDK2,CDK4,CDK5,MAPK1,MAPK14,MAPK3,MAPK8,MAPK9	NA	NA
O43516.S244	4	CDK1,CDK2,CDK5,MAPK1,MAPK14,MAPK3,MAPK8	NA	NA
O43516.S340	4	NA	NA	NA
O43516.S350	4	CDK1,CDK2,CDK4,CDK5,MAPK1,MAPK14,MAPK3,MAPK8,MAPK9	NA	NA
O43516.T218	4	CDK1,CDK2,CDK4,CDK5,HIPK2,MAPK1,MAPK3,MAPK8	NA	NA
O43516.T255	4	CDK1,CDK2,CDK4,CDK5,HIPK2,MAPK1,MAPK14,MAPK3,MAPK8	NA	NA
O43516.T345	4	CDK1,CDK2,CDK4,CDK5,MAPK1,MAPK14,MAPK3,MAPK8,MAPK9	NA	NA
O43516.T398	4	CDK1,CDK2,CDK5,MAPK1,MAPK14,MAPK3,MAPK8	NA	NA
O43520.S1207	4	NA	NA	NA
O43521.S94	4	PRKD1	NA	NA
O43524.S12	4	CDK1,CDK2,CDK4,CDK5,MAPK1,MAPK14,MAPK3,MAPK8	NA	NA
O43524.S253	4	AKT1	NA	NA
O43524.S284	4	CDK1,CDK5,MAPK1,MAPK3,MAPK8	NA	NA
O43524.S294	4	CDK1,CDK2,CDK4,CDK5,MAPK1,MAPK14,MAPK3,MAPK8,MAPK9	NA	NA
O43524.S30	4	NA	NA	NA
O43524.S311	4	NA	NA	NA
O43524.S413	4	NA	NA	NA
O43524.S425	4	CDK1,CDK5,MAPK1,MAPK14,MAPK3,MAPK8,MAPK9	NA	NA
O43524.S7	2	CDK1,CDK2,CDK4,CDK5,MAPK1,MAPK14,MAPK3,MAPK8,MAPK9	NA	NA
O43524.T32	4	AKT1	NA	NA
O43526.S476	4	CDK1,CDK2,CDK5,MAPK1,MAPK3,MAPK8	NA	NA
O43556.T353	4	CDK1	NA	NA
O43561.S101	4	AURKB,PRKACA	NA	NA
O43561.S224	4	ATM,ATR	NA	NA
O43561.S84	4	CDK1,CDK2,CDK4,CDK5,MAPK1,MAPK14,MAPK3,MAPK8	NA	NA
O43561.T184	4	CDK1,CDK2,CDK5,MAPK1,MAPK14,MAPK3,MAPK8,MAPK9	NA	NA
O43566.S203	4	CDK1,CDK5,MAPK1,MAPK14,MAPK3,MAPK8,MAPK9	NA	NA
O43566.S288	4	AURKB	NA	NA
O43566.S478	4	CDK1,CDK2,CDK4,CDK5,MAPK1,MAPK14,MAPK3,MAPK8	NA	NA
O43567.S319	4	NA	NA	NA
O43572.S187	4	CDK1,CDK2,CDK4,CDK5,CDK6,MAPK1,MAPK14,MAPK3,MAPK8	NA	NA
O43572.S278	4	CDK1,MAPK1,MAPK3,MAPK8	NA	NA
O43572.S281	3	CDK1,CDK2,CDK4,CDK5,MAPK1,MAPK14,MAPK3,MAPK8	NA	NA
O43572.S52	4	CDK1,CDK2,CDK5,MAPK1,MAPK3,MAPK8	NA	NA
O43581.S52	4	NA	NA	NA
O43583.S20	1	NA	NA	NA
O43583.S73	4	CDK1,MAPK8	NA	NA
O43586.S318	4	CDK1,MAPK1,MAPK3,MAPK8	NA	NA
O43593.S416	4	CDK1,MAPK8	NA	NA
O43597.T56	4	NA	NA	SWTI000272
O43602.S28	2	CDK1,MAPK1,MAPK3,MAPK8	NA	NA
O43602.S339	4	CDK1,CDK2,CDK5,MAPK1,MAPK14,MAPK3,MAPK8,MAPK9	NA	NA
O43609.S139	4	CDK1,MAPK1,MAPK3,MAPK8	NA	NA
O43615.S180	4	ATM,ATR	NA	NA
O43623.S107	4	NA	NA	NA
O43633.S95	3	NA	NA	NA
O43639.S90	4	CDK1,MAPK1,MAPK14,MAPK3,MAPK8	NA	NA
O43639.T92	4	CDK1,CDK2,MAPK1,MAPK3,MAPK8,MAPK9	NA	NA
O43663.S513	4	CDK1,MAPK8	NA	NA
O43663.S571	4	NA	NA	NA
O43663.T470	4	CDK1,CDK2,CDK4,CDK5,CDK6,MAPK1,MAPK14,MAPK3,MAPK8,MAPK9	NA	NA
O43663.T481	4	CDK1,CDK2,CDK5,MAPK1,MAPK14,MAPK3,MAPK8	NA	NA
O43680.S67	4	CDK1,CDK4,MAPK3,MAPK8	NA	NA
O43683.S459	4	CDK1,MAPK1,MAPK3,MAPK8	NA	NA
O43683.S596	4	CDK1,CDK2,CDK5,MAPK1,MAPK14,MAPK3,MAPK8	NA	NA
O43683.S655	4	CDK1,MAPK3,MAPK8	NA	NA
O43683.S969	2	NA	NA	NA
O43683.T452	4	CDK1,CDK2,CDK5,MAPK1,MAPK3,MAPK8	NA	NA
O43684.S211	2	CDK1,MAPK8	NA	NA
O43688.S266	4	PRKD1	NA	NA
O43709.S240	4	NA	NA	NA
O43711.T162	4	CDK1,CDK2,CDK5,MAPK3,MAPK8	NA	NA
O43719.S387	4	CAMK2A,MAPKAPK2,PRKD1	NA	NA
O43719.S403	4	AKT1	NA	NA
O43719.S445	4	NA	NA	NA
O43719.S453	4	CDK1,CDK2,CDK5,MAPK8	NA	NA
O43719.S481	4	ATM,ATR	NA	NA
O43719.S498	4	CDK1,CDK2,CDK5,MAPK8	NA	NA
O43719.S597	4	NA	NA	NA
O43719.S600	4	NA	NA	NA
O43719.S616	4	NA	NA	NA
O43741.S108	2	NA	NA	NA
O43741.S182	4	NA	NA	NA
O43741.S183	4	NA	NA	NA
O43741.S184	4	CDK1,MAPK1,MAPK3,MAPK8	NA	NA
O43741.S39	4	NA	NA	NA
O43752.S129	4	ATM,ATR	NA	NA
O43765.S305	3	AKT1,RPS6KA1	NA	NA
O43765.T303	4	CDK1,MAPK1,MAPK14,MAPK3,MAPK8	NA	NA
O43768.S108	4	NA	NA	NA
O43768.S109	4	NA	NA	NA
O43768.S2	1	ATM,ATR	NA	NA
O43768.S67	4	NA	NA	NA
O43772.S9	2	CDK1,CDK2,CDK4,CDK5,MAPK1,MAPK14,MAPK3,MAPK8	NA	NA
O43781.T368	2	NA	NA	NA
O43791.S6	1	CDK1,CDK2,CDK4,CDK5,HIPK2,MAPK1,MAPK14,MAPK3,MAPK8	NA	NA
O43815.S376	4	CDK1,CDK2,CDK4,CDK5,MAPK1,MAPK14,MAPK3,MAPK8,MAPK9	NA	NA
O43818.S51	4	NA	NA	NA
O43818.S53	4	NA	NA	NA
O43819.S194	3	NA	NA	NA
O43822.S201	4	NA	NA	NA
O43823.S328	4	NA	NA	NA
O43829.T235	4	CDK1,MAPK3,MAPK8	NA	NA
O43861.T521	4	CDK1,CDK2,CDK5,MAPK8	NA	NA
O43865.S85	4	NA	NA	NA
O43896.S1092	4	NA	NA	NA
O43900.S381	3	NA	NA	NA
O43903.S183	4	CDK1,CDK2,CDK4,MAPK1,MAPK14,MAPK3,MAPK8,MAPK9	NA	NA
O43903.S187	4	CDK1,CDK2,CDK4,CDK5,CDK6,DYRK1A,HIPK2,MAPK1,MAPK14,MAPK3,MAPK7,MAPK8,MAPK9	NA	NA
O43903.S282	4	CDK1,MAPK14,MAPK3,MAPK8	NA	NA
O43903.S288	4	CDK1,MAPK1,MAPK3,MAPK8	NA	NA
O43920.T93	5	CDK1,MAPK8	NA	NA
O43933.S1181	4	ATM,ATR	NA	NA
O43934.S204	4	NA	NA	NA
O60216.T394	4	CDK1,MAPK8	NA	NA
O60220.S96	1	NA	NA	NA
O60231.S103	4	NA	NA	NA
O60232.S94	4	ATM,ATR	NA	NA
O60238.S117	4	NA	NA	NA
O60238.S118	4	ATM,ATR	NA	NA
O60238.S120	4	NA	NA	NA
O60238.S166	4	NA	NA	NA
O60238.S168	4	NA	NA	NA
O60239.S376	4	CDK1,MAPK8	NA	NA
O60239.S416	4	ATM,ATR,PRKDC	NA	NA
O60240.S382	4	NA	NA	NA
O60244.S1112	4	CDK1,CDK2,CDK5,MAPK1,MAPK14,MAPK3,MAPK8	NA	NA
O60244.S1136	4	CDK1,CDK2,MAPK1,MAPK14,MAPK3,MAPK8	NA	NA
O60245.S1011	4	CDK1,MAPK1,MAPK14,MAPK3,MAPK8	NA	NA
O60245.S989	4	CDK1,MAPK1,MAPK14,MAPK3,MAPK8	NA	NA
O60248.S37	4	CDK1,MAPK1,MAPK3,MAPK8	NA	NA
O60256.S227	4	CDK1,MAPK3,MAPK8	NA	NA
O60260.S131	4	CDK1,CDK5,MAPK1,MAPK3,MAPK8	NA	NA
O60264.S116	3	CDK1,CDK2,CDK4,CDK5,MAPK1,MAPK14,MAPK3,MAPK8	NA	NA
O60264.S66	4	CDK1,MAPK8	NA	NA
O60271.S730	4	ATM,ATR,PRKDC	NA	NA
O60271.S733	4	NA	NA	NA
O60271.T217	4	CDK1,MAPK1,MAPK14,MAPK3,MAPK8	NA	NA
O60271.T276	4	CDK1,CDK5,MAPK1,MAPK14,MAPK3,MAPK8	NA	NA
O60271.T365	4	CDK1,CDK2,CDK4,CDK5,MAPK1,MAPK3,MAPK8	NA	NA
O60282.S935	4	CDK1,MAPK1,MAPK3,MAPK8	NA	NA
O60285.S445	4	CDK1,CDK2,CDK4,CDK5,MAPK1,MAPK14,MAPK3,MAPK8,MAPK9	NA	NA
O60287.T1101	4	CDK1,CDK2,CDK4,CDK5,DYRK1A,MAPK1,MAPK14,MAPK3,MAPK8	NA	NA
O60290.S1162	3	ATM,ATR	NA	NA
O60291.S402	4	CDK1,MAPK1,MAPK3,MAPK8	NA	NA
O60291.S457	4	CDK1,CDK2,CDK5,MAPK1,MAPK14,MAPK3,MAPK8,MAPK9	NA	NA
O60291.S459	4	NA	NA	NA
O60291.S460	4	CDK1,CDK5,MAPK1,MAPK14,MAPK3,MAPK8	NA	NA
O60291.S515	4	NA	NA	NA
O60292.S1364	4	AKT1,CDK1,MAPK8	NA	NA
O60292.S1544	4	CAMK2A,CHEK1,PRKD1	NA	NA
O60292.S172	4	AKT1	NA	NA
O60293.S352	4	AURKB,PRKACA,PRKD1	NA	NA
O60294.S20	1	NA	NA	NA
O60296.S420	4	AKT1	NA	NA
O60296.S780	4	CDK1,CDK2,CDK4,CDK5,MAPK1,MAPK14,MAPK3,MAPK8,MAPK9	NA	NA
O60296.S784	4	CDK1,CDK2,CDK4,CDK5,GSK3B,MAPK1,MAPK14,MAPK3,MAPK8,MAPK9	NA	NA
O60296.T776	4	CDK1,CDK2,CDK4,CDK5,MAPK1,MAPK14,MAPK3,MAPK8,MAPK9	NA	NA
O60299.T648	4	CDK1,MAPK1,MAPK3,MAPK8	NA	NA
O60303.T1164	4	NA	NA	NA
O60304.S144	4	NA	NA	NA
O60307.S1201	4	CDK1,CDK2,CDK4,CDK5,MAPK1,MAPK14,MAPK3,MAPK8,MAPK9	NA	NA
O60307.S1203	4	CDK1,CDK2,CDK4,CDK5,HIPK2,MAPK1,MAPK14,MAPK3,MAPK8	NA	NA
O60307.S1215	4	CDK1,MAPK1,MAPK3,MAPK8	NA	NA
O60307.S1223	4	NA	NA	NA
O60307.S146	4	CDK1,CDK4,MAPK3,MAPK8	NA	NA
O60307.S155	4	AKT1	NA	NA
O60307.S157	4	AKT1,CDK1,CDK2,CDK5,MAPK1,MAPK14,MAPK3,MAPK8,SGK1	NA	NA
O60307.S39	4	CDK1,CDK2,MAPK1,MAPK14,MAPK3,MAPK8,MAPK9	NA	NA
O60307.S47	4	CDK1,CDK2,CDK4,CDK5,MAPK1,MAPK11,MAPK14,MAPK3,MAPK8,PRKD1	NA	NA
O60307.S85	4	AURKB,PRKACA	NA	NA
O60308.S353	4	CDK1,CDK5,MAPK1,MAPK14,MAPK3,MAPK8	NA	NA
O60312.S466	4	NA	NA	NA
O60318.S422	4	NA	NA	NA
O60331.S650	4	NA	NA	SWTI000192
O60336.S18	4	CDK1,MAPK1,MAPK3,MAPK8	NA	NA
O60341.S131	4	NA	NA	NA
O60341.S137	4	NA	NA	NA
O60341.S849	1	CDK1,CDK5,MAPK1,MAPK14,MAPK3,MAPK8,MAPK9	NA	NA
O60343.S318	4	AKT1	NA	NA
O60343.S341	4	AKT1	NA	NA
O60343.S588	4	AKT1,AKT2	PPP1CA	NA
O60343.S617	4	CDK1,CDK2,CDK4,CDK5,MAPK1,MAPK14,MAPK3,MAPK8	NA	NA
O60343.S782	4	CDK1,MAPK8	NA	NA
O60343.T642	4	AKT1,RPS6KA1	PPP1CA	NA
O60347.S187	4	CDK1,MAPK1,MAPK3,MAPK8	NA	NA
O60353.S620	4	CDK1,MAPK1,MAPK14,MAPK3,MAPK8	NA	NA
O60353.S629	4	NA	NA	NA
O60356.S58	4	CDK1,MAPK8	NA	NA
O60486.S978	1	ATM,ATR,PRKD1	NA	NA
O60487.T214	2	NA	NA	NA
O60488.S57	2	CDK1,CDK2,CDK4,CDK5,MAPK1,MAPK14,MAPK3,MAPK8	NA	NA
O60496.S269	4	CDK1,CDK2,CDK4,CDK5,MAPK1,MAPK14,MAPK3,MAPK8	NA	NA
O60496.S282	4	CDK1,CDK2,CDK4,CDK5,HIPK2,MAPK1,MAPK14,MAPK3,MAPK8	NA	NA
O60502.S364	4	NA	NA	NA
O60503.S688	2	ATM,ATR	NA	NA
O60504.S373	4	CDK1,CDK2,CDK4,CDK5,MAPK8	NA	NA
O60504.S530	4	CDK1,CDK2,CDK5,MAPK1,MAPK14,MAPK3,MAPK8	NA	NA
O60504.S544	4	NA	NA	NA
O60504.S545	4	CDK1,CDK2,CDK5,MAPK1,MAPK14,MAPK3,MAPK8	NA	NA
O60504.T615	3	CDK1	NA	NA
O60506.S587	4	ATM,ATR	NA	NA
O60508.S43	4	CDK1,CDK2,MAPK1,MAPK14,MAPK3,MAPK8,MAPK9	NA	NA
O60516.S51	4	CDK1,MAPK8	NA	NA
O60516.T23	4	CDK1,MAPK8	NA	NA
O60516.T32	4	CDK1,MAPK8	NA	NA
O60516.T56	4	CDK1,MAPK1,MAPK3,MAPK8	NA	NA
O60524.S417	4	NA	NA	NA
O60548.S96	4	CDK1,CDK2,MAPK1,MAPK3,MAPK8	NA	NA
O60551.S68	4	NA	NA	NA
O60563.S577	4	AKT1	NA	NA
O60566.S670	4	CDK1,MAPK8	NA	NA
O60566.S676	4	NA	NA	NA
O60573.T68	1	CDK1,MAPK1,MAPK14,MAPK3,MAPK8	NA	NA
O60583.S480	4	CDK1,CDK2,CDK4,CDK5,MAPK1,MAPK14,MAPK3,MAPK8	NA	NA
O60583.S549	4	CDK1,CDK5,MAPK3,MAPK8	NA	NA
O60658.S457	3	AURKB,PRKACA	NA	NA
O60669.S469	3	NA	NA	NA
O60673.S1724	4	CDK1,MAPK3,MAPK8	NA	NA
O60675.S25	1	NA	NA	NA
O60678.S25	4	NA	NA	NA
O60682.S7	2	NA	NA	NA
O60684.S6	1	CDK1,CDK2,MAPK8	NA	NA
O60706.S630	4	NA	NA	NA
O60711.S267	3	CDK1,MAPK8	NA	NA
O60716.S230	4	NA	NA	NA
O60716.S268	4	NA	NA	NA
O60716.S288	4	NA	NA	NA
O60716.S320	4	AKT1	NA	NA
O60716.S346	4	NA	NA	NA
O60716.S861	4	NA	NA	NA
O60716.S943	4	NA	NA	NA
O60732.S207	4	NA	NA	NA
O60749.S119	4	NA	NA	NA
O60749.S97	4	CDK1,CDK5,MAPK1,MAPK14,MAPK3,MAPK8	NA	NA
O60749.T101	4	CDK1,CDK2,CDK5,DYRK1A,HIPK2,MAPK1,MAPK14,MAPK3,MAPK8,MAPK9	NA	NA
O60749.T104	4	CDK1,CDK2,MAPK1,MAPK14,MAPK3,MAPK8	NA	NA
O60763.S942	4	NA	NA	NA
O60765.T185	4	CDK1,CDK2	NA	NA
O60779.T241	4	CDK1,MAPK8	NA	NA
O60784.S160	4	CDK1,MAPK8	NA	NA
O60784.S355	4	NA	NA	NA
O60784.S376	4	NA	NA	NA
O60784.S462	4	CDK1,CDK5,MAPK1,MAPK14,MAPK3,MAPK8,MAPK9	NA	NA
O60784.T164	4	CDK1,CDK5,MAPK8	NA	NA
O60825.S466	4	AKT1,AURKB,PRKACA	NA	NA
O60825.S483	4	AKT1	NA	NA
O60825.S493	4	CDK1,CDK2,CDK4,CDK5,HIPK2,MAPK1,MAPK14,MAPK3,MAPK8	NA	NA
O60825.T468	4	CDK1,MAPK1,MAPK3,MAPK8	NA	NA
O60826.S347	4	NA	NA	NA
O60828.S247	4	CDK1,MAPK1,MAPK3,MAPK8	NA	NA
O60829.T51	4	CDK1,MAPK3,MAPK8	NA	NA
O60831.S178	1	NA	NA	NA
O60832.S21	4	AURKB	NA	NA
O60832.S451	4	NA	NA	NA
O60832.S453	4	NA	NA	NA
O60832.S494	4	NA	NA	NA
O60832.T458	4	CDK1,MAPK1,MAPK14,MAPK3,MAPK8	NA	NA
O60841.S113	4	NA	NA	NA
O60841.S1168	1	CDK1,MAPK8	NA	NA
O60841.S182	4	AKT1	NA	NA
O60841.S190	4	NA	NA	NA
O60841.S214	4	NA	NA	NA
O60841.S589	4	NA	NA	NA
O60858.S275	3	CDK1,CDK2,MAPK1,MAPK14,MAPK3,MAPK8	NA	NA
O60861.S117	4	CDK1,CDK2,CDK4,CDK5,HIPK2,MAPK1,MAPK14,MAPK3,MAPK8,MAPK9	NA	NA
O60861.S152	4	NA	NA	NA
O60861.S156	4	ATM,ATR	NA	NA
O60861.S163	4	CDK1,CDK2,CDK4,CDK5,MAPK1,MAPK3,MAPK8	NA	NA
O60861.S376	4	AURKB,PRKACA	NA	NA
O60861.T153	4	NA	NA	NA
O60861.T377	3	ATM,ATR	NA	NA
O60869.S4	2	NA	NA	NA
O60870.S238	4	NA	NA	NA
O60884.S395	4	NA	NA	NA
O60885.S1070	4	CDK1,MAPK3,MAPK8	NA	NA
O60885.S1117	4	CDK1,MAPK8	NA	NA
O60885.S1126	4	CDK1,CDK2,CDK4,CDK5,MAPK1,MAPK14,MAPK3,MAPK8,MAPK9	NA	NA
O60902.S92	4	CDK1,MAPK8	NA	NA
O60907.S45	4	CDK1,MAPK8	NA	NA
O60927.S77	4	CSNK2A1	NA	NA
O60927.T109	4	CDK1,CDK2,CDK4,CDK5,MAPK1,MAPK14,MAPK3,MAPK8	NA	NA
O60930.S76	4	CDK1,MAPK8	NA	NA
O60934.S343	4	ATM,ATR	NA	NA
O60934.S397	4	ATM,ATR	NA	NA
O60934.S432	4	CDK1,CDK2,MAPK1,MAPK3,MAPK8	NA	NA
O60934.S615	4	ATM,ATR	NA	NA
O60934.S738	4	NA	NA	NA
O60934.T337	4	CDK1,CDK2,CDK4,MAPK1,MAPK14,MAPK3,MAPK8	NA	NA
O60939.T204	3	NA	NA	NA
O60941.S394	4	CDK1,MAPK1,MAPK8	NA	NA
O60941.S531	4	CDK1,MAPK14,MAPK3,MAPK8	NA	NA
O60941.S535	4	CDK1,CDK5,MAPK1,MAPK3,MAPK8	NA	NA
O60941.T356	4	CDK1,CDK2,CDK4,CDK5,MAPK1,MAPK3,MAPK8	NA	NA
O75027.S743	3	NA	NA	NA
O75030.S414	4	CDK1,MAPK1,MAPK8	NA	NA
O75030.S491	4	CDK1,MAPK8	NA	NA
O75030.S504	4	CDK1,CDK2,MAPK1,MAPK14,MAPK3,MAPK8	NA	NA
O75030.S508	4	NA	NA	NA
O75030.S515	4	NA	NA	NA
O75030.S516	3	AURKB,PAK1,PRKACA	NA	NA
O75037.S1241	4	CDK1,CDK2,CDK4,CDK5,MAPK1,MAPK14,MAPK3,MAPK8,MAPK9	NA	NA
O75038.S595	4	NA	NA	NA
O75052.S192	4	NA	NA	NA
O75052.S266	4	CDK1,MAPK1,MAPK14,MAPK3,MAPK8	NA	NA
O75052.S371	4	ATM,ATR	NA	NA
O75052.S374	4	NA	NA	NA
O75061.S570	4	CDK1,CDK2,CDK5,MAPK1,MAPK3,MAPK8	NA	NA
O75061.S709	4	CDK1,CDK2,CDK4,CDK5,MAPK1,MAPK3,MAPK8,MAPK9	NA	NA
O75069.S438	4	NA	NA	NA
O75071.S17	4	NA	NA	NA
O75081.S328	4	CDK1,MAPK1,MAPK3,MAPK8	NA	NA
O75081.S459	4	AKT1	NA	NA
O75096.S1887	4	PRKACA	NA	NA
O75110.T377	1	NA	NA	NA
O75112.S268	4	AURKB,PRKACA	NA	NA
O75113.S288	4	PRKACA	NA	NA
O75113.T242	4	CDK1,MAPK8	NA	NA
O75116.S1362	4	CDK1,MAPK3,MAPK8	NA	NA
O75121.S298	4	CDK1,MAPK1,MAPK3,MAPK8,MAPKAPK2,PRKD1	NA	NA
O75122.S525	4	NA	NA	SWTI000204
O75122.S529	4	NA	NA	SWTI000204
O75122.S533	4	NA	NA	SWTI000204
O75122.S537	4	NA	NA	SWTI000204
O75122.S541	4	NA	NA	SWTI000204
O75128.S269	4	CDK1,CDK2,MAPK1,MAPK14,MAPK3,MAPK8	NA	NA
O75132.S624	4	CDK1,CDK2,CDK4,CDK5,MAPK1,MAPK14,MAPK3,MAPK8	NA	NA
O75140.S1530	2	AKT1,AURKB,PRKACA	NA	NA
O75143.S361	2	CDK1,MAPK8	NA	NA
O75145.S683	4	CDK1,CDK2,CDK4,CDK5,MAPK1,MAPK14,MAPK3,MAPK8	NA	NA
O75145.T714	4	CDK1,CDK2,CDK4,MAPK1,MAPK14,MAPK3,MAPK8	NA	NA
O75145.T718	4	CDK1,CDK2,CDK4,CDK5,HIPK2,MAPK1,MAPK14,MAPK3,MAPK8	NA	NA
O75146.S592	4	ATM,ATR	NA	NA
O75150.T593	4	CDK1,MAPK8	NA	NA
O75151.S1056	4	AURKB,PRKACA	NA	NA
O75151.S474	4	CDK1,CDK2,CDK5,MAPK1,MAPK14,MAPK3,MAPK8	NA	NA
O75151.S905	4	CDK1,CDK2,CDK5,MAPK1,MAPK14,MAPK3,MAPK8,MAPK9	NA	NA
O75152.S108	4	CDK1,CDK2,MAPK1,MAPK14,MAPK3,MAPK8	NA	NA
O75152.S116	4	ATM,ATR	NA	NA
O75152.S290	4	NA	NA	NA
O75152.S495	4	CDK1,CDK2,CDK5,MAPK1,MAPK14,MAPK3,MAPK8,MAPK9	NA	NA
O75152.S758	4	AURKB,PRKACA	NA	NA
O75152.T321	4	CDK1,CDK2,CDK5,MAPK8	NA	NA
O75153.S664	4	NA	NA	NA
O75154.S648	4	AKT1	NA	NA
O75157.S598	4	AURKB,PRKACA	NA	NA
O75159.S57	4	CDK1,MAPK3,MAPK8	NA	NA
O75164.S523	4	NA	NA	NA
O75170.S771	4	CDK1,MAPK14,MAPK3,MAPK8	NA	NA
O75175.S291	4	NA	NA	NA
O75175.S299	4	CDK1,CDK2,CDK4,CDK5,MAPK1,MAPK3,MAPK8	NA	NA
O75179.S1709	4	CDK1,CDK5,MAPK8	NA	NA
O75179.S1940	4	CDK1,MAPK3,MAPK8	NA	NA
O75182.S122	4	CDK1,MAPK8	NA	NA
O75190.S277	4	NA	NA	NA
O75197.S1609	3	CDK1,CDK2,CDK4,CDK5,MAPK1,MAPK14,MAPK3,MAPK8	NA	NA
O75208.S78	4	CDK1,CDK2,CDK5,MAPK1,MAPK3,MAPK8	NA	NA
O75298.S44	4	NA	NA	NA
O75319.S295	4	AURKB,PRKACA	NA	NA
O75330.T703	4	CDK1,CDK2,CDK5,MAPK1,MAPK3,MAPK8	NA	NA
O75348.S3	1	ATM,ATR,PRKDC	NA	NA
O75351.S102	4	NA	NA	NA
O75355.S528	1	NA	NA	NA
O75362.S407	4	CDK1,MAPK8	NA	NA
O75363.S399	4	CDK1,MAPK8	NA	NA
O75364.S52	4	CDK1,MAPK1,MAPK14,MAPK3,MAPK8	NA	NA
O75367.S138	4	CDK1,CDK2,MAPK1,MAPK3,MAPK8	NA	NA
O75367.S170	5	NA	NA	NA
O75367.S173	4	NA	NA	NA
O75367.T129	4	CDK1,CDK2,MAPK1,MAPK3,MAPK8	NA	NA
O75367.T174	4	NA	NA	NA
O75367.T175	3	NA	NA	NA
O75367.T178	3	CDK1,MAPK8	NA	NA
O75369.S1316	2	CDK1,CDK2,CDK4,CDK5,MAPK1,MAPK3,MAPK8	NA	NA
O75369.S1505	2	CDK1,CDK2,CDK4,CDK5,MAPK1,MAPK3,MAPK8	NA	NA
O75369.S2107	3	NA	NA	NA
O75369.S2369	3	CDK1,CDK2,CDK5	NA	NA
O75369.S2478	3	CDK1,MAPK1,MAPK3,MAPK8	NA	NA
O75369.S730	4	CDK1,CDK4,MAPK1,MAPK3,MAPK8	NA	NA
O75369.S983	4	CDK1,CDK2,MAPK8	NA	NA
O75376.S1246	4	NA	NA	NA
O75376.S1450	4	AKT1,RPS6KA1	NA	NA
O75376.S1533	4	CDK1,CDK2,CDK4,MAPK1,MAPK3,MAPK8	NA	NA
O75376.S158	4	CDK1,CDK2,CDK5,MAPK1,MAPK14,MAPK3,MAPK8	NA	NA
O75376.S172	4	CDK1,CDK2,CDK5,MAPK3,MAPK8	NA	NA
O75376.S1977	4	CDK1,MAPK1,MAPK14,MAPK3,MAPK8	NA	NA
O75376.S1981	4	CDK1,CDK2,CDK4,CDK5,MAPK1,MAPK3,MAPK8	NA	NA
O75376.S2151	4	CDK1,CDK2,HIPK2,MAPK1,MAPK14,MAPK3,MAPK8	NA	NA
O75376.S2184	4	CDK1,MAPK1,MAPK8	NA	NA
O75376.S224	4	CDK1,CDK2,CDK4,CDK5,HIPK2,MAPK1,MAPK14,MAPK3,MAPK8	NA	NA
O75376.S2337	4	CDK1,CDK4,MAPK1,MAPK3,MAPK8	NA	NA
O75376.S2436	2	NA	NA	NA
O75376.S2438	2	NA	NA	NA
O75376.S70	4	AURKB,CAMK2A,PRKACA,PRKD1	NA	NA
O75376.S999	4	CDK1,MAPK8	NA	NA
O75376.T1522	4	CDK1,MAPK1,MAPK14,MAPK3,MAPK8	NA	NA
O75379.S30	4	CSNK2A1	NA	NA
O75379.S88	4	NA	NA	NA
O75379.S90	4	NA	NA	NA
O75379.S92	4	NA	NA	NA
O75381.S232	4	CDK1,CDK2,HIPK2,MAPK1,MAPK14,MAPK3,MAPK8	NA	NA
O75381.S265	4	CDK1,CDK5,MAPK1,MAPK14,MAPK3,MAPK8	NA	NA
O75381.S275	4	CDK1,CDK2,CDK5,CDK6,MAPK1,MAPK3,MAPK8,MAPK9	NA	NA
O75381.S282	4	CDK1,MAPK14,MAPK8	NA	NA
O75382.S427	4	CDK1,CDK2,MAPK1,MAPK14,MAPK3,MAPK8	NA	NA
O75382.S437	4	CDK1,MAPK1,MAPK3,MAPK8	NA	NA
O75382.S454	4	PRKACA	NA	NA
O75382.S455	4	NA	NA	NA
O75385.S225	2	CDK1,MAPK8	NA	NA
O75385.S403	4	CDK1,CDK2,CDK4,MAPK1,MAPK14,MAPK3,MAPK8	NA	NA
O75385.S469	4	CDK1,CDK5,MAPK1,MAPK3,MAPK8	NA	NA
O75385.S556	4	NA	NA	NA
O75385.S623	4	CDK1,CDK2,CDK4,CDK5,CDK6,MAPK1,MAPK14,MAPK3,MAPK8,MAPK9	NA	NA
O75385.S694	4	NA	NA	NA
O75385.S775	4	AKT1	NA	NA
O75386.S9	3	CDK1,MAPK8	NA	NA
O75387.S267	4	NA	NA	NA
O75391.S158	4	CDK1,MAPK8	NA	NA
O75391.S202	4	NA	NA	NA
O75396.S137	3	NA	NA	NA
O75398.S176	4	CDK1,CDK2,CDK4,CDK5,MAPK1,MAPK14,MAPK3,MAPK8	NA	NA
O75398.S43	4	NA	NA	NA
O75398.T171	4	CDK1,CDK2,CDK4,CDK5,HIPK2,MAPK1,MAPK14,MAPK3,MAPK8,MAPK9	NA	NA
O75398.T179	4	CDK1,CDK2,CDK5,HIPK2,MAPK1,MAPK14,MAPK3,MAPK8	NA	NA
O75400.S888	4	NA	NA	NA
O75400.S938	4	NA	NA	NA
O75410.S276	4	CDK1,MAPK3,MAPK8	NA	NA
O75410.S287	4	CDK1,MAPK8	NA	NA
O75410.S44	4	ATM,ATR	NA	NA
O75420.S157	4	NA	NA	NA
O75420.S230	4	AKT1,CDK1,MAPK1,MAPK3,MAPK8,SGK1	NA	NA
O75420.S24	4	CDK1,CDK2,CDK4,CDK5,CDK6,MAPK1,MAPK14,MAPK3,MAPK8	NA	NA
O75420.S28	4	CDK1,CDK2,CDK4,CDK5,MAPK1,MAPK14,MAPK3,MAPK8,MAPK9	NA	NA
O75420.S638	4	NA	NA	NA
O75420.S862	4	NA	NA	NA
O75420.S863	4	CDK1,CDK5,MAPK1,MAPK14,MAPK3,MAPK8	NA	NA
O75425.T160	4	CDK1,CDK2,CDK4,MAPK1,MAPK14,MAPK3,MAPK8	NA	NA
O75427.S25	4	CDK1,CDK2,CDK5,MAPK1,MAPK14,MAPK3,MAPK8,MAPK9	NA	NA
O75427.S313	4	NA	NA	NA
O75427.S506	4	NA	NA	NA
O75427.S513	4	ATM,ATR,CHEK2,MAPKAPK2,PRKD1,PRKD2,PRKDC	NA	NA
O75427.S521	4	CDK1,CDK2,CDK4,CDK5,MAPK1,MAPK14,MAPK3,MAPK8,MAPK9	NA	NA
O75436.S315	4	CDK1,MAPK8	NA	NA
O75438.S52	2	NA	NA	NA
O75446.S131	3	AKT1	NA	NA
O75446.S138	4	CDK1,MAPK8	NA	NA
O75446.T145	4	CDK1,MAPK8	NA	NA
O75449.S109	4	AURKB,CDK1,CDK2,MAPK3,MAPK8,PRKACA	NA	NA
O75449.S170	4	CDK1,MAPK8	NA	NA
O75449.T81	2	CDK1,CDK2,CDK5,MAPK3,MAPK8	NA	NA
O75459.S144	1	ATM,ATR	NA	NA
O75460.S724	2	NA	NA	NA
O75461.S280	1	NA	NA	NA
O75473.S854	2	NA	NA	NA
O75475.S106	4	NA	NA	NA
O75475.S129	4	NA	NA	NA
O75475.S177	4	CDK1,CDK5,MAPK8	NA	NA
O75475.S273	4	NA	NA	NA
O75475.S275	4	NA	NA	NA
O75475.S347	2	NA	NA	NA
O75475.S443	4	NA	NA	NA
O75475.T122	4	NA	NA	NA
O75475.T437	4	ATM,ATR	NA	NA
O75489.T43	4	NA	NA	NA
O75494.S129	4	AURKB,PRKACA	NA	NA
O75494.S131	4	AKT1	NA	NA
O75494.S133	4	AKT1	NA	NA
O75494.S143	4	CDK1,MAPK3,MAPK8	NA	NA
O75494.S156	4	NA	NA	NA
O75494.S158	4	NA	NA	NA
O75494.S160	4	AKT1,SGK1	NA	NA
O75508.S198	3	CDK1,MAPK1,MAPK3,MAPK8	NA	NA
O75509.S541	4	CDK1,MAPK8	NA	NA
O75509.S565	4	NA	NA	NA
O75528.S298	4	CDK1,MAPK3,MAPK8	NA	NA
O75529.S230	4	CDK1,MAPK8	NA	NA
O75530.S34	4	NA	NA	NA
O75533.S129	4	CDK1	NA	NA
O75533.S322	4	NA	NA	NA
O75533.S336	4	AURKB	NA	NA
O75533.S400	4	AKT1	NA	NA
O75533.S488	2	CDK1,MAPK14,MAPK8	NA	NA
O75533.T142	4	CDK1,MAPK8	NA	NA
O75533.T207	4	CDK1,MAPK8	NA	NA
O75533.T211	4	CDK1,CDK2,CDK5,MAPK1,MAPK3,MAPK8	NA	NA
O75533.T223	4	CDK1,MAPK1,MAPK14,MAPK3,MAPK8,MAPK9	NA	NA
O75533.T227	4	CDK1,MAPK8	NA	NA
O75533.T235	4	CDK1,MAPK3,MAPK8	NA	NA
O75533.T244	4	CDK1,MAPK1,MAPK3,MAPK8	NA	NA
O75533.T248	4	CDK1,MAPK1,MAPK3,MAPK8	NA	NA
O75533.T257	4	CDK1,MAPK1,MAPK3,MAPK8	NA	NA
O75533.T261	4	CDK1,MAPK1,MAPK3,MAPK8	NA	NA
O75533.T267	4	CDK1,CDK2,CDK5,MAPK1,MAPK3,MAPK8	NA	NA
O75533.T273	4	CDK1,HIPK2,MAPK1,MAPK3,MAPK8	NA	NA
O75533.T278	4	CDK1,MAPK1,MAPK3,MAPK8	NA	NA
O75533.T296	4	CDK1	NA	NA
O75533.T303	4	CDK1,MAPK8	NA	NA
O75533.T313	4	CDK1,MAPK8	NA	NA
O75533.T326	4	CDK1,CDK2,CDK4,CDK5,MAPK1,MAPK3,MAPK8	NA	NA
O75533.T328	4	CDK1,CDK2,MAPK1,MAPK14,MAPK3,MAPK8	NA	NA
O75533.T341	4	CDK1,MAPK8	NA	NA
O75533.T350	4	CDK1,MAPK3,MAPK8	NA	NA
O75533.T354	4	CDK1,CDK2,CDK4,CDK5,MAPK1,MAPK14,MAPK3,MAPK8	NA	NA
O75533.T369	4	CDK1,MAPK8	NA	NA
O75533.T379	4	CDK1,MAPK8	NA	NA
O75533.T426	4	CDK1,CDK2,MAPK3,MAPK8	NA	NA
O75533.T434	4	CDK1,CDK2,MAPK1,MAPK3,MAPK8	NA	NA
O75533.T436	4	CDK1,MAPK1,MAPK3,MAPK8	NA	NA
O75534.S445	4	CDK1,CDK2,MAPK8	NA	NA
O75554.S229	4	NA	NA	NA
O75563.S203	2	CDK1,MAPK8	NA	NA
O75563.S283	4	ATM,ATR	NA	NA
O75563.S9	1	CDK1,CDK2,CDK4,CDK5,HIPK2,MAPK1,MAPK14,MAPK3,MAPK8	NA	NA
O75569.S18	4	NA	NA	NA
O75592.S145	3	CSNK2A1	NA	NA
O75592.S2833	4	AKT1	NA	NA
O75592.S3467	4	AKT1	NA	NA
O75592.T2645	4	CDK1,CDK2,CDK4,MAPK1,MAPK14,MAPK3,MAPK8	NA	NA
O75607.S13	4	ATM,ATR	NA	NA
O75607.S147	3	NA	NA	NA
O75607.S151	4	NA	NA	NA
O75607.S158	4	CSNK2A1	NA	NA
O75616.S173	2	CDK1,CDK2,MAPK8	NA	NA
O75628.S18	4	AURKB,PRKACA,PRKD1	NA	NA
O75638.T182	4	CDK1,CDK2,CDK4,CDK5,HIPK2,MAPK1,MAPK14,MAPK3,MAPK8,MAPK9	NA	NA
O75643.S225	4	NA	NA	NA
O75663.S265	2	ATM,ATR	NA	NA
O75665.S735	4	AURKB,PRKACA	NA	NA
O75674.S311	4	NA	NA	NA
O75674.S314	4	ATM,ATR,PRKDC	NA	NA
O75674.S321	4	CDK1,CDK2,CDK4,MAPK1,MAPK3,MAPK8	NA	NA
O75674.S323	4	CDK1,MAPK1,MAPK3,MAPK8	NA	NA
O75683.S138	4	CDK1,MAPK1,MAPK3,MAPK8	NA	NA
O75683.S74	4	CDK1,CDK5,MAPK1,MAPK3,MAPK8	NA	NA
O75683.T229	4	CDK1,MAPK8	NA	NA
O75688.S376	2	NA	NA	NA
O75691.T1741	4	CDK1,CDK2,CDK4,MAPK1,MAPK14,MAPK3,MAPK8	NA	NA
O75694.S992	2	CDK1,CDK2,CDK5,MAPK1,MAPK14,MAPK3,MAPK8	NA	NA
O75695.S28	3	NA	NA	NA
O75712.S263	3	NA	NA	NA
O75717.S383	4	NA	NA	NA
O75764.S140	4	CDK1,CDK2,CDK4,CDK5,MAPK1,MAPK14,MAPK3,MAPK8,MAPK9	NA	NA
O75781.S116	4	CDK1,CDK2,CDK5,MAPK1,MAPK3,MAPK8	NA	NA
O75781.S124	4	CDK1,CDK2,CDK5,HIPK2,MAPK1,MAPK3,MAPK8	NA	NA
O75781.S152	4	NA	NA	NA
O75781.S162	4	CDK1,MAPK8	NA	NA
O75781.T141	4	CDK1,MAPK8	NA	NA
O75781.T145	4	CDK1,MAPK1,MAPK8	NA	NA
O75781.T154	4	CDK1,MAPK8	NA	NA
O75791.S236	4	NA	NA	NA
O75792.S277	3	ATM,ATR	NA	NA
O75794.S299	4	CDK1,MAPK3,MAPK8	NA	NA
O75807.S143	4	CDK1,CDK2,CDK5,MAPK1,MAPK14,MAPK3,MAPK8	NA	NA
O75808.S296	4	AURKB	NA	NA
O75808.S335	1	CDK1,CDK2,MAPK1,MAPK14,MAPK3,MAPK8	NA	NA
O75815.S290	4	NA	NA	NA
O75815.S363	4	CDK1,CDK2,CDK5,MAPK1,MAPK14,MAPK3,MAPK8	NA	NA
O75815.S370	4	NA	NA	NA
O75815.S375	4	CDK1,CDK2,MAPK1,MAPK14,MAPK3,MAPK8	NA	NA
O75821.S42	4	CDK1,MAPK3,MAPK8	NA	NA
O75822.S127	4	NA	NA	NA
O75822.S13	4	NA	NA	NA
O75822.T109	4	CDK1,MAPK3,MAPK8	NA	NA
O75844.S310	4	NA	NA	NA
O75864.S561	4	CDK1,CDK5,MAPK1,MAPK3,MAPK8	NA	NA
O75899.T819	4	CDK1,MAPK8	NA	NA
O75907.S18	4	NA	NA	NA
O75907.T12	4	AURKB,PRKACA	NA	NA
O75909.S324	4	CDK1,CDK2,CDK5,MAPK1,MAPK3,MAPK8	NA	NA
O75914.S186	4	NA	NA	NA
O75925.S466	4	NA	NA	SWTI000613
O75925.S467	4	NA	NA	SWTI000613
O75925.S468	4	NA	NA	SWTI000613
O75925.S485	4	CDK1,CDK2,MAPK1,MAPK14,MAPK3,MAPK8	NA	NA
O75925.S488	4	CDK1,CDK2,MAPK1,MAPK14,MAPK3,MAPK8	NA	NA
O75925.S503	4	CDK1,CDK2,MAPK1,MAPK14,MAPK3,MAPK8	NA	NA
O75925.S510	4	NA	NA	NA
O75928.S499	4	CDK1,CDK2,CDK4,CDK5,MAPK3,MAPK8	NA	NA
O75937.S35	4	NA	NA	NA
O75940.S201	4	CDK1,MAPK8	NA	NA
O75962.S2459	4	CDK1,CDK2,CDK5,MAPK1,MAPK14,MAPK3,MAPK8,MAPK9	NA	NA
O75969.S208	4	CDK1,CDK2,MAPK1,MAPK3,MAPK8	NA	NA
O75971.S96	1	CSNK2A1,GRK2	NA	NA
O75971.S98	1	CSNK2A1,GRK2	NA	NA
O75976.T1368	4	NA	NA	NA
O75976.T1370	4	NA	NA	NA
O75995.S113	4	CDK1,CDK2,CDK5,MAPK1,MAPK14,MAPK3,MAPK8	NA	NA
O75995.S120	4	CDK1,CDK2,MAPK1,MAPK14,MAPK3,MAPK8,MAPK9	NA	NA
O75995.S142	4	NA	NA	NA
O75995.S146	4	PRKD1	NA	NA
O75995.S243	4	NA	NA	NA
O75995.S25	4	NA	NA	NA
O75995.S26	4	NA	NA	NA
O75995.S27	4	PRKD1	NA	NA
O75995.S349	4	NA	NA	NA
O75995.S38	4	CDK1,CDK2,CDK5,MAPK1,MAPK14,MAPK3,MAPK8	NA	NA
O75995.S7	2	NA	NA	NA
O75995.S97	4	NA	NA	NA
O75995.T318	2	NA	NA	NA
O76003.S117	3	NA	NA	NA
O76021.S361	4	NA	NA	NA
O76021.S392	4	CDK1,CDK2,CDK4,CDK5,MAPK8	NA	NA
O76021.S396	4	CDK1,CDK2,CDK4,CDK5,MAPK1,MAPK14,MAPK3,MAPK8	NA	NA
O76021.S427	4	CDK1,CDK2,CDK4,CDK5,MAPK3,MAPK8	NA	NA
O76021.S443	4	CDK1,MAPK8	NA	NA
O76021.T106	3	CDK1,CDK2,CDK5,MAPK8	NA	NA
O76021.T401	4	CDK1,CDK2,CDK4,CDK5,MAPK1,MAPK14,MAPK3,MAPK8	NA	NA
O76021.T415	4	CDK1,CDK2,MAPK1,MAPK3,MAPK8	NA	NA
O76021.T423	4	CDK1,CDK2,CDK4,CDK5,MAPK1,MAPK3,MAPK8	NA	NA
O76021.T465	4	CDK1,CDK2,CDK4,CDK5,MAPK8	NA	NA
O76024.S32	4	NA	NA	NA
O76024.T30	4	NA	NA	NA
O76039.S306	3	CDK1,CDK2,CDK5,MAPK1,MAPK3,MAPK8	NA	NA
O76039.T174	1	NA	NA	NA
O76064.S157	4	NA	NA	NA
O76080.S48	4	CDK1,MAPK1,MAPK3,MAPK8	NA	NA
O76080.S58	4	CDK1,CDK2,CDK5,MAPK1,MAPK14,MAPK3,MAPK8	NA	NA
O76080.T8	3	CDK1,MAPK8	NA	NA
O76083.S569	4	NA	NA	NA
O76094.S621	4	CDK1,CDK2,CDK4,CDK5,MAPK1,MAPK14,MAPK3,MAPK8	NA	NA
O76094.S625	4	CDK1,CDK2,CDK4,CDK5,MAPK1,MAPK12,MAPK14,MAPK3,MAPK8	NA	NA
O76094.T571	4	CDK1,MAPK8	NA	NA
O94761.S101	4	AKT1	NA	NA
O94763.S372	4	AKT1,AKT2,RPS6KA1	NA	NA
O94763.S418	4	AKT1,RPS6KA1	NA	NA
O94763.S442	4	NA	NA	NA
O94763.T492	4	CDK1,CDK2,CDK4,CDK5,MAPK1,MAPK3,MAPK8	NA	NA
O94768.S12	2	NA	NA	NA
O94776.S435	4	CDK1,MAPK1,MAPK3,MAPK8	NA	NA
O94776.S548	4	ATM,ATR	NA	NA
O94776.T534	4	CDK1,CDK2,CDK5,MAPK1,MAPK14,MAPK3,MAPK8	NA	NA
O94782.S16	5	CDK1,CDK2,CDK5,MAPK3,MAPK8	NA	NA
O94782.S313	4	CDK1,CDK2,CDK4,CDK5,MAPK1,MAPK3,MAPK8,MAPK9	NA	NA
O94782.S327	4	CDK1,CDK4,CDK5,MAPK3,MAPK8	NA	NA
O94782.S67	1	CDK1,MAPK8	NA	NA
O94782.S768	4	CDK1,CDK2,MAPK1,MAPK14,MAPK3,MAPK8	NA	NA
O94804.S191	2	NA	NA	NA
O94804.T185	2	NA	NA	NA
O94804.T195	1	CDK1,MAPK8	NA	NA
O94804.T952	4	CDK1,CDK2,CDK4,CDK5,MAPK1,MAPK14,MAPK3,MAPK8	NA	NA
O94806.S213	1	AKT1,AURKB,PRKACA	NA	NA
O94806.S27	4	CDK1,CDK2,MAPK1,MAPK14,MAPK3,MAPK8	NA	NA
O94806.S31	4	CDK1,CDK2,CDK5,MAPK1,MAPK14,MAPK3,MAPK8	NA	NA
O94806.S391	4	CDK1,MAPK8	NA	NA
O94806.S395	4	NA	NA	NA
O94806.S41	1	AURKB	NA	NA
O94806.S6	2	CDK1,CDK2,CDK5,MAPK1,MAPK14,MAPK3,MAPK8,MAPK9	NA	NA
O94806.S731	2	PRKCH	NA	NA
O94806.S735	2	AURKB	NA	NA
O94808.S244	5	NA	NA	NA
O94811.S160	4	CDK1,CDK5,MAPK1,MAPK14,MAPK3,MAPK8	NA	NA
O94811.S18	4	CDK1,CDK2,CDK5,MAPK1,MAPK14,MAPK3,MAPK8	NA	NA
O94811.S32	4	NA	NA	NA
O94811.S45	3	CDK1,MAPK1,MAPK14,MAPK3,MAPK8	NA	NA
O94811.T14	4	CDK1,CDK2,CDK4,CDK5,MAPK1,MAPK3,MAPK8	NA	NA
O94812.S115	4	CDK1,CDK2,CDK5,HIPK2,MAPK1,MAPK14,MAPK3,MAPK8	NA	NA
O94818.S353	4	CDK1,CDK5,MAPK1,MAPK3,MAPK8	NA	NA
O94819.S310	3	NA	NA	NA
O94819.S314	2	CDK1,CDK2,CDK5,MAPK1,MAPK14,MAPK3,MAPK8	NA	NA
O94822.S583	1	CDK1,CDK2,CDK4,CDK5,MAPK1,MAPK14,MAPK3,MAPK8,MAPK9	NA	NA
O94823.S510	4	MAPKAPK2,PRKD1	NA	NA
O94826.S253	1	CDK1,MAPK8	NA	NA
O94826.S91	4	CDK1,MAPK1,MAPK3,MAPK8	NA	NA
O94826.T85	4	AURKB,CDK1,CDK5,MAPK3,MAPK8	NA	NA
O94827.S959	4	NA	NA	NA
O94830.T184	4	CDK1,MAPK3,MAPK8	NA	NA
O94832.S493	2	NA	NA	NA
O94842.S178	4	CDK1,CDK2,CDK5,MAPK1,MAPK14,MAPK3,MAPK8	NA	NA
O94842.S182	4	NA	NA	NA
O94842.T176	4	CDK1,CDK2,CDK4,CDK5,MAPK1,MAPK14,MAPK3,MAPK8	NA	NA
O94850.S567	4	CDK1,CDK2,CDK5,MAPK1,MAPK14,MAPK3,MAPK8	NA	NA
O94851.S515	2	NA	NA	NA
O94864.S108	4	CDK1,CDK2,CDK4,CDK5,DYRK1A,HIPK2,MAPK1,MAPK14,MAPK3,MAPK8,MAPK9	NA	NA
O94864.S323	4	CDK1,MAPK1,MAPK3,MAPK8	NA	NA
O94874.S458	4	NA	NA	NA
O94874.S462	4	ATM,ATR	NA	NA
O94875.S299	4	CDK1,CDK2,CDK5,MAPK1,MAPK14,MAPK3,MAPK8	NA	NA
O94875.S302	4	CDK1,CDK2,CDK4,CDK5,MAPK1,MAPK12,MAPK14,MAPK3,MAPK8,MAPK9	NA	NA
O94876.S382	4	NA	NA	NA
O94876.S414	4	CDK1,MAPK1	NA	NA
O94885.S507	4	NA	NA	NA
O94885.S721	4	CDK1,MAPK14,MAPK8	NA	NA
O94885.S813	4	NA	NA	NA
O94885.S90	4	AKT1,ATM,ATR,AURKB,PRKACA	NA	NA
O94887.S439	4	CDK1,CDK5,MAPK1,MAPK3,MAPK8	NA	NA
O94887.S876	4	CDK1,MAPK1,MAPK14,MAPK3,MAPK8	NA	NA
O94888.S270	3	CDK1,CDK2,CDK4,CDK5,MAPK1,MAPK3,MAPK8	NA	NA
O94888.S280	4	NA	NA	NA
O94888.S285	4	NA	NA	NA
O94888.S288	4	ATM,ATR	NA	NA
O94900.S216	4	CDK1,CDK2,CDK5,MAPK1,MAPK14,MAPK3,MAPK8,MAPK9	NA	NA
O94901.T97	4	AURKB,PRKACA	NA	NA
O94906.T220	4	CDK1,CDK4,MAPK1,MAPK3,MAPK8	NA	NA
O94913.S1493	4	CDK1,CDK2,CDK5,MAPK1,MAPK3,MAPK8	NA	NA
O94913.S511	4	AKT1,CDK1,MAPK1,MAPK14,MAPK3,MAPK8	NA	NA
O94915.S1941	4	NA	NA	NA
O94915.S1957	4	AURKB,PRKACA	NA	NA
O94915.S1978	4	CAMK2A,CHEK1,CHEK2,PRKD1	NA	NA
O94915.T1959	4	AKT1,CAMK2A	NA	NA
O94916.S145	4	CDK1,MAPK3,MAPK8	NA	NA
O94916.S238	4	ATM,ATR	NA	NA
O94916.T135	4	CDK1,CDK2,CDK5,MAPK1,MAPK3,MAPK8	NA	NA
O94921.S119	4	AURKB,PRKACA	NA	NA
O94921.S122	4	NA	NA	NA
O94921.S24	4	PRKD1	NA	NA
O94921.S78	4	NA	NA	NA
O94925.S95	4	CDK1,HIPK2,MAPK1,MAPK3,MAPK8	NA	NA
O94929.S277	4	AURKB,PRKACA	NA	NA
O94929.S282	4	CDK1,CDK2,CDK5,MAPK1,MAPK14,MAPK3,MAPK8	NA	NA
O94929.S372	4	AKT1,AURKB,PRKACA	NA	NA
O94929.S373	4	CDK1,MAPK3,MAPK8	NA	NA
O94929.S379	4	CDK1,MAPK1,MAPK14,MAPK3,MAPK8	NA	NA
O94929.S388	4	CDK1,MAPK1,MAPK3,MAPK8	NA	NA
O94929.S493	4	CDK1	NA	NA
O94929.S503	4	AKT1,AKT2,AURKB,PRKACA	NA	NA
O94929.S504	4	NA	NA	NA
O94929.S567	4	CDK1,CDK5,MAPK8	NA	NA
O94929.T276	3	NA	NA	NA
O94929.T543	4	CDK1,CDK2,CDK4,CDK5,MAPK1,MAPK14,MAPK3,MAPK8,MAPK9	NA	NA
O94955.S215	3	NA	NA	NA
O94966.S474	4	CDK1,CDK2,MAPK1,MAPK14,MAPK3,MAPK8	NA	NA
O94972.S454	4	CDK1,CDK5,MAPK1,MAPK3,MAPK8	NA	NA
O94973.S658	4	NA	NA	NA
O94983.S449	4	NA	NA	NA
O94988.S652	4	AKT1,AKT2	NA	NA
O94988.S856	4	CDK1,MAPK1,MAPK14,MAPK3,MAPK8	NA	NA
O94989.S93	4	CDK1,CDK2,CDK5,MAPK1,MAPK14,MAPK3,MAPK8,MAPK9	NA	NA
O94992.S283	4	NA	NA	NA
O95049.S346	4	NA	NA	NA
O95049.S591	4	NA	NA	NA
O95067.S92	3	CDK1,MAPK1,MAPK14,MAPK3,MAPK8	NA	NA
O95069.S366	2	NA	NA	NA
O95071.S1549	4	ATM,ATR,PRKACA	NA	NA
O95071.S2028	4	NA	NA	NA
O95081.T163	4	CDK1,MAPK1,MAPK3,MAPK8	NA	NA
O95096.S199	4	CDK1,CDK2,CDK5,MAPK1,MAPK3,MAPK8	NA	NA
O95104.S656	4	CDK1,CDK2,CDK4,CDK5,MAPK1,MAPK14,MAPK3,MAPK8	NA	NA
O95125.S466	4	CDK1,MAPK8	NA	NA
O95136.S343	3	CDK1,MAPK1,MAPK14,MAPK3,MAPK8	NA	NA
O95139.S29	4	CDK1,MAPK3,MAPK8	NA	NA
O95140.S27	1	CDK1	NA	NA
O95149.S350	2	CDK1,MAPK1,MAPK3,MAPK8	NA	NA
O95149.T341	3	CDK1,MAPK1,MAPK14,MAPK3,MAPK8	NA	NA
O95153.S1383	4	CDK1,CDK2,CDK4,CDK5,MAPK1,MAPK14,MAPK3,MAPK8	NA	NA
O95155.S105	4	CAMK2A,PRKD1	NA	NA
O95155.S31	4	CDK1,CDK2,CDK5,MAPK1,MAPK14,MAPK3,MAPK8	NA	NA
O95155.S88	4	CDK1,CDK2,CDK4,CDK5,MAPK1,MAPK14,MAPK3,MAPK8,MAPK9	NA	NA
O95168.S26	4	CDK1,MAPK8	NA	NA
O95171.S10	3	CDK1	NA	NA
O95171.S312	4	CDK1,CDK2,CDK5,MAPK1,MAPK3,MAPK8	NA	NA
O95171.S68	4	NA	NA	NA
O95171.S91	4	NA	NA	NA
O95182.S63	4	AURKB,PRKACA	NA	NA
O95183.S48	2	NA	NA	NA
O95196.S543	4	CDK1,MAPK8	NA	NA
O95197.S246	4	CDK1,MAPK1,MAPK14,MAPK3,MAPK8	NA	NA
O95197.S30	4	CDK1,MAPK1,MAPK3,MAPK8	NA	NA
O95199.S9	1	NA	NA	NA
O95201.S94	4	CDK1,CDK4,MAPK1,MAPK14,MAPK3,MAPK8,MAPK9	NA	NA
O95208.S172	4	NA	NA	NA
O95208.S173	4	ATM,ATR	NA	NA
O95208.S426	4	NA	NA	NA
O95208.S486	4	CDK1,MAPK3,MAPK8	NA	NA
O95208.T508	4	AURKB,CDK1,CDK5,MAPK1,MAPK3,MAPK8,MAPK9	NA	NA
O95210.S145	4	NA	NA	NA
O95210.S148	4	CDK1,MAPK8	NA	NA
O95210.S194	4	ATM,ATR	NA	NA
O95218.S120	4	NA	NA	NA
O95218.S153	4	NA	NA	NA
O95218.S181	4	NA	NA	NA
O95218.S188	4	NA	NA	NA
O95218.S275	4	AKT1,RPS6KA1,SGK1	NA	NA
O95218.S280	4	CDK1,CDK2,CDK4,CDK5,MAPK1,MAPK14,MAPK3,MAPK8,MAPK9	NA	NA
O95218.T90	1	CDK1	NA	NA
O95229.S81	3	NA	NA	NA
O95231.S6	2	CDK1,CDK2,CDK4,CDK5,MAPK1,MAPK3,MAPK8	NA	NA
O95232.S110	3	ATM,ATR	NA	NA
O95232.S425	2	NA	NA	NA
O95232.S431	1	NA	NA	NA
O95232.T238	4	NA	NA	NA
O95235.S677	4	ATM,ATR	NA	NA
O95235.S7	3	CDK1,CDK4,MAPK1,MAPK14,MAPK3,MAPK8	NA	NA
O95235.S867	4	CDK1,MAPK8	NA	NA
O95235.S878	4	AURKB,CDK1,MAPK1,MAPK3,MAPK8	NA	NA
O95235.T857	4	CDK1,CDK5,MAPK1,MAPK14,MAPK3,MAPK8	NA	NA
O95238.S5	2	CDK1,CDK2,CDK5,HIPK2,MAPK1,MAPK14,MAPK3,MAPK8	NA	NA
O95239.S1225	3	CDK1,MAPK8	NA	NA
O95239.S801	4	AKT1	NA	NA
O95239.T799	4	AURKB,PRKACA	NA	NA
O95243.S318	4	NA	NA	NA
O95249.S52	4	AKT1	NA	NA
O95251.S100	4	NA	NA	NA
O95251.S102	4	NA	NA	NA
O95251.S124	4	CDK1,MAPK3,MAPK8	NA	NA
O95251.S50	4	ATM,ATR,AURKB,PRKDC	NA	NA
O95251.S53	4	ATM,ATR	NA	NA
O95251.S56	4	NA	NA	NA
O95251.S57	4	CDK1,CDK2,CDK4,CDK5,MAPK1,MAPK3,MAPK8	NA	NA
O95251.S99	4	NA	NA	NA
O95251.T128	4	CDK1,CDK2,CDK4,CDK5,MAPK1,MAPK14,MAPK3,MAPK8	NA	NA
O95251.T606	2	CDK1,CDK2,CDK4,CDK5,MAPK1,MAPK3,MAPK8	NA	NA
O95251.T88	4	CDK1,CDK2,CDK4,CDK5,MAPK1,MAPK3,MAPK8	NA	NA
O95260.S169	4	ATM,ATR	NA	NA
O95263.S517	1	AURKB,PRKACA	NA	NA
O95279.S266	5	AKT1	NA	NA
O95292.S146	4	NA	NA	NA
O95292.S156	4	NA	NA	NA
O95292.S158	4	NA	NA	NA
O95292.S159	4	NA	NA	NA
O95292.S160	4	NA	NA	NA
O95292.S206	4	CDK1,MAPK1,MAPK3,MAPK8	NA	NA
O95292.T150	4	CDK1,CDK5,MAPK1,MAPK14,MAPK3,MAPK8	NA	NA
O95295.S133	2	CDK1,CDK2,CDK4,CDK5,CDK6,MAPK1,MAPK14,MAPK3,MAPK8,MAPK9	NA	NA
O95295.T14	4	CDK1,CDK5,MAPK1,MAPK14,MAPK3,MAPK8	NA	NA
O95297.S210	4	CDK1,CDK2,CDK4,CDK5,MAPK1,MAPK14,MAPK3,MAPK8	NA	NA
O95297.S219	4	CDK1,MAPK8	NA	NA
O95343.S302	4	CDK1,CDK2,CDK5,MAPK1,MAPK14,MAPK3,MAPK8,MAPK9	NA	NA
O95359.S2226	4	CDK1,MAPK3,MAPK8	NA	NA
O95361.S24	4	CDK1,CDK2,CDK4,CDK5,MAPK1,MAPK14,MAPK3,MAPK8,MAPK9	NA	NA
O95361.S31	4	CDK1,CDK2,CDK5,CDK9,MAPK1,MAPK14,MAPK3,MAPK8,MAPK9	NA	NA
O95365.S337	4	NA	NA	NA
O95365.S526	4	CDK1,CDK2,CDK5,MAPK1,MAPK14,MAPK3,MAPK8	NA	NA
O95365.S549	4	CDK1,MAPK8	NA	NA
O95373.S1027	4	NA	NA	NA
O95379.S3	1	NA	NA	NA
O95382.S984	4	CDK1,CDK2,CDK5,MAPK1,MAPK14,MAPK3,MAPK8	NA	NA
O95391.S235	4	NA	NA	NA
O95396.S47	4	CDK1,CDK2,CDK4,CDK5,MAPK1,MAPK14,MAPK3,MAPK8	NA	NA
O95400.S195	4	CDK1,CDK2,CDK4,CDK5,MAPK1,MAPK14,MAPK3,MAPK8	NA	NA
O95400.S46	4	NA	NA	NA
O95400.S49	4	CSNK2A1	NA	NA
O95402.S299	4	CDK1,CDK2,CDK4,HIPK2,MAPK1,MAPK14,MAPK3,MAPK8	NA	NA
O95402.S301	4	CDK1,CDK2,CDK4,HIPK2,MAPK1,MAPK3,MAPK8	NA	NA
O95402.S373	4	CDK1,MAPK14,MAPK8	NA	NA
O95425.S549	4	AKT1	NA	NA
O95429.S179	4	CDK1,MAPK1,MAPK14,MAPK3,MAPK8	NA	NA
O95433.S193	4	NA	NA	NA
O95453.S163	4	CDK1,MAPK14,MAPK8	NA	NA
O95453.S557	4	NA	NA	NA
O95453.S570	4	CDK1,MAPK8	NA	NA
O95456.T18	4	NA	NA	NA
O95466.S184	4	NA	NA	NA
O95470.S564	2	CDK1,CDK4,MAPK1,MAPK3,MAPK8	NA	NA
O95471.S206	2	NA	NA	NA
O95475.S221	4	CDK1,MAPK1,MAPK14,MAPK3,MAPK8	NA	NA
O95477.S1296	4	NA	NA	NA
O95478.S205	2	CDK1,CDK5,MAPK1,MAPK14,MAPK3,MAPK8	NA	NA
O95484.S201	4	NA	NA	NA
O95486.T225	4	CDK1,CDK2,CDK5,HIPK2,MAPK1,MAPK14,MAPK3,MAPK8	NA	NA
O95503.S107	4	CDK1,CDK2,CDK5,MAPK1,MAPK14,MAPK3,MAPK8	NA	NA
O95503.S246	4	CDK1,CDK2,CDK5,HIPK2,MAPK1,MAPK3,MAPK8	NA	NA
O95503.S280	4	CDK1,CDK2,CDK4,CDK5,CDK6,MAPK1,MAPK14,MAPK3,MAPK8,MAPK9	NA	NA
O95503.S301	4	CDK1,CDK2,MAPK1,MAPK3,MAPK8	NA	NA
O95528.S527	5	NA	NA	NA
O95544.S44	4	AKT1,RPS6KA1	NA	NA
O95544.S46	4	NA	NA	NA
O95544.S48	4	NA	NA	NA
O95544.S50	4	CDK1,CDK2,CDK5,MAPK1,MAPK14,MAPK3,MAPK8	NA	NA
O95544.S64	2	NA	NA	NA
O95551.T92	4	NA	NA	NA
O95568.S72	1	ATM,ATR	NA	NA
O95573.S353	1	CDK1,MAPK8	NA	NA
O95613.S3284	4	CDK1,CDK2,MAPK1,MAPK3,MAPK8	NA	NA
O95622.S8	3	CDK1,CDK5,MAPK1,MAPK3,MAPK8	NA	NA
O95625.S511	4	AKT1	NA	NA
O95633.S255	3	NA	NA	NA
O95639.S202	4	CAMK2A,CHEK2,MAPKAPK2,PRKAA1,PRKD1	NA	NA
O95644.S237	4	CDK1,CDK2,CDK4,CDK5,MAPK1,MAPK14,MAPK3,MAPK8,MAPK9	NA	NA
O95644.S241	4	CDK1,CDK2,CDK4,CDK5,MAPK1,MAPK14,MAPK3,MAPK8	NA	SWTI000196
O95644.S245	4	NA	NA	SWTI000012
O95644.S269	4	NA	NA	NA
O95644.S290	4	CDK1,CDK5,MAPK1,MAPK14,MAPK3,MAPK8	NA	SWTI000196
O95644.S294	4	NA	NA	SWTI000011
O95674.S33	4	NA	NA	NA
O95674.S41	4	NA	NA	NA
O95677.S139	4	CDK1,MAPK8	NA	NA
O95684.S156	4	CDK1,CDK2,CDK4,CDK5,CDK6,MAPK1,MAPK14,MAPK3,MAPK8	NA	NA
O95684.S160	4	CDK1,CDK2,CDK4,CDK5,MAPK1,MAPK14,MAPK3,MAPK8	NA	NA
O95684.T170	4	CDK1,CDK2,CDK5,MAPK1,MAPK3,MAPK8	NA	NA
O95685.S25	4	NA	NA	NA
O95685.S46	4	CDK1,CDK2,CDK4,CDK5,MAPK1,MAPK14,MAPK3,MAPK8	NA	NA
O95685.S74	4	PRKD1	NA	NA
O95685.S78	4	CDK1,CDK2,CDK4,CDK5,MAPK1,MAPK14,MAPK3,MAPK8	NA	NA
O95696.S18	4	CDK1,CDK2,MAPK1,MAPK14,MAPK3,MAPK8	NA	NA
O95696.S25	4	CDK1,CDK5,MAPK3,MAPK8	NA	NA
O95696.S803	4	AKT1	NA	NA
O95696.S808	4	NA	NA	NA
O95696.S852	4	AKT1,RPS6KA1	NA	NA
O95696.T885	2	AURKB,CAMK2A,MAPKAPK2,PRKACA,PRKD1	NA	NA
O95714.T1370	3	CDK1,CDK2,CDK5,MAPK1,MAPK14,MAPK3,MAPK8	NA	NA
O95721.S77	4	NA	NA	NA
O95741.S556	1	CDK1,CDK2,CDK3,CDK4,CDK5,CDK6,MAPK1,MAPK14,MAPK3,MAPK8,MAPK9	NA	NA
O95747.S325	3	NA	NA	NA
O95747.S339	4	NA	NA	NA
O95747.S359	4	CDK1,CDK5,MAPK1,MAPK3,MAPK8,MAPK9	NA	NA
O95747.S427	4	ATM,ATR,PRKDC	NA	NA
O95747.T185	2	NA	NA	NA
O95749.S203	2	NA	NA	NA
O95757.S599	4	NA	NA	NA
O95758.S56	1	CDK1,CDK2,CDK4,CDK5,MAPK1,MAPK14,MAPK3,MAPK8	NA	NA
O95772.S210	4	CDK1,MAPK3,MAPK8	NA	NA
O95772.S214	4	NA	NA	NA
O95772.S218	4	NA	NA	NA
O95772.S39	5	NA	NA	NA
O95782.S655	4	CDK1,CDK2,MAPK1,MAPK14,MAPK3,MAPK8	NA	NA
O95785.S1017	4	CDK1,CDK2,CDK5,MAPK1,MAPK14,MAPK3,MAPK8	NA	NA
O95793.S278	4	CDK1,MAPK8	NA	NA
O95801.S51	4	NA	NA	NA
O95810.S203	4	NA	NA	NA
O95810.S204	4	NA	NA	NA
O95810.S247	4	NA	NA	NA
O95810.S27	4	CDK1,CDK2,CDK5,MAPK1,MAPK14,MAPK3,MAPK8	NA	NA
O95810.S288	4	CDK1,CDK2,CDK4,CDK5,MAPK1,MAPK3,MAPK8	NA	NA
O95810.S293	4	CDK1,MAPK1,MAPK3,MAPK8	NA	NA
O95810.S35	4	CDK1,CDK2,CDK5,HIPK2,MAPK1,MAPK14,MAPK3,MAPK8	NA	NA
O95816.S20	3	NA	NA	NA
O95817.S134	4	ATM,ATR	NA	NA
O95817.S136	4	CDK1,CDK2,CDK5,MAPK1,MAPK3,MAPK8	NA	NA
O95817.S171	4	ATM,ATR	NA	NA
O95817.S173	4	CDK1,MAPK1,MAPK14,MAPK3,MAPK8	NA	NA
O95817.S195	4	AURKB	NA	NA
O95817.S264	4	CDK1,CDK2,CDK5,MAPK1,MAPK14,MAPK3,MAPK8	NA	NA
O95817.S279	4	CDK1,CDK2,CDK4,CDK5,MAPK1,MAPK14,MAPK3,MAPK8	NA	NA
O95817.S289	4	CDK1,CDK2,MAPK1,MAPK14,MAPK3,MAPK8,MAPK9	NA	NA
O95817.S291	4	CDK1,CDK2,HIPK2,MAPK1,MAPK3,MAPK8	NA	NA
O95817.T285	4	CDK1,CDK2,CDK4,CDK5,MAPK1,MAPK14,MAPK3,MAPK8	NA	NA
O95833.S49	2	CDK1	NA	NA
O95835.S464	4	NA	NA	NA
O95835.S613	4	CDK1,MAPK8	NA	NA
O95835.S635	3	CDK1,MAPK3	NA	NA
O95835.T246	4	CDK1,CDK2,CDK4,HIPK2,MAPK1,MAPK14,MAPK3,MAPK8	NA	NA
O95835.T255	4	CDK1,CDK2,CDK4,DYRK1A,HIPK2,MAPK1,MAPK3,MAPK8	NA	NA
O95863.S100	4	NA	NA	SWTI000297;SWTI000297
O95863.S96	4	NA	NA	SWTI000297
O95873.S112	4	CDK1,MAPK8	NA	NA
O95886.S412	4	CDK1,CDK5,MAPK1,MAPK14,MAPK3,MAPK8	NA	NA
O95900.S299	4	CDK1,MAPK3,MAPK8	NA	NA
O95926.S13	4	NA	NA	NA
O95935.T131	4	CDK1,CDK2,CDK4,CDK5,MAPK1,MAPK14,MAPK3,MAPK8,PRKD1	NA	NA
O95936.S107	4	CDK1,MAPK8	NA	NA
O95936.S646	4	AURKB,CDK1,MAPK14,MAPK3,MAPK8,PRKACA	NA	NA
O95977.S383	1	NA	NA	NA
O95983.S37	4	CDK1	NA	NA
O95983.S85	4	AKT1	NA	NA
O95990.S139	3	NA	NA	NA
O95996.S2025	4	CDK1,CDK2,CDK5,MAPK1,MAPK14,MAPK3,MAPK8	NA	NA
O95997.S165	4	CDK1,CDK2,CDK4,CDK5,MAPK1,MAPK14,MAPK3,MAPK8	NA	NA
O95999.S138	4	MAPKAPK2,PRKD1	NA	NA
O96000.T17	2	CDK1,MAPK1,MAPK3,MAPK8	NA	NA
O96005.T622	4	CDK1,CDK2,CDK4,MAPK1,MAPK14,MAPK3,MAPK8	NA	NA
O96006.S9	1	ATM,ATR	NA	NA
O96007.S20	4	CDK1,CDK2,CDK4,CDK5,MAPK1,MAPK14,MAPK3,MAPK8	NA	NA
O96011.S160	2	NA	NA	NA
O96013.S104	4	AURKB,CDK1,CDK2,CDK4,MAPK1,MAPK3,MAPK8,PRKACA	NA	NA
O96013.S181	4	NA	NA	NA
O96013.S291	4	CDK1,CDK2,CDK4,CDK5,HIPK2,MAPK1,MAPK14,MAPK3,MAPK8	NA	NA
O96013.S99	4	NA	NA	NA
O96013.T187	4	CDK1,CDK2,MAPK1,MAPK3,MAPK8	NA	NA
O96017.S379	2	NA	NA	NA
O96017.T378	2	NA	NA	NA
O96017.T383	3	NA	NA	NA
O96017.T389	4	NA	NA	NA
O96017.T68	4	NA	PPP2CA,PPP2CB,PPM1D	SWTI000124
O96018.S11	3	NA	NA	NA
O96018.S9	3	CDK1,MAPK1,MAPK3,MAPK8	NA	NA
O96019.S233	3	CDK1,MAPK8	NA	NA
O96020.S21	4	CDK1,MAPK3,MAPK8	NA	NA
O96020.T392	3	CDK1,CDK2,CDK4,CDK5,MAPK8	NA	NA
O96028.S121	4	CDK1,MAPK8	NA	NA
P00387.S38	3	CDK1,MAPK3,MAPK8	NA	NA
P00488.S124	1	NA	NA	NA
P00519.S569	4	CDK1,MAPK1,MAPK3,MAPK8	NA	NA
P00519.S718	4	NA	NA	NA
P00533.S1064	4	NA	NA	NA
P00533.S1070	4	NA	NA	SWTI000271
P00533.S1071	4	PRKD1	NA	SWTI000271
P00533.S1104	4	NA	NA	NA
P00533.S1166	4	NA	NA	NA
P00533.S720	2	NA	NA	NA
P00533.S991	2	CDK1,MAPK1,MAPK3,MAPK8	NA	NA
P00533.S995	3	NA	NA	NA
P00533.T693	4	CDK1,CDK2,MAPK1,MAPK14,MAPK3,MAPK8	NA	NA
P00533.T725	1	NA	NA	NA
P00533.T993	2	NA	NA	NA
P01100.S133	4	CDK1,MAPK8	NA	NA
P01100.S362	3	NA	NA	NA
P01100.S374	3	CDK1,CDK2,CDK4,CDK5,MAPK1,MAPK12,MAPK14,MAPK3,MAPK8,MAPK9	NA	NA
P01106.S281	4	CDK1,CDK5,MAPK1,MAPK14,MAPK3,MAPK8,MAPK9	NA	NA
P01106.S293	4	CDK1,CDK2,MAPK1,MAPK14,MAPK3,MAPK8	NA	NA
P01106.S344	4	CDK1,MAPK3,MAPK8	NA	NA
P01106.S348	4	NA	NA	NA
P01106.S62	4	CDK1,CDK2,CDK4,CDK5,HIPK2,MAPK1,MAPK14,MAPK3,MAPK8,MAPK9	CTDSP1,PPP2CA,PPP2CB	SWTI000015;SWTI000182;SWTI000285;SWTI000285
P01106.S64	4	NA	NA	NA
P01106.S67	4	AURKB	NA	NA
P01106.S71	4	CDK1,CDK5,MAPK1,MAPK3,MAPK8,MAPK9	NA	NA
P01106.T58	4	CDK1,CDK2,CDK4,CDK5,MAPK1,MAPK14,MAPK3,MAPK8,MAPK9	PPP2CA,PPP2CB	SWTI000035;SWTI000285
P01106.T78	4	CDK1,MAPK1,MAPK8	NA	NA
P01116.S39	3	NA	NA	NA
P02042.S50	2	NA	NA	NA
P02511.S59	4	NA	NA	NA
P02545.S12	4	NA	NA	NA
P02545.S22	4	CDK1,CDK2,CDK4,CDK5,MAPK1,MAPK11,MAPK12,MAPK14,MAPK3,MAPK8	NA	NA
P02545.S277	4	NA	NA	NA
P02545.S301	4	AKT1,RPS6KA1	NA	NA
P02545.S307	4	ATM,ATR	NA	NA
P02545.S390	4	CDK1,CDK4,MAPK1,MAPK14,MAPK3,MAPK8	NA	NA
P02545.S392	4	CDK1,CDK2,MAPK1,MAPK14,MAPK3,MAPK8	NA	NA
P02545.S395	4	ATM,ATR	NA	NA
P02545.S403	4	NA	NA	NA
P02545.S404	4	AKT1	NA	NA
P02545.S406	4	NA	NA	NA
P02545.S407	4	ATM,ATR	NA	NA
P02545.S414	4	NA	NA	NA
P02545.S423	3	NA	NA	NA
P02545.S426	2	NA	NA	NA
P02545.S429	1	NA	NA	NA
P02545.S431	1	ATM,ATR	NA	NA
P02545.S51	4	NA	NA	NA
P02545.S615	4	NA	NA	NA
P02545.S616	4	NA	NA	NA
P02545.S619	4	NA	NA	NA
P02545.S628	4	NA	NA	NA
P02545.S632	4	NA	NA	NA
P02545.S636	4	NA	NA	NA
P02545.S652	4	CDK1,MAPK3,MAPK8	NA	NA
P02545.T10	3	AURKB,PRKACA	NA	NA
P02545.T19	4	CDK1,CDK2,MAPK1,MAPK14,MAPK3,MAPK8,MAPK9	NA	NA
P02545.T409	4	ATM,ATR	NA	NA
P02545.T424	2	NA	NA	NA
P02686.S146	4	NA	NA	NA
P02686.S40	4	CAMK2A,PRKD1	NA	NA
P02686.S96	4	NA	NA	NA
P02686.T232	4	CDK1,CDK2,CDK4,CDK5,MAPK1,MAPK14,MAPK3,MAPK8	NA	NA
P02686.T39	4	NA	NA	NA
P03372.S559	4	NA	NA	NA
P03928.S38	4	CDK1,CDK2,CDK4,MAPK1,MAPK3,MAPK8	NA	NA
P04049.S233	4	NA	NA	NA
P04049.S244	4	CDK1,MAPK1,MAPK14,MAPK3,MAPK8	NA	NA
P04049.S257	4	NA	NA	SWTI000189
P04049.S259	4	AKT1	NA	NA
P04049.S289	4	CDK1,CDK2,CDK5,MAPK1,MAPK14,MAPK3,MAPK8,MAPK9,MTOR	NA	NA
P04049.S296	4	CDK1,CDK2,CDK5,MAPK1,MAPK14,MAPK3,MAPK8,MTOR	NA	NA
P04049.S301	4	CDK1,MAPK1,MAPK14,MAPK3,MAPK8	NA	NA
P04049.S43	2	PRKACA	NA	NA
P04049.S497	3	NA	NA	NA
P04049.S619	1	NA	NA	NA
P04049.S621	1	NA	NA	NA
P04049.S642	2	CDK1,MAPK1,MAPK14,MAPK3,MAPK8	NA	NA
P04049.T258	4	NA	NA	NA
P04049.T260	4	CDK1,MAPK8	NA	NA
P04080.T9	1	ATM,ATR	NA	NA
P04083.S37	2	CDK1,MAPK1,MAPK3,MAPK8	NA	NA
P04114.S4048	4	NA	NA	NA
P04150.S134	4	PRKD1	NA	NA
P04150.S203	4	CDK1,CDK2,CDK5,MAPK1,MAPK3,MAPK8	NA	NA
P04150.T8	3	CDK1,CDK5,MAPK1,MAPK3,MAPK8	NA	NA
P04183.S62	2	NA	NA	NA
P04198.S62	3	CDK1,CDK2,CDK4,CDK5,MAPK1,MAPK14,MAPK3,MAPK8	NA	NA
P04198.S64	4	NA	NA	NA
P04198.T58	3	CDK1,CDK2,CDK4,CDK5,MAPK1,MAPK14,MAPK3,MAPK8,MAPK9	NA	NA
P04233.S8	3	AKT1	NA	SWTI000320
P04234.S161	4	NA	NA	NA
P04406.S83	1	NA	NA	NA
P04406.T75	3	NA	NA	NA
P04626.S1051	4	AKT1	NA	NA
P04626.S998	4	CDK1,MAPK1,MAPK14,MAPK3,MAPK8	NA	NA
P04626.T1240	5	CDK1,MAPK1,MAPK3,MAPK8	NA	NA
P04626.T701	4	CDK1,CDK2,MAPK1,MAPK14,MAPK3,MAPK8	NA	NA
P04637.S15	4	ATM,ATR	PPM1D,PPP1CA,PPP1CB,PPP1CC	SWTI000457
P04637.S20	4	NA	DUSP26	SWTI000457
P04637.S313	4	NA	NA	NA
P04637.S314	4	NA	NA	NA
P04637.S315	5	CDK1,CDK2,MAPK1,MAPK3,MAPK8	CDC14A,CDC14B	SWTI000038
P04637.S33	4	NA	NA	SWTI000037;SWTI000457
P04637.S37	4	NA	PPP1CA,PPP1CB,PPP1CC,DUSP26,PPP2CA,PPP2CB	SWTI000016;SWTI000457
P04637.S392	1	NA	NA	NA
P04637.S46	4	NA	PPP2CA,PPP2CB	SWTI000270;SWTI000457
P04637.T18	4	NA	NA	SWTI000456;SWTI000457
P04637.T55	4	NA	PPP2CA,PPP2CB	SWTI000270
P04637.T81	3	NA	NA	SWTI000039
P04792.S176	3	NA	NA	NA
P04792.S199	2	NA	NA	NA
P04792.S65	4	CDK1,MAPK1,MAPK3,MAPK8	NA	NA
P04792.S78	4	NA	NA	NA
P04792.S82	4	PRKD1	NA	NA
P04792.S83	4	NA	NA	NA
P04792.S86	3	NA	NA	NA
P04792.T174	2	ATM,ATR	NA	NA
P04792.T91	2	NA	NA	NA
P04843.S514	3	NA	NA	NA
P04920.S113	4	CDK1,MAPK1,MAPK3,MAPK8	NA	NA
P04920.S173	4	CDK1,CDK2,CDK4,CDK5,MAPK1,MAPK14,MAPK3,MAPK8	NA	NA
P04920.S443	4	NA	NA	NA
P05067.T743	4	CDK1,MAPK8,MAPK9	NA	SWTI000201;SWTI000274
P05067.T761	3	NA	NA	NA
P05106.S778	3	NA	NA	NA
P05106.T767	4	NA	NA	NA
P05106.T777	3	NA	NA	NA
P05106.T779	3	NA	NA	SWTI000202
P05106.T781	2	NA	NA	NA
P05106.T784	2	NA	NA	NA
P05107.S745	4	ATM,ATR	NA	NA
P05107.S756	4	NA	NA	NA
P05107.T758	4	NA	NA	SWTI000288;SWTI000288
P05107.T760	3	NA	NA	NA
P05114.S21	4	AURKB	NA	NA
P05114.S25	4	AURKB	NA	NA
P05114.S7	2	NA	NA	NA
P05114.S8	3	NA	NA	NA
P05114.S86	5	CDK1,MAPK8	NA	NA
P05114.S89	4	NA	NA	NA
P05114.S99	2	NA	NA	NA
P05129.T514	2	PDPK1	NA	NA
P05362.T521	4	CDK1,CDK2	NA	NA
P05362.T530	2	CDK1,CDK2,CDK4,CDK5,HIPK2,MAPK1,MAPK14,MAPK3,MAPK8	NA	NA
P05386.S101	4	NA	NA	NA
P05386.S104	3	NA	NA	NA
P05387.S102	4	NA	NA	NA
P05387.S105	3	NA	NA	NA
P05387.S86	4	NA	NA	NA
P05388.S304	5	NA	NA	NA
P05388.S307	4	NA	NA	NA
P05412.S243	4	CDK1,CDK2,CDK4,CDK5,MAPK1,MAPK14,MAPK3,MAPK8	PPP3CA,PPP3CB,PPP3CC	SWTI000017;SWTI000286;SWTI000286
P05412.S249	4	NA	NA	NA
P05412.S63	4	CDK1,CDK3,MAPK1,MAPK3,MAPK8	NA	SWTI000040
P05412.S73	4	CDK1,MAPK1,MAPK8,MAPK9	NA	SWTI000041
P05412.T239	4	CDK1,MAPK1,MAPK3,MAPK8	NA	SWTI000286
P05412.T62	4	NA	NA	NA
P05412.T93	4	CDK1,MAPK3,MAPK8	NA	NA
P05423.S42	4	NA	NA	NA
P05423.T36	4	CDK1,CDK2,CDK4,CDK5,HIPK2,MAPK1,MAPK14,MAPK3,MAPK8	NA	NA
P05455.S366	4	NA	NA	NA
P05455.S92	4	CDK1,CDK2,CDK5,MAPK1,MAPK3,MAPK8	NA	NA
P05455.S94	4	NA	NA	NA
P05455.T389	4	AKT1	NA	NA
P05546.S37	4	NA	NA	NA
P05556.T777	3	NA	NA	NA
P05771.T642	4	CDK1,MAPK8	NA	NA
P05783.S18	4	NA	NA	NA
P05783.S30	4	NA	NA	NA
P05783.S31	4	NA	NA	NA
P05783.S34	4	NA	NA	NA
P05783.S42	4	NA	NA	NA
P05783.S420	4	NA	NA	NA
P05783.S47	4	NA	NA	NA
P05783.S51	4	NA	NA	NA
P05783.S53	4	NA	NA	NA
P05783.S60	4	NA	NA	NA
P05783.S7	2	NA	NA	NA
P05783.T302	2	NA	NA	NA
P05783.T8	3	NA	NA	NA
P06127.S428	4	NA	NA	NA
P06127.S454	4	ATM,ATR	NA	NA
P06127.S482	4	NA	NA	NA
P06127.S483	4	NA	NA	NA
P06127.S485	4	NA	NA	NA
P06239.S42	2	NA	NA	NA
P06239.S59	3	CDK1,CDK2,CDK4,MAPK1,MAPK14,MAPK3,MAPK8	NA	NA
P06239.T395	2	NA	NA	NA
P06241.S21	4	NA	NA	NA
P06400.S249	3	CDK1,MAPK1,MAPK3,MAPK8	NA	NA
P06400.S608	3	CDK1,CDK2,CDK4,CDK5,MAPK14,MAPK8	NA	NA
P06400.S612	3	CDK1,CDK2,CDK4,CDK5,CDK6,MAPK1,MAPK3,MAPK8	NA	NA
P06400.S788	2	CDK1,CDK2,CDK4,CDK5,CDK6,MAPK1,MAPK14,MAPK3,MAPK8	NA	NA
P06400.S795	4	CDK1,CDK2,CDK4,CDK5,MAPK1,MAPK14,MAPK3,MAPK8	NA	NA
P06400.S807	4	CDK1,CDK2,CDK3,CDK4,CDK5,CDK6,MAPK8	CTDSPL	NA
P06400.S811	4	CDK1,CDK2,CDK4,CDK5,MAPK1,MAPK3,MAPK8	CTDSPL	NA
P06400.S855	4	NA	NA	NA
P06400.S866	4	NA	NA	NA
P06400.T252	3	CDK1,CDK2,CDK4,CDK5,MAPK1,MAPK14,MAPK3,MAPK8	NA	NA
P06400.T353	1	ATM,ATR	NA	NA
P06400.T356	2	CDK1,CDK2,CDK4,CDK5,MAPK3,MAPK8	NA	NA
P06400.T373	3	CDK1,CDK2,CDK4,MAPK1,MAPK14,MAPK3,MAPK8	NA	NA
P06400.T821	4	CDK1,CDK2,CDK4,CDK5,MAPK1,MAPK3,MAPK8	NA	NA
P06400.T826	4	CDK1	NA	NA
P06400.T841	4	NA	NA	NA
P06401.S20	4	CDK1,CDK2,CDK5,MAPK1,MAPK14,MAPK3,MAPK8	NA	NA
P06576.S51	4	CDK1,CDK2,MAPK3,MAPK8	NA	NA
P06576.S529	1	NA	NA	NA
P06729.S347	2	CDK1,CDK2,CDK5,MAPK1,MAPK14,MAPK3,MAPK8	NA	NA
P06730.S209	2	NA	PPP2CB,PPP2CA	NA
P06732.T322	2	NA	NA	NA
P06732.T327	2	NA	NA	NA
P06748.S10	2	CDK1,MAPK8	NA	NA
P06748.S125	3	NA	NA	NA
P06748.S139	4	NA	NA	NA
P06748.S149	4	NA	NA	NA
P06748.S195	4	NA	NA	NA
P06748.S222	4	NA	NA	NA
P06748.S227	4	NA	NA	NA
P06748.S243	1	NA	NA	NA
P06748.S4	1	NA	NA	NA
P06748.T199	4	CDK1,CDK2,CDK5,MAPK8	NA	NA
P06748.T219	4	CDK1,CDK2,CDK4,CDK5,MAPK1,MAPK14,MAPK3,MAPK8	NA	NA
P06748.T234	3	CDK1,MAPK8	NA	NA
P06748.T237	3	CDK1,CDK2,CDK5,MAPK1,MAPK14,MAPK3,MAPK8	NA	NA
P06753.S192	4	NA	NA	NA
P06756.T1048	1	NA	NA	NA
P07196.S472	4	NA	NA	NA
P07197.S30	4	CDK1,CDK2,MAPK1,MAPK14,MAPK3,MAPK8	NA	NA
P07197.S44	4	CDK1,MAPK1,MAPK14,MAPK3,MAPK8,MAPK9	NA	NA
P07197.S615	4	CDK1,CDK2,CDK5,MAPK1,MAPK3,MAPK8	NA	NA
P07199.S156	4	CDK1,CDK2,CDK5,MAPK1,MAPK14,MAPK3,MAPK8	NA	NA
P07305.S92	2	NA	NA	NA
P07332.T421	2	CDK1,MAPK8	NA	NA
P07476.S16	5	ATM,ATR	NA	NA
P07550.S246	3	ATM,ATR	NA	NA
P07550.S411	2	NA	NA	SWTI000208
P07737.S92	4	NA	NA	NA
P07814.S880	4	ATM,ATR,PRKDC	NA	NA
P07814.S885	4	NA	NA	NA
P07814.S886	4	CDK1,CDK2,CDK5,MAPK1,MAPK14,MAPK3,MAPK8,MAPK9	NA	NA
P07900.S231	4	NA	NA	NA
P07900.S263	4	CSNK2A1	NA	NA
P07900.S726	2	NA	NA	NA
P07900.T5	2	NA	NA	NA
P07900.T624	3	NA	NA	NA
P07900.T7	3	ATM,ATR	NA	NA
P07910.S100	4	NA	NA	NA
P07910.S113	4	CDK1,CDK2,MAPK1,MAPK14,MAPK3,MAPK8	NA	NA
P07910.S115	4	CDK1,CDK2,CDK5,MAPK1,MAPK14,MAPK3,MAPK8	NA	NA
P07910.S138	4	NA	NA	NA
P07910.S233	4	NA	NA	NA
P07910.S238	4	NA	NA	NA
P07910.S239	4	NA	NA	NA
P07910.S241	4	NA	NA	NA
P07910.S260	4	NA	NA	NA
P07910.S299	2	NA	NA	NA
P07948.T398	2	NA	NA	NA
P07949.S696	3	AURKB,PRKACA	NA	NA
P08034.S266	4	CDK1,MAPK8	NA	NA
P08047.S59	4	CDK1,MAPK1,MAPK14,MAPK3,MAPK8	NA	NA
P08047.T453	4	NA	NA	NA
P08047.T739	2	NA	NA	NA
P08133.S13	3	NA	NA	NA
P08138.S313	4	NA	NA	NA
P08138.S425	1	CDK1,CDK2,CDK4,CDK5,MAPK1,MAPK14,MAPK3,MAPK8,MAPK9	NA	NA
P08138.T293	4	CDK1,CDK4,MAPK1,MAPK3,MAPK8	NA	NA
P08151.S640	4	AURKB,PRKACA	NA	NA
P08172.S232	4	CDK1,MAPK1,MAPK14,MAPK3,MAPK8	NA	NA
P08183.S661	4	NA	NA	NA
P08238.S226	3	NA	NA	NA
P08238.S255	4	CSNK2A1	NA	NA
P08238.S261	4	NA	NA	NA
P08238.T297	1	ATM,ATR	NA	NA
P08240.S142	4	NA	NA	NA
P08240.S297	4	NA	NA	NA
P08240.S298	4	NA	NA	NA
P08397.S15	4	CDK1	NA	NA
P08473.S6	2	ATM,ATR	NA	NA
P08559.S293	2	NA	PDP1,PDP2	NA
P08559.S295	3	NA	NA	NA
P08559.S300	3	NA	PDP1,PDP2	NA
P08559.T231	2	NA	NA	NA
P08567.S117	2	AURKB	NA	NA
P08588.S423	4	CDK1,CDK2,CDK5,HIPK2,MAPK1,MAPK14,MAPK3,MAPK8	NA	NA
P08621.S226	4	CDK1,CDK4,MAPK1,MAPK3,MAPK8	NA	NA
P08621.S410	4	NA	NA	NA
P08651.S194	3	CDK1,MAPK1,MAPK3,MAPK8	NA	NA
P08651.S284	4	NA	NA	NA
P08651.S294	4	CDK1,MAPK8	NA	NA
P08651.S305	4	CDK1,CDK2,CDK4,CDK5,MAPK1,MAPK14,MAPK3,MAPK8	NA	NA
P08651.S322	4	NA	NA	NA
P08651.S323	4	CDK1,CDK2,CDK5,MAPK8	NA	NA
P08651.S333	4	CDK1,MAPK3,MAPK8	NA	NA
P08651.S337	4	CDK1,CDK4,CDK5,MAPK1,MAPK3,MAPK8	NA	NA
P08651.S339	4	CDK1,CDK2,HIPK2,MAPK1,MAPK14,MAPK3,MAPK8	NA	NA
P08651.S343	4	CDK1,CDK5,MAPK1,MAPK14,MAPK3,MAPK8	NA	NA
P08651.S366	4	CDK1,CDK4,CDK5,MAPK1,MAPK3,MAPK8	NA	NA
P08651.S473	4	CDK1,CDK2,CDK5,MAPK1,MAPK14,MAPK3,MAPK8,MAPK9	NA	NA
P08651.S477	4	CDK1,CDK2,CDK5,MAPK1,MAPK14,MAPK3,MAPK8,MAPK9	NA	NA
P08651.T270	4	AURKB	NA	NA
P08670.S10	3	NA	NA	NA
P08670.S144	2	NA	NA	NA
P08670.S205	3	NA	NA	NA
P08670.S22	4	NA	NA	NA
P08670.S25	4	NA	NA	NA
P08670.S26	4	NA	NA	NA
P08670.S27	4	NA	NA	NA
P08670.S29	4	NA	NA	NA
P08670.S325	4	NA	NA	NA
P08670.S34	4	NA	NA	NA
P08670.S39	4	NA	NA	NA
P08670.S412	4	NA	NA	NA
P08670.S419	4	NA	NA	NA
P08670.S42	4	NA	NA	NA
P08670.S420	4	NA	NA	NA
P08670.S430	4	NA	NA	NA
P08670.S438	4	NA	NA	NA
P08670.S459	3	ATM,ATR	NA	NA
P08670.S47	4	NA	NA	NA
P08670.S49	4	NA	NA	NA
P08670.S5	2	NA	NA	NA
P08670.S51	4	NA	NA	NA
P08670.S55	4	NA	NA	NA
P08670.S56	4	CDK1,MAPK1,MAPK3,MAPK8	NA	NA
P08670.S65	4	NA	NA	NA
P08670.S66	4	NA	NA	NA
P08670.S7	2	NA	NA	NA
P08670.S72	4	NA	NA	NA
P08670.S73	4	NA	NA	NA
P08670.S9	3	NA	NA	NA
P08670.T20	4	NA	NA	NA
P08670.T3	1	NA	NA	NA
P08670.T33	4	NA	NA	NA
P08670.T37	4	NA	NA	NA
P08670.T426	4	NA	NA	NA
P08670.T436	4	NA	NA	NA
P08670.T458	3	NA	NA	NA
P08670.T48	4	NA	NA	NA
P08670.T63	4	NA	NA	NA
P08708.S113	2	NA	NA	NA
P08708.S115	3	NA	NA	NA
P08708.T130	3	CDK1,MAPK8	NA	NA
P08913.S296	4	NA	NA	NA
P08913.S297	4	NA	NA	NA
P08913.S298	4	NA	NA	NA
P08913.S299	4	NA	NA	NA
P08913.S331	4	NA	NA	NA
P09012.T131	4	CDK1,MAPK8	NA	NA
P09017.T251	4	CDK1,MAPK1,MAPK3,MAPK8	NA	NA
P09104.S263	2	CDK1,MAPK8	NA	NA
P09234.S17	4	CDK1,MAPK8	NA	NA
P09327.S724	3	NA	NA	NA
P09429.S35	2	NA	NA	NA
P09429.S39	1	NA	NA	NA
[truncated: 11,540 more rows]
