# Supplementary material for: Large‐scale phosphomimetic screening identifies phospho‐modulated motif‐based protein interactions
Source: Mol Syst Biol. 2023 May 23;19(7):e11164. doi: 10.15252/msb.202211164 (PMC10333884; doi:10.15252/msb.202211164)
Supplement: Supplementary file 4 — Dataset EV3 [file MSB-19-e11164-s012.xlsx]

## Sheet: legend
Dataset EV3: List of Baits used in the study.
List of all baits used in the current study, including information on the plasmid they were cloned into and their sources. Annotations regarding previous reports of phospho-modulation, if the bait was used in Benz et al. 2022 (pmid:35044719) and if peptides where enriched in selections in the current study are also provided.

## Sheet: Baits
bait	gene_name	domain_name	uniprot_accession	amino_acids_range	group	plasmid	where_from	previous_reports_of_phospho-modulation	in_Benz_2022?	in_selection_data?
IRF3_SMAD-FHA__Q14653_175_427	IRF3	SMAD/FHA	Q14653	175-427	phospho-binder	pETM33	Genescript (PMID: 35044719)		Yes	Yes
Pin1_WW__Q13526_3_41	Pin1	WW	Q13526	3-41	phospho-binder	pHH0103	Sidhu Lab			Yes
PLK1-B_Polo-box__P53350_366_603	PLK1-B	Polo_box	P53350	366-603	phospho-binder	pHH0103	Sidhu Lab
SFN_14-3-3_sigma_P31947_1_236	SFN	14-3-3	P31947	1-236	phospho-binder	pHH0103	Sidhu Lab		Yes
YWHAB_14-3-3_beta-alpha_P31946_1_246	YWHAB	14-3-3	P31946	1-246	phospho-binder	pHH0103	Sidhu Lab
YWHAE_14-3-3_epsilon_P62258_1_255	YWHAE	14-3-3	P62258	1-255	phospho-binder	pHH0103	Sidhu Lab
YWHAG_14-3-3__P61981_1_247	YWHAG	14-3-3	P61981	1-247	phospho-binder	pHH0103	Sidhu Lab
YWHAH_14-3-3_eta_Q04917_6_220	YWHAH	14-3-3	Q04917	6-220	phospho-binder	pGEX-2TK	addgene #13277			Yes
YWHAQ_14-3-3_theta_P27348_1_245	YWHAQ	14-3-3	P27348	1-245	phospho-binder	pHH0103	Sidhu Lab			Yes
YWHAZ_14-3-3__P63104_1_245	YWHAZ	14-3-3	P63104	1-245	phospho-binder	pHH0103	Genescript (PMID: 35044719)
ABL1_SH3__P00519_60_121	ABL1	SH3	P00519	60-121	other	pETM33	Genescript			Yes
ALYREF_RRM__Q86V81_78_183	ALYREF	RRM	Q86V81	78-183	other	pETM33	Genescript			Yes
AP1G2_GAE__O75843_665_785	AP1G2	GAE	O75843	665-785	other	pETM33	Genescript			Yes
AP2_Mu__Q96CW1_160_435	AP2	Mu	Q96CW1	160-435	other	pHH0103	Sidhu Lab			Yes
AP2B1_adaptin__P63010_700_937	AP2B1	adaptin	P63010	700-937	other	pETM33	Genescript (PMID: 35044719)		Yes	Yes
CBX1_CHROMO-Shadow__P83916_105_169	CBX1	CHROMO_Shadow	P83916	105-169	other	pHH0103	Sidhu Lab			Yes
CBX3_CHROMO-Shadow__Q13185_109_173	CBX3	CHROMO_Shadow	Q13185	109-173	other	pHH0103	Sidhu Lab			Yes
CBX5_CHROMO-Shadow__P45973_109_173	CBX5	CHROMO_Shadow	P45973	109-173	other	pHH0103	Sidhu Lab
CLTC_Clathrin-propeller__Q00610_1_364	CLTC	Clathrin, propeller	Q00610	1-364	other	pETM33	Genescript (PMID: 35044719)	pmid:29510984	Yes	Yes
CREBBP_NCBD__Q92793_2062_2109	CREBBP	NCBD	Q92793	2062-2109	other	pETM33	Genescript	pmid:20962272		Yes
CTBP1_CtBP__Q13363_28_353	CTBP1	CtBP	Q13363	28-353	other	pETM33	Genescript
DLG3_PDZ_2_Q92796_222_314	DLG3	PDZ	Q92796	222-314	other	pETM41	Vincentelli Lab (PMID: 31267466)
DOK1_PTB__Q99704_151_256	DOK1	PTB	Q99704	151-256	other	pHH0103	Sidhu Lab			Yes
EPS15_EH__P42566_121_215	EPS15	EH	P42566	121-215	other	pETM33	Genescript (PMID: 35044719)		Yes	Yes
G3BP1_NTF2_1_Q13283_1_139	G3BP1	NTF2	Q13283	1-139	other	pETM33	Genescript			Yes
GABARAP_ATG8__O95166_2_115	GABARAP	ATG8	O95166	2-115	other	pGEX-4T1	Ernst Lab	pmid:34989786,pmid:31310766		Yes
GABARAPL1_ATG8__Q9H0R8_2_115	GABARAPL1	ATG8	Q9H0R8	2-115	other	pGEX-4T1	Ernst Lab	pmid:34989786,pmid:31310766		Yes
GABARAPL2_ATG8__P60520_2_115	GABARAPL2	ATG8	P60520	2-115	other	pGEX-4T1	Ernst Lab	pmid:34989786,pmid:31310766		Yes
GEF_Sec7__Q9Y6D5_639_829	GEF	Sec7	Q9Y6D5	639-829	other	pHH0103	Sidhu Lab			Yes
GGA-B_Alpha-adaptinC2__Q9NZ52_579_723	GGA3	Alpha_adaptinC2	Q9NZ52	579-723	other	pHH0103	Sidhu Lab			Yes
GGA1_VHS__Q9UJY5_1_157	GGA1	VHS	Q9UJY5	1-157	other	pHH0103	Sidhu Lab	pmid:14567678		Yes
GGA2_VHS__Q9UJY4_24_172	GGA2	VHS	Q9UJY4	24-172	other	pHH0103	Sidhu Lab	pmid:14567678		Yes
GGA3_VHS__Q9NZ52_1_166	GGA3	VHS	Q9NZ52	1-166	other	pHH0103	Sidhu Lab	pmid:12032548,pmid:14567678		Yes
HSPM_Heat-shock-protein-70kD-peptide-binding-domain-superfamily__P38646_438_651	HSPM	Heat shock protein 70kD	P38646	438-651	other	pHH0103	Sidhu Lab
Intersectin-1_SH3_1_Q15811_740_806	ITSN1	SH3	Q15811	740-806	other	pGEX-4T1	addgene #47413			Yes
Intersectin-1_SH3_2_Q15811_913_971	ITSN1	SH3	Q15811	913-971	other	pGEX-4T1	addgene #47414			Yes
Intersectin-1_SH3_4_Q15811_1074_1138	ITSN1	SH3	Q15811	1074-1138	other	pGEX-4T1	addgene #47416
ITCH_WW_1_Q96J02_324_362	ITCH	WW	Q96J02	324-362	other	pHH0103	Sidhu Lab	ELM_switch:SWTI000290		Yes
ITCH_WW_2_Q96J02_356_394	ITCH	WW	Q96J02	356-394	other	pHH0103	Sidhu Lab	ELM_switch:SWTI000290		Yes
Keap1_KELCH__Q14145_321_609	Keap1	KELCH	Q14145	321-609	other	pETM33	Genescript (PMID: 35044719)	pmid:16888629	Yes	Yes
KPNA2_ARM__P52292_70_497	KPNA2	ARM	P52292	70-497	other	pETM41	Genescript	pmid:21182795,pmid:34989786
KPNA4_Arm__O00629_68_487	KPNA4	Arm	O00629	60-487	other	pETM33	Genescript (PMID: 35044719)	pmid:21182795,pmid:34989786	Yes	Yes
KPNA5_Arm_1_O15131_70_476	KPNA5	Arm	O15131	70-476	other	pETM41	Genescript	pmid:21182795,pmid:34989786		Yes
KPNB1_Heat_1_Q14974_1_485	KPNB1	Heat	Q14974	1-485	other	pETM41	Genescript (PMID: 35044719)	ELM_switch:SWTI000188	Yes	Yes
MAP1LC3A_ATG8__Q9H492_2_121	MAP1LC3A	ATG8	Q9H492	2-121	other	pGEX-4T1	Ernst Lab	pmid:34989786,pmid:31310766	Yes	Yes
MAP1LC3B_ATG8__Q9GZQ8_2_119	MAP1LC3B	ATG8	Q9GZQ8	2-119	other	pGEX-4T1	Ernst Lab	pmid:34989786,pmid:31310766	Yes	Yes
MAP1LC3C_ATG8__Q9BXW4_2_125	MAP1LC3C	ATG8	Q9BXW4	2-125	other	pGEX-4T1	Ernst Lab	pmid:34989786,pmid:31310766		Yes
MDM2_Acidic-Arf-binding-domain__Q00987_210_304	MDM2	Acidic Arf binding domain	Q00987	210-304	other	pETM33	Genescript
MDM2_p53-binding-domain__Q00987_17_125	MDM2	SWIB	Q00987	17-125	other	pETM33	Genescript (PMID: 35044719)	ELM_switch:SWTI000456,pmid:19363523,pmid:16870621,pmid:30679555	Yes	Yes
NEDD4_WW_2_P46934_765_803	NEDD4	WW	P46934	765-803	other	pHH0103	Sidhu Lab	ELM_switch:SWTI000456,pmid:19363523		Yes
PDCD6IP_Alix-V-domain__Q8WUM4_360_702	PDCD6IP	Alix V domain	Q8WUM4	360-702	other	pETM33	Genescript (PMID: 35044719)		Yes	Yes
PEX14_Pex14__O75381_16_84	PEX14	Pex14	O75381	16-84	other	pETM33	Genescript (PMID: 35044719)		Yes	Yes
PPP2R5A_B56__Q15172_1_486	PP2A	B56	Q15172	1-486	other		Nilsson lab (PMID: 27453045)	pmid:27453045		Yes
PTK2_Focal-AT__Q05397_891_1050	PTK2	Focal_AT	Q05397	891-1050	other	pETM33	Genescript (PMID: 35044719)		Yes	Yes
RAN2-A_Ran-BP1-PH-domain__P49792_1184_1310	RANBP2	Ran_BD1	P49792	1184-1310	other	pHH0103	Sidhu Lab
RAN2-B_Ran-BP1-PH-domain__P49792_2924_3050	RANBP2	Ran_BD1	P49792	2924-3050	other	pHH0103	Sidhu Lab			Yes
RBM_RRM-1__Q96I25_298_401	RBM	RRM_1	Q96I25	298-401	other	pHH0103	Sidhu Lab	pmid:24858692		Yes
SNX27_PDZ__Q96L92_40_141	SNX27	PDZ	Q96L92	40-141	other	pETM41	Vincentelli Lab (PMID: 31267466)	pmid:27595347		Yes
SPOP_MATH__O43791_28_131	SPOP	MATH	O43791	28-131	other	pETM33	Genescript	pmid:30449689
SPSB1_SPRY__Q96BD6_30_231	SPSB1	SPRY	Q96BD6	30-231	other	pETM33	Genescript (PMID: 35044719)		Yes
SUMO1_SUMO__P63165_1_101	SUMO1	SUMO	P63165	1-101	other	pGEX-4T1	Ernst Lab	ELM_switch:SWTI000613,pmid:19217413	Yes	Yes
TJP1_PDZ_1_Q07157_14_113	TJP1	PDZ	Q07157	14-113	other	pETM41	Vincentelli Lab (PMID: 31267466)			Yes
TJP3_PDZ_3_O95049_373_482	TJP3	PDZ	O95049	415-516	other	pETM41	Vincentelli Lab (PMID: 31267466)
TSG101_UEV__Q99816_1_145	TSG101	UEV	Q99816	1-145	other	pETM11	Sidhu Lab		Yes	Yes
UBC_ATG8__P0CG48_1_76	UBC	ATG8	P0CG48	1-76	other	pDEST15	Ernst Lab			Yes
USP7_MATH-TRAF__Q93009_53_206	USP7	MATH/TRAF	Q93009	53-206	other	pETM33	Genescript (PMID: 35044719)	ELM_switch:SWTI000681	Yes	Yes
WDR5_WD_1234567_P61964_21_334	WDR5	WD	P61964	21-334	other	pETM33	Genescript (PMID: 35044719)		Yes	Yes
YAP1_WW_12_P46937_169_266	YAP1	WW	P46937	169-266	other	pETM30	Construct from Irene Luque			Yes
ZMYND11_coiled-coil-MYND__Q15326_480_602	ZMYND11	MYND	Q15326	480-602	other	pETM33	Genescript (PMID: 35044719)		Yes	Yes
GST___P08515_1_218	GST	FL	P08515	1-218	control	pGEX			Yes	Yes
MBP___P02686_1_304	MBP	FL	P02686	1-304	control	pETM41	Vincentelli Lab (PMID: 31267466)			Yes
