# Supplementary material for: Large‐scale phosphomimetic screening identifies phospho‐modulated motif‐based protein interactions
Source: Mol Syst Biol. 2023 May 23;19(7):e11164. doi: 10.15252/msb.202211164 (PMC10333884; doi:10.15252/msb.202211164)
Supplement: Supplementary file 5 — Dataset EV4 [file MSB-19-e11164-s001.xlsx]

## Sheet: legend
Dataset EV4: Categorisation of bait domains.
List of all baits used in the current study, including information on the domain family, whether they have been screened against the HD2 library, reported motifs and reports on their phospho-modulation of binding with associated PMID. * indicates that the motif has been retrieved from ELM, whereas no indication means that the motif has been determined by screening with the HD2 library

## Sheet: Categorisation of baits
Bait domain	Domain family	Binders of the HD2 library (1)	Reported motifs	Phospho- modulated binding
ABL1 SH3	SH3		*Class I: [RKY]xxPxxP; Class II: PxxPx[KR]; Class III: [PV]xxP
ALYREF RRM	RRM
AP1G2 GAE	GAE	x	[DE][DES][DEGAS]F[SGAD][DEAP][LVIMFD] *
AP2 µ2	-		Yxx[LMVIF] *
AP2B1 adaptin	Alpha adaptinC2	x	[FW]xx[AFLP]
PP2A-B56 regulatory			[LMFYWIC]xxIxE *	PMID: 27453045
CBX1 CHROMO Shadow	CHROMO Shadow
CBX3 CHROMO Shadow	CHROMO Shadow
CBX5 CHROMO Shadow	CHROMO Shadow
Clathrin NTD	Clathrin, propeller	x	LIx[FW]	PMID: 29510984
CREBBP NCBD	NCBD			PMID: 20962272
CTBP1 CtBP	CtBP		PxDLS *
DLG3 PDZ2	PDZ
DOK1 PTB	PTB
EPS15 EH	EH	x	NPF
G3BP1 NTF2	NTF2		FYLIMV].FG[DES]F *
G3BP2 NTF2	NTF2		FYLIMV].FG[DES]F *
GABARAP	ATG8		[EDST]x{0,2}[WFY]xx[ILV] *	PMID: 34989786; PMID: 31310766
GABARAPL1	ATG8		[EDST]x{0,2}[WFY]xx[ILV] *	PMID: 34989786; PMID: 31310766
GABARAPL2	ATG8		[EDST]x{0,2}[WFY]xx[ILV] *	PMID: 34989786; PMID: 31310766
GEF Sec7	Sec7
GGA3 adaptin	Alpha_adaptinC2		[DE][DES][DEGAS]F[SGAD][DEAP][LVIMFD] *
GGA1 VHS	VHS		S[LW]LD[DE]EL[LM] *	PMID: 14567678
GGA2 VHS	VHS		DxxLLx(1,2)Ṩ *	PMID: 14567678
GGA3 VHS	VHS		S[LW]LD[DE]EL[LM] *	PMID: 12032548; PMID: 14567678
HSPM Heat shock protein 70kD	-
ITSN1 SH3 1 (A)	SH3		*Class I: [RKY]xxPxxP; Class II: PxxPx[KR]; Class III: [PV]xxP
ITSN1 SH3 2 (B)	SH3		*Class I: [RKY]xxPxxP; Class II: PxxPx[KR]; Class III: [PV]xxP
ITSN1 SH3 4 (D)	SH3		*Class I: [RKY]xxPxxP; Class II: PxxPx[KR]; Class III: [PV]xxP
ISG15	-
ITCH WW1	WW		Class I: PPxY *	ELM switch: SWTI000290
ITCH WW2	WW		Class I: PPxY *	ELM switch: SWTI000290
Keap1 KELCH	KELCH	x	TGE	PMID: 16888629
KPNA2 ARM	ARM		Class I: KR[KR]R Class II: [PR]xx[KR]x[KR] Class III: KRx[WFY]xxAF Class IV: [RP]xxKR[KR] Class V: LGKR[KR][WFY]	PMID: 21182795; PMID: 34989786
KPNA4 ARM	ARM	x	Class I: KR[KR]R Class II: [PR]xx[KR]x[KR] Class III: KRx[WFY]xxAF Class IV: [RP]xxKR[KR] Class V: LGKR[KR][WFY]	PMID: 21182795; PMID: 34989786
KPNA5 ARM	ARM		Class I: KR[KR]R Class II: [PR]xx[KR]x[KR] Class III: KRx[WFY]xxAF Class IV: [RP]xxKR[KR] Class V: LGKR[KR][WFY]	PMID: 21182795; PMID: 34989786
KPNB1 HEAT	HEAT	x	[AILPV][FY]xF	ELM switch: SWTI000188
MAP1LC3A	ATG8	x	[FWY]xx[ILV]	PMID: 34989786; PMID: 31310766
MAP1LC3B	ATG8	x	[FHWY]xx[ILV]	PMID: 34989786; PMID: 31310766
MAP1LC3C	ATG8		[EDST]x{0,2}[WFY]xx[ILV] *	PMID: 34989786; PMID: 31310766
MDM2 Acidic Arf binding domain	Acidic Arf binding domain
MDM2 SWIB	SWIB	x	FxxxWxxL	ELM switch: SWTI000456
NEDD4 WW2	WW		Class I: PPxY *	PMID: 19363523
PDCD6IP Alix V domain	-	x	YPxL
PEX14	-	x	[FLM]xxxW
PTK2 Focal AT	Focal AT	x	[LV] [DE] x [LM] [LM]xxL *
RANBP2 RanBD1 1	PH:Ran_BP1
RANBP2 RanBD1 4	PH:Ran_BP1
RBM RRM1	RRM			PMID: 24858692
SNX27 PDZ	PDZ		Class I: [ST]x[ACVILF]Ṩ *	PMID: 27595347
SPOP MATH	MATH		[AVP].[ST][ST][ST] *	PMID: 30449689
SPSB1 SPRY	SPRY	x	[ED][LIV]NNN *
SUMO1 Rad60-SLD	Rad60-SLD	x	[IV]DLxxD	ELM switch: SWTI000613
TJP1 PDZ1	PDZ		Class I: [ST]x[ACVILF]Ṩ *
TJP3 PDZ3	PDZ		Class I: [ST]x[ACVILF]Ṩ *
TSG101 UEV	UEV	x	[AP][ST]AP
Ub	ATG8
USP7 MATH/TRAF	MATH/TRAF	x	[AP][GS]xS	ELM switch: SWTI000681
WDR5 WDR5	WD40	x	[SCA]AR[STCA] *
YAP1 WW1,2	WW		Class I: PPxY *
ZMYND11 MYND	MYND	x	[MP]Px[LY]
