# Supplementary material for: Large‐scale phosphomimetic screening identifies phospho‐modulated motif‐based protein interactions
Source: Mol Syst Biol. 2023 May 23;19(7):e11164. doi: 10.15252/msb.202211164 (PMC10333884; doi:10.15252/msb.202211164)
Supplement: Supplementary file 6 — Dataset EV5 [file MSB-19-e11164-s014.xlsx]

## Sheet: legend
Dataset EV5: Medium/high confidence ProP-PD peptide hits.
Table specifying the bait protein domain and its hits information (protein it comes from and phosphosite), the confidence level as well as specificity and promiscuity information for each hit enriched in our selections.

## Sheet: Selection_results_by_peptide
bait	Hit	Wt_or_mut	Designed_mutation	GeneName	ProteinAcc	ProteinName	SeqStart	SeqStop	Confidence	Promiscuity	Specificity
ABL1_SH3__P00519_60_121	DAPPHYPPPSTAAAEP	mut	S480E	ZBTB7B	O15156	Zinc finger and BTB domain-containing protein 7B	466	481	3	4	0.880711
ABL1_SH3__P00519_60_121	DAPPHYPPPSTAAASP	wt		ZBTB7B	O15156	Zinc finger and BTB domain-containing protein 7B	466	481	2	3	0.746082
ABL1_SH3__P00519_60_121	PATSPPKEPPQLEALQ	mut	T1101E	URB1	O60287	Nucleolar pre-ribosomal-associated protein 1	1094	1109	2	2	0.989796
ABL1_SH3__P00519_60_121	PATSPPKTPPQLEALQ	wt		URB1	O60287	Nucleolar pre-ribosomal-associated protein 1	1094	1109	3	3	0.999515
ABL1_SH3__P00519_60_121	PSYSPPDTSPANRSFV	wt		NFIC	P08651	Nuclear factor 1 C-type	474	489	2	1	1
ABL1_SH3__P00519_60_121	KQPPSNPPPRPPAEAR	wt		CYBA	P13498	Cytochrome b-245 light chain	149	164	2	1	1
ABL1_SH3__P00519_60_121	YPRPLTYPQYSPPQPR	wt		FOSL1	P15407	Fos-related antigen 1	64	79	2	3	0.2
ABL1_SH3__P00519_60_121	LTYPQYSPPQPRPGVI	wt		FOSL1	P15407	Fos-related antigen 1	68	83	4	5	0.995866
ABL1_SH3__P00519_60_121	PHIPLIDDEDAEDDAP	mut	T1165E	ATP2B1	P20020	Plasma membrane calcium-transporting ATPase 1	1157	1172	2	1	1
ABL1_SH3__P00519_60_121	DEPPPLPERTPESFVL	mut	S673E	PTPN12	Q05209	Tyrosine-protein phosphatase non-receptor type 12	672	687	2	3	0.999212
ABL1_SH3__P00519_60_121	DSPPPLPERTPESFVL	wt		PTPN12	Q05209	Tyrosine-protein phosphatase non-receptor type 12	672	687	3	6	0.998648
ABL1_SH3__P00519_60_121	PPFSPPPSPRGEVERG	wt		TMEM94	Q12767	Transmembrane protein 94	218	233	3	1	1
ABL1_SH3__P00519_60_121	PPFSPPPEPRGEVERG	mut	S225E	TMEM94	Q12767	Transmembrane protein 94	218	233	3	2	0.997347
ABL1_SH3__P00519_60_121	PPFSPPPSPRGEVERG	wt		TMEM94	Q12767	Transmembrane protein 94	218	233	3	1	1
ABL1_SH3__P00519_60_121	PELPQEGPTRRLELPG	mut	S1137E	KCNH2	Q12809	Potassium voltage-gated channel subfamily H member 2	1125	1140	2	1	1
ABL1_SH3__P00519_60_121	TSSPLEPPAVPPPPVP	mut	S258E	RIN1	Q13671	Ras and Rab interactor 1	253	268	4	4	0.996428
ABL1_SH3__P00519_60_121	TSSPLSPPAVPPPPVP	wt		RIN1	Q13671	Ras and Rab interactor 1	253	268	4	2	0.999695
ABL1_SH3__P00519_60_121	LEPPAVPPPPVPVLPG	mut	S258E	RIN1	Q13671	Ras and Rab interactor 1	257	272	4	8	0.999686
ABL1_SH3__P00519_60_121	LSPPAVPPPPVPVLPG	wt		RIN1	Q13671	Ras and Rab interactor 1	257	272	4	7	0.999331
ABL1_SH3__P00519_60_121	SPFHSPPSTPSEPGVR	mut	S127E	RCSD1	Q6JBY9	CapZ-interacting protein	116	131	2	1	1
ABL1_SH3__P00519_60_121	EPPRPPPPPPLLGTVS	mut	S136E	FAM117B	Q6P1L5	Protein FAM117B	136	151	3	3	0.999615
ABL1_SH3__P00519_60_121	SPPRPPPPPPLLGTVS	wt		FAM117B	Q6P1L5	Protein FAM117B	136	151	3	2	0.999798
ABL1_SH3__P00519_60_121	PPVSPLTLEPGPEAHQ	mut	S396E	CRTC3	Q6UUV7	CREB-regulated transcription coactivator 3	388	403	2	1	1
ABL1_SH3__P00519_60_121	PMISPREPSPPLPTHI	mut	S342E	PHACTR4	Q8IZ21	Phosphatase and actin regulator 4	336	351	2	1	1
ABL1_SH3__P00519_60_121	PREPSPPLPTHIPPEP	mut	S342E	PHACTR4	Q8IZ21	Phosphatase and actin regulator 4	340	355	3	1	1
ABL1_SH3__P00519_60_121	PRSPSPPLPTHIPPEP	wt		PHACTR4	Q8IZ21	Phosphatase and actin regulator 4	340	355	3	1	1
ABL1_SH3__P00519_60_121	PRSPSPPLPTHIPPEP	wt		PHACTR4	Q8IZ21	Phosphatase and actin regulator 4	340	355	3	1	1
ABL1_SH3__P00519_60_121	PPEPPREPPFPAKTFQ	mut	T358E	PHACTR4	Q8IZ21	Phosphatase and actin regulator 4	352	367	4	1	1
ABL1_SH3__P00519_60_121	PPEPPRTPPFPAKTFQ	wt		PHACTR4	Q8IZ21	Phosphatase and actin regulator 4	352	367	3	1	1
ABL1_SH3__P00519_60_121	LSRTNPPTQKPPSPPM	wt		ABI1	Q8IZP0	Abl interactor 1	171	186	2	1	1
ABL1_SH3__P00519_60_121	LSRTNPPEQKPPSPPM	mut	T178E	ABI1	Q8IZP0	Abl interactor 1	171	186	2	1	1
ABL1_SH3__P00519_60_121	LSRTNPPTQKPPSPPM	wt		ABI1	Q8IZP0	Abl interactor 1	171	186	2	1	1
ABL1_SH3__P00519_60_121	PPPYRQPPGVPNGPSS	wt		WIPF2	Q8TF74	WAS/WASL-interacting protein family member 2	252	267	2	2	0.211538
ABL1_SH3__P00519_60_121	SPPPRSPPPSPPTHRA	wt		POM121	Q96HA1	Nuclear envelope pore membrane protein POM 121	179	194	2	1	1
ABL1_SH3__P00519_60_121	PHQPPPPPPASAEPSA	mut	S349E	FNBP1	Q96RU3	Formin-binding protein 1	337	352	3	1	1
ABL1_SH3__P00519_60_121	PHQPPPPPPASASPSA	wt		FNBP1	Q96RU3	Formin-binding protein 1	337	352	3	1	1
ABL1_SH3__P00519_60_121	PPQPPPQQPPPPPSYS	wt		HNRNPUL1	Q9BUJ2	Heterogeneous nuclear ribonucleoprotein U-like protein 1	703	718	2	1	1
ABL1_SH3__P00519_60_121	PPQQPPPPPSYEPARN	mut	S718E	HNRNPUL1	Q9BUJ2	Heterogeneous nuclear ribonucleoprotein U-like protein 1	707	722	4	4	0.969819
ABL1_SH3__P00519_60_121	PPQQPPPPPSYSPARN	wt		HNRNPUL1	Q9BUJ2	Heterogeneous nuclear ribonucleoprotein U-like protein 1	707	722	4	2	0.797297
ABL1_SH3__P00519_60_121	PGEPPLFSPPPRHHLD	mut	T313E	BCL11B	Q9C0K0	B-cell lymphoma/leukemia 11B	311	326	2	1	1
ABL1_SH3__P00519_60_121	SPQRDPPPPPPPPPLL	wt		TSPYL2	Q9H2G4	Testis-specific Y-encoded-like protein 2	20	35	2	1	1
ABL1_SH3__P00519_60_121	SPPPPLSPPPTTSPHK	wt		GPHN	Q9NQX3	Gephyrin	188	203	3	2	0.992947
ABL1_SH3__P00519_60_121	SPPPPLEPPPTTSPHK	mut	S194E	GPHN	Q9NQX3	Gephyrin	188	203	2	1	1
ABL1_SH3__P00519_60_121	SPPPPLSPPPTTSPHK	wt		GPHN	Q9NQX3	Gephyrin	188	203	3	2	0.992947
ABL1_SH3__P00519_60_121	SPPPPLSPPPTTEPHK	mut	S200E	GPHN	Q9NQX3	Gephyrin	188	203	3	5	0.999556
ABL1_SH3__P00519_60_121	SPPPPLSPPPTTSPHK	wt		GPHN	Q9NQX3	Gephyrin	188	203	3	2	0.992947
ABL1_SH3__P00519_60_121	VFPGAVPVLPAEPPPK	mut	S229E	EPS15L1	Q9UBC2	Epidermal growth factor receptor substrate 15-like 1	218	233	3	1	1
ABL1_SH3__P00519_60_121	AVPVLPAEPPPKDSLR	mut	S229E	EPS15L1	Q9UBC2	Epidermal growth factor receptor substrate 15-like 1	222	237	4	7	0.866913
ABL1_SH3__P00519_60_121	AVPVLPASPPPKDSLR	wt		EPS15L1	Q9UBC2	Epidermal growth factor receptor substrate 15-like 1	222	237	4	1	1
ABL1_SH3__P00519_60_121	HPNYSPPGEPIEKYQY	mut	S1085E	TRPS1	Q9UHF7	Zinc finger transcription factor Trps1	1077	1092	2	1	1
ABL1_SH3__P00519_60_121	PPPPASPPGAPAEPRA	mut	S786E	HCN2	Q9UL51	Potassium/sodium hyperpolarization-activated cyclic nucleotide-gated channel 2	774	789	3	1	1
ABL1_SH3__P00519_60_121	SVVSPSHPPPAPPLGE	mut	S308E	WASF2	Q9Y6W5	Wiskott-Aldrich syndrome protein family member 2	293	308	3	2	0.823529
ABL1_SH3__P00519_60_121	PSHPPPAPPLGEPPGP	mut	S308E	WASF2	Q9Y6W5	Wiskott-Aldrich syndrome protein family member 2	297	312	4	1	1
ABL1_SH3__P00519_60_121	PSHPPPAPPLGSPPGP	wt		WASF2	Q9Y6W5	Wiskott-Aldrich syndrome protein family member 2	297	312	4	3	0.999015
ALYREF_RRM__Q86V81_78_183	SPSLDPGRRLPIFERL	mut	S487E	ZFP36L2	P47974	mRNA decay activator protein ZFP36L2	474	489	2	1	1
ALYREF_RRM__Q86V81_78_183	DPGRRLPIFERLSISD	mut	S487E	ZFP36L2	P47974	mRNA decay activator protein ZFP36L2	478	493	3	1	1
ALYREF_RRM__Q86V81_78_183	ERNDSWGSFDLRAAIV	wt		NUFIP2	Q7Z417	Nuclear fragile X mental retardation-interacting protein 2	648	663	2	2	0.229885
ALYREF_RRM__Q86V81_78_183	RQVADAREKISLKRSE	mut	S127E	POLDIP3	Q9BY77	Polymerase delta-interacting protein 3	112	127	3	1	1
ALYREF_RRM__Q86V81_78_183	DAREKISLKRSEPAAF	mut	S127E	POLDIP3	Q9BY77	Polymerase delta-interacting protein 3	116	131	3	1	1
ALYREF_RRM__Q86V81_78_183	DAREKISLKRSSPAAF	wt		POLDIP3	Q9BY77	Polymerase delta-interacting protein 3	116	131	3	2	0.999835
AP1G2_GAE__O75843_665_785	ETDFAQYNSYGDVSGG	mut	S669E	ABLIM1	O14639	Actin-binding LIM protein 1	669	684	2	1	1
AP1G2_GAE__O75843_665_785	AEPPSSAWQTFPEEDS	mut	S617E	TBC1D4	O60343	TBC1 domain family member 4	616	631	2	1	1
AP1G2_GAE__O75843_665_785	DQYYWAPLAQHERGEL	mut	S346E	CTNND1	O60716	Catenin delta-1	332	347	2	3	0.791789
AP1G2_GAE__O75843_665_785	DQYYWAPLAQHERGSL	wt		CTNND1	O60716	Catenin delta-1	332	347	2	1	1
AP1G2_GAE__O75843_665_785	APSEDIWKKFELLPEP	mut	T58E	MYC	P01106	Myc proto-oncogene protein	44	59	2	2	0.990521
AP1G2_GAE__O75843_665_785	PPGEDIWKKFELLPEP	mut	T58E	MYCN	P04198	N-myc proto-oncogene protein	44	59	2	1	1
AP1G2_GAE__O75843_665_785	EYEPASLDAFGAFLKS	mut	S548E	ZKSCAN1	P17029	Zinc finger protein with KRAB and SCAN domains 1	546	561	3	1	1
AP1G2_GAE__O75843_665_785	EYSPASLDAFGAFLKS	wt		ZKSCAN1	P17029	Zinc finger protein with KRAB and SCAN domains 1	546	561	3	1	1
AP1G2_GAE__O75843_665_785	EPASLDAFGAFLKSCV	mut	S548E	ZKSCAN1	P17029	Zinc finger protein with KRAB and SCAN domains 1	548	563	3	3	0.995317
AP1G2_GAE__O75843_665_785	SPASLDAFGAFLKSCV	wt		ZKSCAN1	P17029	Zinc finger protein with KRAB and SCAN domains 1	548	563	2	2	0.333333
AP1G2_GAE__O75843_665_785	QDEFRNFEYVSPELQP	mut	S675E	PRKCH	P24723	Protein kinase C eta type	668	683	2	1	1
AP1G2_GAE__O75843_665_785	MSQTLPWDLWTESTDL	mut	T387E	AMPH	P49418	Amphiphysin	376	391	3	7	0.979353
AP1G2_GAE__O75843_665_785	LPWDLWTESTDLVQPA	mut	T387E	AMPH	P49418	Amphiphysin	380	395	3	21	0.550527
AP1G2_GAE__O75843_665_785	LPWDLWTTSTDLVQPA	wt		AMPH	P49418	Amphiphysin	380	395	3	30	0.544078
AP1G2_GAE__O75843_665_785	QEEFKGFSYFGEDLMP	wt		PRKCE	Q02156	Protein kinase C epsilon type	722	737	3	1	1
AP1G2_GAE__O75843_665_785	LAFPEPFGHLSEGFSH	mut	S170E	SQSTM1	Q13501	Sequestosome-1	166	181	2	1	1
AP1G2_GAE__O75843_665_785	SWEETWSLIPEKGLPE	wt		PLEKHH3	Q7Z736	Pleckstrin homology domain-containing family H member 3	76	91	2	4	0.219615
AP1G2_GAE__O75843_665_785	EDTKRRLEEVIYEPFQ	mut	S295E	TEX2	Q8IWB9	Testis-expressed protein 2	288	303	2	1	1
AP1G2_GAE__O75843_665_785	EDTKRRLSEVIYEPFQ	wt		TEX2	Q8IWB9	Testis-expressed protein 2	288	303	2	1	1
AP1G2_GAE__O75843_665_785	LEDGDWSPLETTYPQT	mut	S224E	LPIN2	Q92539	Phosphatidate phosphatase LPIN2	223	238	2	1	1
AP1G2_GAE__O75843_665_785	LSDGDWSPLETTYPQT	wt		LPIN2	Q92539	Phosphatidate phosphatase LPIN2	223	238	2	1	1
AP1G2_GAE__O75843_665_785	WMAFVAFQDEVMKEPG	mut	S341E	NRDE2	Q9H7Z3	Nuclear exosome regulator NRDE2	328	343	2	3	0.980272
AP1G2_GAE__O75843_665_785	WMAFVAFQDEVMKSPG	wt		NRDE2	Q9H7Z3	Nuclear exosome regulator NRDE2	328	343	2	3	0.603133
AP1G2_GAE__O75843_665_785	WEEFKEEEGIGEELAI	mut	S250E	CFDP1	Q9UEE9	Craniofacial development protein 1	248	263	2	1	1
AP1G2_GAE__O75843_665_785	WESFKEEEGIGEELAI	wt		CFDP1	Q9UEE9	Craniofacial development protein 1	248	263	2	1	1
AP1G2_GAE__O75843_665_785	QQEPQEPKSLNWSSFV	mut	S698E	LIMA1	Q9UHB6	LIM domain and actin-binding protein 1	696	711	2	3	0.989328
AP1G2_GAE__O75843_665_785	WDTAFGHPQAYQGPAE	mut	T159E	SNX9	Q9Y5X1	Sorting nexin-9	144	159	2	1	1
AP1G2_GAE__O75843_665_785	WDTAFGHPQAYQGPAT	wt		SNX9	Q9Y5X1	Sorting nexin-9	144	159	2	1	1
AP2_Mu__Q96CW1_160_435	KGQEVETEVTYYRLEE	mut	S23E	CYB5B	O43169	Cytochrome b5 type B	16	31	3	2	0.999015
AP2_Mu__Q96CW1_160_435	KGQEVETSVTYYRLEE	wt		CYB5B	O43169	Cytochrome b5 type B	16	31	3	1	1
AP2_Mu__Q96CW1_160_435	GSSCFEYQKLYEYIQS	mut	T368E	DYRK3	O43781	Dual specificity tyrosine-phosphorylation-regulated kinase 3	357	372	2	1	1
AP2_Mu__Q96CW1_160_435	SCFEYQKLYEYIQSRF	mut	T368E	DYRK3	O43781	Dual specificity tyrosine-phosphorylation-regulated kinase 3	359	374	2	3	0.333333
AP2_Mu__Q96CW1_160_435	YEPIEPPQVPVVHEKQ	mut	S2151E	NCOR1	O75376	Nuclear receptor corepressor 1	2147	2162	2	1	1
AP2_Mu__Q96CW1_160_435	APLLSAQYETLSDEDD	mut	S2438E	NCOR1	O75376	Nuclear receptor corepressor 1	2425	2440	2	3	0.238095
AP2_Mu__Q96CW1_160_435	EPKYAKLEERTGYGGG	mut	T90E	ZRANB2	O95218	Zinc finger Ran-binding domain-containing protein 2	90	105	2	2	0.707692
AP2_Mu__Q96CW1_160_435	NETGIPYSRIEISAAS	mut	S527E	SLC2A10	O95528	Solute carrier family 2, facilitated glucose transporter member 10	526	541	3	4	0.882992
AP2_Mu__Q96CW1_160_435	YRTLLEAENSRLQEPG	mut	T315E	NES	P48681	Nestin	302	317	2	2	0.910714
AP2_Mu__Q96CW1_160_435	YRTLLEAENSRLQTPG	wt		NES	P48681	Nestin	302	317	3	1	1
AP2_Mu__Q96CW1_160_435	WEDRPSEPTILGYEVM	mut	T109E	SNX16	P57768	Sorting nexin-16	103	118	2	2	0.863063
AP2_Mu__Q96CW1_160_435	YAQMENEQKESVAAEP	mut	T4612E	LRP2	P98164	Low-density lipoprotein receptor-related protein 2	4598	4613	3	1	1
AP2_Mu__Q96CW1_160_435	NQAGYERLQHAERRLE	mut	S395E	NAB1	Q13506	NGFI-A-binding protein 1	380	395	4	1	1
AP2_Mu__Q96CW1_160_435	NQAGYERLQHAERRLS	wt		NAB1	Q13506	NGFI-A-binding protein 1	380	395	3	1	1
AP2_Mu__Q96CW1_160_435	YERLQHAERRLEAGLY	mut	S395E	NAB1	Q13506	NGFI-A-binding protein 1	384	399	4	1	1
AP2_Mu__Q96CW1_160_435	EQSPQGRVMTIPYQPM	mut	S171E	PCBP1	Q15365	Poly(rC)-binding protein 1	171	186	2	2	0.722222
AP2_Mu__Q96CW1_160_435	QGRVMTIPYQPMPASS	wt		PCBP1	Q15365	Poly(rC)-binding protein 1	175	190	2	2	0.5
AP2_Mu__Q96CW1_160_435	MTIPYQPMPASEPVIC	mut	S190E	PCBP1	Q15365	Poly(rC)-binding protein 1	179	194	4	2	0.999884
AP2_Mu__Q96CW1_160_435	MTIPYQPMPASSPVIC	wt		PCBP1	Q15365	Poly(rC)-binding protein 1	179	194	3	1	1
AP2_Mu__Q96CW1_160_435	YQPMPASEPVICAGGQ	mut	S190E	PCBP1	Q15365	Poly(rC)-binding protein 1	183	198	3	1	1
AP2_Mu__Q96CW1_160_435	EGGFGYSPFLSITDGN	mut	S32E	MLF2	Q15773	Myeloid leukemia factor 2	32	47	2	1	1
AP2_Mu__Q96CW1_160_435	RYSVLNNDDYFADVEP	mut	S42E	KNOP1	Q1ED39	Lysine-rich nucleolar protein 1	28	43	3	1	1
AP2_Mu__Q96CW1_160_435	RYSVLNNDDYFADVSP	wt		KNOP1	Q1ED39	Lysine-rich nucleolar protein 1	28	43	2	1	1
AP2_Mu__Q96CW1_160_435	YKQFRNPEGPVVDLPT	mut	S374E	SLC35F1	Q5T1Q4	Solute carrier family 35 member F1	367	382	3	1	1
AP2_Mu__Q96CW1_160_435	NTYGRLNEGSWSLTED	mut	S79E	ZNF324B	Q6AW86	Zinc finger protein 324B	72	87	2	1	1
AP2_Mu__Q96CW1_160_435	GSHQYELLKHAEAELG	mut	T35E	MOB1A	Q9H8S9	MOB kinase activator 1A	22	37	2	1	1
AP2_Mu__Q96CW1_160_435	FDTEYQRLEASYSDEP	mut	S18E	ATG9A	Q7Z3C6	Autophagy-related protein 9A	4	19	2	1	1
AP2_Mu__Q96CW1_160_435	FDTEYQRLEASYSDSP	wt		ATG9A	Q7Z3C6	Autophagy-related protein 9A	4	19	3	1	1
AP2_Mu__Q96CW1_160_435	YQRLEASYSDEPPGEE	mut	S18E	ATG9A	Q7Z3C6	Autophagy-related protein 9A	8	23	4	2	0.997149
AP2_Mu__Q96CW1_160_435	YQRLEASYSDSPPGEE	wt		ATG9A	Q7Z3C6	Autophagy-related protein 9A	8	23	4	1	1
AP2_Mu__Q96CW1_160_435	YAHLEPAKTPPPPAMI	mut	S332E	LSR	Q86X29	Lipolysis-stimulated lipoprotein receptor	328	343	2	3	0.288889
AP2_Mu__Q96CW1_160_435	YSSLDQEPDEKPLVAL	mut	S102E	FAM219A	Q8IW50	Protein FAM219A	96	111	2	1	1
AP2_Mu__Q96CW1_160_435	YSSLDQSPDEKPLVAL	wt		FAM219A	Q8IW50	Protein FAM219A	96	111	2	1	1
AP2_Mu__Q96CW1_160_435	SYERLDVFARPAEPSL	mut	S280E	PPP1R13L	Q8WUF5	RelA-associated inhibitor	268	283	2	1	1
AP2_Mu__Q96CW1_160_435	NSPGIPYRTLEPLETE	wt		HDAC7	Q8WUI4	Histone deacetylase 7	108	123	3	1	1
AP2_Mu__Q96CW1_160_435	IPSSKVKYSRLESTDD	mut	S23E	TMEM230	Q96A57	Transmembrane protein 230	12	27	2	1	1
AP2_Mu__Q96CW1_160_435	YEPLHGGSGSYSVCSN	mut	S308E	SARAF	Q96BY9	Store-operated calcium entry-associated regulatory factor	307	322	3	1	1
AP2_Mu__Q96CW1_160_435	ELSDYRRLEESQLSFR	mut	S618E	RBM14	Q96PK6	RNA-binding protein 14	610	625	3	2	0.980132
AP2_Mu__Q96CW1_160_435	ELSDYRRLSESQLEFR	mut	S623E	RBM14	Q96PK6	RNA-binding protein 14	610	625	2	1	1
AP2_Mu__Q96CW1_160_435	YCKLCDASFSEPAVAQ	mut	S158E	ZMAT3	Q9HA38	Zinc finger matrin-type protein 3	148	163	3	2	0.997573
AP2_Mu__Q96CW1_160_435	YCKLCDASFSSPAVAQ	wt		ZMAT3	Q9HA38	Zinc finger matrin-type protein 3	148	163	3	1	1
AP2_Mu__Q96CW1_160_435	GPYEVLKDSSEQENMV	mut	S171E	PAG1	Q9NWQ8	Phosphoprotein associated with glycosphingolipid-enriched microdomains 1	161	176	3	2	0.997845
AP2_Mu__Q96CW1_160_435	GPYEVLKDSSSQENMV	wt		PAG1	Q9NWQ8	Phosphoprotein associated with glycosphingolipid-enriched microdomains 1	161	176	3	3	0.995455
AP2_Mu__Q96CW1_160_435	TPQSSSTPYARLAQDE	mut	S195E	DNMT3B	Q9UBC3	DNA (cytosine-5)-methyltransferase 3B	180	195	4	1	1
AP2_Mu__Q96CW1_160_435	SSTPYARLAQDEQQGG	mut	S195E	DNMT3B	Q9UBC3	DNA (cytosine-5)-methyltransferase 3B	184	199	4	1	1
AP2_Mu__Q96CW1_160_435	SSTPYARLAQDSQQGG	wt		DNMT3B	Q9UBC3	DNA (cytosine-5)-methyltransferase 3B	184	199	4	1	1
AP2_Mu__Q96CW1_160_435	YARLAQDEQQGGMESP	mut	S195E	DNMT3B	Q9UBC3	DNA (cytosine-5)-methyltransferase 3B	188	203	3	1	1
AP2_Mu__Q96CW1_160_435	YARLAQDSQQGGMESP	wt		DNMT3B	Q9UBC3	DNA (cytosine-5)-methyltransferase 3B	188	203	4	1	1
AP2_Mu__Q96CW1_160_435	EYTKLLEENETEAVTV	mut	S395E	BAIAP2L1	Q9UHR4	Brain-specific angiogenesis inhibitor 1-associated protein 2-like protein 1	395	410	3	2	0.999965
AP2_Mu__Q96CW1_160_435	PAESEPEDSGYMRMWC	mut	S736E	IRS2	Q9Y4H2	Insulin receptor substrate 2	732	747	4	1	1
AP2_Mu__Q96CW1_160_435	PAESSPEDSGYMRMWC	wt		IRS2	Q9Y4H2	Insulin receptor substrate 2	732	747	4	2	0.998037
AP2_Mu__Q96CW1_160_435	EPEDSGYMRMWCGSKL	mut	S736E	IRS2	Q9Y4H2	Insulin receptor substrate 2	736	751	3	2	0.884615
AP2_Mu__Q96CW1_160_435	SPEDSGYMRMWCGSKL	wt		IRS2	Q9Y4H2	Insulin receptor substrate 2	736	751	4	1	1
AP2B1_adaptin__P63010_700_937	KQDMRWVEQLEWELSK	mut	S282E	GOLGA8R	I6L899	Golgin subfamily A member 8R	270	285	2	4	0.972548
AP2B1_adaptin__P63010_700_937	KQDMRWVEQLEWSLSK	wt		GOLGA8R	I6L899	Golgin subfamily A member 8R	270	285	2	6	0.473856
AP2B1_adaptin__P63010_700_937	TDIYFPTDERSWVYSP	wt		PIP5K1C	O60331	Phosphatidylinositol 4-phosphate 5-kinase type-1 gamma	636	651	2	2	0.890845
AP2B1_adaptin__P63010_700_937	DEFDMFALTRGSELAD	mut	S376E	TOM1	O60784	Target of Myb protein 1	364	379	2	10	0.852338
AP2B1_adaptin__P63010_700_937	DEFDMFALTRGSSLAD	wt		TOM1	O60784	Target of Myb protein 1	364	379	2	3	0.983859
AP2B1_adaptin__P63010_700_937	MGCDSFDQFSAERRNS	wt		CFTR	P13569	Cystic fibrosis transmembrane conductance regulator	645	660	2	1	1
AP2B1_adaptin__P63010_700_937	EDWWVVKSEESPVYSN	mut	S528E	CENPC	Q03188	Centromere protein C	528	543	2	5	0.346639
AP2B1_adaptin__P63010_700_937	RISDDDTATSDFCLWP	wt		RUNX2	Q13950	Runt-related transcription factor 2	338	353	2	3	0.996444
AP2B1_adaptin__P63010_700_937	TPEKEPPLWHAEFTKE	wt		RGPD8	O14715	RANBP2-like and GRIP domain-containing protein 8	1637	1652	2	3	0.992095
AP2B1_adaptin__P63010_700_937	EPEKEPPLWHAEFTKE	mut	T1637E	RGPD5	Q99666	RANBP2-like and GRIP domain-containing protein 5/6	1637	1652	2	3	0.979167
AP2B1_adaptin__P63010_700_937	WMAFVAFQDEVMKSPG	wt		NRDE2	Q9H7Z3	Nuclear exosome regulator NRDE2	328	343	2	3	0.394256
AP2B1_adaptin__P63010_700_937	LTASWPDWALPRLESA	mut	S57E	HSPB8	Q9UJY1	Heat shock protein beta-8	44	59	3	2	0.335832
AP2B1_adaptin__P63010_700_937	APQQLSDEELFSQLRR	wt		LEMD3	Q9Y2U8	Inner nuclear membrane protein Man1	8	23	2	4	0.997015
AP2B1_adaptin__P63010_700_937	MDAATLTYDTLRFAEF	wt		ATG4B	Q9Y4P1	Cysteine protease ATG4B	1	16	3	3	0.987613
AP2B1_adaptin__P63010_700_937	MDAATLTYDTLRFAEF	wt		ATG4B	Q9Y4P1	Cysteine protease ATG4B	1	16	3	3	0.987613
CBX1_CHROMO-Shadow__P83916_105_169	FPDSPWRERVLAPILP	wt		INCENP	Q9NQS7	Inner centromere protein	272	287	2	2	0.99993
CBX3_CHROMO-Shadow__Q13185_109_173	FPDEPWRERVLAPILP	mut	S275E	INCENP	Q9NQS7	Inner centromere protein	272	287	2	2	0.99968
CBX3_CHROMO-Shadow__Q13185_109_173	FPDSPWRERVLAPILP	wt		INCENP	Q9NQS7	Inner centromere protein	272	287	2	2	0.99993
CBX3_CHROMO-Shadow__Q13185_109_173	EDDDDDSNESKSIVWY	mut	S61E	ARMCX3	Q9UH62	Armadillo repeat-containing X-linked protein 3	61	76	2	1	1
CLTC_Clathrin-propeller__Q00610_1_364	ISFGGNLITFEPLQPG	mut	S839E	DLGAP5	Q15398	Disks large-associated protein 5	829	844	3	3	0.998761
CLTC_Clathrin-propeller__Q00610_1_364	FGGNLITFEPLQPGEF	mut	S839E	DLGAP5	Q15398	Disks large-associated protein 5	831	846	3	10	0.999292
CLTC_Clathrin-propeller__Q00610_1_364	FGGNLITFSPLQPGEF	wt		DLGAP5	Q15398	Disks large-associated protein 5	831	846	3	1	1
CLTC_Clathrin-propeller__Q00610_1_364	TDPLIRWDEYENLSAD	mut	S332E	TNS3	Q68CZ2	Tensin-3	324	339	3	2	0.767442
CLTC_Clathrin-propeller__Q00610_1_364	TDPLIRWDSYENLSAD	wt		TNS3	Q68CZ2	Tensin-3	324	339	3	4	0.403903
CLTC_Clathrin-propeller__Q00610_1_364	GEQDLLHFPTKEQFDE	mut	T428E	PRDM10	Q9NQV6	PR domain zinc finger protein 10	427	442	2	1	1
CLTC_Clathrin-propeller__Q00610_1_364	GQLIDLSSPLIQLEPE	mut	S705E	GTSE1	Q9NYZ3	G2 and S phase-expressed protein 1	692	707	2	1	1
CLTC_Clathrin-propeller__Q00610_1_364	GQLIDLSSPLIQLSPE	wt		GTSE1	Q9NYZ3	G2 and S phase-expressed protein 1	692	707	2	1	1
CLTC_Clathrin-propeller__Q00610_1_364	PTEPTDFLMLFEGSPS	wt		CEP131	Q9UPN4	Centrosomal protein of 131 kDa	92	107	2	7	0.969099
CREBBP_NCBD__Q92793_2062_2109	MAAAVSSVVRRVEELG	wt		C5orf51	A6NDU8	UPF0600 protein C5orf51	1	16	2	2	0.911765
CREBBP_NCBD__Q92793_2062_2109	EPNKGLLSDSMTDVPV	mut	S12E	TPD52L2	O43399	Tumor protein D54	12	27	2	2	0.857143
CREBBP_NCBD__Q92793_2062_2109	NRPPLPPEPSRALDDK	mut	T255E	WIPF1	O43516	WAS/WASL-interacting protein family member 1	248	263	2	4	0.426357
CREBBP_NCBD__Q92793_2062_2109	PEPNSRLERSLTASQD	mut	S3284E	PCNT	O95613	Pericentrin	3283	3298	2	1	1
CREBBP_NCBD__Q92793_2062_2109	RSVGGSGGGEFGDNLV	mut	S636E	LMNA	P02545	Prelamin-A/C	627	642	2	3	0.940299
CREBBP_NCBD__Q92793_2062_2109	PPLSQETFSDLWKLLP	wt		TP53	P04637	Cellular tumor antigen p53	12	27	3	5	0.786619
CREBBP_NCBD__Q92793_2062_2109	PPLSQETFEDLWKLLP	mut	S20E	TP53	P04637	Cellular tumor antigen p53	12	27	3	4	0.827996
CREBBP_NCBD__Q92793_2062_2109	PPLSQETFSDLWKLLP	wt		TP53	P04637	Cellular tumor antigen p53	12	27	3	5	0.786619
CREBBP_NCBD__Q92793_2062_2109	PPLSQETFSDLWKLLP	wt		TP53	P04637	Cellular tumor antigen p53	12	27	3	5	0.786619
CREBBP_NCBD__Q92793_2062_2109	QLGEEEEERDDHLLPM	mut	S267E	M6PR	P20645	Cation-dependent mannose-6-phosphate receptor	262	277	2	3	0.914894
CREBBP_NCBD__Q92793_2062_2109	GHAQNPMEPSVPQLSL	wt		TNFAIP3	P21580	Tumor necrosis factor alpha-induced protein 3	367	382	3	2	0.888889
CREBBP_NCBD__Q92793_2062_2109	PLDNMIRRLEPAERAQ	mut	S213E	ETV6	P41212	Transcription factor ETV6	204	219	2	5	0.417602
CREBBP_NCBD__Q92793_2062_2109	EPISTLSHRAGSASRT	mut	S1020E	GRM5	P41594	Metabotropic glutamate receptor 5	1020	1035	2	1	1
CREBBP_NCBD__Q92793_2062_2109	LLPMSPEEFDEVSRIV	wt		STAT1	P42224	Signal transducer and activator of transcription 1-alpha/beta	723	738	2	3	0.991605
CREBBP_NCBD__Q92793_2062_2109	SADKAGKRFDGKLQSE	wt		MTREX	P42285	Exosome RNA helicase MTR4	40	55	2	1	1
CREBBP_NCBD__Q92793_2062_2109	EPGRPLSSYGMDSRPP	mut	T292E	MAP2K1	Q02750	Dual specificity mitogen-activated protein kinase kinase 1	292	307	2	3	0.911765
CREBBP_NCBD__Q92793_2062_2109	SARPEKRDSRVETSSQ	mut	S132E	ZC3H14	Q6PJT7	Zinc finger CCCH domain-containing protein 14	121	136	2	2	0.529412
CREBBP_NCBD__Q92793_2062_2109	QDVSVSQGFRMLFYTM	wt		AGMO	Q6ZNB7	Alkylglycerol monooxygenase	8	23	2	6	0.404624
CREBBP_NCBD__Q92793_2062_2109	KHAEATLGSGNLRMAV	wt		MOB1B	Q7L9L4	MOB kinase activator 1B	30	45	3	2	0.876404
CREBBP_NCBD__Q92793_2062_2109	KHAEATLGSGNLRMAV	wt		MOB1B	Q7L9L4	MOB kinase activator 1B	30	45	3	2	0.876404
CREBBP_NCBD__Q92793_2062_2109	PLPPKVLVCSKPVEYA	mut	T280E	TREML1	Q86YW5	Trem-like transcript 1 protein	267	282	2	2	0.777778
CREBBP_NCBD__Q92793_2062_2109	RVLAALQERLDNVPHE	mut	T51E	NAP1L4	Q99733	Nucleosome assembly protein 1-like 4	36	51	2	3	0.56962
CREBBP_NCBD__Q92793_2062_2109	AVTTTAHLATTRNTSP	wt		TREX1	Q9NSU2	Three-prime repair exonuclease 1	247	262	2	2	0.585366
CREBBP_NCBD__Q92793_2062_2109	TSNALSWLDEELLCLG	wt		GGA3	Q9NZ52	ADP-ribosylation factor-binding protein GGA3	383	398	3	3	0.202614
CREBBP_NCBD__Q92793_2062_2109	LSWLDEELLCLGLADP	wt		GGA3	Q9NZ52	ADP-ribosylation factor-binding protein GGA3	387	402	3	1	1
CREBBP_NCBD__Q92793_2062_2109	QQGPIKPVSPNSSPFG	wt		CTTNBP2NL	Q9P2B4	CTTNBP2 N-terminal-like protein	515	530	3	1	1
CREBBP_NCBD__Q92793_2062_2109	QQGPIKPVSPNSSPFG	wt		CTTNBP2NL	Q9P2B4	CTTNBP2 N-terminal-like protein	515	530	3	1	1
CREBBP_NCBD__Q92793_2062_2109	MIPLEKPGSGGSSPGA	wt		STK17A	Q9UEE5	Serine/threonine-protein kinase 17A	1	16	2	13	0.253846
CREBBP_NCBD__Q92793_2062_2109	GSPSGKKRPASLSTAP	wt		CEP131	Q9UPN4	Centrosomal protein of 131 kDa	104	119	2	1	1
CREBBP_NCBD__Q92793_2062_2109	GSPSGKKRPASLSTAP	wt		CEP131	Q9UPN4	Centrosomal protein of 131 kDa	104	119	2	1	1
CREBBP_NCBD__Q92793_2062_2109	SIRRTNESEQERTGLP	mut	S30E	WDR37	Q9Y2I8	WD repeat-containing protein 37	24	39	2	2	0.304348
CREBBP_NCBD__Q92793_2062_2109	LPSPPTLDSIITEYLR	wt		DCAF1	Q9Y4B6	DDB1- and CUL4-associated factor 1	998	1013	2	2	0.361111
CREBBP_NCBD__Q92793_2062_2109	HHVGNSSPTSTSPSRY	wt		RBM7	Q9Y580	RNA-binding protein 7	102	117	2	3	0.740741
CREBBP_NCBD__Q92793_2062_2109	HHVGNSSPTSTSPSRY	wt		RBM7	Q9Y580	RNA-binding protein 7	102	117	2	3	0.740741
DOK1_PTB__Q99704_151_256	SESDGEENIGWSTVNL	wt		SART1	O43290	U4/U6.U5 tri-snRNP-associated protein 1	596	611	2	1	1
DOK1_PTB__Q99704_151_256	GQGKLDVTILEPSRKV	mut	S983E	FLNB	O75369	Filamin-B	973	988	2	1	1
DOK1_PTB__Q99704_151_256	WNNDNPLFKEATTTVM	mut	S756E	ITGB2	P05107	Integrin beta-2	747	762	2	3	0.998548
DOK1_PTB__Q99704_151_256	WNNDNPLFKSAETTVM	mut	T758E	ITGB2	P05107	Integrin beta-2	747	762	2	3	0.619048
DOK1_PTB__Q99704_151_256	FGGFNSSDTVTEPQRA	mut	S75E	SRC	P12931	Proto-oncogene tyrosine-protein kinase Src	64	79	2	1	1
DOK1_PTB__Q99704_151_256	EPEPLPELALRKVGAP	mut	S657E	TBX2	Q13207	T-box transcription factor TBX2	655	670	2	1	1
DOK1_PTB__Q99704_151_256	GWNEKSVKLSSQIEAG	mut	S298E	MTDH	Q86UE4	Protein LYRIC	285	300	2	4	0.772152
DOK1_PTB__Q99704_151_256	IEAGEEKWNSVSPASA	mut	S298E	MTDH	Q86UE4	Protein LYRIC	297	312	2	1	1
DOK1_PTB__Q99704_151_256	LSSQISAGEEKWNSVE	mut	S308E	MTDH	Q86UE4	Protein LYRIC	293	308	3	1	1
DOK1_PTB__Q99704_151_256	SGSDDSRRWEDQLSLD	mut	S3335E	WDFY3	Q8IZQ1	WD repeat and FYVE domain-containing protein 3	3326	3341	2	1	1
DOK1_PTB__Q99704_151_256	YLDKINPIYDALSYSE	mut	S520E	NECTIN2	Q92692	Nectin-2	505	520	2	1	1
DOK1_PTB__Q99704_151_256	YLDKINPIYDALSYSS	wt		NECTIN2	Q92692	Nectin-2	505	520	2	3	0.999688
DOK1_PTB__Q99704_151_256	RREVQSESAQEPGGVE	mut	S220E	BIRC7	Q96CA5	Baculoviral IAP repeat-containing protein 7	205	220	2	4	0.839286
EPS15_EH__P42566_121_215	QANNPFYIKSSPSPQK	wt		AP3D1	O14617	AP-3 complex subunit delta-1	676	691	2	1	1
EPS15_EH__P42566_121_215	QANNPFYIKSSPEPQK	mut	S688E	AP3D1	O14617	AP-3 complex subunit delta-1	676	691	2	1	1
EPS15_EH__P42566_121_215	QANNPFYIKSSPSPQK	wt		AP3D1	O14617	AP-3 complex subunit delta-1	676	691	2	1	1
EPS15_EH__P42566_121_215	SDSMTFLGCIPPNPFE	wt		UBR5	O95071	E3 ubiquitin-protein ligase UBR5	2026	2041	2	1	1
EPS15_EH__P42566_121_215	TPEEADRWLEEVSKSV	mut	S438E	NUMB	P49757	Protein numb homolog	436	451	2	4	0.831884
EPS15_EH__P42566_121_215	TPSEADRWLEEVSKSV	wt		NUMB	P49757	Protein numb homolog	436	451	2	2	0.834601
EPS15_EH__P42566_121_215	NPEPTNPFSSDLQKTF	mut	S634E	NUMB	P49757	Protein numb homolog	632	647	3	1	1
EPS15_EH__P42566_121_215	NPSPTNPFSSDLQKTF	wt		NUMB	P49757	Protein numb homolog	632	647	3	1	1
EPS15_EH__P42566_121_215	EPSEADRWLEEVSKSV	mut	T436E	NUMB	P49757	Protein numb homolog	436	451	2	3	0.998429
EPS15_EH__P42566_121_215	TPSEADRWLEEVSKSV	wt		NUMB	P49757	Protein numb homolog	436	451	2	2	0.834601
EPS15_EH__P42566_121_215	NPSPENPFSSDLQKTF	mut	T636E	NUMB	P49757	Protein numb homolog	632	647	3	1	1
EPS15_EH__P42566_121_215	NPSPTNPFSSDLQKTF	wt		NUMB	P49757	Protein numb homolog	632	647	3	1	1
EPS15_EH__P42566_121_215	ENPFSSDLQKTFEIEL	mut	T636E	NUMB	P49757	Protein numb homolog	636	651	3	1	1
EPS15_EH__P42566_121_215	TNPFSSDLQKTFEIEL	wt		NUMB	P49757	Protein numb homolog	636	651	4	2	0.998256
EPS15_EH__P42566_121_215	DPLLTPVPASENPFRE	wt		GNG2	P59768	Guanine nucleotide-binding protein G(I)/G(S)/G(O) subunit gamma-2	48	63	2	1	1
EPS15_EH__P42566_121_215	SPNPFVGEPPKGLSIQ	mut	S401E	DAB2	P98082	Disabled homolog 2	394	409	2	1	1
EPS15_EH__P42566_121_215	SPNPFVGSPPKGLSIQ	wt		DAB2	P98082	Disabled homolog 2	394	409	2	1	1
EPS15_EH__P42566_121_215	NPFPELCGPGEPPVLT	mut	S150E	GRB10	Q13322	Growth factor receptor-bound protein 10	140	155	3	1	1
EPS15_EH__P42566_121_215	NPFPELCGPGSPPVLT	wt		GRB10	Q13322	Growth factor receptor-bound protein 10	140	155	3	1	1
EPS15_EH__P42566_121_215	QPQTPIQGTSELNPFS	wt		RUNX3	Q13761	Runt-related transcription factor 3	228	243	2	1	1
EPS15_EH__P42566_121_215	CHLLDEPGLNCSNPFT	mut	S806E	DLGAP5	Q15398	Disks large-associated protein 5	801	816	3	1	1
EPS15_EH__P42566_121_215	CHLLDSPGLNCSNPFT	wt		DLGAP5	Q15398	Disks large-associated protein 5	801	816	3	1	1
EPS15_EH__P42566_121_215	DEPGLNCSNPFTQLER	mut	S806E	DLGAP5	Q15398	Disks large-associated protein 5	805	820	4	2	0.99974
EPS15_EH__P42566_121_215	DSPGLNCSNPFTQLER	wt		DLGAP5	Q15398	Disks large-associated protein 5	805	820	4	2	0.999596
EPS15_EH__P42566_121_215	GTLKKLESPPPSTNPF	wt		VPS53	Q5VIR6	Vacuolar protein sorting-associated protein 53 homolog	370	385	2	1	1
EPS15_EH__P42566_121_215	KLEEPPPSTNPFLEDE	mut	S377E	VPS53	Q5VIR6	Vacuolar protein sorting-associated protein 53 homolog	374	389	3	1	1
EPS15_EH__P42566_121_215	KLESPPPSTNPFLEDE	wt		VPS53	Q5VIR6	Vacuolar protein sorting-associated protein 53 homolog	374	389	3	1	1
EPS15_EH__P42566_121_215	SDNPFSPPRTLHEPPL	mut	S1152E	PPIP5K1	Q6PFW1	Inositol hexakisphosphate and diphosphoinositol-pentakisphosphate kinase 1	1140	1155	3	1	1
EPS15_EH__P42566_121_215	SDNPFSPPRTLHSPPL	wt		PPIP5K1	Q6PFW1	Inositol hexakisphosphate and diphosphoinositol-pentakisphosphate kinase 1	1140	1155	3	1	1
EPS15_EH__P42566_121_215	PEWLRALSSGGSITEP	mut	S26E	GIGYF2	Q6Y7W6	GRB10-interacting GYF protein 2	12	27	2	1	1
EPS15_EH__P42566_121_215	PEWLRALSSGGSITSP	wt		GIGYF2	Q6Y7W6	GRB10-interacting GYF protein 2	12	27	2	1	1
EPS15_EH__P42566_121_215	SYDVYNPFYMYQHIEP	mut	S137E	TC2N	Q8N9U0	Tandem C2 domains nuclear protein	123	138	3	1	1
EPS15_EH__P42566_121_215	SYDVYNPFYMYQHISP	wt		TC2N	Q8N9U0	Tandem C2 domains nuclear protein	123	138	3	1	1
EPS15_EH__P42566_121_215	YNPFYMYQHIEPDLSR	mut	S137E	TC2N	Q8N9U0	Tandem C2 domains nuclear protein	127	142	4	3	0.997126
EPS15_EH__P42566_121_215	YNPFYMYQHISPDLSR	wt		TC2N	Q8N9U0	Tandem C2 domains nuclear protein	127	142	3	1	1
EPS15_EH__P42566_121_215	ELDESNPFYEPKSTPP	wt		EHBP1	Q8NDI1	EH domain-binding protein 1	365	380	3	1	1
EPS15_EH__P42566_121_215	TNPFLNETLQDVQPEP	mut	S326E	STON2	Q8WXE9	Stonin-2	312	327	4	1	1
EPS15_EH__P42566_121_215	TNPFLNETLQDVQPSP	wt		STON2	Q8WXE9	Stonin-2	312	327	4	2	0.915301
EPS15_EH__P42566_121_215	LQDVQPEPINPFSAFF	mut	S326E	STON2	Q8WXE9	Stonin-2	320	335	4	1	1
EPS15_EH__P42566_121_215	LQDVQPSPINPFSAFF	wt		STON2	Q8WXE9	Stonin-2	320	335	4	1	1
EPS15_EH__P42566_121_215	QPSPINPFSAFFEEQE	wt		STON2	Q8WXE9	Stonin-2	324	339	4	2	0.999938
EPS15_EH__P42566_121_215	GGVEPAEAQRAWWVLE	mut	S220E	BIRC7	Q96CA5	Baculoviral IAP repeat-containing protein 7	217	232	2	2	0.805344
EPS15_EH__P42566_121_215	SEPDNPFFESSPTTLL	mut	S353E	BLZF1	Q9H2G9	Golgin-45	352	367	2	2	0.95122
EPS15_EH__P42566_121_215	SSPDNPFFESSPTTLL	wt		BLZF1	Q9H2G9	Golgin-45	352	367	3	3	0.999651
EPS15_EH__P42566_121_215	SKEPTEYHEPVYANPF	mut	S253E	PALMD	Q9NP74	Palmdelphin	251	266	3	1	1
EPS15_EH__P42566_121_215	SKSPTEYHEPVYANPF	wt		PALMD	Q9NP74	Palmdelphin	251	266	3	1	1
EPS15_EH__P42566_121_215	EPVYANPFYRPTEPQR	mut	T271E	PALMD	Q9NP74	Palmdelphin	259	274	3	2	0.938776
EPS15_EH__P42566_121_215	ANPFYRPTEPQRETVT	mut	T271E	PALMD	Q9NP74	Palmdelphin	263	278	4	1	1
EPS15_EH__P42566_121_215	ANPFYRPTTPQRETVT	wt		PALMD	Q9NP74	Palmdelphin	263	278	3	1	1
EPS15_EH__P42566_121_215	KTISRIGETTNPFLDI	mut	S770E	PSD3	Q9NYI0	PH and SEC7 domain-containing protein 3	763	778	2	1	1
EPS15_EH__P42566_121_215	RIGETTNPFLDIPHDP	mut	S770E	PSD3	Q9NYI0	PH and SEC7 domain-containing protein 3	767	782	3	3	0.970588
EPS15_EH__P42566_121_215	RIGSTTNPFLDIPHDP	wt		PSD3	Q9NYI0	PH and SEC7 domain-containing protein 3	767	782	3	2	0.461538
EPS15_EH__P42566_121_215	EPRSNSTPISTNSNPF	mut	T128E	UBQLN2	Q9UHD9	Ubiquilin-2	128	143	3	2	0.977941
G3BP1_NTF2_1_Q13283_1_139	YRCSPERLKKAWSSQD	wt		PLEKHG3	A1L390	Pleckstrin homology domain-containing family G member 3	420	435	2	1	1
G3BP1_NTF2_1_Q13283_1_139	ATERSYFHLFPPPPSP	wt		LRP5	O75197	Low-density lipoprotein receptor-related protein 5	1595	1610	2	1	1
G3BP1_NTF2_1_Q13283_1_139	QREEAENTLQSFRQDV	wt		VIM	P08670	Vimentin	195	210	2	3	0.3
G3BP1_NTF2_1_Q13283_1_139	VEPPKFVFGSESVKSI	mut	S2510E	RANBP2	P49792	E3 SUMO-protein ligase RanBP2	2509	2524	2	2	0.365385
G3BP1_NTF2_1_Q13283_1_139	KLLVKMPFQTEPGGKA	mut	S229E	MECP2	P51608	Methyl-CpG-binding protein 2	219	234	2	5	0.2
G3BP1_NTF2_1_Q13283_1_139	QTEPGGKAEGGGATTS	mut	S229E	MECP2	P51608	Methyl-CpG-binding protein 2	227	242	2	1	1
G3BP1_NTF2_1_Q13283_1_139	HPPRKISTEDINKRLS	wt		CDK16	Q00536	Cyclin-dependent kinase 16	104	119	2	1	1
G3BP1_NTF2_1_Q13283_1_139	HPPRKISTEDINKRLS	wt		CDK16	Q00536	Cyclin-dependent kinase 16	104	119	2	1	1
G3BP1_NTF2_1_Q13283_1_139	EVQEPVRVRMRNHPPR	mut	S95E	CDK16	Q00536	Cyclin-dependent kinase 16	92	107	2	3	0.285714
G3BP1_NTF2_1_Q13283_1_139	EVQSPVRVRMRNHPPR	wt		CDK16	Q00536	Cyclin-dependent kinase 16	92	107	2	2	0.6
G3BP1_NTF2_1_Q13283_1_139	REPMVSFGAVGFDPHP	mut	S413E	TLE3	Q04726	Transducin-like enhancer protein 3	412	427	2	2	0.916667
G3BP1_NTF2_1_Q13283_1_139	AEPPVSAPASWDFGVP	mut	S232E	DLX2	Q07687	Homeobox protein DLX-2	231	246	2	2	0.999461
G3BP1_NTF2_1_Q13283_1_139	AVEFLGPCEQGERRNE	mut	S363E	NFATC2	Q13469	Nuclear factor of activated T-cells, cytoplasmic 2	348	363	2	1	1
G3BP1_NTF2_1_Q13283_1_139	AVEFLGPCEQGERRNS	wt		NFATC2	Q13469	Nuclear factor of activated T-cells, cytoplasmic 2	348	363	2	1	1
G3BP1_NTF2_1_Q13283_1_139	VRRAEAGPAPGPVVTA	mut	S687E	TBC1D10B	Q4KMP7	TBC1 domain family member 10B	683	698	2	1	1
G3BP1_NTF2_1_Q13283_1_139	PEECYVYEPLGSAYKL	mut	S99E	SLC38A9	Q8NBW4	Sodium-coupled neutral amino acid transporter 9	92	107	3	1	1
G3BP1_NTF2_1_Q13283_1_139	SPRGGGTVGPGDRGPA	wt		BBC3	Q96PG8	Bcl-2-binding component 3, isoforms 3/4	160	175	2	3	0.5
G3BP1_NTF2_1_Q13283_1_139	SQDSYPVSPRPFSEPS	mut	S483E	RANBP9	Q96S59	Ran-binding protein 9	470	485	2	1	1
G3BP1_NTF2_1_Q13283_1_139	YRDMPGGFLFEGLSDD	wt		UBL7	Q96S82	Ubiquitin-like protein 7	217	232	2	1	1
G3BP1_NTF2_1_Q13283_1_139	FTYINEDFRTESPPEP	mut	S102E	LZTS2	Q9BRK4	Leucine zipper putative tumor suppressor 2	88	103	2	2	0.636364
G3BP1_NTF2_1_Q13283_1_139	FTYINEDFRTESPPSP	wt		LZTS2	Q9BRK4	Leucine zipper putative tumor suppressor 2	88	103	2	2	0.740741
G3BP1_NTF2_1_Q13283_1_139	FTYINEDFRTEEPPSP	mut	S99E	LZTS2	Q9BRK4	Leucine zipper putative tumor suppressor 2	88	103	2	2	0.517241
G3BP1_NTF2_1_Q13283_1_139	FTYINEDFRTESPPSP	wt		LZTS2	Q9BRK4	Leucine zipper putative tumor suppressor 2	88	103	2	2	0.740741
G3BP1_NTF2_1_Q13283_1_139	MGSTESSEGRRVSFGV	wt		CHCHD6	Q9BRQ6	MICOS complex subunit MIC25	1	16	3	9	0.549296
G3BP1_NTF2_1_Q13283_1_139	VSFGVDEEERVRVLQG	wt		CHCHD6	Q9BRQ6	MICOS complex subunit MIC25	12	27	3	1	1
G3BP1_NTF2_1_Q13283_1_139	FFTFDSPAELPSREPR	mut	T89E	TOR4A	Q9NXH8	Torsin-4A	76	91	2	2	0.945946
GABARAP_ATG8__O95166_2_115	GTSKEPNREWEVLQPA	mut	S999E	NCOR1	O75376	Nuclear receptor corepressor 1	995	1010	3	2	0.999769
GABARAP_ATG8__O95166_2_115	EPNREWEVLQPAPHQV	mut	S999E	NCOR1	O75376	Nuclear receptor corepressor 1	999	1014	4	8	0.999735
GABARAP_ATG8__O95166_2_115	SPNREWEVLQPAPHQV	wt		NCOR1	O75376	Nuclear receptor corepressor 1	999	1014	4	3	0.999762
GABARAP_ATG8__O95166_2_115	DLNEQDRVDHEEWEMV	mut	S194E	STBD1	O95210	Starch-binding domain-containing protein 1	191	206	3	3	0.999828
GABARAP_ATG8__O95166_2_115	DLNSQDRVDHEEWEMV	wt		STBD1	O95210	Starch-binding domain-containing protein 1	191	206	3	4	0.999719
GABARAP_ATG8__O95166_2_115	PAKDWTLVETPPGEEQ	wt		MYBPC1	Q00872	Myosin-binding protein C, slow-type	32	47	2	1	1
GABARAP_ATG8__O95166_2_115	WTLVEEPPGEEQAKQN	mut	T41E	MYBPC1	Q00872	Myosin-binding protein C, slow-type	36	51	4	2	0.998244
GABARAP_ATG8__O95166_2_115	WTLVETPPGEEQAKQN	wt		MYBPC1	Q00872	Myosin-binding protein C, slow-type	36	51	4	1	1
GABARAP_ATG8__O95166_2_115	EDWWVVKSEESPVYSN	mut	S528E	CENPC	Q03188	Centromere protein C	528	543	3	5	0.614076
GABARAP_ATG8__O95166_2_115	SDWWVVKSEESPVYSN	wt		CENPC	Q03188	Centromere protein C	528	543	3	4	0.8846
GABARAP_ATG8__O95166_2_115	PQDGDYEFLKSWTVED	wt		STK4	Q13043	Serine/threonine-protein kinase 4	428	443	3	1	1
GABARAP_ATG8__O95166_2_115	PRFVEEVDEYQFVERL	mut	S41E	MRPL49	Q13405	39S ribosomal protein L49, mitochondrial	36	51	2	1	1
GABARAP_ATG8__O95166_2_115	EEVDEYQFVERLLPAT	mut	S41E	MRPL49	Q13405	39S ribosomal protein L49, mitochondrial	40	55	3	1	1
GABARAP_ATG8__O95166_2_115	NCEGGDDDWTHLSSKE	mut	S332E	SQSTM1	Q13501	Sequestosome-1	330	345	3	1	1
GABARAP_ATG8__O95166_2_115	NCSGGDDDWTHLSSKE	wt		SQSTM1	Q13501	Sequestosome-1	330	345	4	1	1
GABARAP_ATG8__O95166_2_115	NCSGGDDDWTHLESKE	mut	S342E	SQSTM1	Q13501	Sequestosome-1	330	345	3	1	1
GABARAP_ATG8__O95166_2_115	NCSGGDDDWTHLSSKE	wt		SQSTM1	Q13501	Sequestosome-1	330	345	4	1	1
GABARAP_ATG8__O95166_2_115	GDDDWTHLESKEVDPS	mut	S342E	SQSTM1	Q13501	Sequestosome-1	334	349	4	5	0.999851
GABARAP_ATG8__O95166_2_115	GDDDWTHLSSKEVDPS	wt		SQSTM1	Q13501	Sequestosome-1	334	349	4	14	0.999685
GABARAP_ATG8__O95166_2_115	WTHLESKEVDPSTGEL	mut	S342E	SQSTM1	Q13501	Sequestosome-1	338	353	2	2	0.538741
GABARAP_ATG8__O95166_2_115	GDDDWTHLSSKEVDPE	mut	S349E	SQSTM1	Q13501	Sequestosome-1	334	349	4	4	0.999878
GABARAP_ATG8__O95166_2_115	GDDDWTHLSSKEVDPS	wt		SQSTM1	Q13501	Sequestosome-1	334	349	4	14	0.999685
GABARAP_ATG8__O95166_2_115	NCSGGDDDWEHLSSKE	mut	T339E	SQSTM1	Q13501	Sequestosome-1	330	345	4	1	1
GABARAP_ATG8__O95166_2_115	NCSGGDDDWTHLSSKE	wt		SQSTM1	Q13501	Sequestosome-1	330	345	4	1	1
GABARAP_ATG8__O95166_2_115	GDDDWEHLSSKEVDPS	mut	T339E	SQSTM1	Q13501	Sequestosome-1	334	349	4	4	0.999818
GABARAP_ATG8__O95166_2_115	GDDDWTHLSSKEVDPS	wt		SQSTM1	Q13501	Sequestosome-1	334	349	4	14	0.999685
GABARAP_ATG8__O95166_2_115	WEHLSSKEVDPSTGEL	mut	T339E	SQSTM1	Q13501	Sequestosome-1	338	353	3	2	0.686979
GABARAP_ATG8__O95166_2_115	PDQDEMDLSDWLVTPQ	wt		NCOA4	Q13772	Nuclear receptor coactivator 4	294	309	2	1	1
GABARAP_ATG8__O95166_2_115	EMDLSDWLVTPQESHK	wt		NCOA4	Q13772	Nuclear receptor coactivator 4	298	313	3	1	1
GABARAP_ATG8__O95166_2_115	EDSWLLLSAPGPTPAE	mut	S259E	NFATC4	Q14934	Nuclear factor of activated T-cells, cytoplasmic 4	244	259	3	6	0.999792
GABARAP_ATG8__O95166_2_115	EDSWLLLSAPGPTPAS	wt		NFATC4	Q14934	Nuclear factor of activated T-cells, cytoplasmic 4	244	259	3	1	1
GABARAP_ATG8__O95166_2_115	ETDAEAVSTRWEIIAE	mut	S171E	TAF7	Q15545	Transcription initiation factor TFIID subunit 7	171	186	3	3	0.961094
GABARAP_ATG8__O95166_2_115	STDAEAVSTRWEIIAE	wt		TAF7	Q15545	Transcription initiation factor TFIID subunit 7	171	186	3	1	1
GABARAP_ATG8__O95166_2_115	MVDYSVWDHIEVEDDE	mut	S13E	CDC37	Q16543	Hsp90 co-chaperone Cdc37	1	16	3	7	0.999798
GABARAP_ATG8__O95166_2_115	MVDYSVWDHIEVSDDE	wt		CDC37	Q16543	Hsp90 co-chaperone Cdc37	1	16	3	4	0.999581
GABARAP_ATG8__O95166_2_115	SWEETWSLIPEKGLPE	wt		PLEKHH3	Q7Z736	Pleckstrin homology domain-containing family H member 3	76	91	3	4	0.367667
GABARAP_ATG8__O95166_2_115	WEDQLSLDEKDGFIFV	mut	S3335E	WDFY3	Q8IZQ1	WD repeat and FYVE domain-containing protein 3	3334	3349	2	6	0.998862
GABARAP_ATG8__O95166_2_115	WSDQLSLDEKDGFIFV	wt		WDFY3	Q8IZQ1	WD repeat and FYVE domain-containing protein 3	3334	3349	2	6	0.999333
GABARAP_ATG8__O95166_2_115	LNSSGSSEDSFVEIRM	wt		OPTN	Q96CV9	Optineurin	168	183	3	1	1
GABARAP_ATG8__O95166_2_115	GSEEDSFVEIRMAEGE	mut	S174E	OPTN	Q96CV9	Optineurin	172	187	3	1	1
GABARAP_ATG8__O95166_2_115	GSSEDSFVEIRMAEGE	wt		OPTN	Q96CV9	Optineurin	172	187	4	1	1
GABARAP_ATG8__O95166_2_115	LNSSGSSEDEFVEIRM	mut	S177E	OPTN	Q96CV9	Optineurin	168	183	3	1	1
GABARAP_ATG8__O95166_2_115	LNSSGSSEDSFVEIRM	wt		OPTN	Q96CV9	Optineurin	168	183	3	1	1
GABARAP_ATG8__O95166_2_115	GSSEDEFVEIRMAEGE	mut	S177E	OPTN	Q96CV9	Optineurin	172	187	2	1	1
GABARAP_ATG8__O95166_2_115	GSSEDSFVEIRMAEGE	wt		OPTN	Q96CV9	Optineurin	172	187	4	1	1
GABARAP_ATG8__O95166_2_115	DEFVEIRMAEGEAEGS	mut	S177E	OPTN	Q96CV9	Optineurin	176	191	2	1	1
GABARAP_ATG8__O95166_2_115	AEESEDEAGPWILLSD	mut	S314E	RILP	Q96NA2	Rab-interacting lysosomal protein	312	327	2	2	0.960212
GABARAP_ATG8__O95166_2_115	AESSEDEAGPWILLSD	wt		RILP	Q96NA2	Rab-interacting lysosomal protein	312	327	3	1	1
GABARAP_ATG8__O95166_2_115	AESEEDEAGPWILLSD	mut	S315E	RILP	Q96NA2	Rab-interacting lysosomal protein	312	327	2	1	1
GABARAP_ATG8__O95166_2_115	AESSEDEAGPWILLSD	wt		RILP	Q96NA2	Rab-interacting lysosomal protein	312	327	3	1	1
GABARAP_ATG8__O95166_2_115	DREQHSSGNGNDFEMI	mut	S353E	SEC62	Q99442	Translocation protein SEC62	351	366	3	2	0.655172
GABARAP_ATG8__O95166_2_115	DRSQHSSGNGNDFEMI	wt		SEC62	Q99442	Translocation protein SEC62	351	366	3	1	1
GABARAP_ATG8__O95166_2_115	DRSQHESGNGNDFEMI	mut	S356E	SEC62	Q99442	Translocation protein SEC62	351	366	3	1	1
GABARAP_ATG8__O95166_2_115	DRSQHSSGNGNDFEMI	wt		SEC62	Q99442	Translocation protein SEC62	351	366	3	1	1
GABARAP_ATG8__O95166_2_115	HSSGNGNDFEMITKEE	wt		SEC62	Q99442	Translocation protein SEC62	355	370	4	1	1
GABARAP_ATG8__O95166_2_115	FEMITKEELEQQEDGD	mut	T375E	SEC62	Q99442	Translocation protein SEC62	363	378	4	1	1
GABARAP_ATG8__O95166_2_115	FEMITKEELEQQTDGD	wt		SEC62	Q99442	Translocation protein SEC62	363	378	3	1	1
GABARAP_ATG8__O95166_2_115	CNDAFVEVGMPREPSH	mut	S633E	BICC1	Q9H694	Protein bicaudal C homolog 1	621	636	4	2	0.999866
GABARAP_ATG8__O95166_2_115	CNDAFVEVGMPRSPSH	wt		BICC1	Q9H694	Protein bicaudal C homolog 1	621	636	4	3	0.998728
GABARAP_ATG8__O95166_2_115	FVEVGMPREPSHSGNA	mut	S633E	BICC1	Q9H694	Protein bicaudal C homolog 1	625	640	2	1	1
GABARAP_ATG8__O95166_2_115	YGRNELEDNSWVFPSP	mut	S343E	AZI2	Q9H6S1	5-azacytidine-induced protein 2	339	354	4	1	1
GABARAP_ATG8__O95166_2_115	YGRNSLEDNSWVFPSP	wt		AZI2	Q9H6S1	5-azacytidine-induced protein 2	339	354	4	1	1
GABARAP_ATG8__O95166_2_115	ELEDNSWVFPSPPKSS	mut	S343E	AZI2	Q9H6S1	5-azacytidine-induced protein 2	343	358	4	2	0.999747
GABARAP_ATG8__O95166_2_115	SLEDNSWVFPSPPKSS	wt		AZI2	Q9H6S1	5-azacytidine-induced protein 2	343	358	4	2	0.999772
GABARAP_ATG8__O95166_2_115	YGRNSLEDNSWVFPEP	mut	S353E	AZI2	Q9H6S1	5-azacytidine-induced protein 2	339	354	4	1	1
GABARAP_ATG8__O95166_2_115	YGRNSLEDNSWVFPSP	wt		AZI2	Q9H6S1	5-azacytidine-induced protein 2	339	354	4	1	1
GABARAP_ATG8__O95166_2_115	SLEDNSWVFPEPPKSS	mut	S353E	AZI2	Q9H6S1	5-azacytidine-induced protein 2	343	358	4	1	1
GABARAP_ATG8__O95166_2_115	SLEDNSWVFPSPPKSS	wt		AZI2	Q9H6S1	5-azacytidine-induced protein 2	343	358	4	2	0.999772
GABARAP_ATG8__O95166_2_115	NSWVFPEPPKSSETAF	mut	S353E	AZI2	Q9H6S1	5-azacytidine-induced protein 2	347	362	2	1	1
GABARAP_ATG8__O95166_2_115	KDRSETTSTWELLDQR	mut	S545E	CARS2	Q9HA77	Probable cysteine--tRNA ligase, mitochondrial	541	556	4	1	1
GABARAP_ATG8__O95166_2_115	KDRSSTTSTWELLDQR	wt		CARS2	Q9HA77	Probable cysteine--tRNA ligase, mitochondrial	541	556	4	2	0.999574
GABARAP_ATG8__O95166_2_115	ETTSTWELLDQRTKDQ	mut	S545E	CARS2	Q9HA77	Probable cysteine--tRNA ligase, mitochondrial	545	560	3	1	1
GABARAP_ATG8__O95166_2_115	STTSTWELLDQRTKDQ	wt		CARS2	Q9HA77	Probable cysteine--tRNA ligase, mitochondrial	545	560	4	1	1
GABARAP_ATG8__O95166_2_115	LSKRSFEADGFEMLQN	mut	S1708E	RESF1	Q9HCM1	Retroelement silencing factor 1	1702	1717	3	1	1
GABARAP_ATG8__O95166_2_115	SFEADGFEMLQNPVKD	mut	S1708E	RESF1	Q9HCM1	Retroelement silencing factor 1	1706	1721	4	1	1
GABARAP_ATG8__O95166_2_115	SFSADGFEMLQNPVKD	wt		RESF1	Q9HCM1	Retroelement silencing factor 1	1706	1721	4	2	0.999964
GABARAP_ATG8__O95166_2_115	EISTLDSLDFARYSDD	mut	S180E	RELCH	Q9P260	RAB11-binding protein RELCH	180	195	2	2	0.98587
GABARAP_ATG8__O95166_2_115	PNQASSEGQFVVLSSE	mut	S691E	APPL1	Q9UKG1	DCC-interacting protein 13-alpha	676	691	2	1	1
GABARAP_ATG8__O95166_2_115	PNQASSEGQFVVLSSS	wt		APPL1	Q9UKG1	DCC-interacting protein 13-alpha	676	691	3	1	1
GABARAP_ATG8__O95166_2_115	SSEGQFVVLSSEQSEE	mut	S691E	APPL1	Q9UKG1	DCC-interacting protein 13-alpha	680	695	3	1	1
GABARAP_ATG8__O95166_2_115	SSEGQFVVLSSSQSEE	wt		APPL1	Q9UKG1	DCC-interacting protein 13-alpha	680	695	3	1	1
GABARAP_ATG8__O95166_2_115	ANSWQLVEEPEKRKEE	mut	T915E	DLGAP4	Q9Y2H0	Disks large-associated protein 4	907	922	2	1	1
GABARAP_ATG8__O95166_2_115	ANSWQLVETPEKRKEE	wt		DLGAP4	Q9Y2H0	Disks large-associated protein 4	907	922	3	1	1
GABARAPL1_ATG8__Q9H0R8_2_115	GTSKEPNREWEVLQPA	mut	S999E	NCOR1	O75376	Nuclear receptor corepressor 1	995	1010	4	2	0.999769
GABARAPL1_ATG8__Q9H0R8_2_115	EPNREWEVLQPAPHQV	mut	S999E	NCOR1	O75376	Nuclear receptor corepressor 1	999	1014	4	8	0.999735
GABARAPL1_ATG8__Q9H0R8_2_115	SPNREWEVLQPAPHQV	wt		NCOR1	O75376	Nuclear receptor corepressor 1	999	1014	4	3	0.999762
GABARAPL1_ATG8__Q9H0R8_2_115	DDVIEKDSPEEPFEVI	mut	S246E	RTN3	O95197	Reticulon-3	236	251	4	1	1
GABARAPL1_ATG8__Q9H0R8_2_115	EKDSPEEPFEVIIDKA	mut	S246E	RTN3	O95197	Reticulon-3	240	255	3	1	1
GABARAPL1_ATG8__Q9H0R8_2_115	PEEPFEVIIDKAAFDK	mut	S246E	RTN3	O95197	Reticulon-3	244	259	2	1	1
GABARAPL1_ATG8__Q9H0R8_2_115	DLNEQDRVDHEEWEMV	mut	S194E	STBD1	O95210	Starch-binding domain-containing protein 1	191	206	3	3	0.999828
GABARAPL1_ATG8__Q9H0R8_2_115	DLNSQDRVDHEEWEMV	wt		STBD1	O95210	Starch-binding domain-containing protein 1	191	206	3	4	0.999719
GABARAPL1_ATG8__Q9H0R8_2_115	YKEATETFTNITYRGT	mut	S778E	ITGB3	P05106	Integrin beta-3	773	788	2	2	0.893119
GABARAPL1_ATG8__Q9H0R8_2_115	VKELEKRAEGQAFELI	mut	S16E	STMN1	P16949	Stathmin	8	23	2	2	0.988177
GABARAPL1_ATG8__Q9H0R8_2_115	SEPQKEVKYEPFSFAD	mut	S394E	USP14	P54578	Ubiquitin carboxyl-terminal hydrolase 14	393	408	2	2	0.918605
GABARAPL1_ATG8__Q9H0R8_2_115	PAKDWTLVETPPGEEQ	wt		MYBPC1	Q00872	Myosin-binding protein C, slow-type	32	47	2	1	1
GABARAPL1_ATG8__Q9H0R8_2_115	WTLVEEPPGEEQAKQN	mut	T41E	MYBPC1	Q00872	Myosin-binding protein C, slow-type	36	51	4	2	0.998244
GABARAPL1_ATG8__Q9H0R8_2_115	WTLVETPPGEEQAKQN	wt		MYBPC1	Q00872	Myosin-binding protein C, slow-type	36	51	4	1	1
GABARAPL1_ATG8__Q9H0R8_2_115	EDWWVVKSEESPVYSN	mut	S528E	CENPC	Q03188	Centromere protein C	528	543	2	5	0.614076
GABARAPL1_ATG8__Q9H0R8_2_115	SDWWVVKSEESPVYSN	wt		CENPC	Q03188	Centromere protein C	528	543	2	4	0.8846
GABARAPL1_ATG8__Q9H0R8_2_115	EGVGSGLEAQESWERL	mut	S822E	SCAP	Q12770	Sterol regulatory element-binding protein cleavage-activating protein	822	837	2	3	0.990712
GABARAPL1_ATG8__Q9H0R8_2_115	SGVGSGLEAQESWERL	wt		SCAP	Q12770	Sterol regulatory element-binding protein cleavage-activating protein	822	837	2	2	0.99373
GABARAPL1_ATG8__Q9H0R8_2_115	PQDGDYEFLKSWEVED	mut	T440E	STK4	Q13043	Serine/threonine-protein kinase 4	428	443	3	1	1
GABARAPL1_ATG8__Q9H0R8_2_115	PQDGDYEFLKSWTVED	wt		STK4	Q13043	Serine/threonine-protein kinase 4	428	443	3	1	1
GABARAPL1_ATG8__Q9H0R8_2_115	PRFVEEVDEYQFVERL	mut	S41E	MRPL49	Q13405	39S ribosomal protein L49, mitochondrial	36	51	2	1	1
GABARAPL1_ATG8__Q9H0R8_2_115	EEVDEYQFVERLLPAT	mut	S41E	MRPL49	Q13405	39S ribosomal protein L49, mitochondrial	40	55	3	1	1
GABARAPL1_ATG8__Q9H0R8_2_115	NCEGGDDDWTHLSSKE	mut	S332E	SQSTM1	Q13501	Sequestosome-1	330	345	4	1	1
GABARAPL1_ATG8__Q9H0R8_2_115	NCSGGDDDWTHLSSKE	wt		SQSTM1	Q13501	Sequestosome-1	330	345	4	1	1
GABARAPL1_ATG8__Q9H0R8_2_115	NCSGGDDDWTHLESKE	mut	S342E	SQSTM1	Q13501	Sequestosome-1	330	345	4	1	1
GABARAPL1_ATG8__Q9H0R8_2_115	NCSGGDDDWTHLSSKE	wt		SQSTM1	Q13501	Sequestosome-1	330	345	4	1	1
GABARAPL1_ATG8__Q9H0R8_2_115	GDDDWTHLESKEVDPS	mut	S342E	SQSTM1	Q13501	Sequestosome-1	334	349	4	5	0.999851
GABARAPL1_ATG8__Q9H0R8_2_115	GDDDWTHLSSKEVDPS	wt		SQSTM1	Q13501	Sequestosome-1	334	349	4	14	0.999685
GABARAPL1_ATG8__Q9H0R8_2_115	WTHLESKEVDPSTGEL	mut	S342E	SQSTM1	Q13501	Sequestosome-1	338	353	3	2	0.538741
GABARAPL1_ATG8__Q9H0R8_2_115	GDDDWTHLSSKEVDPE	mut	S349E	SQSTM1	Q13501	Sequestosome-1	334	349	4	4	0.999878
GABARAPL1_ATG8__Q9H0R8_2_115	GDDDWTHLSSKEVDPS	wt		SQSTM1	Q13501	Sequestosome-1	334	349	4	14	0.999685
GABARAPL1_ATG8__Q9H0R8_2_115	NCSGGDDDWEHLSSKE	mut	T339E	SQSTM1	Q13501	Sequestosome-1	330	345	4	1	1
GABARAPL1_ATG8__Q9H0R8_2_115	NCSGGDDDWTHLSSKE	wt		SQSTM1	Q13501	Sequestosome-1	330	345	4	1	1
GABARAPL1_ATG8__Q9H0R8_2_115	GDDDWEHLSSKEVDPS	mut	T339E	SQSTM1	Q13501	Sequestosome-1	334	349	4	4	0.999818
GABARAPL1_ATG8__Q9H0R8_2_115	GDDDWTHLSSKEVDPS	wt		SQSTM1	Q13501	Sequestosome-1	334	349	4	14	0.999685
GABARAPL1_ATG8__Q9H0R8_2_115	WEHLSSKEVDPSTGEL	mut	T339E	SQSTM1	Q13501	Sequestosome-1	338	353	4	2	0.686979
GABARAPL1_ATG8__Q9H0R8_2_115	PDQDEMDLSDWLVTPQ	wt		NCOA4	Q13772	Nuclear receptor coactivator 4	294	309	2	1	1
GABARAPL1_ATG8__Q9H0R8_2_115	EDSWLLLSAPGPTPAE	mut	S259E	NFATC4	Q14934	Nuclear factor of activated T-cells, cytoplasmic 4	244	259	3	6	0.999792
GABARAPL1_ATG8__Q9H0R8_2_115	EDSWLLLSAPGPTPAS	wt		NFATC4	Q14934	Nuclear factor of activated T-cells, cytoplasmic 4	244	259	2	1	1
GABARAPL1_ATG8__Q9H0R8_2_115	ETDAEAVSTRWEIIAE	mut	S171E	TAF7	Q15545	Transcription initiation factor TFIID subunit 7	171	186	3	3	0.961094
GABARAPL1_ATG8__Q9H0R8_2_115	STDAEAVSTRWEIIAE	wt		TAF7	Q15545	Transcription initiation factor TFIID subunit 7	171	186	3	1	1
GABARAPL1_ATG8__Q9H0R8_2_115	MVDYSVWDHIEVEDDE	mut	S13E	CDC37	Q16543	Hsp90 co-chaperone Cdc37	1	16	3	7	0.999798
GABARAPL1_ATG8__Q9H0R8_2_115	MVDYSVWDHIEVSDDE	wt		CDC37	Q16543	Hsp90 co-chaperone Cdc37	1	16	3	4	0.999581
GABARAPL1_ATG8__Q9H0R8_2_115	LDGRCSLRRGESFTFL	mut	S50E	NET1	Q7Z628	Neuroepithelial cell-transforming gene 1 protein	40	55	2	1	1
GABARAPL1_ATG8__Q9H0R8_2_115	CSLRRGESFTFLTPGP	mut	S50E	NET1	Q7Z628	Neuroepithelial cell-transforming gene 1 protein	44	59	3	1	1
GABARAPL1_ATG8__Q9H0R8_2_115	RGESFTFLTPGPNWDF	mut	S50E	NET1	Q7Z628	Neuroepithelial cell-transforming gene 1 protein	48	63	3	1	1
GABARAPL1_ATG8__Q9H0R8_2_115	SWEETWSLIPEKGLPE	wt		PLEKHH3	Q7Z736	Pleckstrin homology domain-containing family H member 3	76	91	3	4	0.367667
GABARAPL1_ATG8__Q9H0R8_2_115	PQDYESDDDSYEVLDL	wt		FUNDC1	Q8IVP5	FUN14 domain-containing protein 1	8	23	2	1	1
GABARAPL1_ATG8__Q9H0R8_2_115	EEDDDSYEVLDLTEYA	mut	S13E	FUNDC1	Q8IVP5	FUN14 domain-containing protein 1	12	27	2	1	1
GABARAPL1_ATG8__Q9H0R8_2_115	ESDDDSYEVLDLTEYA	wt		FUNDC1	Q8IVP5	FUN14 domain-containing protein 1	12	27	2	2	0.810811
GABARAPL1_ATG8__Q9H0R8_2_115	RRLSEVIYEPFQLLSK	wt		TEX2	Q8IWB9	Testis-expressed protein 2	292	307	2	1	1
GABARAPL1_ATG8__Q9H0R8_2_115	WEDQLSLDEKDGFIFV	mut	S3335E	WDFY3	Q8IZQ1	WD repeat and FYVE domain-containing protein 3	3334	3349	2	6	0.998862
GABARAPL1_ATG8__Q9H0R8_2_115	WSDQLSLDEKDGFIFV	wt		WDFY3	Q8IZQ1	WD repeat and FYVE domain-containing protein 3	3334	3349	2	6	0.999333
GABARAPL1_ATG8__Q9H0R8_2_115	STERRSEDSWEVWGSA	mut	S361E	ARFGAP1	Q8N6T3	ADP-ribosylation factor GTPase-activating protein 1	355	370	2	2	0.866667
GABARAPL1_ATG8__Q9H0R8_2_115	LNSSGSSEDSFVEIRM	wt		OPTN	Q96CV9	Optineurin	168	183	3	1	1
GABARAPL1_ATG8__Q9H0R8_2_115	GSSEDSFVEIRMAEGE	wt		OPTN	Q96CV9	Optineurin	172	187	4	1	1
GABARAPL1_ATG8__Q9H0R8_2_115	LNSSGSSEDEFVEIRM	mut	S177E	OPTN	Q96CV9	Optineurin	168	183	3	1	1
GABARAPL1_ATG8__Q9H0R8_2_115	LNSSGSSEDSFVEIRM	wt		OPTN	Q96CV9	Optineurin	168	183	3	1	1
GABARAPL1_ATG8__Q9H0R8_2_115	GSSEDEFVEIRMAEGE	mut	S177E	OPTN	Q96CV9	Optineurin	172	187	2	1	1
GABARAPL1_ATG8__Q9H0R8_2_115	GSSEDSFVEIRMAEGE	wt		OPTN	Q96CV9	Optineurin	172	187	4	1	1
GABARAPL1_ATG8__Q9H0R8_2_115	EKKQLKRFETEEFVLL	mut	S451E	ATG4C	Q96DT6	Cysteine protease ATG4C	443	458	2	1	1
GABARAPL1_ATG8__Q9H0R8_2_115	EKKQLKRFSTEEFVLL	wt		ATG4C	Q96DT6	Cysteine protease ATG4C	443	458	2	1	1
GABARAPL1_ATG8__Q9H0R8_2_115	AEESEDEAGPWILLSD	mut	S314E	RILP	Q96NA2	Rab-interacting lysosomal protein	312	327	2	2	0.960212
GABARAPL1_ATG8__Q9H0R8_2_115	AESSEDEAGPWILLSD	wt		RILP	Q96NA2	Rab-interacting lysosomal protein	312	327	2	1	1
GABARAPL1_ATG8__Q9H0R8_2_115	AESEEDEAGPWILLSD	mut	S315E	RILP	Q96NA2	Rab-interacting lysosomal protein	312	327	2	1	1
GABARAPL1_ATG8__Q9H0R8_2_115	AESSEDEAGPWILLSD	wt		RILP	Q96NA2	Rab-interacting lysosomal protein	312	327	2	1	1
GABARAPL1_ATG8__Q9H0R8_2_115	DREQHSSGNGNDFEMI	mut	S353E	SEC62	Q99442	Translocation protein SEC62	351	366	3	2	0.655172
GABARAPL1_ATG8__Q9H0R8_2_115	DRSQHSSGNGNDFEMI	wt		SEC62	Q99442	Translocation protein SEC62	351	366	3	1	1
GABARAPL1_ATG8__Q9H0R8_2_115	DRSQHESGNGNDFEMI	mut	S356E	SEC62	Q99442	Translocation protein SEC62	351	366	3	1	1
GABARAPL1_ATG8__Q9H0R8_2_115	DRSQHSSGNGNDFEMI	wt		SEC62	Q99442	Translocation protein SEC62	351	366	3	1	1
GABARAPL1_ATG8__Q9H0R8_2_115	HSSGNGNDFEMITKEE	wt		SEC62	Q99442	Translocation protein SEC62	355	370	2	1	1
GABARAPL1_ATG8__Q9H0R8_2_115	FEMITKEELEQQEDGD	mut	T375E	SEC62	Q99442	Translocation protein SEC62	363	378	3	1	1
GABARAPL1_ATG8__Q9H0R8_2_115	FEMITKEELEQQTDGD	wt		SEC62	Q99442	Translocation protein SEC62	363	378	3	1	1
GABARAPL1_ATG8__Q9H0R8_2_115	YELVGQAWPGPLADMA	mut	S59E	LAT2	Q9GZY6	Linker for activation of T-cells family member 2	58	73	2	6	0.993142
GABARAPL1_ATG8__Q9H0R8_2_115	CNDAFVEVGMPREPSH	mut	S633E	BICC1	Q9H694	Protein bicaudal C homolog 1	621	636	3	2	0.999866
GABARAPL1_ATG8__Q9H0R8_2_115	CNDAFVEVGMPRSPSH	wt		BICC1	Q9H694	Protein bicaudal C homolog 1	621	636	3	3	0.998728
GABARAPL1_ATG8__Q9H0R8_2_115	YGRNELEDNSWVFPSP	mut	S343E	AZI2	Q9H6S1	5-azacytidine-induced protein 2	339	354	4	1	1
GABARAPL1_ATG8__Q9H0R8_2_115	YGRNSLEDNSWVFPSP	wt		AZI2	Q9H6S1	5-azacytidine-induced protein 2	339	354	4	1	1
GABARAPL1_ATG8__Q9H0R8_2_115	ELEDNSWVFPSPPKSS	mut	S343E	AZI2	Q9H6S1	5-azacytidine-induced protein 2	343	358	4	2	0.999747
GABARAPL1_ATG8__Q9H0R8_2_115	SLEDNSWVFPSPPKSS	wt		AZI2	Q9H6S1	5-azacytidine-induced protein 2	343	358	4	2	0.999772
GABARAPL1_ATG8__Q9H0R8_2_115	YGRNSLEDNSWVFPEP	mut	S353E	AZI2	Q9H6S1	5-azacytidine-induced protein 2	339	354	4	1	1
GABARAPL1_ATG8__Q9H0R8_2_115	YGRNSLEDNSWVFPSP	wt		AZI2	Q9H6S1	5-azacytidine-induced protein 2	339	354	4	1	1
GABARAPL1_ATG8__Q9H0R8_2_115	SLEDNSWVFPEPPKSS	mut	S353E	AZI2	Q9H6S1	5-azacytidine-induced protein 2	343	358	4	1	1
GABARAPL1_ATG8__Q9H0R8_2_115	SLEDNSWVFPSPPKSS	wt		AZI2	Q9H6S1	5-azacytidine-induced protein 2	343	358	4	2	0.999772
GABARAPL1_ATG8__Q9H0R8_2_115	DVTHDPYEFLQEPEPA	mut	S588E	BRD9	Q9H8M2	Bromodomain-containing protein 9	577	592	3	1	1
GABARAPL1_ATG8__Q9H0R8_2_115	DVTHDPYEFLQSPEPA	wt		BRD9	Q9H8M2	Bromodomain-containing protein 9	577	592	4	2	0.997561
GABARAPL1_ATG8__Q9H0R8_2_115	DPYEFLQSPEPAASAK	wt		BRD9	Q9H8M2	Bromodomain-containing protein 9	581	596	3	1	1
GABARAPL1_ATG8__Q9H0R8_2_115	KDRSETTSTWELLDQR	mut	S545E	CARS2	Q9HA77	Probable cysteine--tRNA ligase, mitochondrial	541	556	4	1	1
GABARAPL1_ATG8__Q9H0R8_2_115	KDRSSTTSTWELLDQR	wt		CARS2	Q9HA77	Probable cysteine--tRNA ligase, mitochondrial	541	556	4	2	0.999574
GABARAPL1_ATG8__Q9H0R8_2_115	ETTSTWELLDQRTKDQ	mut	S545E	CARS2	Q9HA77	Probable cysteine--tRNA ligase, mitochondrial	545	560	3	1	1
GABARAPL1_ATG8__Q9H0R8_2_115	STTSTWELLDQRTKDQ	wt		CARS2	Q9HA77	Probable cysteine--tRNA ligase, mitochondrial	545	560	4	1	1
GABARAPL1_ATG8__Q9H0R8_2_115	LSKRSFEADGFEMLQN	mut	S1708E	RESF1	Q9HCM1	Retroelement silencing factor 1	1702	1717	4	1	1
GABARAPL1_ATG8__Q9H0R8_2_115	LSKRSFSADGFEMLQN	wt		RESF1	Q9HCM1	Retroelement silencing factor 1	1702	1717	3	2	0.5
GABARAPL1_ATG8__Q9H0R8_2_115	SFEADGFEMLQNPVKD	mut	S1708E	RESF1	Q9HCM1	Retroelement silencing factor 1	1706	1721	4	1	1
GABARAPL1_ATG8__Q9H0R8_2_115	SFSADGFEMLQNPVKD	wt		RESF1	Q9HCM1	Retroelement silencing factor 1	1706	1721	4	2	0.999964
GABARAPL1_ATG8__Q9H0R8_2_115	PFAWEPLAGEKFVEVY	mut	S72E	GTSE1	Q9NYZ3	G2 and S phase-expressed protein 1	68	83	3	1	1
GABARAPL1_ATG8__Q9H0R8_2_115	PFAWSPLAGEKFVEVY	wt		GTSE1	Q9NYZ3	G2 and S phase-expressed protein 1	68	83	2	1	1
GABARAPL1_ATG8__Q9H0R8_2_115	EISTLDSLDFARYSDD	mut	S180E	RELCH	Q9P260	RAB11-binding protein RELCH	180	195	2	2	0.98587
GABARAPL1_ATG8__Q9H0R8_2_115	SISTLDSLDFARYSDD	wt		RELCH	Q9P260	RAB11-binding protein RELCH	180	195	2	1	1
GABARAPL1_ATG8__Q9H0R8_2_115	AARELEDDEQFVELYG	mut	S172E	TBK1	Q9UHD2	Serine/threonine-protein kinase TBK1	160	175	3	1	1
GABARAPL1_ATG8__Q9H0R8_2_115	AARELEDDEQFVSLYG	wt		TBK1	Q9UHD2	Serine/threonine-protein kinase TBK1	160	175	3	3	0.714286
GABARAPL1_ATG8__Q9H0R8_2_115	ELEDDEQFVSLYGTEE	wt		TBK1	Q9UHD2	Serine/threonine-protein kinase TBK1	163	178	3	1	1
GABARAPL1_ATG8__Q9H0R8_2_115	PNQASSEGQFVVLSSE	mut	S691E	APPL1	Q9UKG1	DCC-interacting protein 13-alpha	676	691	3	1	1
GABARAPL1_ATG8__Q9H0R8_2_115	PNQASSEGQFVVLSSS	wt		APPL1	Q9UKG1	DCC-interacting protein 13-alpha	676	691	3	1	1
GABARAPL1_ATG8__Q9H0R8_2_115	SSEGQFVVLSSEQSEE	mut	S691E	APPL1	Q9UKG1	DCC-interacting protein 13-alpha	680	695	4	1	1
GABARAPL1_ATG8__Q9H0R8_2_115	SSEGQFVVLSSSQSEE	wt		APPL1	Q9UKG1	DCC-interacting protein 13-alpha	680	695	4	1	1
GABARAPL1_ATG8__Q9H0R8_2_115	ANSWQLVEEPEKRKEE	mut	T915E	DLGAP4	Q9Y2H0	Disks large-associated protein 4	907	922	2	1	1
GABARAPL1_ATG8__Q9H0R8_2_115	ANSWQLVETPEKRKEE	wt		DLGAP4	Q9Y2H0	Disks large-associated protein 4	907	922	3	1	1
GABARAPL2_ATG8__P60520_2_115	ERVEPPEGYEVVTVFP	mut	T316E	PDLIM1	O00151	PDZ and LIM domain protein 1	313	328	2	1	1
GABARAPL2_ATG8__P60520_2_115	ERVTPPEGYEVVTVFP	wt		PDLIM1	O00151	PDZ and LIM domain protein 1	313	328	2	3	0.538462
GABARAPL2_ATG8__P60520_2_115	RVEPPEGYEVVTVFPK	mut	T316E	PDLIM1	O00151	PDZ and LIM domain protein 1	314	329	3	1	1
GABARAPL2_ATG8__P60520_2_115	RVTPPEGYEVVTVFPK	wt		PDLIM1	O00151	PDZ and LIM domain protein 1	314	329	3	2	0.995056
GABARAPL2_ATG8__P60520_2_115	ARHADAEMEGYVVTRW	mut	T180E	MAPK13	O15264	Mitogen-activated protein kinase 13	172	187	2	1	1
GABARAPL2_ATG8__P60520_2_115	NLSREWHDVQVSSAYV	mut	S96E	TPD52L2	O43399	Tumor protein D54	92	107	3	3	0.975712
GABARAPL2_ATG8__P60520_2_115	EWHDVQVSSAYVKTSE	mut	S96E	TPD52L2	O43399	Tumor protein D54	96	111	3	3	0.999168
GABARAPL2_ATG8__P60520_2_115	WELASLPSSGYGTNTP	mut	S85E	MAST1	Q9Y2H9	Microtubule-associated serine/threonine-protein kinase 1	84	99	2	1	1
GABARAPL2_ATG8__P60520_2_115	FPTDERSWVYEPLHYS	mut	S650E	PIP5K1C	O60331	Phosphatidylinositol 4-phosphate 5-kinase type-1 gamma	640	655	2	1	1
GABARAPL2_ATG8__P60520_2_115	ERSWVYEPLHYSAQAP	mut	S650E	PIP5K1C	O60331	Phosphatidylinositol 4-phosphate 5-kinase type-1 gamma	644	659	2	1	1
GABARAPL2_ATG8__P60520_2_115	ATEDEAWAFVRKSAEP	mut	S76E	RNASEH1	O60930	Ribonuclease H1	62	77	3	1	1
GABARAPL2_ATG8__P60520_2_115	EAWAFVRKSAEPEVSE	mut	S76E	RNASEH1	O60930	Ribonuclease H1	66	81	2	1	1
GABARAPL2_ATG8__P60520_2_115	GTSKEPNREWEVLQPA	mut	S999E	NCOR1	O75376	Nuclear receptor corepressor 1	995	1010	3	2	0.999769
GABARAPL2_ATG8__P60520_2_115	EPNREWEVLQPAPHQV	mut	S999E	NCOR1	O75376	Nuclear receptor corepressor 1	999	1014	3	8	0.999735
GABARAPL2_ATG8__P60520_2_115	SPNREWEVLQPAPHQV	wt		NCOR1	O75376	Nuclear receptor corepressor 1	999	1014	4	3	0.999762
GABARAPL2_ATG8__P60520_2_115	DDVIEKDSPEEPFEVI	mut	S246E	RTN3	O95197	Reticulon-3	236	251	3	1	1
GABARAPL2_ATG8__P60520_2_115	EKDSPEEPFEVIIDKA	mut	S246E	RTN3	O95197	Reticulon-3	240	255	3	1	1
GABARAPL2_ATG8__P60520_2_115	PEEPFEVIIDKAAFDK	mut	S246E	RTN3	O95197	Reticulon-3	244	259	2	1	1
GABARAPL2_ATG8__P60520_2_115	DLNEQDRVDHEEWEMV	mut	S194E	STBD1	O95210	Starch-binding domain-containing protein 1	191	206	2	3	0.999828
GABARAPL2_ATG8__P60520_2_115	DLNSQDRVDHEEWEMV	wt		STBD1	O95210	Starch-binding domain-containing protein 1	191	206	2	4	0.999719
GABARAPL2_ATG8__P60520_2_115	FVVIQNEDLGPAEPLD	mut	S998E	ERBB2	P04626	Receptor tyrosine-protein kinase erbB-2	986	1001	2	2	0.953704
GABARAPL2_ATG8__P60520_2_115	YKEATETFTNITYRGT	mut	S778E	ITGB3	P05106	Integrin beta-3	773	788	2	2	0.893119
GABARAPL2_ATG8__P60520_2_115	CPGRELFDDPSYVNVQ	wt		SHC1	P29353	SHC-transforming protein 1	416	431	2	1	1
GABARAPL2_ATG8__P60520_2_115	EWVQLKRQPAPPREAH	mut	T124E	RPL21	P46778	60S ribosomal protein L21	124	139	2	2	0.7
GABARAPL2_ATG8__P60520_2_115	AGTTPAKDWTLVEEPP	mut	T41E	MYBPC1	Q00872	Myosin-binding protein C, slow-type	28	43	3	1	1
GABARAPL2_ATG8__P60520_2_115	AGTTPAKDWTLVETPP	wt		MYBPC1	Q00872	Myosin-binding protein C, slow-type	28	43	4	1	1
GABARAPL2_ATG8__P60520_2_115	PAKDWTLVEEPPGEEQ	mut	T41E	MYBPC1	Q00872	Myosin-binding protein C, slow-type	32	47	3	1	1
GABARAPL2_ATG8__P60520_2_115	PAKDWTLVETPPGEEQ	wt		MYBPC1	Q00872	Myosin-binding protein C, slow-type	32	47	3	1	1
GABARAPL2_ATG8__P60520_2_115	WTLVEEPPGEEQAKQN	mut	T41E	MYBPC1	Q00872	Myosin-binding protein C, slow-type	36	51	4	2	0.998244
GABARAPL2_ATG8__P60520_2_115	WTLVETPPGEEQAKQN	wt		MYBPC1	Q00872	Myosin-binding protein C, slow-type	36	51	4	1	1
GABARAPL2_ATG8__P60520_2_115	GCDEPDPDTSYVLTPH	mut	S98E	MEF2A	Q02078	Myocyte-specific enhancer factor 2A	95	110	2	2	0.988235
GABARAPL2_ATG8__P60520_2_115	GCDSPDPDTSYVLTPH	wt		MEF2A	Q02078	Myocyte-specific enhancer factor 2A	95	110	3	5	0.891892
GABARAPL2_ATG8__P60520_2_115	GCDSPDPDTSYVLTPH	wt		MEF2A	Q02078	Myocyte-specific enhancer factor 2A	95	110	3	5	0.891892
GABARAPL2_ATG8__P60520_2_115	EDWWVVKSEESPVYSN	mut	S528E	CENPC	Q03188	Centromere protein C	528	543	3	5	0.614076
GABARAPL2_ATG8__P60520_2_115	SDWWVVKSEESPVYSN	wt		CENPC	Q03188	Centromere protein C	528	543	3	4	0.8846
GABARAPL2_ATG8__P60520_2_115	MWNLLHETDSAVATAR	wt		FOLH1	Q04609	Glutamate carboxypeptidase 2	1	16	2	4	0.979611
GABARAPL2_ATG8__P60520_2_115	PQDGDYEFLKSWEVED	mut	T440E	STK4	Q13043	Serine/threonine-protein kinase 4	428	443	2	1	1
GABARAPL2_ATG8__P60520_2_115	PQDGDYEFLKSWTVED	wt		STK4	Q13043	Serine/threonine-protein kinase 4	428	443	3	1	1
GABARAPL2_ATG8__P60520_2_115	DYEFLKSWTVEDLQKR	wt		STK4	Q13043	Serine/threonine-protein kinase 4	432	447	3	1	1
GABARAPL2_ATG8__P60520_2_115	EPAEEENSLNEEWYVS	mut	S410E	LCP2	Q13094	Lymphocyte cytosolic protein 2	410	425	2	3	0.623684
GABARAPL2_ATG8__P60520_2_115	PRFVEEVDEYQFVERL	mut	S41E	MRPL49	Q13405	39S ribosomal protein L49, mitochondrial	36	51	3	1	1
GABARAPL2_ATG8__P60520_2_115	PRFVESVDEYQFVERL	wt		MRPL49	Q13405	39S ribosomal protein L49, mitochondrial	36	51	3	1	1
GABARAPL2_ATG8__P60520_2_115	EEVDEYQFVERLLPAT	mut	S41E	MRPL49	Q13405	39S ribosomal protein L49, mitochondrial	40	55	4	1	1
GABARAPL2_ATG8__P60520_2_115	ESVDEYQFVERLLPAT	wt		MRPL49	Q13405	39S ribosomal protein L49, mitochondrial	40	55	4	2	0.995976
GABARAPL2_ATG8__P60520_2_115	NCEGGDDDWTHLSSKE	mut	S332E	SQSTM1	Q13501	Sequestosome-1	330	345	4	1	1
GABARAPL2_ATG8__P60520_2_115	NCSGGDDDWTHLSSKE	wt		SQSTM1	Q13501	Sequestosome-1	330	345	4	1	1
GABARAPL2_ATG8__P60520_2_115	NCSGGDDDWTHLESKE	mut	S342E	SQSTM1	Q13501	Sequestosome-1	330	345	3	1	1
GABARAPL2_ATG8__P60520_2_115	NCSGGDDDWTHLSSKE	wt		SQSTM1	Q13501	Sequestosome-1	330	345	4	1	1
GABARAPL2_ATG8__P60520_2_115	GDDDWTHLESKEVDPS	mut	S342E	SQSTM1	Q13501	Sequestosome-1	334	349	4	5	0.999851
GABARAPL2_ATG8__P60520_2_115	GDDDWTHLSSKEVDPS	wt		SQSTM1	Q13501	Sequestosome-1	334	349	4	14	0.999685
GABARAPL2_ATG8__P60520_2_115	WTHLESKEVDPSTGEL	mut	S342E	SQSTM1	Q13501	Sequestosome-1	338	353	3	2	0.538741
GABARAPL2_ATG8__P60520_2_115	WTHLSSKEVDPSTGEL	wt		SQSTM1	Q13501	Sequestosome-1	338	353	3	2	0.297183
GABARAPL2_ATG8__P60520_2_115	GDDDWTHLSSKEVDPE	mut	S349E	SQSTM1	Q13501	Sequestosome-1	334	349	4	4	0.999878
GABARAPL2_ATG8__P60520_2_115	GDDDWTHLSSKEVDPS	wt		SQSTM1	Q13501	Sequestosome-1	334	349	4	14	0.999685
GABARAPL2_ATG8__P60520_2_115	WTHLSSKEVDPSTGEL	wt		SQSTM1	Q13501	Sequestosome-1	338	353	3	2	0.297183
GABARAPL2_ATG8__P60520_2_115	NCSGGDDDWEHLSSKE	mut	T339E	SQSTM1	Q13501	Sequestosome-1	330	345	3	1	1
GABARAPL2_ATG8__P60520_2_115	NCSGGDDDWTHLSSKE	wt		SQSTM1	Q13501	Sequestosome-1	330	345	4	1	1
GABARAPL2_ATG8__P60520_2_115	GDDDWEHLSSKEVDPS	mut	T339E	SQSTM1	Q13501	Sequestosome-1	334	349	4	4	0.999818
GABARAPL2_ATG8__P60520_2_115	GDDDWTHLSSKEVDPS	wt		SQSTM1	Q13501	Sequestosome-1	334	349	4	14	0.999685
GABARAPL2_ATG8__P60520_2_115	WEHLSSKEVDPSTGEL	mut	T339E	SQSTM1	Q13501	Sequestosome-1	338	353	3	2	0.686979
GABARAPL2_ATG8__P60520_2_115	WTHLSSKEVDPSTGEL	wt		SQSTM1	Q13501	Sequestosome-1	338	353	3	2	0.297183
GABARAPL2_ATG8__P60520_2_115	WTHLSSKEVDPSTGEL	wt		SQSTM1	Q13501	Sequestosome-1	338	353	3	2	0.297183
GABARAPL2_ATG8__P60520_2_115	PDQDEMDLSDWLVTPQ	wt		NCOA4	Q13772	Nuclear receptor coactivator 4	294	309	2	1	1
GABARAPL2_ATG8__P60520_2_115	EMDLSDWLVTPQESHK	wt		NCOA4	Q13772	Nuclear receptor coactivator 4	298	313	2	1	1
GABARAPL2_ATG8__P60520_2_115	EDSWLLLSAPGPTPAE	mut	S259E	NFATC4	Q14934	Nuclear factor of activated T-cells, cytoplasmic 4	244	259	3	6	0.999792
GABARAPL2_ATG8__P60520_2_115	EDSWLLLSAPGPTPAS	wt		NFATC4	Q14934	Nuclear factor of activated T-cells, cytoplasmic 4	244	259	2	1	1
GABARAPL2_ATG8__P60520_2_115	SAGAHQLFRGFEFVAT	mut	S380E	RPS6KA1	Q15418	Ribosomal protein S6 kinase alpha-1	369	384	2	1	1
GABARAPL2_ATG8__P60520_2_115	HQLFRGFEFVATGLME	mut	S380E	RPS6KA1	Q15418	Ribosomal protein S6 kinase alpha-1	373	388	2	1	1
GABARAPL2_ATG8__P60520_2_115	ETDAEAVSTRWEIIAE	mut	S171E	TAF7	Q15545	Transcription initiation factor TFIID subunit 7	171	186	2	3	0.961094
GABARAPL2_ATG8__P60520_2_115	STDAEAVSTRWEIIAE	wt		TAF7	Q15545	Transcription initiation factor TFIID subunit 7	171	186	2	1	1
GABARAPL2_ATG8__P60520_2_115	MVDYSVWDHIEVEDDE	mut	S13E	CDC37	Q16543	Hsp90 co-chaperone Cdc37	1	16	4	7	0.999798
GABARAPL2_ATG8__P60520_2_115	MVDYSVWDHIEVSDDE	wt		CDC37	Q16543	Hsp90 co-chaperone Cdc37	1	16	4	4	0.999581
GABARAPL2_ATG8__P60520_2_115	YSVWDHIEVEDDEDET	mut	S13E	CDC37	Q16543	Hsp90 co-chaperone Cdc37	4	19	3	1	1
GABARAPL2_ATG8__P60520_2_115	YSVWDHIEVSDDEDET	wt		CDC37	Q16543	Hsp90 co-chaperone Cdc37	4	19	3	1	1
GABARAPL2_ATG8__P60520_2_115	CSLRRGESFTFLTPGP	mut	S50E	NET1	Q7Z628	Neuroepithelial cell-transforming gene 1 protein	44	59	2	1	1
GABARAPL2_ATG8__P60520_2_115	RGESFTFLTPGPNWDF	mut	S50E	NET1	Q7Z628	Neuroepithelial cell-transforming gene 1 protein	48	63	3	1	1
GABARAPL2_ATG8__P60520_2_115	NRLQEWEETWSLIPEK	mut	S76E	PLEKHH3	Q7Z736	Pleckstrin homology domain-containing family H member 3	72	87	2	1	1
GABARAPL2_ATG8__P60520_2_115	SWEETWSLIPEKGLPE	wt		PLEKHH3	Q7Z736	Pleckstrin homology domain-containing family H member 3	76	91	4	4	0.367667
GABARAPL2_ATG8__P60520_2_115	CFTFVSAQQNEPSSTG	mut	S182E	TLK2	Q86UE8	Serine/threonine-protein kinase tousled-like 2	172	187	2	1	1
GABARAPL2_ATG8__P60520_2_115	DDTDKLKGKWSEEVLV	mut	S47E	C4orf19	Q8IY42	Uncharacterized protein C4orf19	36	51	2	3	0.943396
GABARAPL2_ATG8__P60520_2_115	KWSEEVLVQKNDPQRQ	mut	S47E	C4orf19	Q8IY42	Uncharacterized protein C4orf19	44	59	2	9	0.420635
GABARAPL2_ATG8__P60520_2_115	WEDQLSLDEKDGFIFV	mut	S3335E	WDFY3	Q8IZQ1	WD repeat and FYVE domain-containing protein 3	3334	3349	2	6	0.998862
GABARAPL2_ATG8__P60520_2_115	WSDQLSLDEKDGFIFV	wt		WDFY3	Q8IZQ1	WD repeat and FYVE domain-containing protein 3	3334	3349	2	6	0.999333
GABARAPL2_ATG8__P60520_2_115	WPEVLLSPEAVAATTP	wt		RELT	Q969Z4	Tumor necrosis factor receptor superfamily member 19L	303	318	2	5	0.770588
GABARAPL2_ATG8__P60520_2_115	WPEVLLSPEAVAATTP	wt		RELT	Q969Z4	Tumor necrosis factor receptor superfamily member 19L	303	318	2	5	0.770588
GABARAPL2_ATG8__P60520_2_115	LNSSGSEEDSFVEIRM	mut	S174E	OPTN	Q96CV9	Optineurin	168	183	2	2	0.851852
GABARAPL2_ATG8__P60520_2_115	LNSSGSSEDSFVEIRM	wt		OPTN	Q96CV9	Optineurin	168	183	3	1	1
GABARAPL2_ATG8__P60520_2_115	GSEEDSFVEIRMAEGE	mut	S174E	OPTN	Q96CV9	Optineurin	172	187	2	1	1
GABARAPL2_ATG8__P60520_2_115	GSSEDSFVEIRMAEGE	wt		OPTN	Q96CV9	Optineurin	172	187	4	1	1
GABARAPL2_ATG8__P60520_2_115	LNSSGSSEDEFVEIRM	mut	S177E	OPTN	Q96CV9	Optineurin	168	183	3	1	1
GABARAPL2_ATG8__P60520_2_115	LNSSGSSEDSFVEIRM	wt		OPTN	Q96CV9	Optineurin	168	183	3	1	1
GABARAPL2_ATG8__P60520_2_115	GSSEDEFVEIRMAEGE	mut	S177E	OPTN	Q96CV9	Optineurin	172	187	2	1	1
GABARAPL2_ATG8__P60520_2_115	GSSEDSFVEIRMAEGE	wt		OPTN	Q96CV9	Optineurin	172	187	4	1	1
GABARAPL2_ATG8__P60520_2_115	EKKQLKRFETEEFVLL	mut	S451E	ATG4C	Q96DT6	Cysteine protease ATG4C	443	458	2	1	1
GABARAPL2_ATG8__P60520_2_115	HSSGNGNDFEMITKEE	wt		SEC62	Q99442	Translocation protein SEC62	355	370	2	1	1
GABARAPL2_ATG8__P60520_2_115	FEMITKEELEQQEDGD	mut	T375E	SEC62	Q99442	Translocation protein SEC62	363	378	3	1	1
GABARAPL2_ATG8__P60520_2_115	FEMITKEELEQQTDGD	wt		SEC62	Q99442	Translocation protein SEC62	363	378	2	1	1
GABARAPL2_ATG8__P60520_2_115	PGSPGHAMADTYAVVQ	wt		PTPN18	Q99952	Tyrosine-protein phosphatase non-receptor type 18	343	358	2	2	0.996296
GABARAPL2_ATG8__P60520_2_115	YELVGQAWPGPLADMA	mut	S59E	LAT2	Q9GZY6	Linker for activation of T-cells family member 2	58	73	2	6	0.993142
GABARAPL2_ATG8__P60520_2_115	CNDAFVEVGMPREPSH	mut	S633E	BICC1	Q9H694	Protein bicaudal C homolog 1	621	636	4	2	0.999866
GABARAPL2_ATG8__P60520_2_115	CNDAFVEVGMPRSPSH	wt		BICC1	Q9H694	Protein bicaudal C homolog 1	621	636	4	3	0.998728
GABARAPL2_ATG8__P60520_2_115	FVEVGMPREPSHSGNA	mut	S633E	BICC1	Q9H694	Protein bicaudal C homolog 1	625	640	2	1	1
GABARAPL2_ATG8__P60520_2_115	YGRNELEDNSWVFPSP	mut	S343E	AZI2	Q9H6S1	5-azacytidine-induced protein 2	339	354	4	1	1
GABARAPL2_ATG8__P60520_2_115	YGRNSLEDNSWVFPSP	wt		AZI2	Q9H6S1	5-azacytidine-induced protein 2	339	354	4	1	1
GABARAPL2_ATG8__P60520_2_115	ELEDNSWVFPSPPKSS	mut	S343E	AZI2	Q9H6S1	5-azacytidine-induced protein 2	343	358	4	2	0.999747
GABARAPL2_ATG8__P60520_2_115	SLEDNSWVFPSPPKSS	wt		AZI2	Q9H6S1	5-azacytidine-induced protein 2	343	358	4	2	0.999772
GABARAPL2_ATG8__P60520_2_115	YGRNSLEDNSWVFPEP	mut	S353E	AZI2	Q9H6S1	5-azacytidine-induced protein 2	339	354	4	1	1
GABARAPL2_ATG8__P60520_2_115	YGRNSLEDNSWVFPSP	wt		AZI2	Q9H6S1	5-azacytidine-induced protein 2	339	354	4	1	1
GABARAPL2_ATG8__P60520_2_115	SLEDNSWVFPEPPKSS	mut	S353E	AZI2	Q9H6S1	5-azacytidine-induced protein 2	343	358	4	1	1
GABARAPL2_ATG8__P60520_2_115	SLEDNSWVFPSPPKSS	wt		AZI2	Q9H6S1	5-azacytidine-induced protein 2	343	358	4	2	0.999772
GABARAPL2_ATG8__P60520_2_115	NSWVFPEPPKSSETAF	mut	S353E	AZI2	Q9H6S1	5-azacytidine-induced protein 2	347	362	3	1	1
GABARAPL2_ATG8__P60520_2_115	DVTHDPYEFLQSPEPA	wt		BRD9	Q9H8M2	Bromodomain-containing protein 9	577	592	3	2	0.997561
GABARAPL2_ATG8__P60520_2_115	DPYEFLQSPEPAASAK	wt		BRD9	Q9H8M2	Bromodomain-containing protein 9	581	596	3	1	1
GABARAPL2_ATG8__P60520_2_115	IEPLKDGFTEVQLSSV	mut	T225E	GORASP2	Q9H8Y8	Golgi reassembly-stacking protein 2	224	239	3	3	0.970998
GABARAPL2_ATG8__P60520_2_115	ITPLKDGFTEVQLSSV	wt		GORASP2	Q9H8Y8	Golgi reassembly-stacking protein 2	224	239	2	3	0.967742
GABARAPL2_ATG8__P60520_2_115	KDRSETTSTWELLDQR	mut	S545E	CARS2	Q9HA77	Probable cysteine--tRNA ligase, mitochondrial	541	556	4	1	1
GABARAPL2_ATG8__P60520_2_115	KDRSSTTSTWELLDQR	wt		CARS2	Q9HA77	Probable cysteine--tRNA ligase, mitochondrial	541	556	4	2	0.999574
GABARAPL2_ATG8__P60520_2_115	ETTSTWELLDQRTKDQ	mut	S545E	CARS2	Q9HA77	Probable cysteine--tRNA ligase, mitochondrial	545	560	4	1	1
GABARAPL2_ATG8__P60520_2_115	STTSTWELLDQRTKDQ	wt		CARS2	Q9HA77	Probable cysteine--tRNA ligase, mitochondrial	545	560	4	1	1
GABARAPL2_ATG8__P60520_2_115	LSKRSFEADGFEMLQN	mut	S1708E	RESF1	Q9HCM1	Retroelement silencing factor 1	1702	1717	3	1	1
GABARAPL2_ATG8__P60520_2_115	SFEADGFEMLQNPVKD	mut	S1708E	RESF1	Q9HCM1	Retroelement silencing factor 1	1706	1721	4	1	1
GABARAPL2_ATG8__P60520_2_115	SFSADGFEMLQNPVKD	wt		RESF1	Q9HCM1	Retroelement silencing factor 1	1706	1721	4	2	0.999964
GABARAPL2_ATG8__P60520_2_115	EEPWIMGGEFPCQHEP	mut	S78E	RBAK	Q9NYW8	RB-associated KRAB zinc finger protein	64	79	3	1	1
GABARAPL2_ATG8__P60520_2_115	EEPWIMGGEFPCQHSP	wt		RBAK	Q9NYW8	RB-associated KRAB zinc finger protein	64	79	3	1	1
GABARAPL2_ATG8__P60520_2_115	EFPCQHEPEAWRVDDL	mut	S78E	RBAK	Q9NYW8	RB-associated KRAB zinc finger protein	72	87	2	1	1
GABARAPL2_ATG8__P60520_2_115	PFAWEPLAGEKFVEVY	mut	S72E	GTSE1	Q9NYZ3	G2 and S phase-expressed protein 1	68	83	4	1	1
GABARAPL2_ATG8__P60520_2_115	EPLAGEKFVEVYKEAH	mut	S72E	GTSE1	Q9NYZ3	G2 and S phase-expressed protein 1	72	87	2	1	1
GABARAPL2_ATG8__P60520_2_115	SPLAGEKFVEVYKEAH	wt		GTSE1	Q9NYZ3	G2 and S phase-expressed protein 1	72	87	2	1	1
GABARAPL2_ATG8__P60520_2_115	PNQASSEGQFVVLSSE	mut	S691E	APPL1	Q9UKG1	DCC-interacting protein 13-alpha	676	691	3	1	1
GABARAPL2_ATG8__P60520_2_115	PNQASSEGQFVVLSSS	wt		APPL1	Q9UKG1	DCC-interacting protein 13-alpha	676	691	3	1	1
GABARAPL2_ATG8__P60520_2_115	SSEGQFVVLSSEQSEE	mut	S691E	APPL1	Q9UKG1	DCC-interacting protein 13-alpha	680	695	3	1	1
GABARAPL2_ATG8__P60520_2_115	SSEGQFVVLSSSQSEE	wt		APPL1	Q9UKG1	DCC-interacting protein 13-alpha	680	695	4	1	1
GABARAPL2_ATG8__P60520_2_115	QFVVLSSEQSEESDLG	mut	S691E	APPL1	Q9UKG1	DCC-interacting protein 13-alpha	684	699	2	1	1
GABARAPL2_ATG8__P60520_2_115	ANSWQLVEEPEKRKEE	mut	T915E	DLGAP4	Q9Y2H0	Disks large-associated protein 4	907	922	3	1	1
GABARAPL2_ATG8__P60520_2_115	ANSWQLVETPEKRKEE	wt		DLGAP4	Q9Y2H0	Disks large-associated protein 4	907	922	3	1	1
GEF_Sec7__Q9Y6D5_639_829	GSGGQLQDLDCSSSDD	wt		SRPRA	P08240	Signal recognition particle receptor subunit alpha	285	300	2	2	0.428571
GEF_Sec7__Q9Y6D5_639_829	GSGGQLQDLDCSSSDD	wt		SRPRA	P08240	Signal recognition particle receptor subunit alpha	285	300	2	2	0.428571
GEF_Sec7__Q9Y6D5_639_829	QLQDLDCSSEDDEGAA	mut	S298E	SRPRA	P08240	Signal recognition particle receptor subunit alpha	289	304	2	1	1
GEF_Sec7__Q9Y6D5_639_829	PEVKPLKSLLGDSAPE	mut	T170E	AGFG1	P52594	Arf-GAP domain and FG repeat-containing protein 1	155	170	2	1	1
GEF_Sec7__Q9Y6D5_639_829	SLPSWALSDTDSRVEP	mut	S240E	ENTR1	Q96C92	Endosome-associated-trafficking regulator 1	226	241	2	3	0.905991
GEF_Sec7__Q9Y6D5_639_829	SLPSWALSDTDSRVSP	wt		ENTR1	Q96C92	Endosome-associated-trafficking regulator 1	226	241	2	3	0.97278
GEF_Sec7__Q9Y6D5_639_829	TVMLFPFRNLGEPTQV	mut	S295E	TINF2	Q9BSI4	TERF1-interacting nuclear factor 2	284	299	2	4	0.2
GEF_Sec7__Q9Y6D5_639_829	LTASWPDWALPRLESA	mut	S57E	HSPB8	Q9UJY1	Heat shock protein beta-8	44	59	2	2	0.664168
GEF_Sec7__Q9Y6D5_639_829	WPDWALPRLESAWPGT	mut	S57E	HSPB8	Q9UJY1	Heat shock protein beta-8	48	63	3	4	0.86439
GEF_Sec7__Q9Y6D5_639_829	WPDWALPRLSSAWPGT	wt		HSPB8	Q9UJY1	Heat shock protein beta-8	48	63	3	1	1
GGA-B_Alpha-adaptinC2__Q9NZ52_579_723	MSQTLPWDLWTESTDL	mut	T387E	AMPH	P49418	Amphiphysin	376	391	3	7	0.979353
GGA-B_Alpha-adaptinC2__Q9NZ52_579_723	LPWDLWTESTDLVQPA	mut	T387E	AMPH	P49418	Amphiphysin	380	395	3	21	0.550527
GGA-B_Alpha-adaptinC2__Q9NZ52_579_723	LPWDLWTTSTDLVQPA	wt		AMPH	P49418	Amphiphysin	380	395	3	30	0.544078
GGA-B_Alpha-adaptinC2__Q9NZ52_579_723	GEYGGWYKACKVDEPT	mut	S460E	KLC1	Q07866	Kinesin light chain 1	447	462	2	3	0.999653
GGA-B_Alpha-adaptinC2__Q9NZ52_579_723	GEYGGWYKACKVDSPT	wt		KLC1	Q07866	Kinesin light chain 1	447	462	2	1	1
GGA-B_Alpha-adaptinC2__Q9NZ52_579_723	QQEPQEPKSLNWSSFV	mut	S698E	LIMA1	Q9UHB6	LIM domain and actin-binding protein 1	696	711	2	3	0.989328
GGA1_VHS__Q9UJY5_1_157	DGKAHSEEDVPILIPE	wt		ZNF536	O15090	Zinc finger protein 536	1136	1151	2	1	1
GGA1_VHS__Q9UJY5_1_157	LEPLPSQAMDDLMLSP	mut	S33E	TP53	P04637	Cellular tumor antigen p53	32	47	4	1	1
GGA1_VHS__Q9UJY5_1_157	LSPLPSQAMDDLMLSP	wt		TP53	P04637	Cellular tumor antigen p53	32	47	4	1	1
GGA1_VHS__Q9UJY5_1_157	LSPLPEQAMDDLMLSP	mut	S37E	TP53	P04637	Cellular tumor antigen p53	32	47	4	3	0.99527
GGA1_VHS__Q9UJY5_1_157	LSPLPSQAMDDLMLSP	wt		TP53	P04637	Cellular tumor antigen p53	32	47	4	1	1
GGA1_VHS__Q9UJY5_1_157	PEQAMDDLMLSPDDIE	mut	S37E	TP53	P04637	Cellular tumor antigen p53	36	51	2	1	1
GGA1_VHS__Q9UJY5_1_157	PSQAMDDLMLSPDDIE	wt		TP53	P04637	Cellular tumor antigen p53	36	51	3	1	1
GGA1_VHS__Q9UJY5_1_157	LSPLPSQAMDDLMLEP	mut	S46E	TP53	P04637	Cellular tumor antigen p53	32	47	4	1	1
GGA1_VHS__Q9UJY5_1_157	LSPLPSQAMDDLMLSP	wt		TP53	P04637	Cellular tumor antigen p53	32	47	4	1	1
GGA1_VHS__Q9UJY5_1_157	PSQAMDDLMLSPDDIE	wt		TP53	P04637	Cellular tumor antigen p53	36	51	3	1	1
GGA1_VHS__Q9UJY5_1_157	MDDLMLEPDDIEQWFT	mut	S46E	TP53	P04637	Cellular tumor antigen p53	40	55	2	1	1
GGA1_VHS__Q9UJY5_1_157	MDDLMLSPDDIEQWFT	wt		TP53	P04637	Cellular tumor antigen p53	40	55	3	1	1
GGA1_VHS__Q9UJY5_1_157	MDDLMLSPDDIEQWFE	mut	T55E	TP53	P04637	Cellular tumor antigen p53	40	55	4	1	1
GGA1_VHS__Q9UJY5_1_157	MDDLMLSPDDIEQWFT	wt		TP53	P04637	Cellular tumor antigen p53	40	55	3	1	1
GGA1_VHS__Q9UJY5_1_157	KNSDLLTEPDVGLLKL	mut	S63E	JUN	P05412	Transcription factor AP-1	56	71	4	1	1
GGA1_VHS__Q9UJY5_1_157	KNSDLLTSPDVGLLKL	wt		JUN	P05412	Transcription factor AP-1	56	71	4	1	1
GGA1_VHS__Q9UJY5_1_157	LLTEPDVGLLKLASPE	mut	S63E	JUN	P05412	Transcription factor AP-1	60	75	3	1	1
GGA1_VHS__Q9UJY5_1_157	LLTSPDVGLLKLASPE	wt		JUN	P05412	Transcription factor AP-1	60	75	3	1	1
GGA1_VHS__Q9UJY5_1_157	LLTSPDVGLLKLASPE	wt		JUN	P05412	Transcription factor AP-1	60	75	3	1	1
GGA1_VHS__Q9UJY5_1_157	PDVGLLKLAEPELERL	mut	S73E	JUN	P05412	Transcription factor AP-1	64	79	3	1	1
GGA1_VHS__Q9UJY5_1_157	PDVGLLKLASPELERL	wt		JUN	P05412	Transcription factor AP-1	64	79	3	1	1
GGA1_VHS__Q9UJY5_1_157	KNSDLLESPDVGLLKL	mut	T62E	JUN	P05412	Transcription factor AP-1	56	71	4	1	1
GGA1_VHS__Q9UJY5_1_157	KNSDLLTSPDVGLLKL	wt		JUN	P05412	Transcription factor AP-1	56	71	4	1	1
GGA1_VHS__Q9UJY5_1_157	LLESPDVGLLKLASPE	mut	T62E	JUN	P05412	Transcription factor AP-1	60	75	4	1	1
GGA1_VHS__Q9UJY5_1_157	LLTSPDVGLLKLASPE	wt		JUN	P05412	Transcription factor AP-1	60	75	3	1	1
GGA1_VHS__Q9UJY5_1_157	EDEEEEDVKLLSISGK	wt		NPM1	P06748	Nucleophosmin	126	141	3	1	1
GGA1_VHS__Q9UJY5_1_157	EEDVKLLSIEGKRSAP	mut	S139E	NPM1	P06748	Nucleophosmin	130	145	4	1	1
GGA1_VHS__Q9UJY5_1_157	EEDVKLLSISGKRSAP	wt		NPM1	P06748	Nucleophosmin	130	145	4	2	0.999872
GGA1_VHS__Q9UJY5_1_157	KLVSFHDDEDEDLLHI	mut	S2484E	IGF2R	P11717	Cation-independent mannose-6-phosphate receptor	2476	2491	2	1	1
GGA1_VHS__Q9UJY5_1_157	KLVSFHDDSDEDLLHI	wt		IGF2R	P11717	Cation-independent mannose-6-phosphate receptor	2476	2491	3	1	1
GGA1_VHS__Q9UJY5_1_157	PDMECADVPLLEPSSK	mut	T38E	ETS1	P14921	Protein C-ets-1	27	42	2	1	1
GGA1_VHS__Q9UJY5_1_157	PDMECADVPLLTPSSK	wt		ETS1	P14921	Protein C-ets-1	27	42	3	1	1
GGA1_VHS__Q9UJY5_1_157	CADVPLLEPSSKEMMS	mut	T38E	ETS1	P14921	Protein C-ets-1	31	46	4	1	1
GGA1_VHS__Q9UJY5_1_157	CADVPLLTPSSKEMMS	wt		ETS1	P14921	Protein C-ets-1	31	46	3	1	1
GGA1_VHS__Q9UJY5_1_157	GSKEPKILTDEMLLQA	mut	S139E	GPATCH4	Q5T3I0	G patch domain-containing protein 4	136	151	2	2	0.940299
GGA1_VHS__Q9UJY5_1_157	SEPDDELLFDFLNSSQ	wt		GOLGA5	Q8TBA6	Golgin subfamily A member 5	116	131	2	2	0.99835
GGA1_VHS__Q9UJY5_1_157	EVSESEDEEMLEIRQL	mut	S468E	GTPBP4	Q9BZE4	Nucleolar GTP-binding protein 1	468	483	3	2	0.976744
GGA1_VHS__Q9UJY5_1_157	SVSESEDEEMLEIRQL	wt		GTPBP4	Q9BZE4	Nucleolar GTP-binding protein 1	468	483	4	2	0.999967
GGA1_VHS__Q9UJY5_1_157	SVEESEDEEMLEIRQL	mut	S470E	GTPBP4	Q9BZE4	Nucleolar GTP-binding protein 1	468	483	4	1	1
GGA1_VHS__Q9UJY5_1_157	SVSESEDEEMLEIRQL	wt		GTPBP4	Q9BZE4	Nucleolar GTP-binding protein 1	468	483	4	2	0.999967
GGA1_VHS__Q9UJY5_1_157	SVSEEEDEEMLEIRQL	mut	S472E	GTPBP4	Q9BZE4	Nucleolar GTP-binding protein 1	468	483	4	2	0.991931
GGA1_VHS__Q9UJY5_1_157	SVSESEDEEMLEIRQL	wt		GTPBP4	Q9BZE4	Nucleolar GTP-binding protein 1	468	483	4	2	0.999967
GGA1_VHS__Q9UJY5_1_157	EEDEEMLEIRQLAKQI	mut	S472E	GTPBP4	Q9BZE4	Nucleolar GTP-binding protein 1	472	487	3	1	1
GGA1_VHS__Q9UJY5_1_157	SEDEEMLEIRQLAKQI	wt		GTPBP4	Q9BZE4	Nucleolar GTP-binding protein 1	472	487	3	1	1
GGA1_VHS__Q9UJY5_1_157	LGAFGRSSEENDVELL	mut	S500E	FHDC1	Q9C0D6	FH2 domain-containing protein 1	492	507	3	1	1
GGA1_VHS__Q9UJY5_1_157	LGAFGRSSSENDVELL	wt		FHDC1	Q9C0D6	FH2 domain-containing protein 1	492	507	3	1	1
GGA1_VHS__Q9UJY5_1_157	TSLKRETYYLSDEPLL	mut	S152E	GTSE1	Q9NYZ3	G2 and S phase-expressed protein 1	140	155	4	4	0.999903
GGA1_VHS__Q9UJY5_1_157	TSLKRETYYLSDSPLL	wt		GTSE1	Q9NYZ3	G2 and S phase-expressed protein 1	140	155	4	1	1
GGA1_VHS__Q9UJY5_1_157	RETYYLSDEPLLGPPV	mut	S152E	GTSE1	Q9NYZ3	G2 and S phase-expressed protein 1	144	159	3	1	1
GGA1_VHS__Q9UJY5_1_157	YLSDEPLLGPPVGEPR	mut	S152E	GTSE1	Q9NYZ3	G2 and S phase-expressed protein 1	148	163	4	1	1
GGA1_VHS__Q9UJY5_1_157	TSLKREEYYLSDSPLL	mut	T146E	GTSE1	Q9NYZ3	G2 and S phase-expressed protein 1	140	155	3	1	1
GGA1_VHS__Q9UJY5_1_157	TSLKRETYYLSDSPLL	wt		GTSE1	Q9NYZ3	G2 and S phase-expressed protein 1	140	155	4	1	1
GGA1_VHS__Q9UJY5_1_157	TSNALEWLDEELLCLG	mut	S388E	GGA3	Q9NZ52	ADP-ribosylation factor-binding protein GGA3	383	398	3	5	0.993743
GGA1_VHS__Q9UJY5_1_157	TSNALSWLDEELLCLG	wt		GGA3	Q9NZ52	ADP-ribosylation factor-binding protein GGA3	383	398	2	3	0.789216
GGA1_VHS__Q9UJY5_1_157	WKPTHEDSKILLVDEP	mut	S611E	GTF3C4	Q9UKN8	General transcription factor 3C polypeptide 4	597	612	3	2	0.768
GGA1_VHS__Q9UJY5_1_157	HEDSKILLVDEPGMGN	mut	S611E	GTF3C4	Q9UKN8	General transcription factor 3C polypeptide 4	601	616	2	1	1
GGA1_VHS__Q9UJY5_1_157	SSQEPEAPPPRDVALL	wt		MAGED2	Q9UNF1	Melanoma-associated antigen D2	264	279	2	1	1
GGA1_VHS__Q9UJY5_1_157	MGNCLKSPTSDDIELL	mut	S14E	RNF11	Q9Y3C5	RING finger protein 11	1	16	4	1	1
GGA1_VHS__Q9UJY5_1_157	MGNCLKSPTSDDISLL	wt		RNF11	Q9Y3C5	RING finger protein 11	1	16	4	1	1
GGA1_VHS__Q9UJY5_1_157	CLKSPTSDDIELLHES	mut	S14E	RNF11	Q9Y3C5	RING finger protein 11	4	19	3	1	1
GGA1_VHS__Q9UJY5_1_157	PTSDDIELLHESQSDR	mut	S14E	RNF11	Q9Y3C5	RING finger protein 11	8	23	4	1	1
GGA1_VHS__Q9UJY5_1_157	DIELLHESQSDRASFG	mut	S14E	RNF11	Q9Y3C5	RING finger protein 11	12	27	2	1	1
GGA2_VHS__Q9UJY4_24_172	NKEPDGKAHSEEDVPI	wt		ZNF536	O15090	Zinc finger protein 536	1132	1147	2	1	1
GGA2_VHS__Q9UJY4_24_172	DGKAHEEEDVPILIPE	mut	S1141E	ZNF536	O15090	Zinc finger protein 536	1136	1151	4	1	1
GGA2_VHS__Q9UJY4_24_172	DGKAHSEEDVPILIPE	wt		ZNF536	O15090	Zinc finger protein 536	1136	1151	3	1	1
GGA2_VHS__Q9UJY4_24_172	HEEEDVPILIPETTSK	mut	S1141E	ZNF536	O15090	Zinc finger protein 536	1140	1155	3	1	1
GGA2_VHS__Q9UJY4_24_172	LEPLPSQAMDDLMLSP	mut	S33E	TP53	P04637	Cellular tumor antigen p53	32	47	2	1	1
GGA2_VHS__Q9UJY4_24_172	LSPLPSQAMDDLMLSP	wt		TP53	P04637	Cellular tumor antigen p53	32	47	3	1	1
GGA2_VHS__Q9UJY4_24_172	LSPLPEQAMDDLMLSP	mut	S37E	TP53	P04637	Cellular tumor antigen p53	32	47	3	3	0.99527
GGA2_VHS__Q9UJY4_24_172	LSPLPSQAMDDLMLSP	wt		TP53	P04637	Cellular tumor antigen p53	32	47	3	1	1
GGA2_VHS__Q9UJY4_24_172	LSPLPSQAMDDLMLEP	mut	S46E	TP53	P04637	Cellular tumor antigen p53	32	47	3	1	1
GGA2_VHS__Q9UJY4_24_172	LSPLPSQAMDDLMLSP	wt		TP53	P04637	Cellular tumor antigen p53	32	47	3	1	1
GGA2_VHS__Q9UJY4_24_172	MDDLMLSPDDIEQWFE	mut	T55E	TP53	P04637	Cellular tumor antigen p53	40	55	2	1	1
GGA2_VHS__Q9UJY4_24_172	KNSDLLTEPDVGLLKL	mut	S63E	JUN	P05412	Transcription factor AP-1	56	71	4	1	1
GGA2_VHS__Q9UJY4_24_172	KNSDLLTSPDVGLLKL	wt		JUN	P05412	Transcription factor AP-1	56	71	4	1	1
GGA2_VHS__Q9UJY4_24_172	LLTEPDVGLLKLASPE	mut	S63E	JUN	P05412	Transcription factor AP-1	60	75	4	1	1
GGA2_VHS__Q9UJY4_24_172	LLTSPDVGLLKLASPE	wt		JUN	P05412	Transcription factor AP-1	60	75	3	1	1
GGA2_VHS__Q9UJY4_24_172	LLTSPDVGLLKLAEPE	mut	S73E	JUN	P05412	Transcription factor AP-1	60	75	3	1	1
GGA2_VHS__Q9UJY4_24_172	LLTSPDVGLLKLASPE	wt		JUN	P05412	Transcription factor AP-1	60	75	3	1	1
GGA2_VHS__Q9UJY4_24_172	PDVGLLKLAEPELERL	mut	S73E	JUN	P05412	Transcription factor AP-1	64	79	3	1	1
GGA2_VHS__Q9UJY4_24_172	PDVGLLKLASPELERL	wt		JUN	P05412	Transcription factor AP-1	64	79	2	1	1
GGA2_VHS__Q9UJY4_24_172	KNSDLLESPDVGLLKL	mut	T62E	JUN	P05412	Transcription factor AP-1	56	71	4	1	1
GGA2_VHS__Q9UJY4_24_172	KNSDLLTSPDVGLLKL	wt		JUN	P05412	Transcription factor AP-1	56	71	4	1	1
GGA2_VHS__Q9UJY4_24_172	LLESPDVGLLKLASPE	mut	T62E	JUN	P05412	Transcription factor AP-1	60	75	4	1	1
GGA2_VHS__Q9UJY4_24_172	LLTSPDVGLLKLASPE	wt		JUN	P05412	Transcription factor AP-1	60	75	3	1	1
GGA2_VHS__Q9UJY4_24_172	EDEEEEDVKLLSIEGK	mut	S139E	NPM1	P06748	Nucleophosmin	126	141	4	1	1
GGA2_VHS__Q9UJY4_24_172	EDEEEEDVKLLSISGK	wt		NPM1	P06748	Nucleophosmin	126	141	4	1	1
GGA2_VHS__Q9UJY4_24_172	EEDVKLLSIEGKRSAP	mut	S139E	NPM1	P06748	Nucleophosmin	130	145	4	1	1
GGA2_VHS__Q9UJY4_24_172	EEDVKLLSISGKRSAP	wt		NPM1	P06748	Nucleophosmin	130	145	3	2	0.999872
GGA2_VHS__Q9UJY4_24_172	KLVSFHDDEDEDLLHI	mut	S2484E	IGF2R	P11717	Cation-independent mannose-6-phosphate receptor	2476	2491	3	1	1
GGA2_VHS__Q9UJY4_24_172	KLVSFHDDSDEDLLHI	wt		IGF2R	P11717	Cation-independent mannose-6-phosphate receptor	2476	2491	3	1	1
GGA2_VHS__Q9UJY4_24_172	PDMECADVPLLEPSSK	mut	T38E	ETS1	P14921	Protein C-ets-1	27	42	3	1	1
GGA2_VHS__Q9UJY4_24_172	PDMECADVPLLTPSSK	wt		ETS1	P14921	Protein C-ets-1	27	42	4	1	1
GGA2_VHS__Q9UJY4_24_172	CADVPLLEPSSKEMMS	mut	T38E	ETS1	P14921	Protein C-ets-1	31	46	3	1	1
GGA2_VHS__Q9UJY4_24_172	CADVPLLTPSSKEMMS	wt		ETS1	P14921	Protein C-ets-1	31	46	3	1	1
GGA2_VHS__Q9UJY4_24_172	EEPDDELLFDFLNSSQ	mut	S116E	GOLGA5	Q8TBA6	Golgin subfamily A member 5	116	131	2	1	1
GGA2_VHS__Q9UJY4_24_172	SEPDDELLFDFLNSSQ	wt		GOLGA5	Q8TBA6	Golgin subfamily A member 5	116	131	3	2	0.99835
GGA2_VHS__Q9UJY4_24_172	EVSESEDEEMLEIRQL	mut	S468E	GTPBP4	Q9BZE4	Nucleolar GTP-binding protein 1	468	483	3	2	0.976744
GGA2_VHS__Q9UJY4_24_172	SVSESEDEEMLEIRQL	wt		GTPBP4	Q9BZE4	Nucleolar GTP-binding protein 1	468	483	4	2	0.999967
GGA2_VHS__Q9UJY4_24_172	SVEESEDEEMLEIRQL	mut	S470E	GTPBP4	Q9BZE4	Nucleolar GTP-binding protein 1	468	483	4	1	1
GGA2_VHS__Q9UJY4_24_172	SVSESEDEEMLEIRQL	wt		GTPBP4	Q9BZE4	Nucleolar GTP-binding protein 1	468	483	4	2	0.999967
GGA2_VHS__Q9UJY4_24_172	SVSEEEDEEMLEIRQL	mut	S472E	GTPBP4	Q9BZE4	Nucleolar GTP-binding protein 1	468	483	4	2	0.991931
GGA2_VHS__Q9UJY4_24_172	SVSESEDEEMLEIRQL	wt		GTPBP4	Q9BZE4	Nucleolar GTP-binding protein 1	468	483	4	2	0.999967
GGA2_VHS__Q9UJY4_24_172	EEDEEMLEIRQLAKQI	mut	S472E	GTPBP4	Q9BZE4	Nucleolar GTP-binding protein 1	472	487	2	1	1
GGA2_VHS__Q9UJY4_24_172	SEDEEMLEIRQLAKQI	wt		GTPBP4	Q9BZE4	Nucleolar GTP-binding protein 1	472	487	2	1	1
GGA2_VHS__Q9UJY4_24_172	LGAFGRSSEENDVELL	mut	S500E	FHDC1	Q9C0D6	FH2 domain-containing protein 1	492	507	2	1	1
GGA2_VHS__Q9UJY4_24_172	LGAFGRSSSENDVELL	wt		FHDC1	Q9C0D6	FH2 domain-containing protein 1	492	507	2	1	1
GGA2_VHS__Q9UJY4_24_172	TSNALEWLDEELLCLG	mut	S388E	GGA3	Q9NZ52	ADP-ribosylation factor-binding protein GGA3	383	398	3	5	0.993743
GGA2_VHS__Q9UJY4_24_172	TSNALSWLDEELLCLG	wt		GGA3	Q9NZ52	ADP-ribosylation factor-binding protein GGA3	383	398	3	3	0.789216
GGA2_VHS__Q9UJY4_24_172	SPEQGDEDSALILTQD	mut	S595E	MTMR7	Q9Y216	Myotubularin-related protein 7	593	608	2	1	1
GGA2_VHS__Q9UJY4_24_172	SPSQGDEDSALILTQD	wt		MTMR7	Q9Y216	Myotubularin-related protein 7	593	608	2	2	0.997746
GGA3_VHS__Q9NZ52_1_166	DGKAHEEEDVPILIPE	mut	S1141E	ZNF536	O15090	Zinc finger protein 536	1136	1151	2	1	1
GGA3_VHS__Q9NZ52_1_166	DGKAHSEEDVPILIPE	wt		ZNF536	O15090	Zinc finger protein 536	1136	1151	2	1	1
GGA3_VHS__Q9NZ52_1_166	LSPLPEQAMDDLMLSP	mut	S37E	TP53	P04637	Cellular tumor antigen p53	32	47	2	3	0.99527
GGA3_VHS__Q9NZ52_1_166	LSPLPSQAMDDLMLEP	mut	S46E	TP53	P04637	Cellular tumor antigen p53	32	47	3	1	1
GGA3_VHS__Q9NZ52_1_166	MDDLMLSPDDIEQWFT	wt		TP53	P04637	Cellular tumor antigen p53	40	55	4	1	1
GGA3_VHS__Q9NZ52_1_166	MDDLMLSPDDIEQWFT	wt		TP53	P04637	Cellular tumor antigen p53	40	55	4	1	1
GGA3_VHS__Q9NZ52_1_166	KNSDLLTEPDVGLLKL	mut	S63E	JUN	P05412	Transcription factor AP-1	56	71	3	1	1
GGA3_VHS__Q9NZ52_1_166	KNSDLLTSPDVGLLKL	wt		JUN	P05412	Transcription factor AP-1	56	71	2	1	1
GGA3_VHS__Q9NZ52_1_166	LLTEPDVGLLKLASPE	mut	S63E	JUN	P05412	Transcription factor AP-1	60	75	3	1	1
GGA3_VHS__Q9NZ52_1_166	KNSDLLESPDVGLLKL	mut	T62E	JUN	P05412	Transcription factor AP-1	56	71	2	1	1
GGA3_VHS__Q9NZ52_1_166	KNSDLLTSPDVGLLKL	wt		JUN	P05412	Transcription factor AP-1	56	71	2	1	1
GGA3_VHS__Q9NZ52_1_166	LLESPDVGLLKLASPE	mut	T62E	JUN	P05412	Transcription factor AP-1	60	75	2	1	1
GGA3_VHS__Q9NZ52_1_166	EEDVKLLSIEGKRSAP	mut	S139E	NPM1	P06748	Nucleophosmin	130	145	3	1	1
GGA3_VHS__Q9NZ52_1_166	EEDVKLLSISGKRSAP	wt		NPM1	P06748	Nucleophosmin	130	145	3	2	0.999872
GGA3_VHS__Q9NZ52_1_166	PDMECADVPLLTPSSK	wt		ETS1	P14921	Protein C-ets-1	27	42	4	1	1
GGA3_VHS__Q9NZ52_1_166	CADVPLLTPSSKEMMS	wt		ETS1	P14921	Protein C-ets-1	31	46	4	1	1
GGA3_VHS__Q9NZ52_1_166	SEPDDELLFDFLNSSQ	wt		GOLGA5	Q8TBA6	Golgin subfamily A member 5	116	131	2	2	0.99835
GGA3_VHS__Q9NZ52_1_166	YPVEPRPFSSPSMSPS	mut	S477E	RANBP9	Q96S59	Ran-binding protein 9	474	489	2	2	0.967949
GGA3_VHS__Q9NZ52_1_166	SVSESEDEEMLEIRQL	wt		GTPBP4	Q9BZE4	Nucleolar GTP-binding protein 1	468	483	3	2	0.999967
GGA3_VHS__Q9NZ52_1_166	SVSESEDEEMLEIRQL	wt		GTPBP4	Q9BZE4	Nucleolar GTP-binding protein 1	468	483	3	2	0.999967
GGA3_VHS__Q9NZ52_1_166	SVSEEEDEEMLEIRQL	mut	S472E	GTPBP4	Q9BZE4	Nucleolar GTP-binding protein 1	468	483	2	2	0.991931
GGA3_VHS__Q9NZ52_1_166	SVSESEDEEMLEIRQL	wt		GTPBP4	Q9BZE4	Nucleolar GTP-binding protein 1	468	483	3	2	0.999967
GGA3_VHS__Q9NZ52_1_166	LGAFGRSSEENDVELL	mut	S500E	FHDC1	Q9C0D6	FH2 domain-containing protein 1	492	507	3	1	1
GGA3_VHS__Q9NZ52_1_166	LGAFGRSSSENDVELL	wt		FHDC1	Q9C0D6	FH2 domain-containing protein 1	492	507	3	1	1
GGA3_VHS__Q9NZ52_1_166	TSLKRETYYLSDEPLL	mut	S152E	GTSE1	Q9NYZ3	G2 and S phase-expressed protein 1	140	155	3	4	0.999903
GST___P08515_1_218	YFHLFPPPPEPCTDSS	mut	S1609E	LRP5	O75197	Low-density lipoprotein receptor-related protein 5	1600	1615	2	34	0.352043
GST___P08515_1_218	MLSQLQERRDSSTSTV	wt		GLI2	P10070	Zinc finger protein GLI2	798	813	2	42	0.56559
Intersectin-1_SH3_1_Q15811_740_806	EEKPSLPPRKESIIKS	wt		SH3PXD2B	A1X283	SH3 and PX domain-containing protein 2B	517	532	2	1	1
Intersectin-1_SH3_1_Q15811_740_806	NDETPRLPQRNLELSS	mut	S340E	WIPF1	O43516	WAS/WASL-interacting protein family member 1	328	343	3	1	1
Intersectin-1_SH3_1_Q15811_740_806	NDETPRLPQRNLSLSS	wt		WIPF1	O43516	WAS/WASL-interacting protein family member 1	328	343	3	4	0.991483
Intersectin-1_SH3_1_Q15811_740_806	PRLPQRNLELSSSTPP	mut	S340E	WIPF1	O43516	WAS/WASL-interacting protein family member 1	332	347	2	1	1
Intersectin-1_SH3_1_Q15811_740_806	PATPQLPSRSGVDSPR	wt		WIPF1	O43516	WAS/WASL-interacting protein family member 1	396	411	2	1	1
Intersectin-1_SH3_1_Q15811_740_806	PTWQPNIPVRSNEFNN	mut	S464E	LATS1	O95835	Serine/threonine-protein kinase LATS1	452	467	2	1	1
Intersectin-1_SH3_1_Q15811_740_806	PTWQPNIPVRSNSFNN	wt		LATS1	O95835	Serine/threonine-protein kinase LATS1	452	467	2	1	1
Intersectin-1_SH3_1_Q15811_740_806	PNIPVRSNEFNNPLGN	mut	S464E	LATS1	O95835	Serine/threonine-protein kinase LATS1	456	471	3	1	1
Intersectin-1_SH3_1_Q15811_740_806	PIPVEPPILAPRLSSG	mut	S347E	RFX5	P48382	DNA-binding protein RFX5	343	358	4	1	1
Intersectin-1_SH3_1_Q15811_740_806	EPPILAPRLSSGALKV	mut	S347E	RFX5	P48382	DNA-binding protein RFX5	347	362	3	1	1
Intersectin-1_SH3_1_Q15811_740_806	SPPPLLLPRSHEDPGI	mut	S493E	FAM189B	P81408	Protein FAM189B	482	497	2	1	1
Intersectin-1_SH3_1_Q15811_740_806	DEPPPLPERTPESFVL	mut	S673E	PTPN12	Q05209	Tyrosine-protein phosphatase non-receptor type 12	672	687	3	3	0.999212
Intersectin-1_SH3_1_Q15811_740_806	DSPPPLPERTPESFVL	wt		PTPN12	Q05209	Tyrosine-protein phosphatase non-receptor type 12	672	687	3	6	0.998648
Intersectin-1_SH3_1_Q15811_740_806	KIMSKHLDEPPAIPPR	mut	S1178E	SOS1	Q07889	Son of sevenless homolog 1	1170	1185	2	1	1
Intersectin-1_SH3_1_Q15811_740_806	KIMSKHLDSPPAIPPR	wt		SOS1	Q07889	Son of sevenless homolog 1	1170	1185	3	1	1
Intersectin-1_SH3_1_Q15811_740_806	EPPAIPPRQPTSKAYS	mut	S1178E	SOS1	Q07889	Son of sevenless homolog 1	1178	1193	4	1	1
Intersectin-1_SH3_1_Q15811_740_806	SPPAIPPRQPTSKAYE	mut	S1193E	SOS1	Q07889	Son of sevenless homolog 1	1178	1193	2	1	1
Intersectin-1_SH3_1_Q15811_740_806	LEPPAVPPPPVPVLPG	mut	S258E	RIN1	Q13671	Ras and Rab interactor 1	257	272	3	8	0.999686
Intersectin-1_SH3_1_Q15811_740_806	LSPPAVPPPPVPVLPG	wt		RIN1	Q13671	Ras and Rab interactor 1	257	272	3	7	0.999331
Intersectin-1_SH3_1_Q15811_740_806	REREPAPPPPAVFPAA	mut	S450E	MEF2D	Q14814	Myocyte-specific enhancer factor 2D	447	462	3	2	0.998871
Intersectin-1_SH3_1_Q15811_740_806	EPPPPPPLPLARDPGS	wt		NFATC4	Q14934	Nuclear factor of activated T-cells, cytoplasmic 4	296	311	2	1	1
Intersectin-1_SH3_1_Q15811_740_806	ELPSSPELPRRMETAL	mut	S437E	TESK1	Q15569	Dual specificity testis-specific protein kinase 1	437	452	3	1	1
Intersectin-1_SH3_1_Q15811_740_806	SLPSSPELPRRMETAL	wt		TESK1	Q15569	Dual specificity testis-specific protein kinase 1	437	452	3	3	0.821429
Intersectin-1_SH3_1_Q15811_740_806	SLPSSPELPRRMETAL	wt		TESK1	Q15569	Dual specificity testis-specific protein kinase 1	437	452	3	3	0.821429
Intersectin-1_SH3_1_Q15811_740_806	SPELPRRMETALPGPG	wt		TESK1	Q15569	Dual specificity testis-specific protein kinase 1	441	456	3	2	0.96
Intersectin-1_SH3_1_Q15811_740_806	RGEPVPPVPERRSSPV	mut	S914E	FAM83H	Q6ZRV2	Protein FAM83H	912	927	3	4	0.997097
Intersectin-1_SH3_1_Q15811_740_806	RGSPVPPVPERRSSPV	wt		FAM83H	Q6ZRV2	Protein FAM83H	912	927	2	2	0.625
Intersectin-1_SH3_1_Q15811_740_806	RSPPPEPPTHRAHHVY	mut	S188E	POM121	Q96HA1	Nuclear envelope pore membrane protein POM 121	183	198	3	2	0.996454
Intersectin-1_SH3_1_Q15811_740_806	RSPPPSPPTHRAHHVY	wt		POM121	Q96HA1	Nuclear envelope pore membrane protein POM 121	183	198	2	1	1
Intersectin-1_SH3_1_Q15811_740_806	EPTAPALSPRSSFASS	wt		AJUBA	Q96IF1	LIM domain-containing protein ajuba	112	127	3	1	1
Intersectin-1_SH3_1_Q15811_740_806	EEAPDIPLRRVHETSS	mut	S1955E	SPG11	Q96JI7	Spatacsin	1943	1958	3	1	1
Intersectin-1_SH3_1_Q15811_740_806	EEAPDIPLRRVHSTSS	wt		SPG11	Q96JI7	Spatacsin	1943	1958	2	1	1
Intersectin-1_SH3_1_Q15811_740_806	PFPPPRSTESPYHAGN	mut	S877E	PEAK1	Q9H792	Inactive tyrosine-protein kinase PEAK1	869	884	2	1	1
Intersectin-1_SH3_1_Q15811_740_806	PYPLAPPEPPPRIDAL	mut	T151E	CUEDC1	Q9NWM3	CUE domain-containing protein 1	144	159	3	3	0.956897
Intersectin-1_SH3_1_Q15811_740_806	IPPKVPQRTTEISPAL	mut	S678E	TNIK	Q9UKE5	TRAF2 and NCK-interacting protein kinase	668	683	3	3	0.99933
Intersectin-1_SH3_1_Q15811_740_806	IPPKVPQRTTSISPAL	wt		TNIK	Q9UKE5	TRAF2 and NCK-interacting protein kinase	668	683	3	8	0.999546
Intersectin-1_SH3_1_Q15811_740_806	IPPKVPQRTTSIEPAL	mut	S680E	TNIK	Q9UKE5	TRAF2 and NCK-interacting protein kinase	668	683	3	1	1
Intersectin-1_SH3_1_Q15811_740_806	IPPKVPQRTTSISPAL	wt		TNIK	Q9UKE5	TRAF2 and NCK-interacting protein kinase	668	683	3	8	0.999546
Intersectin-1_SH3_1_Q15811_740_806	QNVVLMPVSEPKPPKR	mut	T373E	GMEB1	Q9Y692	Glucocorticoid modulatory element-binding protein 1	364	379	2	2	0.999895
Intersectin-1_SH3_2_Q15811_913_971	TRAFLEPPTLLEGPLR	mut	S1144E	MIA2	Q96PC5	Melanoma inhibitory activity protein 2	1139	1154	2	1	1
Intersectin-1_SH3_2_Q15811_913_971	LEPPAVPPPPVPVLPG	mut	S258E	RIN1	Q13671	Ras and Rab interactor 1	257	272	2	8	0.999686
Intersectin-1_SH3_2_Q15811_913_971	SEPERGRLEPSPDIIV	mut	T120E	GATAD2B	Q8WXI9	Transcriptional repressor p66-beta	112	127	2	1	1
Intersectin-1_SH3_2_Q15811_913_971	PYPLAPPEPPPRIDAL	mut	T151E	CUEDC1	Q9NWM3	CUE domain-containing protein 1	144	159	2	3	0.956897
IRF3_SMAD-FHA__Q14653_175_427	QSTFDILQDLEFSSGE	mut	S203E	NR3C1	P04150	Glucocorticoid receptor	188	203	2	3	0.991553
IRF3_SMAD-FHA__Q14653_175_427	QSTFDILQDLEFSSGS	wt		NR3C1	P04150	Glucocorticoid receptor	188	203	2	2	0.988324
IRF3_SMAD-FHA__Q14653_175_427	HRDKTPLHQKHAAFVT	wt		MYBL2	P10244	Myb-related protein B	490	505	2	2	0.746269
IRF3_SMAD-FHA__Q14653_175_427	HRDKTPLHQKHAAFVT	wt		MYBL2	P10244	Myb-related protein B	490	505	2	2	0.746269
IRF3_SMAD-FHA__Q14653_175_427	GGRQSGESLSSTALGE	mut	T131E	SOX5	P35711	Transcription factor SOX-5	116	131	2	1	1
IRF3_SMAD-FHA__Q14653_175_427	DAAQLPHDYCETPGGT	mut	T36E	EIF4EBP2	Q13542	Eukaryotic translation initiation factor 4E-binding protein 2	26	41	2	1	1
IRF3_SMAD-FHA__Q14653_175_427	HDYCTTPGGTLFSTEP	mut	T46E	EIF4EBP2	Q13542	Eukaryotic translation initiation factor 4E-binding protein 2	32	47	2	1	1
IRF3_SMAD-FHA__Q14653_175_427	AELEEILSQRDAASAR	mut	S271E	PLEKHO1	Q53GL0	Pleckstrin homology domain-containing family O member 1	270	285	2	3	0.37037
IRF3_SMAD-FHA__Q14653_175_427	NSGISSASGGSTEPTT	wt		RALGAPB	Q86X10	Ral GTPase-activating protein subunit beta	719	734	2	1	1
IRF3_SMAD-FHA__Q14653_175_427	GGSTEPTTPDSERPAQ	wt		RALGAPB	Q86X10	Ral GTPase-activating protein subunit beta	727	742	2	1	1
IRF3_SMAD-FHA__Q14653_175_427	HVYEKIINLDNESQTT	wt		WDR48	Q8TAF3	WD repeat-containing protein 48	599	614	2	4	0.232819
IRF3_SMAD-FHA__Q14653_175_427	GAEGPIEFEVLRDCES	wt		MAGEE1	Q9HCI5	Melanoma-associated antigen E1	452	467	2	2	0.571429
IRF3_SMAD-FHA__Q14653_175_427	DCESPNSISIMGLNTS	wt		MAGEE1	Q9HCI5	Melanoma-associated antigen E1	464	479	2	2	0.666667
IRF3_SMAD-FHA__Q14653_175_427	EPTRRVSPLNLSSVTP	mut	T582E	CDC23	Q9UJX2	Cell division cycle protein 23 homolog	582	597	2	2	0.818182
ITCH_WW_1_Q96J02_324_362	KPPPYLRNLESDDANV	mut	S26E	UBE2L6	O14933	Ubiquitin/ISG15-conjugating enzyme E2 L6	17	32	4	2	0.974259
ITCH_WW_1_Q96J02_324_362	KPPPYLRNLSSDDANV	wt		UBE2L6	O14933	Ubiquitin/ISG15-conjugating enzyme E2 L6	17	32	4	2	0.99655
ITCH_WW_1_Q96J02_324_362	TSTTELPPEYLTEPLS	mut	S240E	HGS	O14964	Hepatocyte growth factor-regulated tyrosine kinase substrate	228	243	3	2	0.894737
ITCH_WW_1_Q96J02_324_362	TSTTELPPEYLTSPLS	wt		HGS	O14964	Hepatocyte growth factor-regulated tyrosine kinase substrate	228	243	3	2	0.926471
ITCH_WW_1_Q96J02_324_362	ELPPEYLTEPLSQQSQ	mut	S240E	HGS	O14964	Hepatocyte growth factor-regulated tyrosine kinase substrate	232	247	2	1	1
ITCH_WW_1_Q96J02_324_362	ELPPEYLTSPLSQQSQ	wt		HGS	O14964	Hepatocyte growth factor-regulated tyrosine kinase substrate	232	247	2	1	1
ITCH_WW_1_Q96J02_324_362	DAPPHYPPPSTAAASP	wt		ZBTB7B	O15156	Zinc finger and BTB domain-containing protein 7B	466	481	2	3	0.238245
ITCH_WW_1_Q96J02_324_362	SHLQPPSYGPVLEPMN	mut	S412E	TP73	O15350	Tumor protein p73	400	415	3	1	1
ITCH_WW_1_Q96J02_324_362	SHLQPPSYGPVLSPMN	wt		TP73	O15350	Tumor protein p73	400	415	4	1	1
ITCH_WW_1_Q96J02_324_362	PPSYGPVLEPMNKVHG	mut	S412E	TP73	O15350	Tumor protein p73	404	419	3	2	0.989474
ITCH_WW_1_Q96J02_324_362	AQSMVSGSHCEPPPPY	mut	T482E	TP73	O15350	Tumor protein p73	472	487	2	3	0.998793
ITCH_WW_1_Q96J02_324_362	AQSMVSGSHCTPPPPY	wt		TP73	O15350	Tumor protein p73	472	487	4	3	0.999843
ITCH_WW_1_Q96J02_324_362	VSGSHCEPPPPYHADP	mut	T482E	TP73	O15350	Tumor protein p73	476	491	3	3	0.99793
ITCH_WW_1_Q96J02_324_362	VSGSHCTPPPPYHADP	wt		TP73	O15350	Tumor protein p73	476	491	3	1	1
ITCH_WW_1_Q96J02_324_362	HCEPPPPYHADPSLVS	mut	T482E	TP73	O15350	Tumor protein p73	480	495	4	6	0.999823
ITCH_WW_1_Q96J02_324_362	HCTPPPPYHADPSLVS	wt		TP73	O15350	Tumor protein p73	480	495	3	2	0.997455
ITCH_WW_1_Q96J02_324_362	PAEPLEPPPSYGHQPQ	mut	T33E	TGFB1I1	O43294	Transforming growth factor beta-1-induced transcript 1 protein	28	43	3	1	1
ITCH_WW_1_Q96J02_324_362	PAEPLTPPPSYGHQPQ	wt		TGFB1I1	O43294	Transforming growth factor beta-1-induced transcript 1 protein	28	43	4	2	0.997452
ITCH_WW_1_Q96J02_324_362	LEPPPSYGHQPQTGSG	mut	T33E	TGFB1I1	O43294	Transforming growth factor beta-1-induced transcript 1 protein	32	47	3	1	1
ITCH_WW_1_Q96J02_324_362	LTPPPSYGHQPQTGSG	wt		TGFB1I1	O43294	Transforming growth factor beta-1-induced transcript 1 protein	32	47	4	2	0.999723
ITCH_WW_1_Q96J02_324_362	PDPESSHEPPRYTDQG	mut	S78E	COQ9	O75208	Ubiquinone biosynthesis protein COQ9, mitochondrial	71	86	2	1	1
ITCH_WW_1_Q96J02_324_362	PDPESSHSPPRYTDQG	wt		COQ9	O75208	Ubiquinone biosynthesis protein COQ9, mitochondrial	71	86	2	1	1
ITCH_WW_1_Q96J02_324_362	MSGSKSVEPPGYAAQK	mut	S8E	ADCY5	O95622	Adenylate cyclase type 5	1	16	3	1	1
ITCH_WW_1_Q96J02_324_362	MSGSKSVSPPGYAAQK	wt		ADCY5	O95622	Adenylate cyclase type 5	1	16	3	1	1
ITCH_WW_1_Q96J02_324_362	SKSVEPPGYAAQKTAA	mut	S8E	ADCY5	O95622	Adenylate cyclase type 5	4	19	2	1	1
ITCH_WW_1_Q96J02_324_362	EPPGYAAQKTAAPAPR	mut	S8E	ADCY5	O95622	Adenylate cyclase type 5	8	23	2	1	1
ITCH_WW_1_Q96J02_324_362	PGSTAIEPGTPPSYSS	mut	T1602E	MAP2	P11137	Microtubule-associated protein 2	1596	1611	4	1	1
ITCH_WW_1_Q96J02_324_362	PGSTAITPGTPPSYSS	wt		MAP2	P11137	Microtubule-associated protein 2	1596	1611	3	2	0.933333
ITCH_WW_1_Q96J02_324_362	AIEPGTPPSYSSRTPG	mut	T1602E	MAP2	P11137	Microtubule-associated protein 2	1600	1615	4	1	1
ITCH_WW_1_Q96J02_324_362	AITPGTPPSYSSRTPG	wt		MAP2	P11137	Microtubule-associated protein 2	1600	1615	4	1	1
ITCH_WW_1_Q96J02_324_362	PGSTAITPGEPPSYSS	mut	T1605E	MAP2	P11137	Microtubule-associated protein 2	1596	1611	4	1	1
ITCH_WW_1_Q96J02_324_362	PGSTAITPGTPPSYSS	wt		MAP2	P11137	Microtubule-associated protein 2	1596	1611	3	2	0.933333
ITCH_WW_1_Q96J02_324_362	AITPGEPPSYSSRTPG	mut	T1605E	MAP2	P11137	Microtubule-associated protein 2	1600	1615	4	2	0.995106
ITCH_WW_1_Q96J02_324_362	AITPGTPPSYSSRTPG	wt		MAP2	P11137	Microtubule-associated protein 2	1600	1615	4	1	1
ITCH_WW_1_Q96J02_324_362	GEPPSYSSRTPGTPGT	mut	T1605E	MAP2	P11137	Microtubule-associated protein 2	1604	1619	4	1	1
ITCH_WW_1_Q96J02_324_362	GTPPSYSSRTPGTPGT	wt		MAP2	P11137	Microtubule-associated protein 2	1604	1619	3	1	1
ITCH_WW_1_Q96J02_324_362	AITPGTPPSYSSREPG	mut	T1613E	MAP2	P11137	Microtubule-associated protein 2	1600	1615	3	2	0.804878
ITCH_WW_1_Q96J02_324_362	AITPGTPPSYSSRTPG	wt		MAP2	P11137	Microtubule-associated protein 2	1600	1615	4	1	1
ITCH_WW_1_Q96J02_324_362	GTPPSYSSREPGTPGT	mut	T1613E	MAP2	P11137	Microtubule-associated protein 2	1604	1619	3	1	1
ITCH_WW_1_Q96J02_324_362	GTPPSYSSRTPGTPGT	wt		MAP2	P11137	Microtubule-associated protein 2	1604	1619	3	1	1
ITCH_WW_1_Q96J02_324_362	GTPPSYSSRTPGEPGT	mut	T1616E	MAP2	P11137	Microtubule-associated protein 2	1604	1619	2	1	1
ITCH_WW_1_Q96J02_324_362	GTPPSYSSRTPGTPGT	wt		MAP2	P11137	Microtubule-associated protein 2	1604	1619	3	1	1
ITCH_WW_1_Q96J02_324_362	GTPPSYSSRTPGTPGE	mut	T1619E	MAP2	P11137	Microtubule-associated protein 2	1604	1619	3	1	1
ITCH_WW_1_Q96J02_324_362	GTPPSYSSRTPGTPGT	wt		MAP2	P11137	Microtubule-associated protein 2	1604	1619	3	1	1
ITCH_WW_1_Q96J02_324_362	EMAPAKDDSSLPEYSA	mut	S409E	ARSB	P15848	Arylsulfatase B	409	424	2	1	1
ITCH_WW_1_Q96J02_324_362	SMAPAKDDSSLPEYSA	wt		ARSB	P15848	Arylsulfatase B	409	424	2	1	1
ITCH_WW_1_Q96J02_324_362	TAPLEPMSPPGYKLVT	mut	S279E	GJA1	P17302	Gap junction alpha-1 protein	275	290	3	1	1
ITCH_WW_1_Q96J02_324_362	EPMSPPGYKLVTGDRN	mut	S279E	GJA1	P17302	Gap junction alpha-1 protein	279	294	4	1	1
ITCH_WW_1_Q96J02_324_362	SPMSPPGYKLVTGDRN	wt		GJA1	P17302	Gap junction alpha-1 protein	279	294	3	1	1
ITCH_WW_1_Q96J02_324_362	PPGYKLVTGDRNNSSC	wt		GJA1	P17302	Gap junction alpha-1 protein	283	298	3	1	1
ITCH_WW_1_Q96J02_324_362	PPGYKLVTGDRNNSSC	wt		GJA1	P17302	Gap junction alpha-1 protein	283	298	3	1	1
ITCH_WW_1_Q96J02_324_362	TVVEEQIIGENSPPDY	wt		YY1	P25490	Transcriptional repressor protein YY1	236	251	2	1	1
ITCH_WW_1_Q96J02_324_362	EQIIGENEPPDYSEYM	mut	S247E	YY1	P25490	Transcriptional repressor protein YY1	240	255	2	1	1
ITCH_WW_1_Q96J02_324_362	EQIIGENSPPDYSEYM	wt		YY1	P25490	Transcriptional repressor protein YY1	240	255	3	1	1
ITCH_WW_1_Q96J02_324_362	GENEPPDYSEYMTGKK	mut	S247E	YY1	P25490	Transcriptional repressor protein YY1	244	259	2	1	1
ITCH_WW_1_Q96J02_324_362	GENSPPDYSEYMTGKK	wt		YY1	P25490	Transcriptional repressor protein YY1	244	259	4	1	1
ITCH_WW_1_Q96J02_324_362	SYTPPEEPVPSYASST	mut	S22E	ETV6	P41212	Transcription factor ETV6	16	31	2	1	1
ITCH_WW_1_Q96J02_324_362	PQSNIPEEPPPGYLSE	mut	T179E	SMAD3	P84022	Mothers against decapentaplegic homolog 3	172	187	4	1	1
ITCH_WW_1_Q96J02_324_362	PQSNIPETPPPGYLSE	wt		SMAD3	P84022	Mothers against decapentaplegic homolog 3	172	187	3	1	1
ITCH_WW_1_Q96J02_324_362	IPEEPPPGYLSEDGET	mut	T179E	SMAD3	P84022	Mothers against decapentaplegic homolog 3	176	191	2	1	1
ITCH_WW_1_Q96J02_324_362	IPETPPPGYLSEDGET	wt		SMAD3	P84022	Mothers against decapentaplegic homolog 3	176	191	2	1	1
ITCH_WW_1_Q96J02_324_362	FEPVNSGQPPNYEMLK	mut	S9E	IFITM2	Q01629	Interferon-induced transmembrane protein 2	8	23	2	1	1
ITCH_WW_1_Q96J02_324_362	PEPVSSPTEPPEYKAL	mut	T418E	CDR2	Q01850	Cerebellar degeneration-related protein 2	410	425	3	1	1
ITCH_WW_1_Q96J02_324_362	PEPVSSPTTPPEYKAL	wt		CDR2	Q01850	Cerebellar degeneration-related protein 2	410	425	2	1	1
ITCH_WW_1_Q96J02_324_362	EPPEYKALFKEIFSCI	mut	T418E	CDR2	Q01850	Cerebellar degeneration-related protein 2	418	433	3	1	1
ITCH_WW_1_Q96J02_324_362	TPPEYKALFKEIFSCI	wt		CDR2	Q01850	Cerebellar degeneration-related protein 2	418	433	2	1	1
ITCH_WW_1_Q96J02_324_362	GGTSVGWDSPPASPLQ	wt		SNTA1	Q13424	Alpha-1-syntrophin	181	196	2	1	1
ITCH_WW_1_Q96J02_324_362	GGTSVGWDSPPAEPLQ	mut	S193E	SNTA1	Q13424	Alpha-1-syntrophin	181	196	2	1	1
ITCH_WW_1_Q96J02_324_362	GGTSVGWDSPPASPLQ	wt		SNTA1	Q13424	Alpha-1-syntrophin	181	196	2	1	1
ITCH_WW_1_Q96J02_324_362	PKNMTPYREPPPYVPP	mut	S888E	DAG1	Q14118	Dystroglycan	880	895	2	1	1
ITCH_WW_1_Q96J02_324_362	PKNMEPYRSPPPYVPP	mut	T884E	DAG1	Q14118	Dystroglycan	880	895	2	1	1
ITCH_WW_1_Q96J02_324_362	PPPLPPVYSMETETPT	wt		PPP2R5D	Q14738	Serine/threonine-protein phosphatase 2A 56 kDa regulatory subunit delta isoform	525	540	2	2	0.999181
ITCH_WW_1_Q96J02_324_362	NALQTPCYTPYYVAPE	wt		MAPKAPK3	Q16644	MAP kinase-activated protein kinase 3	197	212	2	2	0.987368
ITCH_WW_1_Q96J02_324_362	TPCYTPYYVAPEVLGP	wt		MAPKAPK2	P49137	MAP kinase-activated protein kinase 2	201	216	2	1	1
ITCH_WW_1_Q96J02_324_362	NAPPAYEKLSAEQEPP	mut	S112E	MLANA	Q16655	Melanoma antigen recognized by T-cells 1	99	114	4	3	0.996975
ITCH_WW_1_Q96J02_324_362	NAPPAYEKLSAEQSPP	wt		MLANA	Q16655	Melanoma antigen recognized by T-cells 1	99	114	4	2	0.998514
ITCH_WW_1_Q96J02_324_362	AYEKLSAEQEPPPYSP	mut	S112E	MLANA	Q16655	Melanoma antigen recognized by T-cells 1	103	118	4	3	0.987622
ITCH_WW_1_Q96J02_324_362	AYEKLSAEQSPPPYSP	wt		MLANA	Q16655	Melanoma antigen recognized by T-cells 1	103	118	4	3	0.986971
ITCH_WW_1_Q96J02_324_362	FSSQSSRALTPPSYST	wt		FIGN	Q5HY92	Fidgetin	391	406	2	1	1
ITCH_WW_1_Q96J02_324_362	SSRALEPPSYSTAKNS	mut	T400E	FIGN	Q5HY92	Fidgetin	395	410	2	1	1
ITCH_WW_1_Q96J02_324_362	LEPPSYSTAKNSLGSR	mut	T400E	FIGN	Q5HY92	Fidgetin	399	414	3	3	0.831776
ITCH_WW_1_Q96J02_324_362	LTPPSYSTAKNSLGSR	wt		FIGN	Q5HY92	Fidgetin	399	414	3	1	1
ITCH_WW_1_Q96J02_324_362	TLDGVPEPPGYMSDQE	mut	S527E	ZC3H14	Q6PJT7	Zinc finger CCCH domain-containing protein 14	521	536	3	1	1
ITCH_WW_1_Q96J02_324_362	TLDGVPSPPGYMSDQE	wt		ZC3H14	Q6PJT7	Zinc finger CCCH domain-containing protein 14	521	536	4	1	1
ITCH_WW_1_Q96J02_324_362	VPEPPGYMSDQEEDMC	mut	S527E	ZC3H14	Q6PJT7	Zinc finger CCCH domain-containing protein 14	525	540	2	2	0.692308
ITCH_WW_1_Q96J02_324_362	TLDGVPSPPGYMEDQE	mut	S533E	ZC3H14	Q6PJT7	Zinc finger CCCH domain-containing protein 14	521	536	2	1	1
ITCH_WW_1_Q96J02_324_362	TLDGVPSPPGYMSDQE	wt		ZC3H14	Q6PJT7	Zinc finger CCCH domain-containing protein 14	521	536	4	1	1
ITCH_WW_1_Q96J02_324_362	VPSPPGYMEDQEEDMC	mut	S533E	ZC3H14	Q6PJT7	Zinc finger CCCH domain-containing protein 14	525	540	3	1	1
ITCH_WW_1_Q96J02_324_362	SSPPYSTIDQKLLVDI	wt		NRK	Q7Z2Y5	Nik-related protein kinase	854	869	3	2	0.946237
ITCH_WW_1_Q96J02_324_362	YLQESSPRAELPPPYT	wt		PIP4P2	Q8N4L2	Type 2 phosphatidylinositol 4,5-bisphosphate 4-phosphatase	28	43	3	3	0.917108
ITCH_WW_1_Q96J02_324_362	NSLRVGLSEPPPPAYE	mut	T219E	MYCT1	Q8N699	Myc target protein 1	211	226	4	7	0.990084
ITCH_WW_1_Q96J02_324_362	NSLRVGLSTPPPPAYE	wt		MYCT1	Q8N699	Myc target protein 1	211	226	4	1	1
ITCH_WW_1_Q96J02_324_362	VGLSEPPPPAYESIIK	mut	T219E	MYCT1	Q8N699	Myc target protein 1	215	230	3	3	0.994655
ITCH_WW_1_Q96J02_324_362	EPPPPAYESIIKAFPD	mut	T219E	MYCT1	Q8N699	Myc target protein 1	219	234	4	7	0.998563
ITCH_WW_1_Q96J02_324_362	TPPPPAYESIIKAFPD	wt		MYCT1	Q8N699	Myc target protein 1	219	234	4	2	0.99815
ITCH_WW_1_Q96J02_324_362	MSPLAEPPSSPPHYQR	mut	S195E	REPS2	Q8NFH8	RalBP1-associated Eps domain-containing protein 2	190	205	4	2	0.992084
ITCH_WW_1_Q96J02_324_362	MSPLASPPSSPPHYQR	wt		REPS2	Q8NFH8	RalBP1-associated Eps domain-containing protein 2	190	205	3	1	1
ITCH_WW_1_Q96J02_324_362	AEPPSSPPHYQRVPLS	mut	S195E	REPS2	Q8NFH8	RalBP1-associated Eps domain-containing protein 2	194	209	2	1	1
ITCH_WW_1_Q96J02_324_362	ASPPSSPPHYQRVPLS	wt		REPS2	Q8NFH8	RalBP1-associated Eps domain-containing protein 2	194	209	2	1	1
ITCH_WW_1_Q96J02_324_362	MSPLASPPSEPPHYQR	mut	S199E	REPS2	Q8NFH8	RalBP1-associated Eps domain-containing protein 2	190	205	4	1	1
ITCH_WW_1_Q96J02_324_362	MSPLASPPSSPPHYQR	wt		REPS2	Q8NFH8	RalBP1-associated Eps domain-containing protein 2	190	205	3	1	1
ITCH_WW_1_Q96J02_324_362	ASPPSEPPHYQRVPLS	mut	S199E	REPS2	Q8NFH8	RalBP1-associated Eps domain-containing protein 2	194	209	4	2	0.999482
ITCH_WW_1_Q96J02_324_362	ASPPSSPPHYQRVPLS	wt		REPS2	Q8NFH8	RalBP1-associated Eps domain-containing protein 2	194	209	2	1	1
ITCH_WW_1_Q96J02_324_362	SEPPHYQRVPLSHGYS	mut	S199E	REPS2	Q8NFH8	RalBP1-associated Eps domain-containing protein 2	198	213	3	1	1
ITCH_WW_1_Q96J02_324_362	SSPPHYQRVPLSHGYS	wt		REPS2	Q8NFH8	RalBP1-associated Eps domain-containing protein 2	198	213	3	1	1
ITCH_WW_1_Q96J02_324_362	RGNTRNEPPPYGFHLS	mut	S291E	RHBDD1	Q8TEB9	Rhomboid-related protein 4	285	300	2	1	1
ITCH_WW_1_Q96J02_324_362	RNEPPPYGFHLSPEEM	mut	S291E	RHBDD1	Q8TEB9	Rhomboid-related protein 4	289	304	3	1	1
ITCH_WW_1_Q96J02_324_362	RNSPPPYGFHLSPEEM	wt		RHBDD1	Q8TEB9	Rhomboid-related protein 4	289	304	2	1	1
ITCH_WW_1_Q96J02_324_362	RNSPPPYGFHLSPEEM	wt		RHBDD1	Q8TEB9	Rhomboid-related protein 4	289	304	2	1	1
ITCH_WW_1_Q96J02_324_362	SDSELPSYHQNDVSLD	wt		GBF1	Q92538	Golgi-specific brefeldin A-resistance guanine nucleotide exchange factor 1	1298	1313	2	1	1
ITCH_WW_1_Q96J02_324_362	GKMSREPPPPYVEPAT	mut	T104E	ESS2	Q96DF8	Splicing factor ESS-2 homolog	92	107	3	1	1
ITCH_WW_1_Q96J02_324_362	GKMSREPPPPYVTPAT	wt		ESS2	Q96DF8	Splicing factor ESS-2 homolog	92	107	2	2	0.893617
ITCH_WW_1_Q96J02_324_362	REPPPPYVTPATFETP	wt		ESS2	Q96DF8	Splicing factor ESS-2 homolog	96	111	2	1	1
ITCH_WW_1_Q96J02_324_362	REPPPPYVTPATFETP	wt		ESS2	Q96DF8	Splicing factor ESS-2 homolog	96	111	2	1	1
ITCH_WW_1_Q96J02_324_362	AIPPPVYEEQDRPREP	mut	S222E	RBM17	Q96I25	Splicing factor 45	208	223	3	1	1
ITCH_WW_1_Q96J02_324_362	PESPPYSSGSYDSIKT	wt		NOL4L	Q96MY1	Nucleolar protein 4-like	128	143	2	1	1
ITCH_WW_1_Q96J02_324_362	NSTPPPYERTRLEPPR	mut	S582E	RBM14	Q96PK6	RNA-binding protein 14	570	585	4	4	0.999651
ITCH_WW_1_Q96J02_324_362	NSTPPPYERTRLSPPR	wt		RBM14	Q96PK6	RNA-binding protein 14	570	585	4	1	1
ITCH_WW_1_Q96J02_324_362	SQGAVANANSTPPPYE	wt		RBM14	Q96PK6	RNA-binding protein 14	562	577	4	1	1
ITCH_WW_1_Q96J02_324_362	VANANSEPPPYERTRL	mut	T572E	RBM14	Q96PK6	RNA-binding protein 14	566	581	4	4	0.99828
ITCH_WW_1_Q96J02_324_362	VANANSTPPPYERTRL	wt		RBM14	Q96PK6	RNA-binding protein 14	566	581	4	1	1
ITCH_WW_1_Q96J02_324_362	NSEPPPYERTRLSPPR	mut	T572E	RBM14	Q96PK6	RNA-binding protein 14	570	585	4	9	0.999189
ITCH_WW_1_Q96J02_324_362	NSTPPPYERTRLSPPR	wt		RBM14	Q96PK6	RNA-binding protein 14	570	585	4	1	1
ITCH_WW_1_Q96J02_324_362	DPTHELPPYTPPPMLE	mut	S715E	TRERF1	Q96PN7	Transcriptional-regulating factor 1	700	715	4	2	0.997961
ITCH_WW_1_Q96J02_324_362	DPTHELPPYTPPPMLS	wt		TRERF1	Q96PN7	Transcriptional-regulating factor 1	700	715	4	3	0.999798
ITCH_WW_1_Q96J02_324_362	ELPPYTPPPMLEPVRQ	mut	S715E	TRERF1	Q96PN7	Transcriptional-regulating factor 1	704	719	4	2	0.999773
ITCH_WW_1_Q96J02_324_362	HLLLDPTHELPPYEPP	mut	T709E	TRERF1	Q96PN7	Transcriptional-regulating factor 1	696	711	3	2	0.959239
ITCH_WW_1_Q96J02_324_362	HLLLDPTHELPPYTPP	wt		TRERF1	Q96PN7	Transcriptional-regulating factor 1	696	711	4	2	0.997183
ITCH_WW_1_Q96J02_324_362	DPTHELPPYEPPPMLS	mut	T709E	TRERF1	Q96PN7	Transcriptional-regulating factor 1	700	715	4	1	1
ITCH_WW_1_Q96J02_324_362	DPTHELPPYTPPPMLS	wt		TRERF1	Q96PN7	Transcriptional-regulating factor 1	700	715	4	3	0.999798
ITCH_WW_1_Q96J02_324_362	ELPPYEPPPMLSPVRQ	mut	T709E	TRERF1	Q96PN7	Transcriptional-regulating factor 1	704	719	2	1	1
ITCH_WW_1_Q96J02_324_362	RDLEPPRYDSLVQSQA	mut	S1238E	CDK5RAP2	Q96SN8	CDK5 regulatory subunit-associated protein 2	1235	1250	2	3	0.997244
ITCH_WW_1_Q96J02_324_362	RDLSPPRYDSLVQSQA	wt		CDK5RAP2	Q96SN8	CDK5 regulatory subunit-associated protein 2	1235	1250	2	4	0.999747
ITCH_WW_1_Q96J02_324_362	QQTPPLPPYAEPRSPP	mut	S274E	SIN3A	Q96ST3	Paired amphipathic helix protein Sin3a	264	279	3	3	0.46055
ITCH_WW_1_Q96J02_324_362	PLPPYAEPRSPPVQPH	mut	S274E	SIN3A	Q96ST3	Paired amphipathic helix protein Sin3a	268	283	2	1	1
ITCH_WW_1_Q96J02_324_362	QQTPPLPPYASPREPP	mut	S277E	SIN3A	Q96ST3	Paired amphipathic helix protein Sin3a	264	279	2	1	1
ITCH_WW_1_Q96J02_324_362	PLPPYASPREPPVQPH	mut	S277E	SIN3A	Q96ST3	Paired amphipathic helix protein Sin3a	268	283	3	1	1
ITCH_WW_1_Q96J02_324_362	SCSSLSPPRYEKLDKS	wt		SPEN	Q96T58	Msx2-interacting protein	765	780	3	1	1
ITCH_WW_1_Q96J02_324_362	LEPPRYEKLDKSRLER	mut	S770E	SPEN	Q96T58	Msx2-interacting protein	769	784	3	2	0.999455
ITCH_WW_1_Q96J02_324_362	LSPPRYEKLDKSRLER	wt		SPEN	Q96T58	Msx2-interacting protein	769	784	4	1	1
ITCH_WW_1_Q96J02_324_362	RESPPPGYVPERQQHI	mut	S175E	MAP3K3	Q99759	Mitogen-activated protein kinase kinase kinase 3	174	189	2	1	1
ITCH_WW_1_Q96J02_324_362	RSSPPPGYVPERQQHI	wt		MAP3K3	Q99759	Mitogen-activated protein kinase kinase kinase 3	174	189	2	3	0.65
ITCH_WW_1_Q96J02_324_362	RSEPPPGYVPERQQHI	mut	S176E	MAP3K3	Q99759	Mitogen-activated protein kinase kinase kinase 3	174	189	2	1	1
ITCH_WW_1_Q96J02_324_362	RSSPPPGYVPERQQHI	wt		MAP3K3	Q99759	Mitogen-activated protein kinase kinase kinase 3	174	189	2	3	0.65
ITCH_WW_1_Q96J02_324_362	VEPERAQPPDYTFPSG	mut	S9E	PI4K2A	Q9BTU6	Phosphatidylinositol 4-kinase type 2-alpha	8	23	2	1	1
ITCH_WW_1_Q96J02_324_362	VSPERAQPPDYTFPSG	wt		PI4K2A	Q9BTU6	Phosphatidylinositol 4-kinase type 2-alpha	8	23	2	1	1
ITCH_WW_1_Q96J02_324_362	PPQQPPPPPSYSPARN	wt		HNRNPUL1	Q9BUJ2	Heterogeneous nuclear ribonucleoprotein U-like protein 1	707	722	4	2	0.202703
ITCH_WW_1_Q96J02_324_362	PPPPPSYEPARNPPGA	mut	S718E	HNRNPUL1	Q9BUJ2	Heterogeneous nuclear ribonucleoprotein U-like protein 1	711	726	3	2	0.995349
ITCH_WW_1_Q96J02_324_362	PPPPPSYSPARNPPGA	wt		HNRNPUL1	Q9BUJ2	Heterogeneous nuclear ribonucleoprotein U-like protein 1	711	726	4	1	1
ITCH_WW_1_Q96J02_324_362	LPSYEQAVALTRKHEV	mut	S200E	PRRG4	Q9BZD6	Transmembrane gamma-carboxyglutamic acid protein 4	186	201	3	3	0.999731
ITCH_WW_1_Q96J02_324_362	LPSYEQAVALTRKHSV	wt		PRRG4	Q9BZD6	Transmembrane gamma-carboxyglutamic acid protein 4	186	201	3	4	0.998786
ITCH_WW_1_Q96J02_324_362	ALTRKHEVSPPPPYPG	mut	S200E	PRRG4	Q9BZD6	Transmembrane gamma-carboxyglutamic acid protein 4	194	209	4	3	0.995142
ITCH_WW_1_Q96J02_324_362	ALTRKHSVSPPPPYPG	wt		PRRG4	Q9BZD6	Transmembrane gamma-carboxyglutamic acid protein 4	194	209	2	1	1
ITCH_WW_1_Q96J02_324_362	ALTRKHSVEPPPPYPG	mut	S202E	PRRG4	Q9BZD6	Transmembrane gamma-carboxyglutamic acid protein 4	194	209	2	1	1
ITCH_WW_1_Q96J02_324_362	ALTRKHSVSPPPPYPG	wt		PRRG4	Q9BZD6	Transmembrane gamma-carboxyglutamic acid protein 4	194	209	2	1	1
ITCH_WW_1_Q96J02_324_362	KHSVEPPPPYPGHTKG	mut	S202E	PRRG4	Q9BZD6	Transmembrane gamma-carboxyglutamic acid protein 4	198	213	2	1	1
ITCH_WW_1_Q96J02_324_362	EPPPPYPGHTKGFRVF	mut	S202E	PRRG4	Q9BZD6	Transmembrane gamma-carboxyglutamic acid protein 4	202	217	4	2	0.97481
ITCH_WW_1_Q96J02_324_362	SPPPPYPGHTKGFRVF	wt		PRRG4	Q9BZD6	Transmembrane gamma-carboxyglutamic acid protein 4	202	217	2	1	1
ITCH_WW_1_Q96J02_324_362	ENTPLIGREEPPPSYT	mut	S496E	TTYH3	Q9C0H2	Protein tweety homolog 3	487	502	4	1	1
ITCH_WW_1_Q96J02_324_362	ENTPLIGRESPPPSYT	wt		TTYH3	Q9C0H2	Protein tweety homolog 3	487	502	4	1	1
ITCH_WW_1_Q96J02_324_362	LIGRESPPPSYTSSMR	wt		TTYH3	Q9C0H2	Protein tweety homolog 3	491	506	2	1	1
ITCH_WW_1_Q96J02_324_362	EEPPPSYTSSMRAKYL	mut	S496E	TTYH3	Q9C0H2	Protein tweety homolog 3	495	510	4	1	1
ITCH_WW_1_Q96J02_324_362	ESPPPSYTSSMRAKYL	wt		TTYH3	Q9C0H2	Protein tweety homolog 3	495	510	4	1	1
ITCH_WW_1_Q96J02_324_362	ENEPLIGRESPPPSYT	mut	T489E	TTYH3	Q9C0H2	Protein tweety homolog 3	487	502	2	1	1
ITCH_WW_1_Q96J02_324_362	ENTPLIGRESPPPSYT	wt		TTYH3	Q9C0H2	Protein tweety homolog 3	487	502	4	1	1
ITCH_WW_1_Q96J02_324_362	EQNPRLEISLPSYESL	mut	S155E	TMEM51	Q9NW97	Transmembrane protein 51	149	164	3	1	1
ITCH_WW_1_Q96J02_324_362	RLEISLPSYESLTGLD	mut	S155E	TMEM51	Q9NW97	Transmembrane protein 51	153	168	3	2	0.954545
ITCH_WW_1_Q96J02_324_362	RLSISLPSYESLTGLD	wt		TMEM51	Q9NW97	Transmembrane protein 51	153	168	4	1	1
ITCH_WW_1_Q96J02_324_362	VPPPSIEPLEPPPQYD	mut	T234E	TMEM51	Q9NW97	Transmembrane protein 51	225	240	3	1	1
ITCH_WW_1_Q96J02_324_362	VPPPSIEPLTPPPQYD	wt		TMEM51	Q9NW97	Transmembrane protein 51	225	240	2	1	1
ITCH_WW_1_Q96J02_324_362	SIEPLEPPPQYDEVQE	mut	T234E	TMEM51	Q9NW97	Transmembrane protein 51	229	244	4	3	0.995144
ITCH_WW_1_Q96J02_324_362	SIEPLTPPPQYDEVQE	wt		TMEM51	Q9NW97	Transmembrane protein 51	229	244	4	3	0.941227
ITCH_WW_1_Q96J02_324_362	LEPPPQYDEVQEKAPD	mut	T234E	TMEM51	Q9NW97	Transmembrane protein 51	233	248	2	1	1
ITCH_WW_1_Q96J02_324_362	LTPPPQYDEVQEKAPD	wt		TMEM51	Q9NW97	Transmembrane protein 51	233	248	2	1	1
ITCH_WW_1_Q96J02_324_362	SSENERLQYKEPPPSY	mut	T518E	UVRAG	Q9P2Y5	UV radiation resistance-associated gene protein	508	523	3	1	1
ITCH_WW_1_Q96J02_324_362	ERLQYKTPPPSYNSAL	wt		UVRAG	Q9P2Y5	UV radiation resistance-associated gene protein	512	527	2	2	0.990408
ITCH_WW_1_Q96J02_324_362	YKEPPPSYNSALAQPV	mut	T518E	UVRAG	Q9P2Y5	UV radiation resistance-associated gene protein	516	531	4	2	0.992872
ITCH_WW_1_Q96J02_324_362	YKTPPPSYNSALAQPV	wt		UVRAG	Q9P2Y5	UV radiation resistance-associated gene protein	516	531	2	1	1
ITCH_WW_1_Q96J02_324_362	VEPLLPRYEPQSLTDP	mut	S1022E	KIAA1210	Q9ULL0	Acrosomal protein KIAA1210	1014	1029	3	1	1
ITCH_WW_1_Q96J02_324_362	VEPLLPRYSPQSLTDP	wt		KIAA1210	Q9ULL0	Acrosomal protein KIAA1210	1014	1029	4	1	1
ITCH_WW_1_Q96J02_324_362	LPRYEPQSLTDPQIRQ	mut	S1022E	KIAA1210	Q9ULL0	Acrosomal protein KIAA1210	1018	1033	2	1	1
ITCH_WW_1_Q96J02_324_362	LPRYSPQSLTDPQIRQ	wt		KIAA1210	Q9ULL0	Acrosomal protein KIAA1210	1018	1033	2	1	1
ITCH_WW_1_Q96J02_324_362	IQVVKSMRAAEPPSYT	mut	S318E	STRIP2	Q9ULQ0	Striatin-interacting protein 2	308	323	2	1	1
ITCH_WW_1_Q96J02_324_362	KSMRAAEPPSYTLDLG	mut	S318E	STRIP2	Q9ULQ0	Striatin-interacting protein 2	312	327	4	1	1
ITCH_WW_1_Q96J02_324_362	KSMRAASPPSYTLDLG	wt		STRIP2	Q9ULQ0	Striatin-interacting protein 2	312	327	2	1	1
ITCH_WW_1_Q96J02_324_362	AAEPPSYTLDLGESQL	mut	S318E	STRIP2	Q9ULQ0	Striatin-interacting protein 2	316	331	4	2	0.993865
ITCH_WW_1_Q96J02_324_362	AASPPSYTLDLGESQL	wt		STRIP2	Q9ULQ0	Striatin-interacting protein 2	316	331	3	2	0.680498
ITCH_WW_1_Q96J02_324_362	DRESPPPGYIPDELHQ	mut	S163E	MAP3K2	Q9Y2U5	Mitogen-activated protein kinase kinase kinase 2	161	176	4	1	1
ITCH_WW_1_Q96J02_324_362	DRSSPPPGYIPDELHQ	wt		MAP3K2	Q9Y2U5	Mitogen-activated protein kinase kinase kinase 2	161	176	4	2	0.996558
ITCH_WW_1_Q96J02_324_362	DRSEPPPGYIPDELHQ	mut	S164E	MAP3K2	Q9Y2U5	Mitogen-activated protein kinase kinase kinase 2	161	176	4	5	0.927273
ITCH_WW_1_Q96J02_324_362	DRSSPPPGYIPDELHQ	wt		MAP3K2	Q9Y2U5	Mitogen-activated protein kinase kinase kinase 2	161	176	4	2	0.996558
ITCH_WW_1_Q96J02_324_362	PTSWLRPPPTEPGPQA	mut	S158E	TSC22D4	Q9Y3Q8	TSC22 domain family protein 4	148	163	2	1	1
ITCH_WW_2_Q96J02_356_394	KPPPYLRNLESDDANV	mut	S26E	UBE2L6	O14933	Ubiquitin/ISG15-conjugating enzyme E2 L6	17	32	3	2	0.974259
ITCH_WW_2_Q96J02_356_394	KPPPYLRNLSSDDANV	wt		UBE2L6	O14933	Ubiquitin/ISG15-conjugating enzyme E2 L6	17	32	3	2	0.99655
ITCH_WW_2_Q96J02_356_394	AQSMVSGSHCEPPPPY	mut	T482E	TP73	O15350	Tumor protein p73	472	487	4	3	0.998793
ITCH_WW_2_Q96J02_356_394	AQSMVSGSHCTPPPPY	wt		TP73	O15350	Tumor protein p73	472	487	4	3	0.999843
ITCH_WW_2_Q96J02_356_394	VSGSHCEPPPPYHADP	mut	T482E	TP73	O15350	Tumor protein p73	476	491	4	3	0.99793
ITCH_WW_2_Q96J02_356_394	VSGSHCTPPPPYHADP	wt		TP73	O15350	Tumor protein p73	476	491	4	1	1
ITCH_WW_2_Q96J02_356_394	HCEPPPPYHADPSLVS	mut	T482E	TP73	O15350	Tumor protein p73	480	495	4	6	0.999823
ITCH_WW_2_Q96J02_356_394	HCTPPPPYHADPSLVS	wt		TP73	O15350	Tumor protein p73	480	495	4	2	0.997455
ITCH_WW_2_Q96J02_356_394	PAEPLEPPPSYGHQPQ	mut	T33E	TGFB1I1	O43294	Transforming growth factor beta-1-induced transcript 1 protein	28	43	3	1	1
ITCH_WW_2_Q96J02_356_394	PAEPLTPPPSYGHQPQ	wt		TGFB1I1	O43294	Transforming growth factor beta-1-induced transcript 1 protein	28	43	4	2	0.997452
ITCH_WW_2_Q96J02_356_394	LEPPPSYGHQPQTGSG	mut	T33E	TGFB1I1	O43294	Transforming growth factor beta-1-induced transcript 1 protein	32	47	2	1	1
ITCH_WW_2_Q96J02_356_394	LTPPPSYGHQPQTGSG	wt		TGFB1I1	O43294	Transforming growth factor beta-1-induced transcript 1 protein	32	47	3	2	0.999723
ITCH_WW_2_Q96J02_356_394	PGSTAIEPGTPPSYSS	mut	T1602E	MAP2	P11137	Microtubule-associated protein 2	1596	1611	3	1	1
ITCH_WW_2_Q96J02_356_394	PGSTAITPGTPPSYSS	wt		MAP2	P11137	Microtubule-associated protein 2	1596	1611	2	2	0.933333
ITCH_WW_2_Q96J02_356_394	AIEPGTPPSYSSRTPG	mut	T1602E	MAP2	P11137	Microtubule-associated protein 2	1600	1615	3	1	1
ITCH_WW_2_Q96J02_356_394	AITPGTPPSYSSRTPG	wt		MAP2	P11137	Microtubule-associated protein 2	1600	1615	3	1	1
ITCH_WW_2_Q96J02_356_394	PGSTAITPGEPPSYSS	mut	T1605E	MAP2	P11137	Microtubule-associated protein 2	1596	1611	3	1	1
ITCH_WW_2_Q96J02_356_394	PGSTAITPGTPPSYSS	wt		MAP2	P11137	Microtubule-associated protein 2	1596	1611	2	2	0.933333
ITCH_WW_2_Q96J02_356_394	AITPGEPPSYSSRTPG	mut	T1605E	MAP2	P11137	Microtubule-associated protein 2	1600	1615	4	2	0.995106
ITCH_WW_2_Q96J02_356_394	AITPGTPPSYSSRTPG	wt		MAP2	P11137	Microtubule-associated protein 2	1600	1615	3	1	1
ITCH_WW_2_Q96J02_356_394	AITPGTPPSYSSRTPG	wt		MAP2	P11137	Microtubule-associated protein 2	1600	1615	3	1	1
ITCH_WW_2_Q96J02_356_394	EQIIGENSPPDYSEYM	wt		YY1	P25490	Transcriptional repressor protein YY1	240	255	2	1	1
ITCH_WW_2_Q96J02_356_394	GENSPPDYSEYMTGKK	wt		YY1	P25490	Transcriptional repressor protein YY1	244	259	2	1	1
ITCH_WW_2_Q96J02_356_394	PQSNIPEEPPPGYLSE	mut	T179E	SMAD3	P84022	Mothers against decapentaplegic homolog 3	172	187	3	1	1
ITCH_WW_2_Q96J02_356_394	PQSNIPETPPPGYLSE	wt		SMAD3	P84022	Mothers against decapentaplegic homolog 3	172	187	4	1	1
ITCH_WW_2_Q96J02_356_394	IPEEPPPGYLSEDGET	mut	T179E	SMAD3	P84022	Mothers against decapentaplegic homolog 3	176	191	2	1	1
ITCH_WW_2_Q96J02_356_394	IPETPPPGYLSEDGET	wt		SMAD3	P84022	Mothers against decapentaplegic homolog 3	176	191	2	1	1
ITCH_WW_2_Q96J02_356_394	FEPVNSGQPPNYEMLK	mut	S9E	IFITM2	Q01629	Interferon-induced transmembrane protein 2	8	23	3	1	1
ITCH_WW_2_Q96J02_356_394	PPPLPPVYSMETEEPT	mut	T538E	PPP2R5D	Q14738	Serine/threonine-protein phosphatase 2A 56 kDa regulatory subunit delta isoform	525	540	3	1	1
ITCH_WW_2_Q96J02_356_394	PPPLPPVYSMETETPT	wt		PPP2R5D	Q14738	Serine/threonine-protein phosphatase 2A 56 kDa regulatory subunit delta isoform	525	540	3	2	0.999181
ITCH_WW_2_Q96J02_356_394	NAPPAYEKLSAEQEPP	mut	S112E	MLANA	Q16655	Melanoma antigen recognized by T-cells 1	99	114	4	3	0.996975
ITCH_WW_2_Q96J02_356_394	NAPPAYEKLSAEQSPP	wt		MLANA	Q16655	Melanoma antigen recognized by T-cells 1	99	114	4	2	0.998514
ITCH_WW_2_Q96J02_356_394	AYEKLSAEQEPPPYSP	mut	S112E	MLANA	Q16655	Melanoma antigen recognized by T-cells 1	103	118	4	3	0.987622
ITCH_WW_2_Q96J02_356_394	AYEKLSAEQSPPPYSP	wt		MLANA	Q16655	Melanoma antigen recognized by T-cells 1	103	118	4	3	0.986971
ITCH_WW_2_Q96J02_356_394	SSRALEPPSYSTAKNS	mut	T400E	FIGN	Q5HY92	Fidgetin	395	410	2	1	1
ITCH_WW_2_Q96J02_356_394	LEPPSYSTAKNSLGSR	mut	T400E	FIGN	Q5HY92	Fidgetin	399	414	2	3	0.831776
ITCH_WW_2_Q96J02_356_394	TLDGVPEPPGYMSDQE	mut	S527E	ZC3H14	Q6PJT7	Zinc finger CCCH domain-containing protein 14	521	536	3	1	1
ITCH_WW_2_Q96J02_356_394	TLDGVPSPPGYMSDQE	wt		ZC3H14	Q6PJT7	Zinc finger CCCH domain-containing protein 14	521	536	3	1	1
ITCH_WW_2_Q96J02_356_394	VPEPPGYMSDQEEDMC	mut	S527E	ZC3H14	Q6PJT7	Zinc finger CCCH domain-containing protein 14	525	540	2	2	0.692308
ITCH_WW_2_Q96J02_356_394	TLDGVPSPPGYMSDQE	wt		ZC3H14	Q6PJT7	Zinc finger CCCH domain-containing protein 14	521	536	3	1	1
ITCH_WW_2_Q96J02_356_394	YLQESEPRAELPPPYT	mut	S33E	PIP4P2	Q8N4L2	Type 2 phosphatidylinositol 4,5-bisphosphate 4-phosphatase	28	43	4	2	0.985673
ITCH_WW_2_Q96J02_356_394	YLQESSPRAELPPPYT	wt		PIP4P2	Q8N4L2	Type 2 phosphatidylinositol 4,5-bisphosphate 4-phosphatase	28	43	4	3	0.917108
ITCH_WW_2_Q96J02_356_394	SEPRAELPPPYTAIAS	mut	S33E	PIP4P2	Q8N4L2	Type 2 phosphatidylinositol 4,5-bisphosphate 4-phosphatase	32	47	4	1	1
ITCH_WW_2_Q96J02_356_394	NSLRVGLSEPPPPAYE	mut	T219E	MYCT1	Q8N699	Myc target protein 1	211	226	4	7	0.990084
ITCH_WW_2_Q96J02_356_394	NSLRVGLSTPPPPAYE	wt		MYCT1	Q8N699	Myc target protein 1	211	226	4	1	1
ITCH_WW_2_Q96J02_356_394	VGLSEPPPPAYESIIK	mut	T219E	MYCT1	Q8N699	Myc target protein 1	215	230	4	3	0.994655
ITCH_WW_2_Q96J02_356_394	EPPPPAYESIIKAFPD	mut	T219E	MYCT1	Q8N699	Myc target protein 1	219	234	4	7	0.998563
ITCH_WW_2_Q96J02_356_394	TPPPPAYESIIKAFPD	wt		MYCT1	Q8N699	Myc target protein 1	219	234	3	2	0.99815
ITCH_WW_2_Q96J02_356_394	MSPLAEPPSSPPHYQR	mut	S195E	REPS2	Q8NFH8	RalBP1-associated Eps domain-containing protein 2	190	205	2	2	0.992084
ITCH_WW_2_Q96J02_356_394	AEPPSSPPHYQRVPLS	mut	S195E	REPS2	Q8NFH8	RalBP1-associated Eps domain-containing protein 2	194	209	4	1	1
ITCH_WW_2_Q96J02_356_394	MSPLASPPSEPPHYQR	mut	S199E	REPS2	Q8NFH8	RalBP1-associated Eps domain-containing protein 2	190	205	2	1	1
ITCH_WW_2_Q96J02_356_394	ASPPSEPPHYQRVPLS	mut	S199E	REPS2	Q8NFH8	RalBP1-associated Eps domain-containing protein 2	194	209	3	2	0.999482
ITCH_WW_2_Q96J02_356_394	SEPPHYQRVPLSHGYS	mut	S199E	REPS2	Q8NFH8	RalBP1-associated Eps domain-containing protein 2	198	213	4	1	1
ITCH_WW_2_Q96J02_356_394	SSPPHYQRVPLSHGYS	wt		REPS2	Q8NFH8	RalBP1-associated Eps domain-containing protein 2	198	213	3	1	1
ITCH_WW_2_Q96J02_356_394	RNSPPPYGFHLSPEEM	wt		RHBDD1	Q8TEB9	Rhomboid-related protein 4	289	304	3	1	1
ITCH_WW_2_Q96J02_356_394	RNSPPPYGFHLSPEEM	wt		RHBDD1	Q8TEB9	Rhomboid-related protein 4	289	304	3	1	1
ITCH_WW_2_Q96J02_356_394	GKMSREPPPPYVEPAT	mut	T104E	ESS2	Q96DF8	Splicing factor ESS-2 homolog	92	107	3	1	1
ITCH_WW_2_Q96J02_356_394	GKMSREPPPPYVTPAT	wt		ESS2	Q96DF8	Splicing factor ESS-2 homolog	92	107	3	2	0.893617
ITCH_WW_2_Q96J02_356_394	REPPPPYVEPATFETP	mut	T104E	ESS2	Q96DF8	Splicing factor ESS-2 homolog	96	111	4	2	0.998615
ITCH_WW_2_Q96J02_356_394	NSTPPPYERTRLEPPR	mut	S582E	RBM14	Q96PK6	RNA-binding protein 14	570	585	4	4	0.999651
ITCH_WW_2_Q96J02_356_394	NSTPPPYERTRLSPPR	wt		RBM14	Q96PK6	RNA-binding protein 14	570	585	4	1	1
ITCH_WW_2_Q96J02_356_394	SQGAVANANSTPPPYE	wt		RBM14	Q96PK6	RNA-binding protein 14	562	577	3	1	1
ITCH_WW_2_Q96J02_356_394	VANANSEPPPYERTRL	mut	T572E	RBM14	Q96PK6	RNA-binding protein 14	566	581	4	4	0.99828
ITCH_WW_2_Q96J02_356_394	VANANSTPPPYERTRL	wt		RBM14	Q96PK6	RNA-binding protein 14	566	581	4	1	1
ITCH_WW_2_Q96J02_356_394	NSEPPPYERTRLSPPR	mut	T572E	RBM14	Q96PK6	RNA-binding protein 14	570	585	4	9	0.999189
ITCH_WW_2_Q96J02_356_394	NSTPPPYERTRLSPPR	wt		RBM14	Q96PK6	RNA-binding protein 14	570	585	4	1	1
ITCH_WW_2_Q96J02_356_394	DPTHELPPYTPPPMLE	mut	S715E	TRERF1	Q96PN7	Transcriptional-regulating factor 1	700	715	4	2	0.997961
ITCH_WW_2_Q96J02_356_394	DPTHELPPYTPPPMLS	wt		TRERF1	Q96PN7	Transcriptional-regulating factor 1	700	715	4	3	0.999798
ITCH_WW_2_Q96J02_356_394	ELPPYTPPPMLEPVRQ	mut	S715E	TRERF1	Q96PN7	Transcriptional-regulating factor 1	704	719	2	2	0.999773
ITCH_WW_2_Q96J02_356_394	HLLLDPTHELPPYEPP	mut	T709E	TRERF1	Q96PN7	Transcriptional-regulating factor 1	696	711	4	2	0.959239
ITCH_WW_2_Q96J02_356_394	HLLLDPTHELPPYTPP	wt		TRERF1	Q96PN7	Transcriptional-regulating factor 1	696	711	4	2	0.997183
ITCH_WW_2_Q96J02_356_394	DPTHELPPYEPPPMLS	mut	T709E	TRERF1	Q96PN7	Transcriptional-regulating factor 1	700	715	4	1	1
ITCH_WW_2_Q96J02_356_394	DPTHELPPYTPPPMLS	wt		TRERF1	Q96PN7	Transcriptional-regulating factor 1	700	715	4	3	0.999798
ITCH_WW_2_Q96J02_356_394	RDLEPPRYDSLVQSQA	mut	S1238E	CDK5RAP2	Q96SN8	CDK5 regulatory subunit-associated protein 2	1235	1250	3	3	0.997244
ITCH_WW_2_Q96J02_356_394	RDLSPPRYDSLVQSQA	wt		CDK5RAP2	Q96SN8	CDK5 regulatory subunit-associated protein 2	1235	1250	3	4	0.999747
ITCH_WW_2_Q96J02_356_394	LEPPRYEKLDKSRLER	mut	S770E	SPEN	Q96T58	Msx2-interacting protein	769	784	2	2	0.999455
ITCH_WW_2_Q96J02_356_394	LSPPRYEKLDKSRLER	wt		SPEN	Q96T58	Msx2-interacting protein	769	784	2	1	1
ITCH_WW_2_Q96J02_356_394	RSSPPPGYVPERQQHI	wt		MAP3K3	Q99759	Mitogen-activated protein kinase kinase kinase 3	174	189	2	3	0.65
ITCH_WW_2_Q96J02_356_394	RSSPPPGYVPERQQHI	wt		MAP3K3	Q99759	Mitogen-activated protein kinase kinase kinase 3	174	189	2	3	0.65
ITCH_WW_2_Q96J02_356_394	VEPERAQPPDYTFPSG	mut	S9E	PI4K2A	Q9BTU6	Phosphatidylinositol 4-kinase type 2-alpha	8	23	2	1	1
ITCH_WW_2_Q96J02_356_394	VSPERAQPPDYTFPSG	wt		PI4K2A	Q9BTU6	Phosphatidylinositol 4-kinase type 2-alpha	8	23	2	1	1
ITCH_WW_2_Q96J02_356_394	PPQQPPPPPSYSPARN	wt		HNRNPUL1	Q9BUJ2	Heterogeneous nuclear ribonucleoprotein U-like protein 1	707	722	3	2	0.202703
ITCH_WW_2_Q96J02_356_394	PPPPPSYEPARNPPGA	mut	S718E	HNRNPUL1	Q9BUJ2	Heterogeneous nuclear ribonucleoprotein U-like protein 1	711	726	4	2	0.995349
ITCH_WW_2_Q96J02_356_394	PPPPPSYSPARNPPGA	wt		HNRNPUL1	Q9BUJ2	Heterogeneous nuclear ribonucleoprotein U-like protein 1	711	726	2	1	1
ITCH_WW_2_Q96J02_356_394	LPSYEQAVALTRKHEV	mut	S200E	PRRG4	Q9BZD6	Transmembrane gamma-carboxyglutamic acid protein 4	186	201	3	3	0.999731
ITCH_WW_2_Q96J02_356_394	LPSYEQAVALTRKHSV	wt		PRRG4	Q9BZD6	Transmembrane gamma-carboxyglutamic acid protein 4	186	201	3	4	0.998786
ITCH_WW_2_Q96J02_356_394	ALTRKHEVSPPPPYPG	mut	S200E	PRRG4	Q9BZD6	Transmembrane gamma-carboxyglutamic acid protein 4	194	209	4	3	0.995142
ITCH_WW_2_Q96J02_356_394	KHSVEPPPPYPGHTKG	mut	S202E	PRRG4	Q9BZD6	Transmembrane gamma-carboxyglutamic acid protein 4	198	213	2	1	1
ITCH_WW_2_Q96J02_356_394	EPPPPYPGHTKGFRVF	mut	S202E	PRRG4	Q9BZD6	Transmembrane gamma-carboxyglutamic acid protein 4	202	217	4	2	0.97481
ITCH_WW_2_Q96J02_356_394	ENTPLIGREEPPPSYT	mut	S496E	TTYH3	Q9C0H2	Protein tweety homolog 3	487	502	4	1	1
ITCH_WW_2_Q96J02_356_394	ENTPLIGRESPPPSYT	wt		TTYH3	Q9C0H2	Protein tweety homolog 3	487	502	4	1	1
ITCH_WW_2_Q96J02_356_394	LIGRESPPPSYTSSMR	wt		TTYH3	Q9C0H2	Protein tweety homolog 3	491	506	4	1	1
ITCH_WW_2_Q96J02_356_394	EEPPPSYTSSMRAKYL	mut	S496E	TTYH3	Q9C0H2	Protein tweety homolog 3	495	510	3	1	1
ITCH_WW_2_Q96J02_356_394	ENTPLIGRESPPPSYT	wt		TTYH3	Q9C0H2	Protein tweety homolog 3	487	502	4	1	1
ITCH_WW_2_Q96J02_356_394	VPPPSIEPLEPPPQYD	mut	T234E	TMEM51	Q9NW97	Transmembrane protein 51	225	240	3	1	1
ITCH_WW_2_Q96J02_356_394	VPPPSIEPLTPPPQYD	wt		TMEM51	Q9NW97	Transmembrane protein 51	225	240	3	1	1
ITCH_WW_2_Q96J02_356_394	SIEPLEPPPQYDEVQE	mut	T234E	TMEM51	Q9NW97	Transmembrane protein 51	229	244	4	3	0.995144
ITCH_WW_2_Q96J02_356_394	SIEPLTPPPQYDEVQE	wt		TMEM51	Q9NW97	Transmembrane protein 51	229	244	4	3	0.941227
ITCH_WW_2_Q96J02_356_394	LEPPPQYDEVQEKAPD	mut	T234E	TMEM51	Q9NW97	Transmembrane protein 51	233	248	4	1	1
ITCH_WW_2_Q96J02_356_394	LTPPPQYDEVQEKAPD	wt		TMEM51	Q9NW97	Transmembrane protein 51	233	248	2	1	1
ITCH_WW_2_Q96J02_356_394	SSENERLQYKEPPPSY	mut	T518E	UVRAG	Q9P2Y5	UV radiation resistance-associated gene protein	508	523	4	1	1
ITCH_WW_2_Q96J02_356_394	ERLQYKEPPPSYNSAL	mut	T518E	UVRAG	Q9P2Y5	UV radiation resistance-associated gene protein	512	527	4	1	1
ITCH_WW_2_Q96J02_356_394	ERLQYKTPPPSYNSAL	wt		UVRAG	Q9P2Y5	UV radiation resistance-associated gene protein	512	527	4	2	0.990408
ITCH_WW_2_Q96J02_356_394	YKEPPPSYNSALAQPV	mut	T518E	UVRAG	Q9P2Y5	UV radiation resistance-associated gene protein	516	531	4	2	0.992872
ITCH_WW_2_Q96J02_356_394	VEPLLPRYSPQSLTDP	wt		KIAA1210	Q9ULL0	Acrosomal protein KIAA1210	1014	1029	2	1	1
ITCH_WW_2_Q96J02_356_394	KSMRAAEPPSYTLDLG	mut	S318E	STRIP2	Q9ULQ0	Striatin-interacting protein 2	312	327	3	1	1
ITCH_WW_2_Q96J02_356_394	KSMRAASPPSYTLDLG	wt		STRIP2	Q9ULQ0	Striatin-interacting protein 2	312	327	2	1	1
ITCH_WW_2_Q96J02_356_394	AAEPPSYTLDLGESQL	mut	S318E	STRIP2	Q9ULQ0	Striatin-interacting protein 2	316	331	3	2	0.993865
ITCH_WW_2_Q96J02_356_394	AASPPSYTLDLGESQL	wt		STRIP2	Q9ULQ0	Striatin-interacting protein 2	316	331	4	2	0.680498
ITCH_WW_2_Q96J02_356_394	TVGRRSEPAQTREQSE	mut	S270E	FAF1	Q9UNN5	FAS-associated factor 1	264	279	2	1	1
ITCH_WW_2_Q96J02_356_394	DRSEPPPGYIPDELHQ	mut	S164E	MAP3K2	Q9Y2U5	Mitogen-activated protein kinase kinase kinase 2	161	176	3	5	0.927273
KPNA4_Arm__O00629_68_487	IAPEPPAKRVCTIEPA	mut	S264E	CBFA2T2	O43439	Protein CBFA2T2	251	266	3	5	0.996225
KPNA4_Arm__O00629_68_487	IAPEPPAKRVCTISPA	wt		CBFA2T2	O43439	Protein CBFA2T2	251	266	2	2	0.571429
KPNA4_Arm__O00629_68_487	PRTAHEISLKRSYESV	wt		NCOR1	O75376	Nuclear receptor corepressor 1	1235	1250	2	1	1
KPNA4_Arm__O00629_68_487	LKRSYESVEGNIKQGM	wt		NCOR1	O75376	Nuclear receptor corepressor 1	1243	1258	2	1	1
KPNA4_Arm__O00629_68_487	EPSAKRTCPSLSPTSP	wt		PIAS1	O75925	E3 SUMO-protein ligase PIAS1	474	489	2	1	1
KPNA4_Arm__O00629_68_487	EPSAKRTCPSLSPTEP	mut	S488E	PIAS1	O75925	E3 SUMO-protein ligase PIAS1	474	489	2	1	1
KPNA4_Arm__O00629_68_487	EPSAKRTCPSLSPTSP	wt		PIAS1	O75925	E3 SUMO-protein ligase PIAS1	474	489	2	1	1
KPNA4_Arm__O00629_68_487	AGVKRSAAEMYGSVTE	wt		HNRNPC	P07910	Heterogeneous nuclear ribonucleoproteins C1/C2	95	110	3	2	0.999218
KPNA4_Arm__O00629_68_487	RGLKRSLEEMEIGMVV	mut	S103E	SRF	P11831	Serum response factor	96	111	3	1	1
KPNA4_Arm__O00629_68_487	RGLKRSLSEMEIGMVV	wt		SRF	P11831	Serum response factor	96	111	3	3	0.999897
KPNA4_Arm__O00629_68_487	LLGCEPALKRSHSDSL	mut	S116E	CDC25A	P30304	M-phase inducer phosphatase 1	112	127	3	1	1
KPNA4_Arm__O00629_68_487	EPALKRSHSDSLDHDI	mut	S116E	CDC25A	P30304	M-phase inducer phosphatase 1	116	131	4	1	1
KPNA4_Arm__O00629_68_487	SPALKRSHSDSLDHDI	wt		CDC25A	P30304	M-phase inducer phosphatase 1	116	131	2	1	1
KPNA4_Arm__O00629_68_487	VSEMPAAKRLRLDTGP	wt		GTF2F1	P35269	General transcription factor IIF subunit 1	414	429	2	3	0.999369
KPNA4_Arm__O00629_68_487	MSSEPVKRQRMESALD	mut	S4E	TALDO1	P37837	Transaldolase	1	16	3	5	0.999669
KPNA4_Arm__O00629_68_487	MSSSPVKRQRMESALD	wt		TALDO1	P37837	Transaldolase	1	16	3	3	0.999201
KPNA4_Arm__O00629_68_487	ATLERLEGMLSQSVSS	wt		CLNS1A	P54105	Methylosome subunit pICln	183	198	3	31	0.872707
KPNA4_Arm__O00629_68_487	DREEPSVKRMRMDAWV	mut	S494E	MEF2A	Q02078	Myocyte-specific enhancer factor 2A	491	506	4	3	0.999538
KPNA4_Arm__O00629_68_487	REEPSVKRMRMDAWVT	mut	S494E	MEF2A	Q02078	Myocyte-specific enhancer factor 2A	492	507	4	2	0.985782
KPNA4_Arm__O00629_68_487	DEREEPSVKRMRLSEG	mut	S459E	MEF2C	Q06413	Myocyte-specific enhancer factor 2C	455	470	3	1	1
KPNA4_Arm__O00629_68_487	DERESPSVKRMRLSEG	wt		MEF2C	Q06413	Myocyte-specific enhancer factor 2C	455	470	4	1	1
KPNA4_Arm__O00629_68_487	EEPSVKRMRLSEGWAT	mut	S459E	MEF2C	Q06413	Myocyte-specific enhancer factor 2C	458	473	4	3	0.999298
KPNA4_Arm__O00629_68_487	ESPSVKRMRLSEGWAT	wt		MEF2C	Q06413	Myocyte-specific enhancer factor 2C	458	473	4	3	0.998991
KPNA4_Arm__O00629_68_487	EPTILGKRSYEQHNGV	mut	S576E	MTA1	Q13330	Metastasis-associated protein MTA1	576	591	3	1	1
KPNA4_Arm__O00629_68_487	SPTILGKRSYEQHNGV	wt		MTA1	Q13330	Metastasis-associated protein MTA1	576	591	3	3	0.999773
KPNA4_Arm__O00629_68_487	DVEHGGKRSRLTPVSP	wt		SQSTM1	Q13501	Sequestosome-1	258	273	3	1	1
KPNA4_Arm__O00629_68_487	DVEHGGKRSRLTPVEP	mut	S272E	SQSTM1	Q13501	Sequestosome-1	258	273	3	1	1
KPNA4_Arm__O00629_68_487	DVEHGGKRSRLTPVSP	wt		SQSTM1	Q13501	Sequestosome-1	258	273	3	1	1
KPNA4_Arm__O00629_68_487	EVDIDVEHGGKRSRLE	mut	T269E	SQSTM1	Q13501	Sequestosome-1	254	269	2	1	1
KPNA4_Arm__O00629_68_487	DVEHGGKRSRLEPVSP	mut	T269E	SQSTM1	Q13501	Sequestosome-1	258	273	4	2	0.999924
KPNA4_Arm__O00629_68_487	DVEHGGKRSRLTPVSP	wt		SQSTM1	Q13501	Sequestosome-1	258	273	3	1	1
KPNA4_Arm__O00629_68_487	RDELSPKRIKVEDGFP	wt		NAB1	Q13506	NGFI-A-binding protein 1	324	339	2	1	1
KPNA4_Arm__O00629_68_487	MEPAKRTKLDDLALLE	mut	S93E	PRPF4B	Q13523	Serine/threonine-protein kinase PRP4 homolog	92	107	2	2	0.615385
KPNA4_Arm__O00629_68_487	MSPAKRTKLDDLALLE	wt		PRPF4B	Q13523	Serine/threonine-protein kinase PRP4 homolog	92	107	2	2	0.914894
KPNA4_Arm__O00629_68_487	RASEPAQCVTPVQTVV	mut	S631E	MTMR2	Q13614	Myotubularin-related protein 2	628	643	2	4	0.971831
KPNA4_Arm__O00629_68_487	LAKISPLSEPCSSPLQ	mut	S524E	PDE3A	Q14432	cGMP-inhibited 3',5'-cyclic phosphodiesterase A	516	531	2	11	0.931578
KPNA4_Arm__O00629_68_487	HEASLKRKAEEKLESY	wt		GPATCH11	Q8N954	G patch domain-containing protein 11	138	153	2	1	1
KPNA4_Arm__O00629_68_487	DHQFPAKRPRLEEPQG	mut	S686E	HJURP	Q8NCD3	Holliday junction recognition protein	675	690	3	1	1
KPNA4_Arm__O00629_68_487	DHQFPAKRPRLSEPQG	wt		HJURP	Q8NCD3	Holliday junction recognition protein	675	690	3	1	1
KPNA4_Arm__O00629_68_487	DSKKRIRMDEYTSYCN	mut	S463E	SLC20A1	Q8WUM9	Sodium-dependent phosphate transporter 1	454	469	2	1	1
KPNA4_Arm__O00629_68_487	KLHKMLENTDNSSPST	wt		ZC3HAV1L	Q96H79	Zinc finger CCCH-type antiviral protein 1-like	245	260	2	22	0.648133
KPNA4_Arm__O00629_68_487	DASVLVRQIELSPSSG	mut	S181E	EP400	Q96L91	E1A-binding protein p400	172	187	2	1	1
KPNA4_Arm__O00629_68_487	LVRQISLEPSSGGHFV	mut	S183E	EP400	Q96L91	E1A-binding protein p400	176	191	3	22	0.987792
KPNA4_Arm__O00629_68_487	EDSPEPKRQRLSHSVF	mut	S60E	RNF38	Q9H0F5	E3 ubiquitin-protein ligase RNF38	56	71	3	1	1
KPNA4_Arm__O00629_68_487	EDSPSPKRQRLSHSVF	wt		RNF38	Q9H0F5	E3 ubiquitin-protein ligase RNF38	56	71	4	2	0.989331
KPNA4_Arm__O00629_68_487	EPKRQRLSHSVFDYTS	mut	S60E	RNF38	Q9H0F5	E3 ubiquitin-protein ligase RNF38	60	75	2	1	1
KPNA4_Arm__O00629_68_487	DGNYCPPVKRERTESL	mut	S125E	RANBP3	Q9H6Z4	Ran-binding protein 3	112	127	2	1	1
KPNA4_Arm__O00629_68_487	DGNYCPPVKRERTSSL	wt		RANBP3	Q9H6Z4	Ran-binding protein 3	112	127	4	1	1
KPNA4_Arm__O00629_68_487	CPPVKRERTESLTQFP	mut	S125E	RANBP3	Q9H6Z4	Ran-binding protein 3	116	131	3	1	1
KPNA4_Arm__O00629_68_487	CPPVKRERTSSLTQFP	wt		RANBP3	Q9H6Z4	Ran-binding protein 3	116	131	3	1	1
KPNA4_Arm__O00629_68_487	DGNYCPPVKRERTSEL	mut	S126E	RANBP3	Q9H6Z4	Ran-binding protein 3	112	127	3	1	1
KPNA4_Arm__O00629_68_487	DGNYCPPVKRERTSSL	wt		RANBP3	Q9H6Z4	Ran-binding protein 3	112	127	4	1	1
KPNA4_Arm__O00629_68_487	CPPVKRERTSELTQFP	mut	S126E	RANBP3	Q9H6Z4	Ran-binding protein 3	116	131	4	1	1
KPNA4_Arm__O00629_68_487	CPPVKRERTSSLTQFP	wt		RANBP3	Q9H6Z4	Ran-binding protein 3	116	131	3	1	1
KPNA4_Arm__O00629_68_487	DGNYCPPVKRERTSSL	wt		RANBP3	Q9H6Z4	Ran-binding protein 3	112	127	4	1	1
KPNA4_Arm__O00629_68_487	CPPVKRERTSSLTQFP	wt		RANBP3	Q9H6Z4	Ran-binding protein 3	116	131	3	1	1
KPNA4_Arm__O00629_68_487	CPPVKRERTSSLEQFP	mut	T128E	RANBP3	Q9H6Z4	Ran-binding protein 3	116	131	2	1	1
KPNA4_Arm__O00629_68_487	CPPVKRERTSSLTQFP	wt		RANBP3	Q9H6Z4	Ran-binding protein 3	116	131	3	1	1
KPNA4_Arm__O00629_68_487	AEPVKRPRLLENTERS	mut	S129E	ZFAND3	Q9H8U3	AN1-type zinc finger protein 3	128	143	2	1	1
KPNA4_Arm__O00629_68_487	LLPKTPIEPLKTGVSK	mut	S323E	ANLN	Q9NQW6	Anillin	316	331	2	26	0.272251
KPNA4_Arm__O00629_68_487	EPPIKRSCPDVQISWN	mut	S267E	ACSS2	Q9NR19	Acetyl-coenzyme A synthetase, cytoplasmic	267	282	3	2	0.999881
KPNA4_Arm__O00629_68_487	GPALKRSFEVEEVETP	wt		SEPTIN9	Q9UHD8	Septin-9	24	39	3	1	1
KPNA4_Arm__O00629_68_487	YVAGEKRQHSSQDVHV	wt		NSFL1C	Q9UNZ2	NSFL1 cofactor p47	167	182	3	1	1
KPNA5_Arm_1_O15131_70_476	AGVKRSAAEMYGSVTE	wt		HNRNPC	P07910	Heterogeneous nuclear ribonucleoproteins C1/C2	95	110	2	2	0.999218
KPNA5_Arm_1_O15131_70_476	RRGSDGPTYGHGHAGA	wt		GLI2	P10070	Zinc finger protein GLI2	938	953	2	1	1
KPNA5_Arm_1_O15131_70_476	RGLKRSLEEMEIGMVV	mut	S103E	SRF	P11831	Serum response factor	96	111	2	1	1
KPNA5_Arm_1_O15131_70_476	RGLKRSLSEMEIGMVV	wt		SRF	P11831	Serum response factor	96	111	2	3	0.999897
KPNA5_Arm_1_O15131_70_476	RMGANELERMGLERMG	mut	S575E	HNRNPM	P52272	Heterogeneous nuclear ribonucleoprotein M	570	585	2	3	0.559322
KPNA5_Arm_1_O15131_70_476	RGSTPWGPAPPLHRRS	wt		RRAD	P55042	GTP-binding protein RAD	24	39	2	4	0.666667
KPNA5_Arm_1_O15131_70_476	LIPNATGTGTFEPGAS	mut	S533E	PKN1	Q16512	Serine/threonine-protein kinase N1	522	537	2	36	0.37629
KPNA5_Arm_1_O15131_70_476	MAKGRVAEREQLGAHH	mut	S10E	TMEM41B	Q5BJD5	Transmembrane protein 41B	1	16	2	8	0.220779
KPNA5_Arm_1_O15131_70_476	HEASLKRKAEEKLESY	wt		GPATCH11	Q8N954	G patch domain-containing protein 11	138	153	2	1	1
KPNA5_Arm_1_O15131_70_476	AEQLSAAGEGGDAGRM	wt		PNO1	Q9NRX1	RNA-binding protein PNO1	32	47	2	2	0.785714
KPNB1_Heat_1_Q14974_1_485	MAAAVSEVVRRVEELG	mut	S7E	C5orf51	A6NDU8	UPF0600 protein C5orf51	1	16	2	1	1
KPNB1_Heat_1_Q14974_1_485	EPVIMARVAQHHRRQG	mut	S255E	ARHGEF11	O15085	Rho guanine nucleotide exchange factor 11	255	270	2	1	1
KPNB1_Heat_1_Q14974_1_485	EPCPSPLPFEPRVHLS	mut	S784E	TRAK2	O60296	Trafficking kinesin-binding protein 2	784	799	2	1	1
KPNB1_Heat_1_Q14974_1_485	KPREIASLIRNKFGEA	mut	S382E	TMCC1	O94876	Transmembrane and coiled-coil domains protein 1	368	383	2	2	0.974763
KPNB1_Heat_1_Q14974_1_485	GYKFSAPVVPSEFNFG	mut	S1027E	IPO7	O95373	Importin-7	1016	1031	3	3	0.545975
KPNB1_Heat_1_Q14974_1_485	GYKFSAPVVPSSFNFG	wt		IPO7	O95373	Importin-7	1016	1031	3	2	0.830957
KPNB1_Heat_1_Q14974_1_485	SAPVVPSEFNFGGPAP	mut	S1027E	IPO7	O95373	Importin-7	1020	1035	3	1	1
KPNB1_Heat_1_Q14974_1_485	SAPVVPSSFNFGGPAP	wt		IPO7	O95373	Importin-7	1020	1035	3	1	1
KPNB1_Heat_1_Q14974_1_485	VVPSEFNFGGPAPGMN	mut	S1027E	IPO7	O95373	Importin-7	1023	1038	3	2	0.846626
KPNB1_Heat_1_Q14974_1_485	RGKVEQLSPEEEEKRR	wt		FOS	P01100	Proto-oncogene c-Fos	126	141	2	2	0.952991
KPNB1_Heat_1_Q14974_1_485	EQLSPEEEEKRRIRRE	wt		FOS	P01100	Proto-oncogene c-Fos	130	145	3	2	0.984314
KPNB1_Heat_1_Q14974_1_485	ASSTPLSPTRITRLQE	wt		LMNA	P02545	Prelamin-A/C	16	31	3	2	0.939394
KPNB1_Heat_1_Q14974_1_485	RATRSGAQASSEPLSP	mut	T19E	LMNA	P02545	Prelamin-A/C	8	23	2	1	1
KPNB1_Heat_1_Q14974_1_485	ASSTPLSPTRITRLQE	wt		LMNA	P02545	Prelamin-A/C	16	31	3	2	0.939394
KPNB1_Heat_1_Q14974_1_485	MSETAPAAPAAAPPAE	wt		H1-2	P16403	Histone H1.2	1	16	2	3	0.919355
KPNB1_Heat_1_Q14974_1_485	MSETAPAAPAAAPPAE	wt		H1-2	P16403	Histone H1.2	1	16	2	3	0.919355
KPNB1_Heat_1_Q14974_1_485	ERSRTGEESSQTGTST	mut	S422E	EIF4B	P23588	Eukaryotic translation initiation factor 4B	416	431	2	1	1
KPNB1_Heat_1_Q14974_1_485	LSNHGGSSGSTHRSPR	wt		CDC42EP1	Q00587	Cdc42 effector protein 1	64	79	2	2	0.965009
KPNB1_Heat_1_Q14974_1_485	PRTTLLGTIFEPVFNF	mut	S146E	CTDSPL2	Q05D32	CTD small phosphatase-like protein 2	136	151	3	1	1
KPNB1_Heat_1_Q14974_1_485	PRTTLLGTIFSPVFNF	wt		CTDSPL2	Q05D32	CTD small phosphatase-like protein 2	136	151	3	1	1
KPNB1_Heat_1_Q14974_1_485	MERLQKQPLTEPGSVS	mut	S11E	DMTN	Q08495	Dematin	1	16	2	3	0.457143
KPNB1_Heat_1_Q14974_1_485	ADEICIAGEPLTPRRV	mut	S639E	RBL2	Q08999	Retinoblastoma-like protein 2	631	646	2	1	1
KPNB1_Heat_1_Q14974_1_485	CIAGSPLEPRRVTEVR	mut	T642E	RBL2	Q08999	Retinoblastoma-like protein 2	635	650	2	2	0.4
KPNB1_Heat_1_Q14974_1_485	SAISPASPRRKAADGG	wt		BRME1	Q0VDD7	Break repair meiotic recombinase recruitment factor 1	364	379	2	1	1
KPNB1_Heat_1_Q14974_1_485	TPRRIPHSPAREVDRL	wt		PPFIA1	Q13136	Liprin-alpha-1	701	716	2	1	1
KPNB1_Heat_1_Q14974_1_485	IPHEPAREVDRLGVMT	mut	S708E	PPFIA1	Q13136	Liprin-alpha-1	705	720	2	2	0.714286
KPNB1_Heat_1_Q14974_1_485	MEDSPTMVRVDEPTMV	mut	S12E	SLC14A1	Q13336	Urea transporter 1	1	16	3	2	0.973451
KPNB1_Heat_1_Q14974_1_485	HLPFRFYDQGRRGESD	mut	S863E	CLEC16A	Q2KHT3	Protein CLEC16A	850	865	2	1	1
KPNB1_Heat_1_Q14974_1_485	TLWNSPSRNRSLQLSA	wt		MAP7D1	Q3KQU3	MAP7 domain-containing protein 1	276	291	2	2	0.666667
KPNB1_Heat_1_Q14974_1_485	GEVMGPQRPRSNEGRE	mut	S344E	WDR44	Q5JSH3	WD repeat-containing protein 44	332	347	2	5	0.556701
KPNB1_Heat_1_Q14974_1_485	DEPLAEREPGEVIDSL	mut	S195E	SPIN3	Q5JUX0	Spindlin-3	194	209	3	2	0.963636
KPNB1_Heat_1_Q14974_1_485	SPRNFEPNAPAHFSFV	mut	S209E	MAST2	Q6P0Q8	Microtubule-associated serine/threonine-protein kinase 2	204	219	3	1	1
KPNB1_Heat_1_Q14974_1_485	SPRNFSPNAPAHFSFV	wt		MAST2	Q6P0Q8	Microtubule-associated serine/threonine-protein kinase 2	204	219	2	1	1
KPNB1_Heat_1_Q14974_1_485	KAPRTLSASEQDLSPH	mut	T498E	KLC3	Q6P597	Kinesin light chain 3	489	504	2	2	0.810811
KPNB1_Heat_1_Q14974_1_485	SEPADRALRPEPLPEE	mut	S98E	ZNF497	Q6ZNH5	Zinc finger protein 497	88	103	2	2	0.938776
KPNB1_Heat_1_Q14974_1_485	SAQHEPSSLRRDLLAE	mut	S110E	EEPD1	Q7L9B9	Endonuclease/exonuclease/phosphatase family domain-containing protein 1	106	121	2	2	0.625
KPNB1_Heat_1_Q14974_1_485	EPSSLRRDLLAEQQPH	mut	S110E	EEPD1	Q7L9B9	Endonuclease/exonuclease/phosphatase family domain-containing protein 1	110	125	2	1	1
KPNB1_Heat_1_Q14974_1_485	RRASAPHGPLDMAPFA	wt		PHETA1	Q8N4B1	Sesquipedalian-1	210	225	2	3	0.957265
KPNB1_Heat_1_Q14974_1_485	LVITSTPAEPNRELHP	mut	S168E	RAB3IL1	Q8TBN0	Guanine nucleotide exchange factor for Rab-3A	160	175	2	4	0.363636
KPNB1_Heat_1_Q14974_1_485	SSEPLSSPRSPVFSFS	mut	S443E	BRSK1	Q8TDC3	Serine/threonine-protein kinase BRSK1	441	456	3	1	1
KPNB1_Heat_1_Q14974_1_485	SSSPLSSPRSPVFSFS	wt		BRSK1	Q8TDC3	Serine/threonine-protein kinase BRSK1	441	456	2	1	1
KPNB1_Heat_1_Q14974_1_485	SSSPLSEPRSPVFSFS	mut	S447E	BRSK1	Q8TDC3	Serine/threonine-protein kinase BRSK1	441	456	3	1	1
KPNB1_Heat_1_Q14974_1_485	SSSPLSSPRSPVFSFS	wt		BRSK1	Q8TDC3	Serine/threonine-protein kinase BRSK1	441	456	2	1	1
KPNB1_Heat_1_Q14974_1_485	SSSPLSSPREPVFSFS	mut	S450E	BRSK1	Q8TDC3	Serine/threonine-protein kinase BRSK1	441	456	3	1	1
KPNB1_Heat_1_Q14974_1_485	SSSPLSSPRSPVFSFS	wt		BRSK1	Q8TDC3	Serine/threonine-protein kinase BRSK1	441	456	2	1	1
KPNB1_Heat_1_Q14974_1_485	QTPKTPTTPLPQTPTR	wt		FRS2	Q8WU20	Fibroblast growth factor receptor substrate 2	451	466	2	2	0.97076
KPNB1_Heat_1_Q14974_1_485	YDFEPHVSANAWEPVM	mut	S569E	ARHGAP45	Q92619	Rho GTPase-activating protein 45	557	572	2	1	1
KPNB1_Heat_1_Q14974_1_485	YDFEPHVSANAWSPVM	wt		ARHGAP45	Q92619	Rho GTPase-activating protein 45	557	572	2	1	1
KPNB1_Heat_1_Q14974_1_485	RLDRSVSYQLSPLDST	wt		PPP1R16A	Q96I34	Protein phosphatase 1 regulatory subunit 16A	427	442	2	1	1
KPNB1_Heat_1_Q14974_1_485	YPRRRRESPSARPPDV	mut	S82E	ZFP91	Q96JP5	E3 ubiquitin-protein ligase ZFP91	76	91	2	1	1
KPNB1_Heat_1_Q14974_1_485	QYLFSPSREMPTFSGT	wt		KIAA0586	Q9BVV6	Protein TALPID3	709	724	3	2	0.971429
KPNB1_Heat_1_Q14974_1_485	EQGMVGLKIGDVSSSA	wt		YTHDF1	Q9BYJ9	YTH domain-containing family protein 1	184	199	2	3	0.992095
KPNB1_Heat_1_Q14974_1_485	QASPARRAEAILPGVL	mut	S602E	NIBAN1	Q9BZQ8	Protein Niban 1	594	609	2	1	1
KPNB1_Heat_1_Q14974_1_485	MAHSPLHRSVSDLPLP	wt		SPHK2	Q9NRA0	Sphingosine kinase 2	411	426	2	3	0.714286
KPNB1_Heat_1_Q14974_1_485	HSPPTPRVSADAAPDC	wt		TRMT1	Q9NXH9	tRNA (guanine(26)-N(2))-dimethyltransferase	624	639	2	1	1
KPNB1_Heat_1_Q14974_1_485	SPEPVSMGRSLTPLSL	mut	S438E	NYAP2	Q9P242	Neuronal tyrosine-phosphorylated phosphoinositide-3-kinase adapter 2	436	451	2	1	1
KPNB1_Heat_1_Q14974_1_485	SPSTYSPTHNADYPLG	wt		CC2D2A	Q9P2K1	Coiled-coil and C2 domain-containing protein 2A	1080	1095	2	1	1
KPNB1_Heat_1_Q14974_1_485	REPMSTNSSVHTGSDV	mut	S432E	ZMYND8	Q9ULU4	Protein kinase C-binding protein 1	431	446	2	3	0.850515
KPNB1_Heat_1_Q14974_1_485	STNSSVHTGSDVEQDA	wt		ZMYND8	Q9ULU4	Protein kinase C-binding protein 1	435	450	2	4	0.660377
KPNB1_Heat_1_Q14974_1_485	LSSSSQHLLRERKSSA	wt		GAB2	Q9UQC2	GRB2-associated-binding protein 2	145	160	2	1	1
KPNB1_Heat_1_Q14974_1_485	RSRSREYSPAHNRERN	mut	S53E	THRAP3	Q9Y2W1	Thyroid hormone receptor-associated protein 3	48	63	3	2	0.960526
KPNB1_Heat_1_Q14974_1_485	RSYEPAHNRERNHPRV	mut	S55E	THRAP3	Q9Y2W1	Thyroid hormone receptor-associated protein 3	52	67	2	1	1
KPNB1_Heat_1_Q14974_1_485	QNTPELHSRHWGAPQQ	mut	S183E	PEX16	Q9Y5Y5	Peroxisomal membrane protein PEX16	179	194	2	1	1
MAP1LC3A_ATG8__Q9H492_2_121	ERVEPPEGYEVVTVFP	mut	T316E	PDLIM1	O00151	PDZ and LIM domain protein 1	313	328	3	1	1
MAP1LC3A_ATG8__Q9H492_2_121	RVEPPEGYEVVTVFPK	mut	T316E	PDLIM1	O00151	PDZ and LIM domain protein 1	314	329	2	1	1
MAP1LC3A_ATG8__Q9H492_2_121	RVTPPEGYEVVTVFPK	wt		PDLIM1	O00151	PDZ and LIM domain protein 1	314	329	2	2	0.995056
MAP1LC3A_ATG8__Q9H492_2_121	LEPPTLLEGPLRLSPL	mut	S1144E	MIA2	Q96PC5	Melanoma inhibitory activity protein 2	1143	1158	2	1	1
MAP1LC3A_ATG8__Q9H492_2_121	ELKQNLSREWHDVQVS	mut	S96E	TPD52L2	O43399	Tumor protein D54	88	103	3	3	0.974186
MAP1LC3A_ATG8__Q9H492_2_121	NLSREWHDVQVSSAYV	mut	S96E	TPD52L2	O43399	Tumor protein D54	92	107	4	3	0.975712
MAP1LC3A_ATG8__Q9H492_2_121	EWHDVQVSSAYVKTSE	mut	S96E	TPD52L2	O43399	Tumor protein D54	96	111	4	3	0.999168
MAP1LC3A_ATG8__Q9H492_2_121	EPAPLLSAQYETLSDS	wt		NCOR1	O75376	Nuclear receptor corepressor 1	2423	2438	3	1	1
MAP1LC3A_ATG8__Q9H492_2_121	APLLSAQYETLSDSDD	wt		NCOR1	O75376	Nuclear receptor corepressor 1	2425	2440	4	3	0.792754
MAP1LC3A_ATG8__Q9H492_2_121	EPAPLLSAQYETLSDE	mut	S2438E	NCOR1	O75376	Nuclear receptor corepressor 1	2423	2438	3	1	1
MAP1LC3A_ATG8__Q9H492_2_121	EPAPLLSAQYETLSDS	wt		NCOR1	O75376	Nuclear receptor corepressor 1	2423	2438	3	1	1
MAP1LC3A_ATG8__Q9H492_2_121	APLLSAQYETLSDEDD	mut	S2438E	NCOR1	O75376	Nuclear receptor corepressor 1	2425	2440	3	3	0.380952
MAP1LC3A_ATG8__Q9H492_2_121	APLLSAQYETLSDSDD	wt		NCOR1	O75376	Nuclear receptor corepressor 1	2425	2440	4	3	0.792754
MAP1LC3A_ATG8__Q9H492_2_121	GTSKEPNREWEVLQPA	mut	S999E	NCOR1	O75376	Nuclear receptor corepressor 1	995	1010	4	2	0.999769
MAP1LC3A_ATG8__Q9H492_2_121	GTSKSPNREWEVLQPA	wt		NCOR1	O75376	Nuclear receptor corepressor 1	995	1010	4	1	1
MAP1LC3A_ATG8__Q9H492_2_121	EPNREWEVLQPAPHQV	mut	S999E	NCOR1	O75376	Nuclear receptor corepressor 1	999	1014	4	8	0.999735
MAP1LC3A_ATG8__Q9H492_2_121	SPNREWEVLQPAPHQV	wt		NCOR1	O75376	Nuclear receptor corepressor 1	999	1014	4	3	0.999762
MAP1LC3A_ATG8__Q9H492_2_121	DDVIEKDSPEEPFEVI	mut	S246E	RTN3	O95197	Reticulon-3	236	251	3	1	1
MAP1LC3A_ATG8__Q9H492_2_121	DDVIEKDSPESPFEVI	wt		RTN3	O95197	Reticulon-3	236	251	3	1	1
MAP1LC3A_ATG8__Q9H492_2_121	EKDSPESPFEVIIDKA	wt		RTN3	O95197	Reticulon-3	240	255	3	1	1
MAP1LC3A_ATG8__Q9H492_2_121	DLNEQDRVDHEEWEMV	mut	S194E	STBD1	O95210	Starch-binding domain-containing protein 1	191	206	3	3	0.999828
MAP1LC3A_ATG8__Q9H492_2_121	DLNSQDRVDHEEWEMV	wt		STBD1	O95210	Starch-binding domain-containing protein 1	191	206	3	4	0.999719
MAP1LC3A_ATG8__Q9H492_2_121	CGTPEYLAPEVLVSVG	mut	T389E	CHEK2	O96017	Serine/threonine-protein kinase Chk2	385	400	2	1	1
MAP1LC3A_ATG8__Q9H492_2_121	EYLAPEVLVSVGTAGY	mut	T389E	CHEK2	O96017	Serine/threonine-protein kinase Chk2	389	404	2	1	1
MAP1LC3A_ATG8__Q9H492_2_121	AFPGALRGEPPFEMLS	mut	S36E	RARG	P13631	Retinoic acid receptor gamma	28	43	2	1	1
MAP1LC3A_ATG8__Q9H492_2_121	EPPFEMLSPSFRGLGQ	mut	S36E	RARG	P13631	Retinoic acid receptor gamma	36	51	3	2	0.987893
MAP1LC3A_ATG8__Q9H492_2_121	ENGVSDLSPEYAVLTS	mut	S148E	IRF2	P14316	Interferon regulatory factor 2	148	163	2	1	1
MAP1LC3A_ATG8__Q9H492_2_121	SNGVSDLSPEYAVLTS	wt		IRF2	P14316	Interferon regulatory factor 2	148	163	2	2	0.992366
MAP1LC3A_ATG8__Q9H492_2_121	SDDSRSVNSVLLFTIL	wt		HNRNPL	P14866	Heterogeneous nuclear ribonucleoprotein L	185	200	2	1	1
MAP1LC3A_ATG8__Q9H492_2_121	VKELEKRAEGQAFELI	mut	S16E	STMN1	P16949	Stathmin	8	23	3	2	0.988177
MAP1LC3A_ATG8__Q9H492_2_121	VKELEKRASGQAFELI	wt		STMN1	P16949	Stathmin	8	23	3	1	1
MAP1LC3A_ATG8__Q9H492_2_121	FELILEPRSKESVPEF	mut	S25E	STMN1	P16949	Stathmin	20	35	2	1	1
MAP1LC3A_ATG8__Q9H492_2_121	VYTGLETRNQETYETL	mut	S69E	FCER1G	P30273	High affinity immunoglobulin epsilon receptor subunit gamma	64	79	2	1	1
MAP1LC3A_ATG8__Q9H492_2_121	LTEPCYTPYYVAPEVL	mut	T222E	MAPKAPK2	P49137	MAP kinase-activated protein kinase 2	220	235	2	1	1
MAP1LC3A_ATG8__Q9H492_2_121	LTTPCYTPYYVAPEVL	wt		MAPKAPK2	P49137	MAP kinase-activated protein kinase 2	220	235	3	2	0.829126
MAP1LC3A_ATG8__Q9H492_2_121	MDNYADLSDTELTTLL	wt		EMD	P50402	Emerin	1	16	2	2	0.608696
MAP1LC3A_ATG8__Q9H492_2_121	WESLTTSAAEGAHPEP	mut	S343E	GPR143	P51810	G-protein coupled receptor 143	329	344	2	2	0.642857
MAP1LC3A_ATG8__Q9H492_2_121	WESLTTSAAEGAHPSP	wt		GPR143	P51810	G-protein coupled receptor 143	329	344	2	1	1
MAP1LC3A_ATG8__Q9H492_2_121	AGTTPAKDWTLVETPP	wt		MYBPC1	Q00872	Myosin-binding protein C, slow-type	28	43	2	1	1
MAP1LC3A_ATG8__Q9H492_2_121	WTLVEEPPGEEQAKQN	mut	T41E	MYBPC1	Q00872	Myosin-binding protein C, slow-type	36	51	3	2	0.998244
MAP1LC3A_ATG8__Q9H492_2_121	WTLVETPPGEEQAKQN	wt		MYBPC1	Q00872	Myosin-binding protein C, slow-type	36	51	3	1	1
MAP1LC3A_ATG8__Q9H492_2_121	EDWWVVKSEESPVYSN	mut	S528E	CENPC	Q03188	Centromere protein C	528	543	3	5	0.614076
MAP1LC3A_ATG8__Q9H492_2_121	SDWWVVKSEESPVYSN	wt		CENPC	Q03188	Centromere protein C	528	543	3	4	0.8846
MAP1LC3A_ATG8__Q9H492_2_121	NPSYDEYADSDEDQHD	wt		SSRP1	Q08945	FACT complex subunit SSRP1	435	450	2	1	1
MAP1LC3A_ATG8__Q9H492_2_121	PQDGDYEFLKSWEVED	mut	T440E	STK4	Q13043	Serine/threonine-protein kinase 4	428	443	3	1	1
MAP1LC3A_ATG8__Q9H492_2_121	PQDGDYEFLKSWTVED	wt		STK4	Q13043	Serine/threonine-protein kinase 4	428	443	3	1	1
MAP1LC3A_ATG8__Q9H492_2_121	DYEFLKSWEVEDLQKR	mut	T440E	STK4	Q13043	Serine/threonine-protein kinase 4	432	447	3	1	1
MAP1LC3A_ATG8__Q9H492_2_121	DYEFLKSWTVEDLQKR	wt		STK4	Q13043	Serine/threonine-protein kinase 4	432	447	2	1	1
MAP1LC3A_ATG8__Q9H492_2_121	EEAMDGSEEPQLFTVL	mut	T780E	SF3B2	Q13435	Splicing factor 3B subunit 2	772	787	2	1	1
MAP1LC3A_ATG8__Q9H492_2_121	EEAMDGSETPQLFTVL	wt		SF3B2	Q13435	Splicing factor 3B subunit 2	772	787	2	1	1
MAP1LC3A_ATG8__Q9H492_2_121	NCEGGDDDWTHLSSKE	mut	S332E	SQSTM1	Q13501	Sequestosome-1	330	345	4	1	1
MAP1LC3A_ATG8__Q9H492_2_121	NCSGGDDDWTHLSSKE	wt		SQSTM1	Q13501	Sequestosome-1	330	345	4	1	1
MAP1LC3A_ATG8__Q9H492_2_121	NCSGGDDDWTHLESKE	mut	S342E	SQSTM1	Q13501	Sequestosome-1	330	345	4	1	1
MAP1LC3A_ATG8__Q9H492_2_121	NCSGGDDDWTHLSSKE	wt		SQSTM1	Q13501	Sequestosome-1	330	345	4	1	1
MAP1LC3A_ATG8__Q9H492_2_121	GDDDWTHLESKEVDPS	mut	S342E	SQSTM1	Q13501	Sequestosome-1	334	349	4	5	0.999851
MAP1LC3A_ATG8__Q9H492_2_121	GDDDWTHLSSKEVDPS	wt		SQSTM1	Q13501	Sequestosome-1	334	349	4	14	0.999685
MAP1LC3A_ATG8__Q9H492_2_121	WTHLESKEVDPSTGEL	mut	S342E	SQSTM1	Q13501	Sequestosome-1	338	353	4	2	0.538741
MAP1LC3A_ATG8__Q9H492_2_121	WTHLSSKEVDPSTGEL	wt		SQSTM1	Q13501	Sequestosome-1	338	353	4	2	0.297183
MAP1LC3A_ATG8__Q9H492_2_121	GDDDWTHLSSKEVDPE	mut	S349E	SQSTM1	Q13501	Sequestosome-1	334	349	4	4	0.999878
MAP1LC3A_ATG8__Q9H492_2_121	GDDDWTHLSSKEVDPS	wt		SQSTM1	Q13501	Sequestosome-1	334	349	4	14	0.999685
MAP1LC3A_ATG8__Q9H492_2_121	WTHLSSKEVDPETGEL	mut	S349E	SQSTM1	Q13501	Sequestosome-1	338	353	3	2	0.756219
MAP1LC3A_ATG8__Q9H492_2_121	WTHLSSKEVDPSTGEL	wt		SQSTM1	Q13501	Sequestosome-1	338	353	4	2	0.297183
MAP1LC3A_ATG8__Q9H492_2_121	NCSGGDDDWEHLSSKE	mut	T339E	SQSTM1	Q13501	Sequestosome-1	330	345	4	1	1
MAP1LC3A_ATG8__Q9H492_2_121	NCSGGDDDWTHLSSKE	wt		SQSTM1	Q13501	Sequestosome-1	330	345	4	1	1
MAP1LC3A_ATG8__Q9H492_2_121	GDDDWEHLSSKEVDPS	mut	T339E	SQSTM1	Q13501	Sequestosome-1	334	349	4	4	0.999818
MAP1LC3A_ATG8__Q9H492_2_121	GDDDWTHLSSKEVDPS	wt		SQSTM1	Q13501	Sequestosome-1	334	349	4	14	0.999685
MAP1LC3A_ATG8__Q9H492_2_121	WEHLSSKEVDPSTGEL	mut	T339E	SQSTM1	Q13501	Sequestosome-1	338	353	4	2	0.686979
MAP1LC3A_ATG8__Q9H492_2_121	WTHLSSKEVDPSTGEL	wt		SQSTM1	Q13501	Sequestosome-1	338	353	4	2	0.297183
MAP1LC3A_ATG8__Q9H492_2_121	WTHLSSKEVDPSTGEL	wt		SQSTM1	Q13501	Sequestosome-1	338	353	4	2	0.297183
MAP1LC3A_ATG8__Q9H492_2_121	EDSWLLLSAPGPTPAE	mut	S259E	NFATC4	Q14934	Nuclear factor of activated T-cells, cytoplasmic 4	244	259	3	6	0.999792
MAP1LC3A_ATG8__Q9H492_2_121	EDSWLLLSAPGPTPAS	wt		NFATC4	Q14934	Nuclear factor of activated T-cells, cytoplasmic 4	244	259	2	1	1
MAP1LC3A_ATG8__Q9H492_2_121	LMEPCYTANFVAPEVL	mut	T573E	RPS6KA1	Q15418	Ribosomal protein S6 kinase alpha-1	571	586	2	1	1
MAP1LC3A_ATG8__Q9H492_2_121	ETDAEAVSTRWEIIAE	mut	S171E	TAF7	Q15545	Transcription initiation factor TFIID subunit 7	171	186	2	3	0.961094
MAP1LC3A_ATG8__Q9H492_2_121	STDAEAVSTRWEIIAE	wt		TAF7	Q15545	Transcription initiation factor TFIID subunit 7	171	186	2	1	1
MAP1LC3A_ATG8__Q9H492_2_121	MVDYSVWDHIEVEDDE	mut	S13E	CDC37	Q16543	Hsp90 co-chaperone Cdc37	1	16	4	7	0.999798
MAP1LC3A_ATG8__Q9H492_2_121	MVDYSVWDHIEVSDDE	wt		CDC37	Q16543	Hsp90 co-chaperone Cdc37	1	16	4	4	0.999581
MAP1LC3A_ATG8__Q9H492_2_121	YSVWDHIEVEDDEDET	mut	S13E	CDC37	Q16543	Hsp90 co-chaperone Cdc37	4	19	3	1	1
MAP1LC3A_ATG8__Q9H492_2_121	YSVWDHIEVSDDEDET	wt		CDC37	Q16543	Hsp90 co-chaperone Cdc37	4	19	3	1	1
MAP1LC3A_ATG8__Q9H492_2_121	EPCYTPYYVAPEVLGP	mut	T201E	MAPKAPK3	Q16644	MAP kinase-activated protein kinase 3	201	216	2	1	1
MAP1LC3A_ATG8__Q9H492_2_121	IRWDEYENLSADGEVL	mut	S332E	TNS3	Q68CZ2	Tensin-3	328	343	2	2	0.875622
MAP1LC3A_ATG8__Q9H492_2_121	QRGLERNDEWGSFDLR	mut	S652E	NUFIP2	Q7Z417	Nuclear fragile X mental retardation-interacting protein 2	644	659	2	1	1
MAP1LC3A_ATG8__Q9H492_2_121	ERNDEWGSFDLRAAIV	mut	S652E	NUFIP2	Q7Z417	Nuclear fragile X mental retardation-interacting protein 2	648	663	3	5	0.905592
MAP1LC3A_ATG8__Q9H492_2_121	ERNDSWGSFDLRAAIV	wt		NUFIP2	Q7Z417	Nuclear fragile X mental retardation-interacting protein 2	648	663	2	2	0.770115
MAP1LC3A_ATG8__Q9H492_2_121	SPFSGCFEDLAISAST	wt		MAVS	Q7Z434	Mitochondrial antiviral-signaling protein	430	445	3	1	1
MAP1LC3A_ATG8__Q9H492_2_121	GCFEDLAIEASTSLGM	mut	S442E	MAVS	Q7Z434	Mitochondrial antiviral-signaling protein	434	449	4	1	1
MAP1LC3A_ATG8__Q9H492_2_121	GCFEDLAISASTSLGM	wt		MAVS	Q7Z434	Mitochondrial antiviral-signaling protein	434	449	4	3	0.742331
MAP1LC3A_ATG8__Q9H492_2_121	SWEETWSLIPEKGLPE	wt		PLEKHH3	Q7Z736	Pleckstrin homology domain-containing family H member 3	76	91	3	4	0.367667
MAP1LC3A_ATG8__Q9H492_2_121	PQDYESDDDSYEVLDL	wt		FUNDC1	Q8IVP5	FUN14 domain-containing protein 1	8	23	2	1	1
MAP1LC3A_ATG8__Q9H492_2_121	ESDDDSYEVLDLTEYA	wt		FUNDC1	Q8IVP5	FUN14 domain-containing protein 1	12	27	2	2	0.810811
MAP1LC3A_ATG8__Q9H492_2_121	RFDQLFDDESDPFEVL	wt		SERBP1	Q8NC51	Plasminogen activator inhibitor 1 RNA-binding protein	16	31	2	1	1
MAP1LC3A_ATG8__Q9H492_2_121	DTPGSREWDILETEEH	wt		MFSD8	Q8NHS3	Major facilitator superfamily domain-containing protein 8	16	31	2	1	1
MAP1LC3A_ATG8__Q9H492_2_121	AQTSYGFAMLAEEPHT	mut	S156E	C2CD4C	Q8TF44	C2 calcium-dependent domain-containing protein 4C	144	159	3	1	1
MAP1LC3A_ATG8__Q9H492_2_121	AQTSYGFAMLAESPHT	wt		C2CD4C	Q8TF44	C2 calcium-dependent domain-containing protein 4C	144	159	2	1	1
MAP1LC3A_ATG8__Q9H492_2_121	LNSSGSSEDSFVEIRM	wt		OPTN	Q96CV9	Optineurin	168	183	3	1	1
MAP1LC3A_ATG8__Q9H492_2_121	GSEEDSFVEIRMAEGE	mut	S174E	OPTN	Q96CV9	Optineurin	172	187	2	1	1
MAP1LC3A_ATG8__Q9H492_2_121	GSSEDSFVEIRMAEGE	wt		OPTN	Q96CV9	Optineurin	172	187	4	1	1
MAP1LC3A_ATG8__Q9H492_2_121	LNSSGSSEDEFVEIRM	mut	S177E	OPTN	Q96CV9	Optineurin	168	183	3	1	1
MAP1LC3A_ATG8__Q9H492_2_121	LNSSGSSEDSFVEIRM	wt		OPTN	Q96CV9	Optineurin	168	183	3	1	1
MAP1LC3A_ATG8__Q9H492_2_121	GSSEDSFVEIRMAEGE	wt		OPTN	Q96CV9	Optineurin	172	187	4	1	1
MAP1LC3A_ATG8__Q9H492_2_121	DEFVEIRMAEGEAEGS	mut	S177E	OPTN	Q96CV9	Optineurin	176	191	2	1	1
MAP1LC3A_ATG8__Q9H492_2_121	EKKQLKRFETEEFVLL	mut	S451E	ATG4C	Q96DT6	Cysteine protease ATG4C	443	458	2	1	1
MAP1LC3A_ATG8__Q9H492_2_121	AESSEDEAGPWILLSD	wt		RILP	Q96NA2	Rab-interacting lysosomal protein	312	327	2	1	1
MAP1LC3A_ATG8__Q9H492_2_121	AESEEDEAGPWILLSD	mut	S315E	RILP	Q96NA2	Rab-interacting lysosomal protein	312	327	2	1	1
MAP1LC3A_ATG8__Q9H492_2_121	AESSEDEAGPWILLSD	wt		RILP	Q96NA2	Rab-interacting lysosomal protein	312	327	2	1	1
MAP1LC3A_ATG8__Q9H492_2_121	DREQHSSGNGNDFEMI	mut	S353E	SEC62	Q99442	Translocation protein SEC62	351	366	2	2	0.655172
MAP1LC3A_ATG8__Q9H492_2_121	DRSQHSSGNGNDFEMI	wt		SEC62	Q99442	Translocation protein SEC62	351	366	2	1	1
MAP1LC3A_ATG8__Q9H492_2_121	DRSQHESGNGNDFEMI	mut	S356E	SEC62	Q99442	Translocation protein SEC62	351	366	2	1	1
MAP1LC3A_ATG8__Q9H492_2_121	DRSQHSSGNGNDFEMI	wt		SEC62	Q99442	Translocation protein SEC62	351	366	2	1	1
MAP1LC3A_ATG8__Q9H492_2_121	FEMITKEELEQQEDGD	mut	T375E	SEC62	Q99442	Translocation protein SEC62	363	378	2	1	1
MAP1LC3A_ATG8__Q9H492_2_121	FEMITKEELEQQTDGD	wt		SEC62	Q99442	Translocation protein SEC62	363	378	3	1	1
MAP1LC3A_ATG8__Q9H492_2_121	FTVIPEGPRSPEPLMV	mut	S99E	INO80B	Q9C086	INO80 complex subunit B	88	103	2	1	1
MAP1LC3A_ATG8__Q9H492_2_121	YELVGQAWPGPLADMA	mut	S59E	LAT2	Q9GZY6	Linker for activation of T-cells family member 2	58	73	2	6	0.993142
MAP1LC3A_ATG8__Q9H492_2_121	PRDFVTIEPVQPEERR	mut	S151E	PIF1	Q9H611	ATP-dependent DNA helicase PIF1	144	159	2	1	1
MAP1LC3A_ATG8__Q9H492_2_121	CNDAFVEVGMPREPSH	mut	S633E	BICC1	Q9H694	Protein bicaudal C homolog 1	621	636	3	2	0.999866
MAP1LC3A_ATG8__Q9H492_2_121	CNDAFVEVGMPRSPSH	wt		BICC1	Q9H694	Protein bicaudal C homolog 1	621	636	2	3	0.998728
MAP1LC3A_ATG8__Q9H492_2_121	DVTHDPYEFLQSPEPA	wt		BRD9	Q9H8M2	Bromodomain-containing protein 9	577	592	3	2	0.997561
MAP1LC3A_ATG8__Q9H492_2_121	DPYEFLQSPEPAASAK	wt		BRD9	Q9H8M2	Bromodomain-containing protein 9	581	596	2	1	1
MAP1LC3A_ATG8__Q9H492_2_121	IEPLKDGFTEVQLSSV	mut	T225E	GORASP2	Q9H8Y8	Golgi reassembly-stacking protein 2	224	239	2	3	0.970998
MAP1LC3A_ATG8__Q9H492_2_121	KDRSETTSTWELLDQR	mut	S545E	CARS2	Q9HA77	Probable cysteine--tRNA ligase, mitochondrial	541	556	4	1	1
MAP1LC3A_ATG8__Q9H492_2_121	KDRSSTTSTWELLDQR	wt		CARS2	Q9HA77	Probable cysteine--tRNA ligase, mitochondrial	541	556	4	2	0.999574
MAP1LC3A_ATG8__Q9H492_2_121	ETTSTWELLDQRTKDQ	mut	S545E	CARS2	Q9HA77	Probable cysteine--tRNA ligase, mitochondrial	545	560	3	1	1
MAP1LC3A_ATG8__Q9H492_2_121	STTSTWELLDQRTKDQ	wt		CARS2	Q9HA77	Probable cysteine--tRNA ligase, mitochondrial	545	560	3	1	1
MAP1LC3A_ATG8__Q9H492_2_121	GAEGPIEFEVLRDCES	wt		MAGEE1	Q9HCI5	Melanoma-associated antigen E1	452	467	3	2	0.428571
MAP1LC3A_ATG8__Q9H492_2_121	PIEFEVLRDCEEPNSI	mut	S467E	MAGEE1	Q9HCI5	Melanoma-associated antigen E1	456	471	2	1	1
MAP1LC3A_ATG8__Q9H492_2_121	PIEFEVLRDCESPNSI	wt		MAGEE1	Q9HCI5	Melanoma-associated antigen E1	456	471	3	2	0.833333
MAP1LC3A_ATG8__Q9H492_2_121	SFEADGFEMLQNPVKD	mut	S1708E	RESF1	Q9HCM1	Retroelement silencing factor 1	1706	1721	2	1	1
MAP1LC3A_ATG8__Q9H492_2_121	SFSADGFEMLQNPVKD	wt		RESF1	Q9HCM1	Retroelement silencing factor 1	1706	1721	3	2	0.999964
MAP1LC3A_ATG8__Q9H492_2_121	LGMEGPYEVLKDSSSQ	wt		PAG1	Q9NWQ8	Phosphoprotein associated with glycosphingolipid-enriched microdomains 1	157	172	2	1	1
MAP1LC3A_ATG8__Q9H492_2_121	AARELEDDEQFVELYG	mut	S172E	TBK1	Q9UHD2	Serine/threonine-protein kinase TBK1	160	175	3	1	1
MAP1LC3A_ATG8__Q9H492_2_121	AARELEDDEQFVSLYG	wt		TBK1	Q9UHD2	Serine/threonine-protein kinase TBK1	160	175	3	3	0.714286
MAP1LC3A_ATG8__Q9H492_2_121	ELEDDEQFVELYGTEE	mut	S172E	TBK1	Q9UHD2	Serine/threonine-protein kinase TBK1	163	178	3	1	1
MAP1LC3A_ATG8__Q9H492_2_121	ELEDDEQFVSLYGTEE	wt		TBK1	Q9UHD2	Serine/threonine-protein kinase TBK1	163	178	3	1	1
MAP1LC3A_ATG8__Q9H492_2_121	PNQASSEGQFVVLSSE	mut	S691E	APPL1	Q9UKG1	DCC-interacting protein 13-alpha	676	691	4	1	1
MAP1LC3A_ATG8__Q9H492_2_121	PNQASSEGQFVVLSSS	wt		APPL1	Q9UKG1	DCC-interacting protein 13-alpha	676	691	4	1	1
MAP1LC3A_ATG8__Q9H492_2_121	SSEGQFVVLSSEQSEE	mut	S691E	APPL1	Q9UKG1	DCC-interacting protein 13-alpha	680	695	3	1	1
MAP1LC3A_ATG8__Q9H492_2_121	SSEGQFVVLSSSQSEE	wt		APPL1	Q9UKG1	DCC-interacting protein 13-alpha	680	695	4	1	1
MAP1LC3A_ATG8__Q9H492_2_121	QFVVLSSEQSEESDLG	mut	S691E	APPL1	Q9UKG1	DCC-interacting protein 13-alpha	684	699	4	1	1
MAP1LC3A_ATG8__Q9H492_2_121	QFVVLSSSQSEESDLG	wt		APPL1	Q9UKG1	DCC-interacting protein 13-alpha	684	699	4	1	1
MAP1LC3B_ATG8__Q9GZQ8_2_119	ERVEPPEGYEVVTVFP	mut	T316E	PDLIM1	O00151	PDZ and LIM domain protein 1	313	328	3	1	1
MAP1LC3B_ATG8__Q9GZQ8_2_119	RVEPPEGYEVVTVFPK	mut	T316E	PDLIM1	O00151	PDZ and LIM domain protein 1	314	329	2	1	1
MAP1LC3B_ATG8__Q9GZQ8_2_119	RVTPPEGYEVVTVFPK	wt		PDLIM1	O00151	PDZ and LIM domain protein 1	314	329	2	2	0.995056
MAP1LC3B_ATG8__Q9GZQ8_2_119	GTSKEPNREWEVLQPA	mut	S999E	NCOR1	O75376	Nuclear receptor corepressor 1	995	1010	4	2	0.999769
MAP1LC3B_ATG8__Q9GZQ8_2_119	GTSKSPNREWEVLQPA	wt		NCOR1	O75376	Nuclear receptor corepressor 1	995	1010	4	1	1
MAP1LC3B_ATG8__Q9GZQ8_2_119	EPNREWEVLQPAPHQV	mut	S999E	NCOR1	O75376	Nuclear receptor corepressor 1	999	1014	4	8	0.999735
MAP1LC3B_ATG8__Q9GZQ8_2_119	SPNREWEVLQPAPHQV	wt		NCOR1	O75376	Nuclear receptor corepressor 1	999	1014	4	3	0.999762
MAP1LC3B_ATG8__Q9GZQ8_2_119	DLNEQDRVDHEEWEMV	mut	S194E	STBD1	O95210	Starch-binding domain-containing protein 1	191	206	3	3	0.999828
MAP1LC3B_ATG8__Q9GZQ8_2_119	DLNSQDRVDHEEWEMV	wt		STBD1	O95210	Starch-binding domain-containing protein 1	191	206	3	4	0.999719
MAP1LC3B_ATG8__Q9GZQ8_2_119	DRDDAQYEHLGGNWAR	mut	S161E	CD3D	P04234	T-cell surface glycoprotein CD3 delta chain	154	169	2	1	1
MAP1LC3B_ATG8__Q9GZQ8_2_119	SDDSRSVNSVLLFTIL	wt		HNRNPL	P14866	Heterogeneous nuclear ribonucleoprotein L	185	200	2	1	1
MAP1LC3B_ATG8__Q9GZQ8_2_119	EDWWVVKSEESPVYSN	mut	S528E	CENPC	Q03188	Centromere protein C	528	543	3	5	0.614076
MAP1LC3B_ATG8__Q9GZQ8_2_119	SDWWVVKSEESPVYSN	wt		CENPC	Q03188	Centromere protein C	528	543	2	4	0.8846
MAP1LC3B_ATG8__Q9GZQ8_2_119	PQDGDYEFLKSWEVED	mut	T440E	STK4	Q13043	Serine/threonine-protein kinase 4	428	443	3	1	1
MAP1LC3B_ATG8__Q9GZQ8_2_119	PQDGDYEFLKSWTVED	wt		STK4	Q13043	Serine/threonine-protein kinase 4	428	443	3	1	1
MAP1LC3B_ATG8__Q9GZQ8_2_119	DYEFLKSWEVEDLQKR	mut	T440E	STK4	Q13043	Serine/threonine-protein kinase 4	432	447	3	1	1
MAP1LC3B_ATG8__Q9GZQ8_2_119	DYEFLKSWTVEDLQKR	wt		STK4	Q13043	Serine/threonine-protein kinase 4	432	447	2	1	1
MAP1LC3B_ATG8__Q9GZQ8_2_119	EEAMDGSEEPQLFTVL	mut	T780E	SF3B2	Q13435	Splicing factor 3B subunit 2	772	787	2	1	1
MAP1LC3B_ATG8__Q9GZQ8_2_119	NCEGGDDDWTHLSSKE	mut	S332E	SQSTM1	Q13501	Sequestosome-1	330	345	4	1	1
MAP1LC3B_ATG8__Q9GZQ8_2_119	NCSGGDDDWTHLSSKE	wt		SQSTM1	Q13501	Sequestosome-1	330	345	4	1	1
MAP1LC3B_ATG8__Q9GZQ8_2_119	NCSGGDDDWTHLESKE	mut	S342E	SQSTM1	Q13501	Sequestosome-1	330	345	4	1	1
MAP1LC3B_ATG8__Q9GZQ8_2_119	NCSGGDDDWTHLSSKE	wt		SQSTM1	Q13501	Sequestosome-1	330	345	4	1	1
MAP1LC3B_ATG8__Q9GZQ8_2_119	GDDDWTHLESKEVDPS	mut	S342E	SQSTM1	Q13501	Sequestosome-1	334	349	4	5	0.999851
MAP1LC3B_ATG8__Q9GZQ8_2_119	GDDDWTHLSSKEVDPS	wt		SQSTM1	Q13501	Sequestosome-1	334	349	4	14	0.999685
MAP1LC3B_ATG8__Q9GZQ8_2_119	WTHLESKEVDPSTGEL	mut	S342E	SQSTM1	Q13501	Sequestosome-1	338	353	4	2	0.538741
MAP1LC3B_ATG8__Q9GZQ8_2_119	WTHLSSKEVDPSTGEL	wt		SQSTM1	Q13501	Sequestosome-1	338	353	4	2	0.297183
MAP1LC3B_ATG8__Q9GZQ8_2_119	GDDDWTHLSSKEVDPE	mut	S349E	SQSTM1	Q13501	Sequestosome-1	334	349	4	4	0.999878
MAP1LC3B_ATG8__Q9GZQ8_2_119	GDDDWTHLSSKEVDPS	wt		SQSTM1	Q13501	Sequestosome-1	334	349	4	14	0.999685
MAP1LC3B_ATG8__Q9GZQ8_2_119	WTHLSSKEVDPETGEL	mut	S349E	SQSTM1	Q13501	Sequestosome-1	338	353	3	2	0.756219
MAP1LC3B_ATG8__Q9GZQ8_2_119	WTHLSSKEVDPSTGEL	wt		SQSTM1	Q13501	Sequestosome-1	338	353	4	2	0.297183
MAP1LC3B_ATG8__Q9GZQ8_2_119	NCSGGDDDWEHLSSKE	mut	T339E	SQSTM1	Q13501	Sequestosome-1	330	345	4	1	1
MAP1LC3B_ATG8__Q9GZQ8_2_119	NCSGGDDDWTHLSSKE	wt		SQSTM1	Q13501	Sequestosome-1	330	345	4	1	1
MAP1LC3B_ATG8__Q9GZQ8_2_119	GDDDWEHLSSKEVDPS	mut	T339E	SQSTM1	Q13501	Sequestosome-1	334	349	4	4	0.999818
MAP1LC3B_ATG8__Q9GZQ8_2_119	GDDDWTHLSSKEVDPS	wt		SQSTM1	Q13501	Sequestosome-1	334	349	4	14	0.999685
MAP1LC3B_ATG8__Q9GZQ8_2_119	WEHLSSKEVDPSTGEL	mut	T339E	SQSTM1	Q13501	Sequestosome-1	338	353	4	2	0.686979
MAP1LC3B_ATG8__Q9GZQ8_2_119	WTHLSSKEVDPSTGEL	wt		SQSTM1	Q13501	Sequestosome-1	338	353	4	2	0.297183
MAP1LC3B_ATG8__Q9GZQ8_2_119	WTHLSSKEVDPSTGEL	wt		SQSTM1	Q13501	Sequestosome-1	338	353	4	2	0.297183
MAP1LC3B_ATG8__Q9GZQ8_2_119	EDSWLLLSAPGPTPAE	mut	S259E	NFATC4	Q14934	Nuclear factor of activated T-cells, cytoplasmic 4	244	259	3	6	0.999792
MAP1LC3B_ATG8__Q9GZQ8_2_119	EDSWLLLSAPGPTPAS	wt		NFATC4	Q14934	Nuclear factor of activated T-cells, cytoplasmic 4	244	259	3	1	1
MAP1LC3B_ATG8__Q9GZQ8_2_119	MVDYSVWDHIEVEDDE	mut	S13E	CDC37	Q16543	Hsp90 co-chaperone Cdc37	1	16	3	7	0.999798
MAP1LC3B_ATG8__Q9GZQ8_2_119	MVDYSVWDHIEVSDDE	wt		CDC37	Q16543	Hsp90 co-chaperone Cdc37	1	16	3	4	0.999581
MAP1LC3B_ATG8__Q9GZQ8_2_119	TDPLIRWDEYENLSAD	mut	S332E	TNS3	Q68CZ2	Tensin-3	324	339	2	2	0.232558
MAP1LC3B_ATG8__Q9GZQ8_2_119	IRWDEYENLSADGEVL	mut	S332E	TNS3	Q68CZ2	Tensin-3	328	343	2	2	0.875622
MAP1LC3B_ATG8__Q9GZQ8_2_119	ERNDEWGSFDLRAAIV	mut	S652E	NUFIP2	Q7Z417	Nuclear fragile X mental retardation-interacting protein 2	648	663	2	5	0.905592
MAP1LC3B_ATG8__Q9GZQ8_2_119	SWEETWSLIPEKGLPE	wt		PLEKHH3	Q7Z736	Pleckstrin homology domain-containing family H member 3	76	91	2	4	0.367667
MAP1LC3B_ATG8__Q9GZQ8_2_119	PQDYEEDDDSYEVLDL	mut	S13E	FUNDC1	Q8IVP5	FUN14 domain-containing protein 1	8	23	3	1	1
MAP1LC3B_ATG8__Q9GZQ8_2_119	PQDYESDDDSYEVLDL	wt		FUNDC1	Q8IVP5	FUN14 domain-containing protein 1	8	23	3	1	1
MAP1LC3B_ATG8__Q9GZQ8_2_119	EEDDDSYEVLDLTEYA	mut	S13E	FUNDC1	Q8IVP5	FUN14 domain-containing protein 1	12	27	3	1	1
MAP1LC3B_ATG8__Q9GZQ8_2_119	ESDDDSYEVLDLTEYA	wt		FUNDC1	Q8IVP5	FUN14 domain-containing protein 1	12	27	3	2	0.810811
MAP1LC3B_ATG8__Q9GZQ8_2_119	LFDDEEDPFEVLKAAE	mut	S25E	SERBP1	Q8NC51	Plasminogen activator inhibitor 1 RNA-binding protein	20	35	2	1	1
MAP1LC3B_ATG8__Q9GZQ8_2_119	DTPGSREWDILETEEH	wt		MFSD8	Q8NHS3	Major facilitator superfamily domain-containing protein 8	16	31	2	1	1
MAP1LC3B_ATG8__Q9GZQ8_2_119	EKKQLKRFETEEFVLL	mut	S451E	ATG4C	Q96DT6	Cysteine protease ATG4C	443	458	2	1	1
MAP1LC3B_ATG8__Q9GZQ8_2_119	AEESEDEAGPWILLSD	mut	S314E	RILP	Q96NA2	Rab-interacting lysosomal protein	312	327	3	2	0.960212
MAP1LC3B_ATG8__Q9GZQ8_2_119	AESSEDEAGPWILLSD	wt		RILP	Q96NA2	Rab-interacting lysosomal protein	312	327	3	1	1
MAP1LC3B_ATG8__Q9GZQ8_2_119	AESEEDEAGPWILLSD	mut	S315E	RILP	Q96NA2	Rab-interacting lysosomal protein	312	327	3	1	1
MAP1LC3B_ATG8__Q9GZQ8_2_119	AESSEDEAGPWILLSD	wt		RILP	Q96NA2	Rab-interacting lysosomal protein	312	327	3	1	1
MAP1LC3B_ATG8__Q9GZQ8_2_119	FEMITKEELEQQEDGD	mut	T375E	SEC62	Q99442	Translocation protein SEC62	363	378	2	1	1
MAP1LC3B_ATG8__Q9GZQ8_2_119	YELVGQAWPGPLADMA	mut	S59E	LAT2	Q9GZY6	Linker for activation of T-cells family member 2	58	73	2	6	0.993142
MAP1LC3B_ATG8__Q9GZQ8_2_119	DVTHDPYEFLQSPEPA	wt		BRD9	Q9H8M2	Bromodomain-containing protein 9	577	592	4	2	0.997561
MAP1LC3B_ATG8__Q9GZQ8_2_119	DPYEFLQSPEPAASAK	wt		BRD9	Q9H8M2	Bromodomain-containing protein 9	581	596	3	1	1
MAP1LC3B_ATG8__Q9GZQ8_2_119	KDRSETTSTWELLDQR	mut	S545E	CARS2	Q9HA77	Probable cysteine--tRNA ligase, mitochondrial	541	556	3	1	1
MAP1LC3B_ATG8__Q9GZQ8_2_119	ETTSTWELLDQRTKDQ	mut	S545E	CARS2	Q9HA77	Probable cysteine--tRNA ligase, mitochondrial	545	560	2	1	1
MAP1LC3B_ATG8__Q9GZQ8_2_119	STTSTWELLDQRTKDQ	wt		CARS2	Q9HA77	Probable cysteine--tRNA ligase, mitochondrial	545	560	3	1	1
MAP1LC3B_ATG8__Q9GZQ8_2_119	GAEGPIEFEVLRDCES	wt		MAGEE1	Q9HCI5	Melanoma-associated antigen E1	452	467	2	2	0.428571
MAP1LC3B_ATG8__Q9GZQ8_2_119	PIEFEVLRDCESPNSI	wt		MAGEE1	Q9HCI5	Melanoma-associated antigen E1	456	471	3	2	0.833333
MAP1LC3B_ATG8__Q9GZQ8_2_119	SFSADGFEMLQNPVKD	wt		RESF1	Q9HCM1	Retroelement silencing factor 1	1706	1721	2	2	0.999964
MAP1LC3B_ATG8__Q9GZQ8_2_119	AARELEDDEQFVELYG	mut	S172E	TBK1	Q9UHD2	Serine/threonine-protein kinase TBK1	160	175	3	1	1
MAP1LC3B_ATG8__Q9GZQ8_2_119	AARELEDDEQFVSLYG	wt		TBK1	Q9UHD2	Serine/threonine-protein kinase TBK1	160	175	2	3	0.714286
MAP1LC3B_ATG8__Q9GZQ8_2_119	ELEDDEQFVELYGTEE	mut	S172E	TBK1	Q9UHD2	Serine/threonine-protein kinase TBK1	163	178	3	1	1
MAP1LC3B_ATG8__Q9GZQ8_2_119	ELEDDEQFVSLYGTEE	wt		TBK1	Q9UHD2	Serine/threonine-protein kinase TBK1	163	178	3	1	1
MAP1LC3B_ATG8__Q9GZQ8_2_119	PNQASSEGQFVVLSSE	mut	S691E	APPL1	Q9UKG1	DCC-interacting protein 13-alpha	676	691	4	1	1
MAP1LC3B_ATG8__Q9GZQ8_2_119	PNQASSEGQFVVLSSS	wt		APPL1	Q9UKG1	DCC-interacting protein 13-alpha	676	691	4	1	1
MAP1LC3B_ATG8__Q9GZQ8_2_119	SSEGQFVVLSSEQSEE	mut	S691E	APPL1	Q9UKG1	DCC-interacting protein 13-alpha	680	695	3	1	1
MAP1LC3B_ATG8__Q9GZQ8_2_119	SSEGQFVVLSSSQSEE	wt		APPL1	Q9UKG1	DCC-interacting protein 13-alpha	680	695	4	1	1
MAP1LC3B_ATG8__Q9GZQ8_2_119	QFVVLSSEQSEESDLG	mut	S691E	APPL1	Q9UKG1	DCC-interacting protein 13-alpha	684	699	3	1	1
MAP1LC3C_ATG8__Q9BXW4_2_125	ERVEPPEGYEVVTVFP	mut	T316E	PDLIM1	O00151	PDZ and LIM domain protein 1	313	328	3	1	1
MAP1LC3C_ATG8__Q9BXW4_2_125	ERVTPPEGYEVVTVFP	wt		PDLIM1	O00151	PDZ and LIM domain protein 1	313	328	3	3	0.538462
MAP1LC3C_ATG8__Q9BXW4_2_125	RVEPPEGYEVVTVFPK	mut	T316E	PDLIM1	O00151	PDZ and LIM domain protein 1	314	329	3	1	1
MAP1LC3C_ATG8__Q9BXW4_2_125	RVTPPEGYEVVTVFPK	wt		PDLIM1	O00151	PDZ and LIM domain protein 1	314	329	4	2	0.995056
MAP1LC3C_ATG8__Q9BXW4_2_125	ELKQNLSREWHDVQVS	mut	S96E	TPD52L2	O43399	Tumor protein D54	88	103	4	3	0.974186
MAP1LC3C_ATG8__Q9BXW4_2_125	NLSREWHDVQVSSAYV	mut	S96E	TPD52L2	O43399	Tumor protein D54	92	107	4	3	0.975712
MAP1LC3C_ATG8__Q9BXW4_2_125	EWHDVQVSSAYVKTSE	mut	S96E	TPD52L2	O43399	Tumor protein D54	96	111	4	3	0.999168
MAP1LC3C_ATG8__Q9BXW4_2_125	GTSKEPNREWEVLQPA	mut	S999E	NCOR1	O75376	Nuclear receptor corepressor 1	995	1010	2	2	0.999769
MAP1LC3C_ATG8__Q9BXW4_2_125	EPNREWEVLQPAPHQV	mut	S999E	NCOR1	O75376	Nuclear receptor corepressor 1	999	1014	4	8	0.999735
MAP1LC3C_ATG8__Q9BXW4_2_125	SPNREWEVLQPAPHQV	wt		NCOR1	O75376	Nuclear receptor corepressor 1	999	1014	4	3	0.999762
MAP1LC3C_ATG8__Q9BXW4_2_125	DLNEQDRVDHEEWEMV	mut	S194E	STBD1	O95210	Starch-binding domain-containing protein 1	191	206	3	3	0.999828
MAP1LC3C_ATG8__Q9BXW4_2_125	DLNSQDRVDHEEWEMV	wt		STBD1	O95210	Starch-binding domain-containing protein 1	191	206	3	4	0.999719
MAP1LC3C_ATG8__Q9BXW4_2_125	FVVIQNEDLGPASPLD	wt		ERBB2	P04626	Receptor tyrosine-protein kinase erbB-2	986	1001	2	1	1
MAP1LC3C_ATG8__Q9BXW4_2_125	ELFDDPEYVNVQNLDK	mut	S426E	SHC1	P29353	SHC-transforming protein 1	420	435	2	1	1
MAP1LC3C_ATG8__Q9BXW4_2_125	WTLVEEPPGEEQAKQN	mut	T41E	MYBPC1	Q00872	Myosin-binding protein C, slow-type	36	51	3	2	0.998244
MAP1LC3C_ATG8__Q9BXW4_2_125	WTLVETPPGEEQAKQN	wt		MYBPC1	Q00872	Myosin-binding protein C, slow-type	36	51	2	1	1
MAP1LC3C_ATG8__Q9BXW4_2_125	EDWWVVKSEESPVYSN	mut	S528E	CENPC	Q03188	Centromere protein C	528	543	3	5	0.614076
MAP1LC3C_ATG8__Q9BXW4_2_125	SDWWVVKSEESPVYSN	wt		CENPC	Q03188	Centromere protein C	528	543	3	4	0.8846
MAP1LC3C_ATG8__Q9BXW4_2_125	NCEGGDDDWTHLSSKE	mut	S332E	SQSTM1	Q13501	Sequestosome-1	330	345	4	1	1
MAP1LC3C_ATG8__Q9BXW4_2_125	NCSGGDDDWTHLSSKE	wt		SQSTM1	Q13501	Sequestosome-1	330	345	4	1	1
MAP1LC3C_ATG8__Q9BXW4_2_125	NCSGGDDDWTHLESKE	mut	S342E	SQSTM1	Q13501	Sequestosome-1	330	345	3	1	1
MAP1LC3C_ATG8__Q9BXW4_2_125	NCSGGDDDWTHLSSKE	wt		SQSTM1	Q13501	Sequestosome-1	330	345	4	1	1
MAP1LC3C_ATG8__Q9BXW4_2_125	GDDDWTHLESKEVDPS	mut	S342E	SQSTM1	Q13501	Sequestosome-1	334	349	4	5	0.999851
MAP1LC3C_ATG8__Q9BXW4_2_125	GDDDWTHLSSKEVDPS	wt		SQSTM1	Q13501	Sequestosome-1	334	349	4	14	0.999685
MAP1LC3C_ATG8__Q9BXW4_2_125	WTHLESKEVDPSTGEL	mut	S342E	SQSTM1	Q13501	Sequestosome-1	338	353	3	2	0.538741
MAP1LC3C_ATG8__Q9BXW4_2_125	GDDDWTHLSSKEVDPE	mut	S349E	SQSTM1	Q13501	Sequestosome-1	334	349	4	4	0.999878
MAP1LC3C_ATG8__Q9BXW4_2_125	GDDDWTHLSSKEVDPS	wt		SQSTM1	Q13501	Sequestosome-1	334	349	4	14	0.999685
MAP1LC3C_ATG8__Q9BXW4_2_125	NCSGGDDDWEHLSSKE	mut	T339E	SQSTM1	Q13501	Sequestosome-1	330	345	4	1	1
MAP1LC3C_ATG8__Q9BXW4_2_125	NCSGGDDDWTHLSSKE	wt		SQSTM1	Q13501	Sequestosome-1	330	345	4	1	1
MAP1LC3C_ATG8__Q9BXW4_2_125	GDDDWEHLSSKEVDPS	mut	T339E	SQSTM1	Q13501	Sequestosome-1	334	349	4	4	0.999818
MAP1LC3C_ATG8__Q9BXW4_2_125	GDDDWTHLSSKEVDPS	wt		SQSTM1	Q13501	Sequestosome-1	334	349	4	14	0.999685
MAP1LC3C_ATG8__Q9BXW4_2_125	WEHLSSKEVDPSTGEL	mut	T339E	SQSTM1	Q13501	Sequestosome-1	338	353	3	2	0.686979
MAP1LC3C_ATG8__Q9BXW4_2_125	EDSWLLLSAPGPTPAE	mut	S259E	NFATC4	Q14934	Nuclear factor of activated T-cells, cytoplasmic 4	244	259	3	6	0.999792
MAP1LC3C_ATG8__Q9BXW4_2_125	EDSWLLLSAPGPTPAS	wt		NFATC4	Q14934	Nuclear factor of activated T-cells, cytoplasmic 4	244	259	2	1	1
MAP1LC3C_ATG8__Q9BXW4_2_125	ETDAEAVSTRWEIIAE	mut	S171E	TAF7	Q15545	Transcription initiation factor TFIID subunit 7	171	186	2	3	0.961094
MAP1LC3C_ATG8__Q9BXW4_2_125	MVDYSVWDHIEVEDDE	mut	S13E	CDC37	Q16543	Hsp90 co-chaperone Cdc37	1	16	4	7	0.999798
MAP1LC3C_ATG8__Q9BXW4_2_125	MVDYSVWDHIEVSDDE	wt		CDC37	Q16543	Hsp90 co-chaperone Cdc37	1	16	4	4	0.999581
MAP1LC3C_ATG8__Q9BXW4_2_125	YSVWDHIEVSDDEDET	wt		CDC37	Q16543	Hsp90 co-chaperone Cdc37	4	19	2	1	1
MAP1LC3C_ATG8__Q9BXW4_2_125	TDPLIRWDEYENLSAD	mut	S332E	TNS3	Q68CZ2	Tensin-3	324	339	3	2	0.232558
MAP1LC3C_ATG8__Q9BXW4_2_125	IRWDEYENLSADGEVL	mut	S332E	TNS3	Q68CZ2	Tensin-3	328	343	4	2	0.875622
MAP1LC3C_ATG8__Q9BXW4_2_125	KEQSEKAAMYDIISEP	mut	S350E	NIPBL	Q6KC79	Nipped-B-like protein	336	351	3	1	1
MAP1LC3C_ATG8__Q9BXW4_2_125	KEQSEKAAMYDIISSP	wt		NIPBL	Q6KC79	Nipped-B-like protein	336	351	4	1	1
MAP1LC3C_ATG8__Q9BXW4_2_125	EKAAMYDIISSPSKDS	wt		NIPBL	Q6KC79	Nipped-B-like protein	340	355	4	1	1
MAP1LC3C_ATG8__Q9BXW4_2_125	MYDIISSPSKDSTKLT	wt		NIPBL	Q6KC79	Nipped-B-like protein	344	359	3	1	1
MAP1LC3C_ATG8__Q9BXW4_2_125	SWEETWSLIPEKGLPE	wt		PLEKHH3	Q7Z736	Pleckstrin homology domain-containing family H member 3	76	91	3	4	0.367667
MAP1LC3C_ATG8__Q9BXW4_2_125	PQDYESDDDSYEVLDL	wt		FUNDC1	Q8IVP5	FUN14 domain-containing protein 1	8	23	3	1	1
MAP1LC3C_ATG8__Q9BXW4_2_125	EEDDDSYEVLDLTEYA	mut	S13E	FUNDC1	Q8IVP5	FUN14 domain-containing protein 1	12	27	3	1	1
MAP1LC3C_ATG8__Q9BXW4_2_125	WEDQLSLDEKDGFIFV	mut	S3335E	WDFY3	Q8IZQ1	WD repeat and FYVE domain-containing protein 3	3334	3349	2	6	0.998862
MAP1LC3C_ATG8__Q9BXW4_2_125	DEPGSREWDILETEEH	mut	T17E	MFSD8	Q8NHS3	Major facilitator superfamily domain-containing protein 8	16	31	2	1	1
MAP1LC3C_ATG8__Q9BXW4_2_125	DTPGSREWDILETEEH	wt		MFSD8	Q8NHS3	Major facilitator superfamily domain-containing protein 8	16	31	2	1	1
MAP1LC3C_ATG8__Q9BXW4_2_125	LNSSGSEEDSFVEIRM	mut	S174E	OPTN	Q96CV9	Optineurin	168	183	3	2	0.851852
MAP1LC3C_ATG8__Q9BXW4_2_125	LNSSGSSEDSFVEIRM	wt		OPTN	Q96CV9	Optineurin	168	183	3	1	1
MAP1LC3C_ATG8__Q9BXW4_2_125	GSEEDSFVEIRMAEGE	mut	S174E	OPTN	Q96CV9	Optineurin	172	187	3	1	1
MAP1LC3C_ATG8__Q9BXW4_2_125	GSSEDSFVEIRMAEGE	wt		OPTN	Q96CV9	Optineurin	172	187	4	1	1
MAP1LC3C_ATG8__Q9BXW4_2_125	LNSSGSSEDEFVEIRM	mut	S177E	OPTN	Q96CV9	Optineurin	168	183	4	1	1
MAP1LC3C_ATG8__Q9BXW4_2_125	LNSSGSSEDSFVEIRM	wt		OPTN	Q96CV9	Optineurin	168	183	3	1	1
MAP1LC3C_ATG8__Q9BXW4_2_125	GSSEDEFVEIRMAEGE	mut	S177E	OPTN	Q96CV9	Optineurin	172	187	3	1	1
MAP1LC3C_ATG8__Q9BXW4_2_125	GSSEDSFVEIRMAEGE	wt		OPTN	Q96CV9	Optineurin	172	187	4	1	1
MAP1LC3C_ATG8__Q9BXW4_2_125	DEFVEIRMAEGEAEGS	mut	S177E	OPTN	Q96CV9	Optineurin	176	191	2	1	1
MAP1LC3C_ATG8__Q9BXW4_2_125	AEESEDEAGPWILLSD	mut	S314E	RILP	Q96NA2	Rab-interacting lysosomal protein	312	327	2	2	0.960212
MAP1LC3C_ATG8__Q9BXW4_2_125	AESSEDEAGPWILLSD	wt		RILP	Q96NA2	Rab-interacting lysosomal protein	312	327	2	1	1
MAP1LC3C_ATG8__Q9BXW4_2_125	AESEEDEAGPWILLSD	mut	S315E	RILP	Q96NA2	Rab-interacting lysosomal protein	312	327	2	1	1
MAP1LC3C_ATG8__Q9BXW4_2_125	AESSEDEAGPWILLSD	wt		RILP	Q96NA2	Rab-interacting lysosomal protein	312	327	2	1	1
MAP1LC3C_ATG8__Q9BXW4_2_125	LEDAFIVISDSDGEEP	wt		UIMC1	Q96RL1	BRCA1-A complex subunit RAP80	36	51	3	1	1
MAP1LC3C_ATG8__Q9BXW4_2_125	LEDAFIVISDEDGEEP	mut	S46E	UIMC1	Q96RL1	BRCA1-A complex subunit RAP80	36	51	2	1	1
MAP1LC3C_ATG8__Q9BXW4_2_125	LEDAFIVISDSDGEEP	wt		UIMC1	Q96RL1	BRCA1-A complex subunit RAP80	36	51	3	1	1
MAP1LC3C_ATG8__Q9BXW4_2_125	CNDAFVEVGMPREPSH	mut	S633E	BICC1	Q9H694	Protein bicaudal C homolog 1	621	636	3	2	0.999866
MAP1LC3C_ATG8__Q9BXW4_2_125	CNDAFVEVGMPRSPSH	wt		BICC1	Q9H694	Protein bicaudal C homolog 1	621	636	3	3	0.998728
MAP1LC3C_ATG8__Q9BXW4_2_125	SFEADGFEMLQNPVKD	mut	S1708E	RESF1	Q9HCM1	Retroelement silencing factor 1	1706	1721	2	1	1
MAP1LC3C_ATG8__Q9BXW4_2_125	SFSADGFEMLQNPVKD	wt		RESF1	Q9HCM1	Retroelement silencing factor 1	1706	1721	3	2	0.999964
MAP1LC3C_ATG8__Q9BXW4_2_125	AARELEDDEQFVELYG	mut	S172E	TBK1	Q9UHD2	Serine/threonine-protein kinase TBK1	160	175	2	1	1
MAP1LC3C_ATG8__Q9BXW4_2_125	ELEDDEQFVELYGTEE	mut	S172E	TBK1	Q9UHD2	Serine/threonine-protein kinase TBK1	163	178	3	1	1
MAP1LC3C_ATG8__Q9BXW4_2_125	ELEDDEQFVSLYGTEE	wt		TBK1	Q9UHD2	Serine/threonine-protein kinase TBK1	163	178	2	1	1
MAP1LC3C_ATG8__Q9BXW4_2_125	PNQASSEGQFVVLSSE	mut	S691E	APPL1	Q9UKG1	DCC-interacting protein 13-alpha	676	691	4	1	1
MAP1LC3C_ATG8__Q9BXW4_2_125	PNQASSEGQFVVLSSS	wt		APPL1	Q9UKG1	DCC-interacting protein 13-alpha	676	691	4	1	1
MAP1LC3C_ATG8__Q9BXW4_2_125	SSEGQFVVLSSEQSEE	mut	S691E	APPL1	Q9UKG1	DCC-interacting protein 13-alpha	680	695	4	1	1
MAP1LC3C_ATG8__Q9BXW4_2_125	SSEGQFVVLSSSQSEE	wt		APPL1	Q9UKG1	DCC-interacting protein 13-alpha	680	695	4	1	1
MAP1LC3C_ATG8__Q9BXW4_2_125	QFVVLSSEQSEESDLG	mut	S691E	APPL1	Q9UKG1	DCC-interacting protein 13-alpha	684	699	3	1	1
MAP1LC3C_ATG8__Q9BXW4_2_125	VDQTIDDETILIVPEP	mut	S701E	DMTF1	Q9Y222	Cyclin-D-binding Myb-like transcription factor 1	687	702	2	1	1
MAP1LC3C_ATG8__Q9BXW4_2_125	ANSWQLVETPEKRKEE	wt		DLGAP4	Q9Y2H0	Disks large-associated protein 4	907	922	2	1	1
MAP1LC3C_ATG8__Q9BXW4_2_125	EPKEPGEYINIDFGEP	mut	S915E	IRS2	Q9Y4H2	Insulin receptor substrate 2	912	927	3	1	1
MBP___P02686_1_304	SSSSETVVKLRGQETD	mut	S522E	FRMD6	Q96NE9	FERM domain-containing protein 6	509	524	2	1	1
MBP___P02686_1_304	ETVVKLRGQETDSLPQ	mut	S522E	FRMD6	Q96NE9	FERM domain-containing protein 6	513	528	2	1	1
MBP___P02686_1_304	SPREEASLLSHEPGTS	mut	S19E	PCIF1	Q9H4Z3	mRNA (2'-O-methyladenosine-N(6)-)-methyltransferase	8	23	2	2	0.922222
MBP___P02686_1_304	SPREEASLLSHSPGTS	wt		PCIF1	Q9H4Z3	mRNA (2'-O-methyladenosine-N(6)-)-methyltransferase	8	23	2	1	1
MBP___P02686_1_304	MANENHGEPREEASLL	mut	S8E	PCIF1	Q9H4Z3	mRNA (2'-O-methyladenosine-N(6)-)-methyltransferase	1	16	2	2	0.964706
MBP___P02686_1_304	SPREEASLLSHSPGTS	wt		PCIF1	Q9H4Z3	mRNA (2'-O-methyladenosine-N(6)-)-methyltransferase	8	23	2	1	1
MDM2_p53-binding-domain__Q00987_17_125	PPLEQETFSDLWKLLP	mut	S15E	TP53	P04637	Cellular tumor antigen p53	12	27	3	7	0.846476
MDM2_p53-binding-domain__Q00987_17_125	QETFEDLWKLLPENNV	mut	S20E	TP53	P04637	Cellular tumor antigen p53	16	31	3	4	0.943488
MDM2_p53-binding-domain__Q00987_17_125	QETFSDLWKLLPENNV	wt		TP53	P04637	Cellular tumor antigen p53	16	31	3	10	0.994094
MDM2_p53-binding-domain__Q00987_17_125	QEEFSDLWKLLPENNV	mut	T18E	TP53	P04637	Cellular tumor antigen p53	16	31	3	3	0.939094
MDM2_p53-binding-domain__Q00987_17_125	QETFSDLWKLLPENNV	wt		TP53	P04637	Cellular tumor antigen p53	16	31	3	10	0.994094
NEDD4_WW_2_P46934_765_803	KPPPYLRNLESDDANV	mut	S26E	UBE2L6	O14933	Ubiquitin/ISG15-conjugating enzyme E2 L6	17	32	3	2	0.974259
NEDD4_WW_2_P46934_765_803	KPPPYLRNLSSDDANV	wt		UBE2L6	O14933	Ubiquitin/ISG15-conjugating enzyme E2 L6	17	32	3	2	0.99655
NEDD4_WW_2_P46934_765_803	TSTTELPPEYLTEPLS	mut	S240E	HGS	O14964	Hepatocyte growth factor-regulated tyrosine kinase substrate	228	243	2	2	0.894737
NEDD4_WW_2_P46934_765_803	TSTTELPPEYLTSPLS	wt		HGS	O14964	Hepatocyte growth factor-regulated tyrosine kinase substrate	228	243	3	2	0.926471
NEDD4_WW_2_P46934_765_803	ELPPEYLTEPLSQQSQ	mut	S240E	HGS	O14964	Hepatocyte growth factor-regulated tyrosine kinase substrate	232	247	3	1	1
NEDD4_WW_2_P46934_765_803	ELPPEYLTSPLSQQSQ	wt		HGS	O14964	Hepatocyte growth factor-regulated tyrosine kinase substrate	232	247	3	1	1
NEDD4_WW_2_P46934_765_803	DAPPHYPPPSTAAASP	wt		ZBTB7B	O15156	Zinc finger and BTB domain-containing protein 7B	466	481	2	3	0.238245
NEDD4_WW_2_P46934_765_803	SHLQPPSYGPVLEPMN	mut	S412E	TP73	O15350	Tumor protein p73	400	415	3	1	1
NEDD4_WW_2_P46934_765_803	SHLQPPSYGPVLSPMN	wt		TP73	O15350	Tumor protein p73	400	415	4	1	1
NEDD4_WW_2_P46934_765_803	PPSYGPVLEPMNKVHG	mut	S412E	TP73	O15350	Tumor protein p73	404	419	2	2	0.989474
NEDD4_WW_2_P46934_765_803	AQSMVSGSHCEPPPPY	mut	T482E	TP73	O15350	Tumor protein p73	472	487	4	3	0.998793
NEDD4_WW_2_P46934_765_803	AQSMVSGSHCTPPPPY	wt		TP73	O15350	Tumor protein p73	472	487	4	3	0.999843
NEDD4_WW_2_P46934_765_803	VSGSHCEPPPPYHADP	mut	T482E	TP73	O15350	Tumor protein p73	476	491	4	3	0.99793
NEDD4_WW_2_P46934_765_803	VSGSHCTPPPPYHADP	wt		TP73	O15350	Tumor protein p73	476	491	4	1	1
NEDD4_WW_2_P46934_765_803	HCEPPPPYHADPSLVS	mut	T482E	TP73	O15350	Tumor protein p73	480	495	4	6	0.999823
NEDD4_WW_2_P46934_765_803	HCTPPPPYHADPSLVS	wt		TP73	O15350	Tumor protein p73	480	495	4	2	0.997455
NEDD4_WW_2_P46934_765_803	PAEPLEPPPSYGHQPQ	mut	T33E	TGFB1I1	O43294	Transforming growth factor beta-1-induced transcript 1 protein	28	43	4	1	1
NEDD4_WW_2_P46934_765_803	PAEPLTPPPSYGHQPQ	wt		TGFB1I1	O43294	Transforming growth factor beta-1-induced transcript 1 protein	28	43	4	2	0.997452
NEDD4_WW_2_P46934_765_803	LEPPPSYGHQPQTGSG	mut	T33E	TGFB1I1	O43294	Transforming growth factor beta-1-induced transcript 1 protein	32	47	4	1	1
NEDD4_WW_2_P46934_765_803	LTPPPSYGHQPQTGSG	wt		TGFB1I1	O43294	Transforming growth factor beta-1-induced transcript 1 protein	32	47	4	2	0.999723
NEDD4_WW_2_P46934_765_803	PGSTAIEPGTPPSYSS	mut	T1602E	MAP2	P11137	Microtubule-associated protein 2	1596	1611	3	1	1
NEDD4_WW_2_P46934_765_803	PGSTAITPGTPPSYSS	wt		MAP2	P11137	Microtubule-associated protein 2	1596	1611	2	2	0.933333
NEDD4_WW_2_P46934_765_803	AIEPGTPPSYSSRTPG	mut	T1602E	MAP2	P11137	Microtubule-associated protein 2	1600	1615	2	1	1
NEDD4_WW_2_P46934_765_803	AITPGTPPSYSSRTPG	wt		MAP2	P11137	Microtubule-associated protein 2	1600	1615	2	1	1
NEDD4_WW_2_P46934_765_803	PGSTAITPGEPPSYSS	mut	T1605E	MAP2	P11137	Microtubule-associated protein 2	1596	1611	3	1	1
NEDD4_WW_2_P46934_765_803	PGSTAITPGTPPSYSS	wt		MAP2	P11137	Microtubule-associated protein 2	1596	1611	2	2	0.933333
NEDD4_WW_2_P46934_765_803	AITPGEPPSYSSRTPG	mut	T1605E	MAP2	P11137	Microtubule-associated protein 2	1600	1615	4	2	0.995106
NEDD4_WW_2_P46934_765_803	AITPGTPPSYSSRTPG	wt		MAP2	P11137	Microtubule-associated protein 2	1600	1615	2	1	1
NEDD4_WW_2_P46934_765_803	GEPPSYSSRTPGTPGT	mut	T1605E	MAP2	P11137	Microtubule-associated protein 2	1604	1619	2	1	1
NEDD4_WW_2_P46934_765_803	AITPGTPPSYSSREPG	mut	T1613E	MAP2	P11137	Microtubule-associated protein 2	1600	1615	2	2	0.804878
NEDD4_WW_2_P46934_765_803	AITPGTPPSYSSRTPG	wt		MAP2	P11137	Microtubule-associated protein 2	1600	1615	2	1	1
NEDD4_WW_2_P46934_765_803	TAPLEPMSPPGYKLVT	mut	S279E	GJA1	P17302	Gap junction alpha-1 protein	275	290	3	1	1
NEDD4_WW_2_P46934_765_803	EPMSPPGYKLVTGDRN	mut	S279E	GJA1	P17302	Gap junction alpha-1 protein	279	294	4	1	1
NEDD4_WW_2_P46934_765_803	SPMSPPGYKLVTGDRN	wt		GJA1	P17302	Gap junction alpha-1 protein	279	294	3	1	1
NEDD4_WW_2_P46934_765_803	PPGYKLVTGDRNNESC	mut	S296E	GJA1	P17302	Gap junction alpha-1 protein	283	298	2	1	1
NEDD4_WW_2_P46934_765_803	GENSPPDYSEYMTGKK	wt		YY1	P25490	Transcriptional repressor protein YY1	244	259	2	1	1
NEDD4_WW_2_P46934_765_803	SYTPPEEPVPSYASST	mut	S22E	ETV6	P41212	Transcription factor ETV6	16	31	3	1	1
NEDD4_WW_2_P46934_765_803	PEEPVPSYASSTPLHV	mut	S22E	ETV6	P41212	Transcription factor ETV6	20	35	2	4	0.796875
NEDD4_WW_2_P46934_765_803	PESPVPSYASSTPLHV	wt		ETV6	P41212	Transcription factor ETV6	20	35	3	1	1
NEDD4_WW_2_P46934_765_803	SYEPPESPVPSYASST	mut	T18E	ETV6	P41212	Transcription factor ETV6	16	31	3	1	1
NEDD4_WW_2_P46934_765_803	PQSNIPEEPPPGYLSE	mut	T179E	SMAD3	P84022	Mothers against decapentaplegic homolog 3	172	187	4	1	1
NEDD4_WW_2_P46934_765_803	PQSNIPETPPPGYLSE	wt		SMAD3	P84022	Mothers against decapentaplegic homolog 3	172	187	4	1	1
NEDD4_WW_2_P46934_765_803	IPEEPPPGYLSEDGET	mut	T179E	SMAD3	P84022	Mothers against decapentaplegic homolog 3	176	191	3	1	1
NEDD4_WW_2_P46934_765_803	IPETPPPGYLSEDGET	wt		SMAD3	P84022	Mothers against decapentaplegic homolog 3	176	191	2	1	1
NEDD4_WW_2_P46934_765_803	FEPVNSGQPPNYEMLK	mut	S9E	IFITM2	Q01629	Interferon-induced transmembrane protein 2	8	23	3	1	1
NEDD4_WW_2_P46934_765_803	EPPEYKALFKEIFSCI	mut	T418E	CDR2	Q01850	Cerebellar degeneration-related protein 2	418	433	2	1	1
NEDD4_WW_2_P46934_765_803	PKNMTPYREPPPYVPP	mut	S888E	DAG1	Q14118	Dystroglycan	880	895	3	1	1
NEDD4_WW_2_P46934_765_803	PKNMEPYRSPPPYVPP	mut	T884E	DAG1	Q14118	Dystroglycan	880	895	3	1	1
NEDD4_WW_2_P46934_765_803	PPPLPPVYSMETEEPT	mut	T538E	PPP2R5D	Q14738	Serine/threonine-protein phosphatase 2A 56 kDa regulatory subunit delta isoform	525	540	3	1	1
NEDD4_WW_2_P46934_765_803	PPPLPPVYSMETETPT	wt		PPP2R5D	Q14738	Serine/threonine-protein phosphatase 2A 56 kDa regulatory subunit delta isoform	525	540	3	2	0.999181
NEDD4_WW_2_P46934_765_803	NAPPAYEKLSAEQEPP	mut	S112E	MLANA	Q16655	Melanoma antigen recognized by T-cells 1	99	114	4	3	0.996975
NEDD4_WW_2_P46934_765_803	NAPPAYEKLSAEQSPP	wt		MLANA	Q16655	Melanoma antigen recognized by T-cells 1	99	114	4	2	0.998514
NEDD4_WW_2_P46934_765_803	AYEKLSAEQEPPPYSP	mut	S112E	MLANA	Q16655	Melanoma antigen recognized by T-cells 1	103	118	4	3	0.987622
NEDD4_WW_2_P46934_765_803	AYEKLSAEQSPPPYSP	wt		MLANA	Q16655	Melanoma antigen recognized by T-cells 1	103	118	3	3	0.986971
NEDD4_WW_2_P46934_765_803	SSRALEPPSYSTAKNS	mut	T400E	FIGN	Q5HY92	Fidgetin	395	410	3	1	1
NEDD4_WW_2_P46934_765_803	LEPPSYSTAKNSLGSR	mut	T400E	FIGN	Q5HY92	Fidgetin	399	414	3	3	0.831776
NEDD4_WW_2_P46934_765_803	TLDGVPEPPGYMSDQE	mut	S527E	ZC3H14	Q6PJT7	Zinc finger CCCH domain-containing protein 14	521	536	3	1	1
NEDD4_WW_2_P46934_765_803	TLDGVPSPPGYMSDQE	wt		ZC3H14	Q6PJT7	Zinc finger CCCH domain-containing protein 14	521	536	3	1	1
NEDD4_WW_2_P46934_765_803	VPEPPGYMSDQEEDMC	mut	S527E	ZC3H14	Q6PJT7	Zinc finger CCCH domain-containing protein 14	525	540	2	2	0.692308
NEDD4_WW_2_P46934_765_803	TLDGVPSPPGYMSDQE	wt		ZC3H14	Q6PJT7	Zinc finger CCCH domain-containing protein 14	521	536	3	1	1
NEDD4_WW_2_P46934_765_803	TAPPYLQESSPRAELP	wt		PIP4P2	Q8N4L2	Type 2 phosphatidylinositol 4,5-bisphosphate 4-phosphatase	24	39	2	1	1
NEDD4_WW_2_P46934_765_803	YLQESEPRAELPPPYT	mut	S33E	PIP4P2	Q8N4L2	Type 2 phosphatidylinositol 4,5-bisphosphate 4-phosphatase	28	43	2	2	0.985673
NEDD4_WW_2_P46934_765_803	YLQESSPRAELPPPYT	wt		PIP4P2	Q8N4L2	Type 2 phosphatidylinositol 4,5-bisphosphate 4-phosphatase	28	43	4	3	0.917108
NEDD4_WW_2_P46934_765_803	SEPRAELPPPYTAIAS	mut	S33E	PIP4P2	Q8N4L2	Type 2 phosphatidylinositol 4,5-bisphosphate 4-phosphatase	32	47	3	1	1
NEDD4_WW_2_P46934_765_803	NSLRVGLSEPPPPAYE	mut	T219E	MYCT1	Q8N699	Myc target protein 1	211	226	4	7	0.990084
NEDD4_WW_2_P46934_765_803	NSLRVGLSTPPPPAYE	wt		MYCT1	Q8N699	Myc target protein 1	211	226	4	1	1
NEDD4_WW_2_P46934_765_803	VGLSEPPPPAYESIIK	mut	T219E	MYCT1	Q8N699	Myc target protein 1	215	230	4	3	0.994655
NEDD4_WW_2_P46934_765_803	EPPPPAYESIIKAFPD	mut	T219E	MYCT1	Q8N699	Myc target protein 1	219	234	4	7	0.998563
NEDD4_WW_2_P46934_765_803	TPPPPAYESIIKAFPD	wt		MYCT1	Q8N699	Myc target protein 1	219	234	4	2	0.99815
NEDD4_WW_2_P46934_765_803	MSPLAEPPSSPPHYQR	mut	S195E	REPS2	Q8NFH8	RalBP1-associated Eps domain-containing protein 2	190	205	3	2	0.992084
NEDD4_WW_2_P46934_765_803	AEPPSSPPHYQRVPLS	mut	S195E	REPS2	Q8NFH8	RalBP1-associated Eps domain-containing protein 2	194	209	2	1	1
NEDD4_WW_2_P46934_765_803	MSPLASPPSEPPHYQR	mut	S199E	REPS2	Q8NFH8	RalBP1-associated Eps domain-containing protein 2	190	205	3	1	1
NEDD4_WW_2_P46934_765_803	SEPPHYQRVPLSHGYS	mut	S199E	REPS2	Q8NFH8	RalBP1-associated Eps domain-containing protein 2	198	213	2	1	1
NEDD4_WW_2_P46934_765_803	RGNTRNEPPPYGFHLS	mut	S291E	RHBDD1	Q8TEB9	Rhomboid-related protein 4	285	300	3	1	1
NEDD4_WW_2_P46934_765_803	RNEPPPYGFHLSPEEM	mut	S291E	RHBDD1	Q8TEB9	Rhomboid-related protein 4	289	304	2	1	1
NEDD4_WW_2_P46934_765_803	RNSPPPYGFHLSPEEM	wt		RHBDD1	Q8TEB9	Rhomboid-related protein 4	289	304	3	1	1
NEDD4_WW_2_P46934_765_803	RNSPPPYGFHLSPEEM	wt		RHBDD1	Q8TEB9	Rhomboid-related protein 4	289	304	3	1	1
NEDD4_WW_2_P46934_765_803	SDSELPSYHQNDVSLD	wt		GBF1	Q92538	Golgi-specific brefeldin A-resistance guanine nucleotide exchange factor 1	1298	1313	2	1	1
NEDD4_WW_2_P46934_765_803	GKMSREPPPPYVEPAT	mut	T104E	ESS2	Q96DF8	Splicing factor ESS-2 homolog	92	107	2	1	1
NEDD4_WW_2_P46934_765_803	GKMSREPPPPYVTPAT	wt		ESS2	Q96DF8	Splicing factor ESS-2 homolog	92	107	3	2	0.893617
NEDD4_WW_2_P46934_765_803	REPPPPYVEPATFETP	mut	T104E	ESS2	Q96DF8	Splicing factor ESS-2 homolog	96	111	4	2	0.998615
NEDD4_WW_2_P46934_765_803	REPPPPYVTPATFETP	wt		ESS2	Q96DF8	Splicing factor ESS-2 homolog	96	111	2	1	1
NEDD4_WW_2_P46934_765_803	REPPPPYVTPATFEEP	mut	T110E	ESS2	Q96DF8	Splicing factor ESS-2 homolog	96	111	2	1	1
NEDD4_WW_2_P46934_765_803	REPPPPYVTPATFETP	wt		ESS2	Q96DF8	Splicing factor ESS-2 homolog	96	111	2	1	1
NEDD4_WW_2_P46934_765_803	NSTPPPYERTRLEPPR	mut	S582E	RBM14	Q96PK6	RNA-binding protein 14	570	585	4	4	0.999651
NEDD4_WW_2_P46934_765_803	NSTPPPYERTRLSPPR	wt		RBM14	Q96PK6	RNA-binding protein 14	570	585	4	1	1
NEDD4_WW_2_P46934_765_803	SQGAVANANSEPPPYE	mut	T572E	RBM14	Q96PK6	RNA-binding protein 14	562	577	2	1	1
NEDD4_WW_2_P46934_765_803	SQGAVANANSTPPPYE	wt		RBM14	Q96PK6	RNA-binding protein 14	562	577	3	1	1
NEDD4_WW_2_P46934_765_803	VANANSEPPPYERTRL	mut	T572E	RBM14	Q96PK6	RNA-binding protein 14	566	581	4	4	0.99828
NEDD4_WW_2_P46934_765_803	VANANSTPPPYERTRL	wt		RBM14	Q96PK6	RNA-binding protein 14	566	581	4	1	1
NEDD4_WW_2_P46934_765_803	NSEPPPYERTRLSPPR	mut	T572E	RBM14	Q96PK6	RNA-binding protein 14	570	585	4	9	0.999189
NEDD4_WW_2_P46934_765_803	NSTPPPYERTRLSPPR	wt		RBM14	Q96PK6	RNA-binding protein 14	570	585	4	1	1
NEDD4_WW_2_P46934_765_803	DPTHELPPYTPPPMLE	mut	S715E	TRERF1	Q96PN7	Transcriptional-regulating factor 1	700	715	4	2	0.997961
NEDD4_WW_2_P46934_765_803	DPTHELPPYTPPPMLS	wt		TRERF1	Q96PN7	Transcriptional-regulating factor 1	700	715	4	3	0.999798
NEDD4_WW_2_P46934_765_803	ELPPYTPPPMLEPVRQ	mut	S715E	TRERF1	Q96PN7	Transcriptional-regulating factor 1	704	719	4	2	0.999773
NEDD4_WW_2_P46934_765_803	HLLLDPTHELPPYEPP	mut	T709E	TRERF1	Q96PN7	Transcriptional-regulating factor 1	696	711	4	2	0.959239
NEDD4_WW_2_P46934_765_803	HLLLDPTHELPPYTPP	wt		TRERF1	Q96PN7	Transcriptional-regulating factor 1	696	711	4	2	0.997183
NEDD4_WW_2_P46934_765_803	DPTHELPPYEPPPMLS	mut	T709E	TRERF1	Q96PN7	Transcriptional-regulating factor 1	700	715	4	1	1
NEDD4_WW_2_P46934_765_803	DPTHELPPYTPPPMLS	wt		TRERF1	Q96PN7	Transcriptional-regulating factor 1	700	715	4	3	0.999798
NEDD4_WW_2_P46934_765_803	ELPPYEPPPMLSPVRQ	mut	T709E	TRERF1	Q96PN7	Transcriptional-regulating factor 1	704	719	2	1	1
NEDD4_WW_2_P46934_765_803	RDLEPPRYDSLVQSQA	mut	S1238E	CDK5RAP2	Q96SN8	CDK5 regulatory subunit-associated protein 2	1235	1250	3	3	0.997244
NEDD4_WW_2_P46934_765_803	RDLSPPRYDSLVQSQA	wt		CDK5RAP2	Q96SN8	CDK5 regulatory subunit-associated protein 2	1235	1250	3	4	0.999747
NEDD4_WW_2_P46934_765_803	QQTPPLPPYAEPRSPP	mut	S274E	SIN3A	Q96ST3	Paired amphipathic helix protein Sin3a	264	279	2	3	0.46055
NEDD4_WW_2_P46934_765_803	PLPPYAEPRSPPVQPH	mut	S274E	SIN3A	Q96ST3	Paired amphipathic helix protein Sin3a	268	283	3	1	1
NEDD4_WW_2_P46934_765_803	QQTPPLPPYASPREPP	mut	S277E	SIN3A	Q96ST3	Paired amphipathic helix protein Sin3a	264	279	2	1	1
NEDD4_WW_2_P46934_765_803	PLPPYASPREPPVQPH	mut	S277E	SIN3A	Q96ST3	Paired amphipathic helix protein Sin3a	268	283	2	1	1
NEDD4_WW_2_P46934_765_803	LEPPRYEKLDKSRLER	mut	S770E	SPEN	Q96T58	Msx2-interacting protein	769	784	2	2	0.999455
NEDD4_WW_2_P46934_765_803	RESPPPGYVPERQQHI	mut	S175E	MAP3K3	Q99759	Mitogen-activated protein kinase kinase kinase 3	174	189	2	1	1
NEDD4_WW_2_P46934_765_803	VEPERAQPPDYTFPSG	mut	S9E	PI4K2A	Q9BTU6	Phosphatidylinositol 4-kinase type 2-alpha	8	23	3	1	1
NEDD4_WW_2_P46934_765_803	VSPERAQPPDYTFPSG	wt		PI4K2A	Q9BTU6	Phosphatidylinositol 4-kinase type 2-alpha	8	23	3	1	1
NEDD4_WW_2_P46934_765_803	PPQQPPPPPSYSPARN	wt		HNRNPUL1	Q9BUJ2	Heterogeneous nuclear ribonucleoprotein U-like protein 1	707	722	2	2	0.202703
NEDD4_WW_2_P46934_765_803	PPPPPSYEPARNPPGA	mut	S718E	HNRNPUL1	Q9BUJ2	Heterogeneous nuclear ribonucleoprotein U-like protein 1	711	726	3	2	0.995349
NEDD4_WW_2_P46934_765_803	PPPPPSYSPARNPPGA	wt		HNRNPUL1	Q9BUJ2	Heterogeneous nuclear ribonucleoprotein U-like protein 1	711	726	3	1	1
NEDD4_WW_2_P46934_765_803	LPSYEQAVALTRKHEV	mut	S200E	PRRG4	Q9BZD6	Transmembrane gamma-carboxyglutamic acid protein 4	186	201	4	3	0.999731
NEDD4_WW_2_P46934_765_803	LPSYEQAVALTRKHSV	wt		PRRG4	Q9BZD6	Transmembrane gamma-carboxyglutamic acid protein 4	186	201	4	4	0.998786
NEDD4_WW_2_P46934_765_803	ALTRKHEVSPPPPYPG	mut	S200E	PRRG4	Q9BZD6	Transmembrane gamma-carboxyglutamic acid protein 4	194	209	4	3	0.995142
NEDD4_WW_2_P46934_765_803	ALTRKHSVSPPPPYPG	wt		PRRG4	Q9BZD6	Transmembrane gamma-carboxyglutamic acid protein 4	194	209	3	1	1
NEDD4_WW_2_P46934_765_803	ALTRKHSVEPPPPYPG	mut	S202E	PRRG4	Q9BZD6	Transmembrane gamma-carboxyglutamic acid protein 4	194	209	3	1	1
NEDD4_WW_2_P46934_765_803	ALTRKHSVSPPPPYPG	wt		PRRG4	Q9BZD6	Transmembrane gamma-carboxyglutamic acid protein 4	194	209	3	1	1
NEDD4_WW_2_P46934_765_803	KHSVEPPPPYPGHTKG	mut	S202E	PRRG4	Q9BZD6	Transmembrane gamma-carboxyglutamic acid protein 4	198	213	4	1	1
NEDD4_WW_2_P46934_765_803	EPPPPYPGHTKGFRVF	mut	S202E	PRRG4	Q9BZD6	Transmembrane gamma-carboxyglutamic acid protein 4	202	217	4	2	0.97481
NEDD4_WW_2_P46934_765_803	SPPPPYPGHTKGFRVF	wt		PRRG4	Q9BZD6	Transmembrane gamma-carboxyglutamic acid protein 4	202	217	3	1	1
NEDD4_WW_2_P46934_765_803	ENTPLIGREEPPPSYT	mut	S496E	TTYH3	Q9C0H2	Protein tweety homolog 3	487	502	4	1	1
NEDD4_WW_2_P46934_765_803	ENTPLIGRESPPPSYT	wt		TTYH3	Q9C0H2	Protein tweety homolog 3	487	502	4	1	1
NEDD4_WW_2_P46934_765_803	LIGREEPPPSYTSSMR	mut	S496E	TTYH3	Q9C0H2	Protein tweety homolog 3	491	506	4	2	0.998966
NEDD4_WW_2_P46934_765_803	LIGRESPPPSYTSSMR	wt		TTYH3	Q9C0H2	Protein tweety homolog 3	491	506	4	1	1
NEDD4_WW_2_P46934_765_803	EEPPPSYTSSMRAKYL	mut	S496E	TTYH3	Q9C0H2	Protein tweety homolog 3	495	510	4	1	1
NEDD4_WW_2_P46934_765_803	ESPPPSYTSSMRAKYL	wt		TTYH3	Q9C0H2	Protein tweety homolog 3	495	510	4	1	1
NEDD4_WW_2_P46934_765_803	ENTPLIGRESPPPSYT	wt		TTYH3	Q9C0H2	Protein tweety homolog 3	487	502	4	1	1
NEDD4_WW_2_P46934_765_803	RLEISLPSYESLTGLD	mut	S155E	TMEM51	Q9NW97	Transmembrane protein 51	153	168	2	2	0.954545
NEDD4_WW_2_P46934_765_803	RLSISLPSYESLTGLD	wt		TMEM51	Q9NW97	Transmembrane protein 51	153	168	2	1	1
NEDD4_WW_2_P46934_765_803	VPPPSIEPLEPPPQYD	mut	T234E	TMEM51	Q9NW97	Transmembrane protein 51	225	240	3	1	1
NEDD4_WW_2_P46934_765_803	VPPPSIEPLTPPPQYD	wt		TMEM51	Q9NW97	Transmembrane protein 51	225	240	3	1	1
NEDD4_WW_2_P46934_765_803	SIEPLEPPPQYDEVQE	mut	T234E	TMEM51	Q9NW97	Transmembrane protein 51	229	244	4	3	0.995144
NEDD4_WW_2_P46934_765_803	SIEPLTPPPQYDEVQE	wt		TMEM51	Q9NW97	Transmembrane protein 51	229	244	4	3	0.941227
NEDD4_WW_2_P46934_765_803	LEPPPQYDEVQEKAPD	mut	T234E	TMEM51	Q9NW97	Transmembrane protein 51	233	248	4	1	1
NEDD4_WW_2_P46934_765_803	LTPPPQYDEVQEKAPD	wt		TMEM51	Q9NW97	Transmembrane protein 51	233	248	3	1	1
NEDD4_WW_2_P46934_765_803	SSENERLQYKEPPPSY	mut	T518E	UVRAG	Q9P2Y5	UV radiation resistance-associated gene protein	508	523	4	1	1
NEDD4_WW_2_P46934_765_803	ERLQYKEPPPSYNSAL	mut	T518E	UVRAG	Q9P2Y5	UV radiation resistance-associated gene protein	512	527	3	1	1
NEDD4_WW_2_P46934_765_803	ERLQYKTPPPSYNSAL	wt		UVRAG	Q9P2Y5	UV radiation resistance-associated gene protein	512	527	4	2	0.990408
NEDD4_WW_2_P46934_765_803	YKEPPPSYNSALAQPV	mut	T518E	UVRAG	Q9P2Y5	UV radiation resistance-associated gene protein	516	531	4	2	0.992872
NEDD4_WW_2_P46934_765_803	VEPLLPRYEPQSLTDP	mut	S1022E	KIAA1210	Q9ULL0	Acrosomal protein KIAA1210	1014	1029	2	1	1
NEDD4_WW_2_P46934_765_803	KSMRAAEPPSYTLDLG	mut	S318E	STRIP2	Q9ULQ0	Striatin-interacting protein 2	312	327	2	1	1
NEDD4_WW_2_P46934_765_803	AAEPPSYTLDLGESQL	mut	S318E	STRIP2	Q9ULQ0	Striatin-interacting protein 2	316	331	3	2	0.993865
NEDD4_WW_2_P46934_765_803	AASPPSYTLDLGESQL	wt		STRIP2	Q9ULQ0	Striatin-interacting protein 2	316	331	3	2	0.680498
NEDD4_WW_2_P46934_765_803	TVGRRSEPAQTREQSE	mut	S270E	FAF1	Q9UNN5	FAS-associated factor 1	264	279	2	1	1
NEDD4_WW_2_P46934_765_803	DRESPPPGYIPDELHQ	mut	S163E	MAP3K2	Q9Y2U5	Mitogen-activated protein kinase kinase kinase 2	161	176	4	1	1
NEDD4_WW_2_P46934_765_803	DRSSPPPGYIPDELHQ	wt		MAP3K2	Q9Y2U5	Mitogen-activated protein kinase kinase kinase 2	161	176	4	2	0.996558
NEDD4_WW_2_P46934_765_803	DRSEPPPGYIPDELHQ	mut	S164E	MAP3K2	Q9Y2U5	Mitogen-activated protein kinase kinase kinase 2	161	176	4	5	0.927273
NEDD4_WW_2_P46934_765_803	DRSSPPPGYIPDELHQ	wt		MAP3K2	Q9Y2U5	Mitogen-activated protein kinase kinase kinase 2	161	176	4	2	0.996558
NEDD4_WW_2_P46934_765_803	PTSWLRPPPTEPGPQA	mut	S158E	TSC22D4	Q9Y3Q8	TSC22 domain family protein 4	148	163	2	1	1
PDCD6IP_Alix-V-domain__Q8WUM4_360_702	PLYPQIEPLKIHIPEP	mut	S223E	FOXK1	P85037	Forkhead box protein K1	217	232	2	1	1
PDCD6IP_Alix-V-domain__Q8WUM4_360_702	PLYPQISPLKIHIPEP	wt		FOXK1	P85037	Forkhead box protein K1	217	232	2	1	1
PDCD6IP_Alix-V-domain__Q8WUM4_360_702	ADRATEPLVSLYPALE	mut	S508E	OTUD5	Q96G74	OTU domain-containing protein 5	503	518	2	1	1
PDCD6IP_Alix-V-domain__Q8WUM4_360_702	ADRATSPLVSLYPALE	wt		OTUD5	Q96G74	OTU domain-containing protein 5	503	518	2	3	0.891892
PDCD6IP_Alix-V-domain__Q8WUM4_360_702	TEPLVSLYPALECRAL	mut	S508E	OTUD5	Q96G74	OTU domain-containing protein 5	507	522	3	2	0.998628
PDCD6IP_Alix-V-domain__Q8WUM4_360_702	TSPLVSLYPALECRAL	wt		OTUD5	Q96G74	OTU domain-containing protein 5	507	522	3	1	1
PDCD6IP_Alix-V-domain__Q8WUM4_360_702	EVDYSGLRVQAMQISE	mut	S107E	CDV3	Q9UKY7	Protein CDV3 homolog	92	107	2	1	1
PDCD6IP_Alix-V-domain__Q8WUM4_360_702	EVDYSGLRVQAMQISS	wt		CDV3	Q9UKY7	Protein CDV3 homolog	92	107	2	1	1
PEX14_Pex14__O75381_16_84	KQDMRWVEQLEWSLSK	wt		GOLGA8R	I6L899	Golgin subfamily A member 8R	270	285	2	6	0.509457
PEX14_Pex14__O75381_16_84	GPADAEMEEIFDDASP	wt		SMARCA5	O60264	SWI/SNF-related matrix-associated actin-dependent regulator of chromatin subfamily A member 5	52	67	2	2	0.999475
PEX14_Pex14__O75381_16_84	PSVEPPLEQETFSDLW	mut	S15E	TP53	P04637	Cellular tumor antigen p53	8	23	2	1	1
PEX14_Pex14__O75381_16_84	PSVEPPLSQETFEDLW	mut	S20E	TP53	P04637	Cellular tumor antigen p53	8	23	3	2	0.984127
PEX14_Pex14__O75381_16_84	PSVEPPLSQEEFSDLW	mut	T18E	TP53	P04637	Cellular tumor antigen p53	8	23	3	2	0.981459
PEX14_Pex14__O75381_16_84	PPLSQEEFSDLWKLLP	mut	T18E	TP53	P04637	Cellular tumor antigen p53	12	27	3	6	0.752545
PEX14_Pex14__O75381_16_84	PSEPAPDWYKDFVTDA	mut	S1996E	ATRX	P46100	Transcriptional regulator ATRX	1994	2009	2	1	1
PEX14_Pex14__O75381_16_84	LPQARAEWESLDEEWR	mut	S350E	CDC42EP1	Q00587	Cdc42 effector protein 1	344	359	2	1	1
PEX14_Pex14__O75381_16_84	NVPGEQAQLKEVWEEL	mut	S224E	NUCB1	Q02818	Nucleobindin-1	220	235	3	2	0.874468
PEX14_Pex14__O75381_16_84	NVPGSQAQLKEVWEEL	wt		NUCB1	Q02818	Nucleobindin-1	220	235	3	2	0.983213
PEX14_Pex14__O75381_16_84	EQAQLKEVWEELDGLD	mut	S224E	NUCB1	Q02818	Nucleobindin-1	224	239	3	3	0.93293
PEX14_Pex14__O75381_16_84	SQAQLKEVWEELDGLD	wt		NUCB1	Q02818	Nucleobindin-1	224	239	3	2	0.994087
PEX14_Pex14__O75381_16_84	EPAEEENSLNEEWYVS	mut	S410E	LCP2	Q13094	Lymphocyte cytosolic protein 2	410	425	2	3	0.371053
PEX14_Pex14__O75381_16_84	SPAEEENSLNEEWYVS	wt		LCP2	Q13094	Lymphocyte cytosolic protein 2	410	425	2	2	0.90168
PEX14_Pex14__O75381_16_84	GPVSNRLQEWEETWSL	mut	S76E	PLEKHH3	Q7Z736	Pleckstrin homology domain-containing family H member 3	68	83	3	1	1
PEX14_Pex14__O75381_16_84	GPVSNRLQSWEETWSL	wt		PLEKHH3	Q7Z736	Pleckstrin homology domain-containing family H member 3	68	83	3	1	1
PEX14_Pex14__O75381_16_84	EWEETWSLIPEKGLPE	mut	S76E	PLEKHH3	Q7Z736	Pleckstrin homology domain-containing family H member 3	76	91	3	4	0.841442
PEX14_Pex14__O75381_16_84	SWEETWSLIPEKGLPE	wt		PLEKHH3	Q7Z736	Pleckstrin homology domain-containing family H member 3	76	91	3	4	0.412665
PEX14_Pex14__O75381_16_84	SISQDSLDELSMEDYW	wt		ARHGAP18	Q8N392	Rho GTPase-activating protein 18	64	79	2	1	1
PEX14_Pex14__O75381_16_84	SISQDELDELSMEDYW	mut	S69E	ARHGAP18	Q8N392	Rho GTPase-activating protein 18	64	79	3	1	1
PEX14_Pex14__O75381_16_84	SISQDSLDELSMEDYW	wt		ARHGAP18	Q8N392	Rho GTPase-activating protein 18	64	79	2	1	1
PEX14_Pex14__O75381_16_84	NASGGEWRELERVYSQ	mut	S37E	FAM89B	Q8N5H3	Leucine repeat adapter protein 25	32	47	2	1	1
PEX14_Pex14__O75381_16_84	TLEEIWRAATPTLTTF	wt		CCDC71L	Q8N9Z2	Coiled-coil domain-containing protein 71L	176	191	3	6	0.893577
PTK2_Focal-AT__Q05397_891_1050	TSATLELDRLMAELSD	mut	S164E	TGFB1I1	O43294	Transforming growth factor beta-1-induced transcript 1 protein	152	167	3	1	1
PTK2_Focal-AT__Q05397_891_1050	TSATLELDRLMASLSD	wt		TGFB1I1	O43294	Transforming growth factor beta-1-induced transcript 1 protein	152	167	3	1	1
PTK2_Focal-AT__Q05397_891_1050	LELDRLMAELSDFRVQ	mut	S164E	TGFB1I1	O43294	Transforming growth factor beta-1-induced transcript 1 protein	156	171	3	3	0.951296
PTK2_Focal-AT__Q05397_891_1050	LELDRLMASLSDFRVQ	wt		TGFB1I1	O43294	Transforming growth factor beta-1-induced transcript 1 protein	156	171	3	11	0.990962
RAN2-B_Ran-BP1-PH-domain__P49792_2924_3050	THSPMSQTLPWDLWTE	mut	T387E	AMPH	P49418	Amphiphysin	372	387	3	2	0.971175
RAN2-B_Ran-BP1-PH-domain__P49792_2924_3050	THSPMSQTLPWDLWTT	wt		AMPH	P49418	Amphiphysin	372	387	2	2	0.645161
RAN2-B_Ran-BP1-PH-domain__P49792_2924_3050	DTPLPEPSYKYNEWAD	mut	T269E	DHX38	Q92620	Pre-mRNA-splicing factor ATP-dependent RNA helicase PRP16	264	279	2	3	0.999739
RAN2-B_Ran-BP1-PH-domain__P49792_2924_3050	ESKEALATPLPKDYTE	mut	T417E	C7orf25	Q9BPX7	UPF0415 protein C7orf25	402	417	3	1	1
RAN2-B_Ran-BP1-PH-domain__P49792_2924_3050	ESKEALATPLPKDYTT	wt		C7orf25	Q9BPX7	UPF0415 protein C7orf25	402	417	3	1	1
RAN2-B_Ran-BP1-PH-domain__P49792_2924_3050	ALATPLPKDYTEDSEH	mut	T417E	C7orf25	Q9BPX7	UPF0415 protein C7orf25	406	421	3	1	1
RAN2-B_Ran-BP1-PH-domain__P49792_2924_3050	ALATPLPKDYTTDSEH	wt		C7orf25	Q9BPX7	UPF0415 protein C7orf25	406	421	3	1	1
RAN2-B_Ran-BP1-PH-domain__P49792_2924_3050	LSGWEEEEESWLYSEP	mut	S134E	SLAIN2	Q9P270	SLAIN motif-containing protein 2	120	135	2	5	0.555712
RAN2-B_Ran-BP1-PH-domain__P49792_2924_3050	LSGWEEEEESWLYSSP	wt		SLAIN2	Q9P270	SLAIN motif-containing protein 2	120	135	2	5	0.706123
RAN2-B_Ran-BP1-PH-domain__P49792_2924_3050	QDELHLPLNSPLPGSE	wt		INTS6	Q9UL03	Integrator complex subunit 6	141	156	3	1	1
RBM_RRM-1__Q96I25_298_401	QAEEPGHTPSLRWDET	mut	T223E	SF3B1	O75533	Splicing factor 3B subunit 1	220	235	3	1	1
RBM_RRM-1__Q96I25_298_401	QAETPGHTPSLRWDET	wt		SF3B1	O75533	Splicing factor 3B subunit 1	220	235	3	1	1
RBM_RRM-1__Q96I25_298_401	QAETPGHTPSLRWDET	wt		SF3B1	O75533	Splicing factor 3B subunit 1	220	235	3	1	1
RBM_RRM-1__Q96I25_298_401	PGHEPSLRWDETPGRA	mut	T227E	SF3B1	O75533	Splicing factor 3B subunit 1	224	239	4	1	1
RBM_RRM-1__Q96I25_298_401	PGHTPSLRWDETPGRA	wt		SF3B1	O75533	Splicing factor 3B subunit 1	224	239	4	2	0.999431
RBM_RRM-1__Q96I25_298_401	QAETPGHTPSLRWDET	wt		SF3B1	O75533	Splicing factor 3B subunit 1	220	235	3	1	1
RBM_RRM-1__Q96I25_298_401	PGHTPSLRWDEEPGRA	mut	T235E	SF3B1	O75533	Splicing factor 3B subunit 1	224	239	4	1	1
RBM_RRM-1__Q96I25_298_401	PGHTPSLRWDETPGRA	wt		SF3B1	O75533	Splicing factor 3B subunit 1	224	239	4	2	0.999431
RBM_RRM-1__Q96I25_298_401	PSLRWDEEPGRAKGSE	mut	T235E	SF3B1	O75533	Splicing factor 3B subunit 1	228	243	3	1	1
RBM_RRM-1__Q96I25_298_401	PSLRWDETPGRAKGSE	wt		SF3B1	O75533	Splicing factor 3B subunit 1	228	243	3	1	1
RBM_RRM-1__Q96I25_298_401	ARKNRWDETPKTERDT	wt		SF3B1	O75533	Splicing factor 3B subunit 1	288	303	2	1	1
RBM_RRM-1__Q96I25_298_401	RWDEEPKTERDTPGHG	mut	T296E	SF3B1	O75533	Splicing factor 3B subunit 1	292	307	4	1	1
RBM_RRM-1__Q96I25_298_401	RWDETPKTERDTPGHG	wt		SF3B1	O75533	Splicing factor 3B subunit 1	292	307	4	3	0.9999
RBM_RRM-1__Q96I25_298_401	ARKNRWDETPKTERDT	wt		SF3B1	O75533	Splicing factor 3B subunit 1	288	303	2	1	1
RBM_RRM-1__Q96I25_298_401	RWDETPKTERDEPGHG	mut	T303E	SF3B1	O75533	Splicing factor 3B subunit 1	292	307	4	1	1
RBM_RRM-1__Q96I25_298_401	RWDETPKTERDTPGHG	wt		SF3B1	O75533	Splicing factor 3B subunit 1	292	307	4	3	0.9999
RBM_RRM-1__Q96I25_298_401	SRWDEEPASQMGGSTP	mut	T341E	SF3B1	O75533	Splicing factor 3B subunit 1	336	351	3	3	0.999486
RBM_RRM-1__Q96I25_298_401	GRLEAGGAEPKLRWDH	mut	S112E	C6orf47	O95873	Uncharacterized protein C6orf47	104	119	4	1	1
RBM_RRM-1__Q96I25_298_401	AGGAEPKLRWDHVDSG	mut	S112E	C6orf47	O95873	Uncharacterized protein C6orf47	108	123	4	1	1
RBM_RRM-1__Q96I25_298_401	AGGASPKLRWDHVDSG	wt		C6orf47	O95873	Uncharacterized protein C6orf47	108	123	4	2	0.995261
RBM_RRM-1__Q96I25_298_401	EPKLRWDHVDSGGTRR	mut	S112E	C6orf47	O95873	Uncharacterized protein C6orf47	112	127	4	1	1
RBM_RRM-1__Q96I25_298_401	EQRWGAKEVQGSGHQE	mut	T43E	CTTN	Q14247	Src substrate cortactin	36	51	2	2	0.965517
RBM_RRM-1__Q96I25_298_401	RWDQASDRPRSSAREP	mut	S326E	CUL7	Q14999	Cullin-7	312	327	3	1	1
RBM_RRM-1__Q96I25_298_401	RWDQASDRPRSSARSP	wt		CUL7	Q14999	Cullin-7	312	327	3	1	1
RBM_RRM-1__Q96I25_298_401	TDPLIRWDSYENLSAD	wt		TNS3	Q68CZ2	Tensin-3	324	339	4	4	0.579825
RBM_RRM-1__Q96I25_298_401	IRWDSYENLSADGEVL	wt		TNS3	Q68CZ2	Tensin-3	328	343	4	2	0.875
RBM_RRM-1__Q96I25_298_401	RWNEAPERLSTRSPAE	mut	S14E	RD3	Q7Z3Z2	Protein RD3	8	23	3	1	1
RBM_RRM-1__Q96I25_298_401	RWNEAPSRLSTRSPAE	wt		RD3	Q7Z3Z2	Protein RD3	8	23	2	1	1
RBM_RRM-1__Q96I25_298_401	QWDKKLPEPLSWRSDE	wt		GPAM	Q9HCL2	Glycerol-3-phosphate acyltransferase 1, mitochondrial	675	690	2	1	1
SNX27_PDZ__Q96L92_40_141	YKEAESTFTNITYRGT	mut	T777E	ITGB3	P05106	Integrin beta-3	773	788	2	1	1
SNX27_PDZ__Q96L92_40_141	LNLRETNLDELPLVDT	mut	S430E	VIM	P08670	Vimentin	421	436	3	2	0.976903
SNX27_PDZ__Q96L92_40_141	LNLRETNLDSLPLVDT	wt		VIM	P08670	Vimentin	421	436	2	2	0.72
SNX27_PDZ__Q96L92_40_141	LNLRETNLDSLPLVDT	wt		VIM	P08670	Vimentin	421	436	2	2	0.72
SNX27_PDZ__Q96L92_40_141	LNLRETNLDSLPLVDE	mut	T436E	VIM	P08670	Vimentin	421	436	2	3	0.641026
SNX27_PDZ__Q96L92_40_141	LNLRETNLDSLPLVDT	wt		VIM	P08670	Vimentin	421	436	2	2	0.72
SNX27_PDZ__Q96L92_40_141	LLERDTSFTVCPDVPR	wt		CDC25C	P30307	M-phase inducer phosphatase 3	32	47	3	3	0.999594
SNX27_PDZ__Q96L92_40_141	IDQSKFQETEFLEPPR	mut	S424E	TMPO	P42166	Lamina-associated polypeptide 2, isoform alpha	412	427	2	1	1
SNX27_PDZ__Q96L92_40_141	IDQSKFQETEFLSPPR	wt		TMPO	P42166	Lamina-associated polypeptide 2, isoform alpha	412	427	2	1	1
SNX27_PDZ__Q96L92_40_141	LENGAGMVSETSFNGG	mut	S610E	DAXX	Q9UER7	Death domain-associated protein 6	601	616	3	2	0.999841
SNX27_PDZ__Q96L92_40_141	AGMVSETSFNGGVSPH	mut	S610E	DAXX	Q9UER7	Death domain-associated protein 6	605	620	3	3	0.999821
SUMO1_SUMO__P63165_1_101	NKKVEVIDLTIDESSD	mut	S466E	PIAS1	O75925	E3 SUMO-protein ligase PIAS1	454	469	2	2	0.999147
SUMO1_SUMO__P63165_1_101	NKKVEVIDLTIDSSSD	wt		PIAS1	O75925	E3 SUMO-protein ligase PIAS1	454	469	2	3	0.996868
SUMO1_SUMO__P63165_1_101	NKKVEVIDLTIDSESD	mut	S467E	PIAS1	O75925	E3 SUMO-protein ligase PIAS1	454	469	2	4	0.999783
SUMO1_SUMO__P63165_1_101	NKKVEVIDLTIDSSSD	wt		PIAS1	O75925	E3 SUMO-protein ligase PIAS1	454	469	2	3	0.996868
SUMO1_SUMO__P63165_1_101	NKKVEVIDLTIDSSED	mut	S468E	PIAS1	O75925	E3 SUMO-protein ligase PIAS1	454	469	2	3	0.999268
SUMO1_SUMO__P63165_1_101	NKKVEVIDLTIDSSSD	wt		PIAS1	O75925	E3 SUMO-protein ligase PIAS1	454	469	2	3	0.996868
SUMO1_SUMO__P63165_1_101	SMSGGHGLRVGALDVP	wt		TSC2	P49815	Tuberin	1130	1145	2	2	0.304348
SUMO1_SUMO__P63165_1_101	SMSGGHGLRVGALDVP	wt		TSC2	P49815	Tuberin	1130	1145	2	2	0.304348
SUMO1_SUMO__P63165_1_101	ATLERLEGMLEQSVSS	mut	S193E	CLNS1A	P54105	Methylosome subunit pICln	183	198	2	28	0.603304
SUMO1_SUMO__P63165_1_101	QDEVESQLKRVDDTRV	mut	S288E	FAM102B	Q5T8I3	Protein FAM102B	286	301	2	1	1
SUMO1_SUMO__P63165_1_101	SLAHLCGPGGVDHLPV	wt		PIM3	Q86V86	Serine/threonine-protein kinase pim-3	8	23	2	31	0.553636
SUMO1_SUMO__P63165_1_101	GASKRLQTICLSGEGM	mut	T516E	MAP3K2	Q9Y2U5	Mitogen-activated protein kinase kinase kinase 2	503	518	2	18	0.383838
TSG101_UEV__Q99816_1_145	EPNGGSTTLPSAPPPA	mut	T40E	NBDY	A0A0U1RRE5	Negative regulator of P-body association	40	55	3	1	1
TSG101_UEV__Q99816_1_145	TPNGGSTTLPSAPPPA	wt		NBDY	A0A0U1RRE5	Negative regulator of P-body association	40	55	3	2	0.999334
TSG101_UEV__Q99816_1_145	VQGISFSQPTCPDHML	wt		CHEK1	O14757	Serine/threonine-protein kinase Chk1	339	354	2	1	1
TSG101_UEV__Q99816_1_145	SFSQPTCPDHMLLNSQ	wt		CHEK1	O14757	Serine/threonine-protein kinase Chk1	343	358	3	2	0.996644
TSG101_UEV__Q99816_1_145	AAPSAPALSEPGIRDS	mut	T184E	LAT	O43561	Linker for activation of T-cells family member 1	175	190	2	1	1
TSG101_UEV__Q99816_1_145	AAPSAPALSTPGIRDS	wt		LAT	O43561	Linker for activation of T-cells family member 1	175	190	2	1	1
TSG101_UEV__Q99816_1_145	GLRAVEPAIPSAPLYE	mut	S402E	MGRN1	O60291	E3 ubiquitin-protein ligase MGRN1	397	412	4	1	1
TSG101_UEV__Q99816_1_145	GLRAVSPAIPSAPLYE	wt		MGRN1	O60291	E3 ubiquitin-protein ligase MGRN1	397	412	2	1	1
TSG101_UEV__Q99816_1_145	VEPAIPSAPLYEEITY	mut	S402E	MGRN1	O60291	E3 ubiquitin-protein ligase MGRN1	401	416	4	1	1
TSG101_UEV__Q99816_1_145	VSPAIPSAPLYEEITY	wt		MGRN1	O60291	E3 ubiquitin-protein ligase MGRN1	401	416	4	1	1
TSG101_UEV__Q99816_1_145	SQGVSVDEKLMPSAPV	wt		NBN	O60934	Nibrin	343	358	2	2	0.30102
TSG101_UEV__Q99816_1_145	QFPPEPSAPKIPSWQI	mut	S232E	PEX14	O75381	Peroxisomal membrane protein PEX14	228	243	2	1	1
TSG101_UEV__Q99816_1_145	NTTSEPSAPSQDLLDL	wt		TOM1L1	O75674	TOM1-like protein 1	305	320	4	3	0.997637
TSG101_UEV__Q99816_1_145	EPSAPSQDLLDLSPSP	wt		TOM1L1	O75674	TOM1-like protein 1	309	324	4	1	1
TSG101_UEV__Q99816_1_145	NTTSEPSAPEQDLLDL	mut	S314E	TOM1L1	O75674	TOM1-like protein 1	305	320	2	1	1
TSG101_UEV__Q99816_1_145	NTTSEPSAPSQDLLDL	wt		TOM1L1	O75674	TOM1-like protein 1	305	320	4	3	0.997637
TSG101_UEV__Q99816_1_145	EPSAPEQDLLDLSPSP	mut	S314E	TOM1L1	O75674	TOM1-like protein 1	309	324	3	1	1
TSG101_UEV__Q99816_1_145	EPSAPSQDLLDLSPSP	wt		TOM1L1	O75674	TOM1-like protein 1	309	324	4	1	1
TSG101_UEV__Q99816_1_145	EPSAPSQDLLDLEPSP	mut	S321E	TOM1L1	O75674	TOM1-like protein 1	309	324	3	1	1
TSG101_UEV__Q99816_1_145	EPSAPSQDLLDLSPSP	wt		TOM1L1	O75674	TOM1-like protein 1	309	324	4	1	1
TSG101_UEV__Q99816_1_145	EPSAPSQDLLDLSPEP	mut	S323E	TOM1L1	O75674	TOM1-like protein 1	309	324	3	1	1
TSG101_UEV__Q99816_1_145	EPSAPSQDLLDLSPSP	wt		TOM1L1	O75674	TOM1-like protein 1	309	324	4	1	1
TSG101_UEV__Q99816_1_145	TPPKLLPETVEPSAPS	mut	S301E	CBX6	O95503	Chromobox protein homolog 6	291	306	2	1	1
TSG101_UEV__Q99816_1_145	TPPKLLPETVSPSAPS	wt		CBX6	O95503	Chromobox protein homolog 6	291	306	2	1	1
TSG101_UEV__Q99816_1_145	LLPETVEPSAPSWREP	mut	S301E	CBX6	O95503	Chromobox protein homolog 6	295	310	3	1	1
TSG101_UEV__Q99816_1_145	LLPETVSPSAPSWREP	wt		CBX6	O95503	Chromobox protein homolog 6	295	310	3	1	1
TSG101_UEV__Q99816_1_145	TVEPSAPSWREPEVLD	mut	S301E	CBX6	O95503	Chromobox protein homolog 6	299	314	4	5	0.999676
TSG101_UEV__Q99816_1_145	TVSPSAPSWREPEVLD	wt		CBX6	O95503	Chromobox protein homolog 6	299	314	4	6	0.99939
TSG101_UEV__Q99816_1_145	CSSPTAPLEPMSPPGY	mut	S279E	GJA1	P17302	Gap junction alpha-1 protein	271	286	3	2	0.999378
TSG101_UEV__Q99816_1_145	ASVALEPTAPSRTGSV	mut	T1156E	ITPRID2	P28290	Protein ITPRID2	1151	1166	4	2	0.999133
TSG101_UEV__Q99816_1_145	ASVALTPTAPSRTGSV	wt		ITPRID2	P28290	Protein ITPRID2	1151	1166	3	2	0.798658
TSG101_UEV__Q99816_1_145	LEPTAPSRTGSVQTPP	mut	T1156E	ITPRID2	P28290	Protein ITPRID2	1155	1170	4	2	0.999739
TSG101_UEV__Q99816_1_145	LTPTAPSRTGSVQTPP	wt		ITPRID2	P28290	Protein ITPRID2	1155	1170	4	4	0.999066
TSG101_UEV__Q99816_1_145	LKRTPLCATAPCLPEP	mut	S393E	KCTD18	Q6PI47	BTB/POZ domain-containing protein KCTD18	379	394	2	1	1
TSG101_UEV__Q99816_1_145	PLCATAPCLPEPTATR	mut	S393E	KCTD18	Q6PI47	BTB/POZ domain-containing protein KCTD18	383	398	3	1	1
TSG101_UEV__Q99816_1_145	PLCATAPCLPSPTATR	wt		KCTD18	Q6PI47	BTB/POZ domain-containing protein KCTD18	383	398	2	1	1
TSG101_UEV__Q99816_1_145	ESHPVPPTAPLEPLLH	mut	T291E	MEPCE	Q7L2J0	7SK snRNA methylphosphate capping enzyme	280	295	3	1	1
TSG101_UEV__Q99816_1_145	VPPTAPLEPLLHGEGA	mut	T291E	MEPCE	Q7L2J0	7SK snRNA methylphosphate capping enzyme	284	299	3	1	1
TSG101_UEV__Q99816_1_145	NVTPTAPPYLQESEPR	mut	S33E	PIP4P2	Q8N4L2	Type 2 phosphatidylinositol 4,5-bisphosphate 4-phosphatase	20	35	2	1	1
TSG101_UEV__Q99816_1_145	NVTPTAPPYLQESSPR	wt		PIP4P2	Q8N4L2	Type 2 phosphatidylinositol 4,5-bisphosphate 4-phosphatase	20	35	4	2	0.999892
TSG101_UEV__Q99816_1_145	LLSASHSGNVEPTAPP	mut	T22E	PIP4P2	Q8N4L2	Type 2 phosphatidylinositol 4,5-bisphosphate 4-phosphatase	12	27	4	2	0.947594
TSG101_UEV__Q99816_1_145	LLSASHSGNVTPTAPP	wt		PIP4P2	Q8N4L2	Type 2 phosphatidylinositol 4,5-bisphosphate 4-phosphatase	12	27	4	1	1
TSG101_UEV__Q99816_1_145	SHSGNVEPTAPPYLQE	mut	T22E	PIP4P2	Q8N4L2	Type 2 phosphatidylinositol 4,5-bisphosphate 4-phosphatase	16	31	4	3	0.995241
TSG101_UEV__Q99816_1_145	SHSGNVTPTAPPYLQE	wt		PIP4P2	Q8N4L2	Type 2 phosphatidylinositol 4,5-bisphosphate 4-phosphatase	16	31	4	5	0.999678
TSG101_UEV__Q99816_1_145	NVEPTAPPYLQESSPR	mut	T22E	PIP4P2	Q8N4L2	Type 2 phosphatidylinositol 4,5-bisphosphate 4-phosphatase	20	35	3	2	0.882759
TSG101_UEV__Q99816_1_145	NVTPTAPPYLQESSPR	wt		PIP4P2	Q8N4L2	Type 2 phosphatidylinositol 4,5-bisphosphate 4-phosphatase	20	35	4	2	0.999892
TSG101_UEV__Q99816_1_145	ERFAPSAPSPHHISPR	wt		GLIS3	Q8NEA6	Zinc finger protein GLIS3	610	625	3	1	1
TSG101_UEV__Q99816_1_145	PSAPSPHHIEPRRVPA	mut	S623E	GLIS3	Q8NEA6	Zinc finger protein GLIS3	614	629	4	1	1
TSG101_UEV__Q99816_1_145	KDLQQSIAREPSAPSI	wt		PDCD6IP	Q8WUM4	Programmed cell death 6-interacting protein	707	722	3	1	1
TSG101_UEV__Q99816_1_145	QSIAREPSAPSIPTPA	wt		PDCD6IP	Q8WUM4	Programmed cell death 6-interacting protein	711	726	3	1	1
TSG101_UEV__Q99816_1_145	REPSAPSIPTPAYQSS	wt		PDCD6IP	Q8WUM4	Programmed cell death 6-interacting protein	715	730	4	2	0.999885
TSG101_UEV__Q99816_1_145	REPSAPSIPTPAYQSE	mut	S730E	PDCD6IP	Q8WUM4	Programmed cell death 6-interacting protein	715	730	3	1	1
TSG101_UEV__Q99816_1_145	REPSAPSIPTPAYQSS	wt		PDCD6IP	Q8WUM4	Programmed cell death 6-interacting protein	715	730	4	2	0.999885
TSG101_UEV__Q99816_1_145	QESTPSAPELGQQPDV	mut	S700E	PHKB	Q93100	Phosphorylase b kinase regulatory subunit beta	699	714	2	1	1
TSG101_UEV__Q99816_1_145	QSSTPSAPELGQQPDV	wt		PHKB	Q93100	Phosphorylase b kinase regulatory subunit beta	699	714	2	1	1
TSG101_UEV__Q99816_1_145	QSETPSAPELGQQPDV	mut	S701E	PHKB	Q93100	Phosphorylase b kinase regulatory subunit beta	699	714	2	3	0.318182
TSG101_UEV__Q99816_1_145	QSSTPSAPELGQQPDV	wt		PHKB	Q93100	Phosphorylase b kinase regulatory subunit beta	699	714	2	1	1
TSG101_UEV__Q99816_1_145	SLPPDFRLEPTAPALE	mut	S119E	AJUBA	Q96IF1	LIM domain-containing protein ajuba	104	119	4	3	0.998783
TSG101_UEV__Q99816_1_145	SLPPDFRLEPTAPALS	wt		AJUBA	Q96IF1	LIM domain-containing protein ajuba	104	119	3	1	1
TSG101_UEV__Q99816_1_145	DFRLEPTAPALEPRSS	mut	S119E	AJUBA	Q96IF1	LIM domain-containing protein ajuba	108	123	4	2	0.986455
TSG101_UEV__Q99816_1_145	DFRLEPTAPALSPRSS	wt		AJUBA	Q96IF1	LIM domain-containing protein ajuba	108	123	4	1	1
TSG101_UEV__Q99816_1_145	EPTAPALEPRSSFASS	mut	S119E	AJUBA	Q96IF1	LIM domain-containing protein ajuba	112	127	3	1	1
TSG101_UEV__Q99816_1_145	VMIPTAPHTEYIESEP	mut	S812E	MAP6	Q96JE9	Microtubule-associated protein 6	798	813	2	2	0.684706
TSG101_UEV__Q99816_1_145	VMIPTAPHTEYIESSP	wt		MAP6	Q96JE9	Microtubule-associated protein 6	798	813	3	1	1
TSG101_UEV__Q99816_1_145	EPQELEASAPRMVQTH	mut	S831E	RUSC1	Q9BVN2	RUN and SH3 domain-containing protein 1	831	846	3	1	1
TSG101_UEV__Q99816_1_145	SPQELEASAPRMVQTH	wt		RUSC1	Q9BVN2	RUN and SH3 domain-containing protein 1	831	846	3	1	1
TSG101_UEV__Q99816_1_145	SLESLHRIPSAPVIPT	wt		OSBPL7	Q9BZF2	Oxysterol-binding protein-related protein 7	217	232	3	1	1
TSG101_UEV__Q99816_1_145	PSAPVIPTHQASVTTE	wt		OSBPL7	Q9BZF2	Oxysterol-binding protein-related protein 7	225	240	3	1	1
TSG101_UEV__Q99816_1_145	LLTEPFPSVASSAPPL	mut	S249E	PATZ1	Q9HBE1	POZ-, AT hook-, and zinc finger-containing protein 1	246	261	2	1	1
TSG101_UEV__Q99816_1_145	VPLATAPMAEQRTESE	mut	T594E	COPG1	Q9Y678	Coatomer subunit gamma-1	579	594	2	2	0.981308
TSG101_UEV__Q99816_1_145	VPLATAPMAEQRTEST	wt		COPG1	Q9Y678	Coatomer subunit gamma-1	579	594	2	1	1
UBC_ATG8__P0CG48_1_76	ALSPLLEPIRCSHQPI	wt		ARHGEF35	A5YM69	Rho guanine nucleotide exchange factor 35	448	463	2	5	0.963929
UBC_ATG8__P0CG48_1_76	EDSQLEAAIRASLQET	wt		UBXN7	O94888	UBX domain-containing protein 7	286	301	2	1	1
UBC_ATG8__P0CG48_1_76	LTTLTPVSESSKVVVV	wt		SLC6A8	P48029	Sodium- and chloride-dependent creatine transporter 1	616	631	2	26	0.756153
UBC_ATG8__P0CG48_1_76	RISTLTIEEGNLDIQR	wt		PPP1R8	Q12972	Nuclear inhibitor of protein phosphatase 1	176	191	2	4	0.98371
UBC_ATG8__P0CG48_1_76	SVALAKRHLEQPQLSS	mut	S459E	PLEKHH2	Q8IVE3	Pleckstrin homology domain-containing family H member 2	450	465	2	3	0.92607
UBC_ATG8__P0CG48_1_76	LSTKRSSPDDGNDVEP	mut	S146E	FZR1	Q9UM11	Fizzy-related protein homolog	132	147	2	1	1
USP7_MATH-TRAF__Q93009_53_206	HQEPSSSSYNGLVESF	mut	S142E	ZBTB43	O43298	Zinc finger and BTB domain-containing protein 43	140	155	2	1	1
USP7_MATH-TRAF__Q93009_53_206	SWHDVQVSSAYVKTSE	wt		TPD52L2	O43399	Tumor protein D54	96	111	2	5	0.973609
USP7_MATH-TRAF__Q93009_53_206	YTAGSSSPTHAKSAHV	wt		CLDN11	O75508	Claudin-11	192	207	2	3	0.733333
USP7_MATH-TRAF__Q93009_53_206	MGSAEPGLSSVSPSHL	mut	S5E	SPDEF	O95238	SAM pointed domain-containing Ets transcription factor	1	16	2	1	1
USP7_MATH-TRAF__Q93009_53_206	SYSTEVPSTYRSSGNE	mut	S179E	BAG4	O95429	BAG family molecular chaperone regulator 4	164	179	2	1	1
USP7_MATH-TRAF__Q93009_53_206	SYSTEVPSTYRSSGNS	wt		BAG4	O95429	BAG family molecular chaperone regulator 4	164	179	2	1	1
USP7_MATH-TRAF__Q93009_53_206	VGGPISSGSSASEVTV	mut	S619E	LMNA	P02545	Prelamin-A/C	607	622	2	6	0.216049
USP7_MATH-TRAF__Q93009_53_206	ISSGSSASEVTVTRSY	mut	S619E	LMNA	P02545	Prelamin-A/C	611	626	3	1	1
USP7_MATH-TRAF__Q93009_53_206	PVSEAASVYAGAGGSG	mut	S31E	KRT18	P05783	Keratin, type I cytoskeletal 18	28	43	2	2	0.368421
USP7_MATH-TRAF__Q93009_53_206	PVSSAAEVYAGAGGSG	mut	S34E	KRT18	P05783	Keratin, type I cytoskeletal 18	28	43	2	1	1
USP7_MATH-TRAF__Q93009_53_206	YAGAGGSGSRIEVSRS	mut	S47E	KRT18	P05783	Keratin, type I cytoskeletal 18	36	51	2	1	1
USP7_MATH-TRAF__Q93009_53_206	LQERRDSSTSTVSSAY	wt		GLI2	P10070	Zinc finger protein GLI2	802	817	2	2	0.6
USP7_MATH-TRAF__Q93009_53_206	ASSSYSVSSPRSVDSY	wt		ATF6	P18850	Cyclic AMP-dependent transcription factor ATF-6 alpha	96	111	3	1	1
USP7_MATH-TRAF__Q93009_53_206	SLSHTSGGEQSKVVPI	mut	T180E	RPA1	P27694	Replication protein A 70 kDa DNA-binding subunit	172	187	2	1	1
USP7_MATH-TRAF__Q93009_53_206	MLNLLLERDTEFTVCP	mut	S38E	CDC25C	P30307	M-phase inducer phosphatase 3	28	43	2	18	0.438108
USP7_MATH-TRAF__Q93009_53_206	FSSSRLLGSAEPSSSV	mut	S50E	PRPH	P41219	Peripherin	40	55	2	24	0.305389
USP7_MATH-TRAF__Q93009_53_206	CVPSPGSSTSDTLTTS	wt		HOXA1	P49639	Homeobox protein Hox-A1	319	334	3	4	0.900685
USP7_MATH-TRAF__Q93009_53_206	QESEDYSQPSTSSSII	wt		MDM2	Q00987	E3 ubiquitin-protein ligase Mdm2	389	404	2	2	0.764706
USP7_MATH-TRAF__Q93009_53_206	DYSQPSTSSSIIYSSQ	wt		MDM2	Q00987	E3 ubiquitin-protein ligase Mdm2	393	408	2	1	1
USP7_MATH-TRAF__Q93009_53_206	DYSQPSTSSSIIYSSQ	wt		MDM2	Q00987	E3 ubiquitin-protein ligase Mdm2	393	408	2	1	1
USP7_MATH-TRAF__Q93009_53_206	RLAEPSGSTSSGLEVV	mut	S594E	TRIM28	Q13263	Transcription intermediary factor 1-beta	591	606	2	2	0.994643
USP7_MATH-TRAF__Q93009_53_206	SMVEYVLSSSPGDSCL	wt		PUM1	Q14671	Pumilio homolog 1	220	235	2	7	0.269231
USP7_MATH-TRAF__Q93009_53_206	GAFFSPEPGSSSLSSW	mut	S170E	NFATC4	Q14934	Nuclear factor of activated T-cells, cytoplasmic 4	164	179	3	1	1
USP7_MATH-TRAF__Q93009_53_206	SPEPGSSSLSSWSFFS	mut	S170E	NFATC4	Q14934	Nuclear factor of activated T-cells, cytoplasmic 4	168	183	2	3	0.642857
USP7_MATH-TRAF__Q93009_53_206	TVSSPIPYTPEPSSSR	mut	S359E	CCDC6	Q16204	Coiled-coil domain-containing protein 6	349	364	2	1	1
USP7_MATH-TRAF__Q93009_53_206	PIPYTPEPSSSRPISP	mut	S359E	CCDC6	Q16204	Coiled-coil domain-containing protein 6	353	368	2	1	1
USP7_MATH-TRAF__Q93009_53_206	TVSSPIPYEPSPSSSR	mut	T357E	CCDC6	Q16204	Coiled-coil domain-containing protein 6	349	364	3	1	1
USP7_MATH-TRAF__Q93009_53_206	PIPYEPSPSSSRPISP	mut	T357E	CCDC6	Q16204	Coiled-coil domain-containing protein 6	353	368	3	2	0.997214
USP7_MATH-TRAF__Q93009_53_206	HAFLLSGPAEPGTSSA	mut	S125E	AKIRIN2	Q53H80	Akirin-2	116	131	2	1	1
USP7_MATH-TRAF__Q93009_53_206	RLPEPRASSSKESPSP	wt		CC2D1B	Q5T0F9	Coiled-coil and C2 domain-containing protein 1B	516	531	3	1	1
USP7_MATH-TRAF__Q93009_53_206	GTPAGTSSPASSSSLL	wt		SNX30	Q5VWJ9	Sorting nexin-30	60	75	2	1	1
USP7_MATH-TRAF__Q93009_53_206	GEPAGTSSPASSSSLL	mut	T61E	SNX30	Q5VWJ9	Sorting nexin-30	60	75	2	2	0.998728
USP7_MATH-TRAF__Q93009_53_206	GTPAGTSSPASSSSLL	wt		SNX30	Q5VWJ9	Sorting nexin-30	60	75	2	1	1
USP7_MATH-TRAF__Q93009_53_206	SHPPHPADRQAVRVEP	mut	S310E	KAZN	Q674X7	Kazrin	296	311	2	10	0.581787
USP7_MATH-TRAF__Q93009_53_206	SVPASSTSGEPSRVIY	mut	S294E	ABLIM2	Q6H8Q1	Actin-binding LIM protein 2	285	300	2	1	1
USP7_MATH-TRAF__Q93009_53_206	TIPMIPSASTSRGSES	mut	S177E	SHISA2	Q6UWI4	Protein shisa-2 homolog	163	178	2	1	1
USP7_MATH-TRAF__Q93009_53_206	IVSLPQSDRSSSSSQE	wt		CLASP1	Q7Z460	CLIP-associating protein 1	546	561	2	11	0.635332
USP7_MATH-TRAF__Q93009_53_206	QIPRTPENLITEIRSS	wt		HAUS6	Q7Z4H7	HAUS augmin-like complex subunit 6	580	595	2	26	0.237154
USP7_MATH-TRAF__Q93009_53_206	ESSSSPVVLKEVPKAV	mut	S209E	EMSY	Q7Z589	BRCA2-interacting transcriptional repressor EMSY	209	224	2	1	1
USP7_MATH-TRAF__Q93009_53_206	SYEEPLEPISASSSTS	mut	S751E	PHC2	Q8IXK0	Polyhomeotic-like protein 2	745	760	2	1	1
USP7_MATH-TRAF__Q93009_53_206	SYEEPLSPISASSSTS	wt		PHC2	Q8IXK0	Polyhomeotic-like protein 2	745	760	2	2	0.988506
USP7_MATH-TRAF__Q93009_53_206	SEPRASQSLVDYDSSD	mut	S619E	LINS1	Q8NG48	Protein Lines homolog 1	618	633	2	1	1
USP7_MATH-TRAF__Q93009_53_206	FSQPEAGGSHHKVSVE	mut	S75E	HNRNPLL	Q8WVV9	Heterogeneous nuclear ribonucleoprotein L-like	60	75	3	1	1
USP7_MATH-TRAF__Q93009_53_206	PEAGGSHHKVSVEPVV	mut	S75E	HNRNPLL	Q8WVV9	Heterogeneous nuclear ribonucleoprotein L-like	63	78	3	2	0.997121
USP7_MATH-TRAF__Q93009_53_206	EGPSNSFLANMGGTVA	mut	T224E	RBM17	Q96I25	Splicing factor 45	224	239	2	2	0.735507
USP7_MATH-TRAF__Q93009_53_206	ETSSAMSGSHQDLSVI	mut	S288E	RAB3IP	Q96QF0	Rab-3A-interacting protein	288	303	2	3	0.940594
USP7_MATH-TRAF__Q93009_53_206	STSSAMSGSHQDLSVI	wt		RAB3IP	Q96QF0	Rab-3A-interacting protein	288	303	2	4	0.989264
USP7_MATH-TRAF__Q93009_53_206	LNLESSPTASGSSVSP	wt		FERMT1	Q9BQL6	Fermitin family homolog 1	165	180	2	1	1
USP7_MATH-TRAF__Q93009_53_206	YVSPRIETPQTNTVPI	mut	S456E	WAC	Q9BTA9	WW domain-containing adapter protein with coiled-coil	450	465	2	9	0.335283
USP7_MATH-TRAF__Q93009_53_206	YVNANQARVEPSTSYT	mut	S154E	MCMBP	Q9BTE3	Mini-chromosome maintenance complex-binding protein	145	160	2	3	0.999931
USP7_MATH-TRAF__Q93009_53_206	QYLFEPSREMPTFSGT	mut	S713E	KIAA0586	Q9BVV6	Protein TALPID3	709	724	3	1	1
USP7_MATH-TRAF__Q93009_53_206	MTGQGQSAEGSSAWST	mut	S9E	SLC25A32	Q9H2D1	Mitochondrial folate transporter/carrier	1	16	3	3	0.8
USP7_MATH-TRAF__Q93009_53_206	MTGQGQSASGSSAWST	wt		SLC25A32	Q9H2D1	Mitochondrial folate transporter/carrier	1	16	3	4	0.95679
USP7_MATH-TRAF__Q93009_53_206	ASSSSKNLAVKVYEPV	mut	T118E	RAD18	Q9NS91	E3 ubiquitin-protein ligase RAD18	105	120	2	2	0.971154
USP7_MATH-TRAF__Q93009_53_206	TLGYLEPKDMNQPSSS	mut	S440E	STAU2	Q9NUL3	Double-stranded RNA-binding protein Staufen homolog 2	435	450	3	40	0.858702
USP7_MATH-TRAF__Q93009_53_206	TLGYLSPKDMNQPSSS	wt		STAU2	Q9NUL3	Double-stranded RNA-binding protein Staufen homolog 2	435	450	3	34	0.586479
USP7_MATH-TRAF__Q93009_53_206	SHSSEPVPQGSSSDVF	mut	S8E	VPS54	Q9P1Q0	Vacuolar protein sorting-associated protein 54	4	19	2	4	0.829268
USP7_MATH-TRAF__Q93009_53_206	SHSSSPVPQGSSSDVF	wt		VPS54	Q9P1Q0	Vacuolar protein sorting-associated protein 54	4	19	2	3	0.992551
USP7_MATH-TRAF__Q93009_53_206	VVSRANEIGSTSASSV	mut	S98E	MLX	Q9UH92	Max-like protein X	92	107	2	44	0.667864
USP7_MATH-TRAF__Q93009_53_206	LTNKWYEEVRQGPSGE	mut	S573E	SLC9A8	Q9Y2E8	Sodium/hydrogen exchanger 8	558	573	2	1	1
USP7_MATH-TRAF__Q93009_53_206	AGTSRAAEPLPSLRVE	mut	T211E	TSC22D4	Q9Y3Q8	TSC22 domain family protein 4	204	219	2	1	1
WDR5_WD_1234567_P61964_21_334	HSGASARTTPATGEQS	wt		WWP2	O00308	NEDD4-like E3 ubiquitin-protein ligase WWP2	196	211	2	1	1
WDR5_WD_1234567_P61964_21_334	GSRVNGLPEPTHSAHC	mut	S32E	DCLK1	O15075	Serine/threonine-protein kinase DCLK1	24	39	2	2	0.943396
WDR5_WD_1234567_P61964_21_334	MYGSARTITNLEGEPS	mut	S14E	ERC2	O15083	ERC protein 2	1	16	2	1	1
WDR5_WD_1234567_P61964_21_334	MYGSARTITNLEGSPS	wt		ERC2	O15083	ERC protein 2	1	16	2	1	1
WDR5_WD_1234567_P61964_21_334	GEQGLNGEAGPEDSTR	mut	S183E	PPM1G	O15355	Protein phosphatase 1G	182	197	2	1	1
WDR5_WD_1234567_P61964_21_334	RAMELSDALKGVTDNV	mut	S382E	PLIN1	O60240	Perilipin-1	379	394	2	53	0.438115
WDR5_WD_1234567_P61964_21_334	VSRSTEFRGGMGSGGL	mut	S53E	KRT18	P05783	Keratin, type I cytoskeletal 18	48	63	2	1	1
WDR5_WD_1234567_P61964_21_334	ASRTTFTREGEFRVTT	mut	S194E	NUMB	P49757	Protein numb homolog	184	199	2	1	1
WDR5_WD_1234567_P61964_21_334	EPVGHFAKWSGSPCSR	mut	S230E	FOXO4	P98177	Forkhead box protein O4	230	245	2	1	1
WDR5_WD_1234567_P61964_21_334	TSDHTEETSPVRAISR	wt		ATG16L1	Q676U5	Autophagy-related protein 16-1	247	262	2	1	1
WDR5_WD_1234567_P61964_21_334	AARKLVEEQFSSSSEE	wt		NFXL1	Q6ZNB6	NF-X1-type zinc finger protein NFXL1	96	111	2	45	0.263418
WDR5_WD_1234567_P61964_21_334	EPSSSSRTRTPASINA	mut	T1523E	SUPT6H	Q7KZ85	Transcription elongation factor SPT6	1523	1538	2	1	1
WDR5_WD_1234567_P61964_21_334	SSRTREPASINATPAN	mut	T1532E	SUPT6H	Q7KZ85	Transcription elongation factor SPT6	1527	1542	2	1	1
WDR5_WD_1234567_P61964_21_334	FLDRSTSSEPVKFISR	mut	T289E	KAT14	Q9H8E8	Cysteine-rich protein 2-binding protein	281	296	2	1	1
WDR5_WD_1234567_P61964_21_334	FLDRSTSSTPVKFISR	wt		KAT14	Q9H8E8	Cysteine-rich protein 2-binding protein	281	296	2	1	1
WDR5_WD_1234567_P61964_21_334	SARSEPASSPELPWRP	mut	S251E	FAM53C	Q9NYF3	Protein FAM53C	247	262	2	1	1
WDR5_WD_1234567_P61964_21_334	ARGIEYSRVEPQPMIS	mut	S377E	SLAIN2	Q9P270	SLAIN motif-containing protein 2	368	383	2	1	1
WDR5_WD_1234567_P61964_21_334	ARGIEYSRVSPQPMIS	wt		SLAIN2	Q9P270	SLAIN motif-containing protein 2	368	383	2	1	1
WDR5_WD_1234567_P61964_21_334	ERSNSVEKPVSSILSR	wt		EVL	Q9UI08	Ena/VASP-like protein	327	342	2	1	1
WDR5_WD_1234567_P61964_21_334	GSCRSDDYMPMSPASV	wt		IRS2	Q9Y4H2	Insulin receptor substrate 2	668	683	2	1	1
WDR5_WD_1234567_P61964_21_334	SARSEGEFKQTSSFLV	wt		F11R	Q9Y624	Junctional adhesion molecule A	284	299	2	2	0.991736
WDR5_WD_1234567_P61964_21_334	SARSEGEFKQTSSFLV	wt		F11R	Q9Y624	Junctional adhesion molecule A	284	299	2	2	0.991736
WDR5_WD_1234567_P61964_21_334	SARSEGEFKQTSEFLV	mut	S296E	F11R	Q9Y624	Junctional adhesion molecule A	284	299	2	2	0.999852
WDR5_WD_1234567_P61964_21_334	SARSEGEFKQTSSFLV	wt		F11R	Q9Y624	Junctional adhesion molecule A	284	299	2	2	0.991736
YAP1_WW_12_P46937_169_266	KPPPYLRNLESDDANV	mut	S26E	UBE2L6	O14933	Ubiquitin/ISG15-conjugating enzyme E2 L6	17	32	3	2	0.974259
YAP1_WW_12_P46937_169_266	KPPPYLRNLSSDDANV	wt		UBE2L6	O14933	Ubiquitin/ISG15-conjugating enzyme E2 L6	17	32	3	2	0.99655
YAP1_WW_12_P46937_169_266	DAPPHYPPPSTAAASP	wt		ZBTB7B	O15156	Zinc finger and BTB domain-containing protein 7B	466	481	2	3	0.238245
YAP1_WW_12_P46937_169_266	SHLQPPSYGPVLEPMN	mut	S412E	TP73	O15350	Tumor protein p73	400	415	2	1	1
YAP1_WW_12_P46937_169_266	PPSYGPVLEPMNKVHG	mut	S412E	TP73	O15350	Tumor protein p73	404	419	3	2	0.989474
YAP1_WW_12_P46937_169_266	AQSMVSGSHCEPPPPY	mut	T482E	TP73	O15350	Tumor protein p73	472	487	2	3	0.998793
YAP1_WW_12_P46937_169_266	AQSMVSGSHCTPPPPY	wt		TP73	O15350	Tumor protein p73	472	487	4	3	0.999843
YAP1_WW_12_P46937_169_266	VSGSHCEPPPPYHADP	mut	T482E	TP73	O15350	Tumor protein p73	476	491	4	3	0.99793
YAP1_WW_12_P46937_169_266	VSGSHCTPPPPYHADP	wt		TP73	O15350	Tumor protein p73	476	491	3	1	1
YAP1_WW_12_P46937_169_266	HCEPPPPYHADPSLVS	mut	T482E	TP73	O15350	Tumor protein p73	480	495	4	6	0.999823
YAP1_WW_12_P46937_169_266	PAEPLEPPPSYGHQPQ	mut	T33E	TGFB1I1	O43294	Transforming growth factor beta-1-induced transcript 1 protein	28	43	2	1	1
YAP1_WW_12_P46937_169_266	PAEPLTPPPSYGHQPQ	wt		TGFB1I1	O43294	Transforming growth factor beta-1-induced transcript 1 protein	28	43	3	2	0.997452
YAP1_WW_12_P46937_169_266	LEPPPSYGHQPQTGSG	mut	T33E	TGFB1I1	O43294	Transforming growth factor beta-1-induced transcript 1 protein	32	47	2	1	1
[truncated: 229 more rows]
