# Supplementary material for: Large‐scale phosphomimetic screening identifies phospho‐modulated motif‐based protein interactions
Source: Mol Syst Biol. 2023 May 23;19(7):e11164. doi: 10.15252/msb.202211164 (PMC10333884; doi:10.15252/msb.202211164)
Supplement: Supplementary file 8 — Dataset EV7 [file MSB-19-e11164-s015.xlsx]

## Sheet: legend
Dataset EV7: GO terms enrichment analysis and comparison of results with reports of phosphomodulated interactions from Switches.ELM.
A: GO terms enrichment analysis for all bait_domain + PM_HD2 hits for localisation, molecular function and biological process.
B: List of all phospho-switches found in Switches.ELM (http://switches.elm.eu.org/, pmid:23550212) reported for the baits used in the current work, showing those switches found in the PM_HD2 library design and those switches found in the selection enriched phosphosites.

## Sheet: A_GO_Terms
bait	Hit (wt version)	ProteinAcc	GeneName	ProteinName	Max confidence	GO Localisation score	GO Localisation best	GO Function score	GO Function best	GO Process score	GO Process best	Has possible phosphoregulated psite? (PES +2/-2, p<0.01)
ABL1_SH3__P00519_60_121	68-LTYPQYSPPQPRPGVI-83	P15407	FOSL1	Fos-related antigen 1	4	0.0025	neuron projection	0.0059	sequence-specific double-stranded DNA binding	3.16e-05	response to hydrogen peroxide	yes
ABL1_SH3__P00519_60_121	466-DAPPHYPPPSTAAASP-481	O15156	ZBTB7B	Zinc finger and BTB domain-containing protein 7B	3	0.0336	nucleoplasm	0.0059	sequence-specific double-stranded DNA binding	3.96e-06	alpha-beta T cell differentiation	yes
ABL1_SH3__P00519_60_121	1094-PATSPPKTPPQLEALQ-1109	O60287	URB1	Nucleolar pre-ribosomal-associated protein 1	3	0.0017	nucleolus	0.0384	nucleic acid binding	0.0109	nucleic acid metabolic process	yes
ABL1_SH3__P00519_60_121	218-PPFSPPPSPRGEVERG-233	Q12767	TMEM94	Transmembrane protein 94	3	0.8197	cellular anatomical entity	1		1		yes
ABL1_SH3__P00519_60_121	136-SPPRPPPPPPLLGTVS-151	Q6P1L5	FAM117B	Protein FAM117B	3	1		1		1		yes
ABL1_SH3__P00519_60_121	340-PRSPSPPLPTHIPPEP-355	Q8IZ21	PHACTR4	Phosphatase and actin regulator 4	3	0.0065	plasma membrane bounded cell projection	0.000488	actin binding	1.3e-05	neural tube closure	yes
ABL1_SH3__P00519_60_121	337-PHQPPPPPPASASPSA-352	Q96RU3	FNBP1	Formin-binding protein 1	3	0.002	cytoskeleton	0.132	protein binding	0.000414	endocytosis	yes
ABL1_SH3__P00519_60_121	188-SPPPPLSPPPTTSPHK-203	Q9NQX3	GPHN	Gephyrin	3	0.000469	dendrite	2.36e-06	adenylyltransferase activity	0.000649	response to inorganic substance	yes
ABL1_SH3__P00519_60_121	474-PSYSPPDTSPANRSFV-489	P08651	NFIC	Nuclear factor 1 C-type	2	0.0336	nucleoplasm	0.0059	sequence-specific double-stranded DNA binding	0.0032	positive regulation of transcription by RNA polymerase II	yes
ABL1_SH3__P00519_60_121	64-YPRPLTYPQYSPPQPR-79	P15407	FOSL1	Fos-related antigen 1	2	0.0025	neuron projection	0.0059	sequence-specific double-stranded DNA binding	3.16e-05	response to hydrogen peroxide	yes
ABL1_SH3__P00519_60_121	336-PMISPRSPSPPLPTHI-351	Q8IZ21	PHACTR4	Phosphatase and actin regulator 4	2	0.0065	plasma membrane bounded cell projection	0.000488	actin binding	1.3e-05	neural tube closure	yes
ABL1_SH3__P00519_60_121	171-LSRTNPPTQKPPSPPM-186	Q8IZP0	ABI1	Abl interactor 1	2	0.002	cytoskeleton	4.19e-05	SH3 domain binding	1.61e-05	peptidyl-tyrosine phosphorylation	yes
ABL1_SH3__P00519_60_121	179-SPPPRSPPPSPPTHRA-194	Q96HA1	POM121	Nuclear envelope pore membrane protein POM 121	2	0.000214	nuclear membrane	0.408	binding	0.0012	regulation of cellular response to stress	yes
ABL1_SH3__P00519_60_121	311-PGTPPLFSPPPRHHLD-326	Q9C0K0	BCL11B	B-cell lymphoma/leukemia 11B	2	0.0025	neuron projection	0.0059	sequence-specific double-stranded DNA binding	3.96e-06	alpha-beta T cell differentiation	yes
ABL1_SH3__P00519_60_121	1077-HPNYSPPGSPIEKYQY-1092	Q9UHF7	TRPS1	Zinc finger transcription factor Trps1	2	0.0336	nucleoplasm	0.0012	protein domain specific binding	0.000809	positive regulation of apoptotic process	yes
ABL1_SH3__P00519_60_121	253-TSSPLSPPAVPPPPVP-268	Q13671	RIN1	Ras and Rab interactor 1	4	0.000314	neuronal cell body	0.0127	enzyme binding	8.65e-05	regulation of synaptic plasticity	no
ABL1_SH3__P00519_60_121	257-LSPPAVPPPPVPVLPG-272	Q13671	RIN1	Ras and Rab interactor 1	4	0.000314	neuronal cell body	0.0127	enzyme binding	8.65e-05	regulation of synaptic plasticity	no
ABL1_SH3__P00519_60_121	352-PPEPPRTPPFPAKTFQ-367	Q8IZ21	PHACTR4	Phosphatase and actin regulator 4	4	0.0065	plasma membrane bounded cell projection	0.000488	actin binding	1.3e-05	neural tube closure	no
ABL1_SH3__P00519_60_121	707-PPQQPPPPPSYSPARN-722	Q9BUJ2	HNRNPUL1	Heterogeneous nuclear ribonucleoprotein U-like protein 1	4	0.0336	nucleoplasm	0.0127	enzyme binding	0.004	response to external biotic stimulus	no
ABL1_SH3__P00519_60_121	222-AVPVLPASPPPKDSLR-237	Q9UBC2	EPS15L1	Epidermal growth factor receptor substrate 15-like 1	4	0.066	cytosol	0.0443	metal ion binding	0.000414	endocytosis	no
ABL1_SH3__P00519_60_121	297-PSHPPPAPPLGSPPGP-312	Q9Y6W5	WASF2	Wiskott-Aldrich syndrome protein family member 2	4	0.000142	actin cytoskeleton	4.19e-05	SH3 domain binding	2.03e-05	regulation of stress fiber assembly	no
ABL1_SH3__P00519_60_121	218-VFPGAVPVLPASPPPK-233	Q9UBC2	EPS15L1	Epidermal growth factor receptor substrate 15-like 1	3	0.066	cytosol	0.0443	metal ion binding	0.000414	endocytosis	no
ABL1_SH3__P00519_60_121	774-PPPPASPPGAPASPRA-789	Q9UL51	HCN2	Potassium/sodium hyperpolarization-activated cyclic nucleotide-gated channel 2	3	0.0707	protein-containing complex	0.0059	adenyl ribonucleotide binding	6.74e-06	membrane depolarization	no
ABL1_SH3__P00519_60_121	293-SVVSPSHPPPAPPLGS-308	Q9Y6W5	WASF2	Wiskott-Aldrich syndrome protein family member 2	3	0.000142	actin cytoskeleton	4.19e-05	SH3 domain binding	2.03e-05	regulation of stress fiber assembly	no
ABL1_SH3__P00519_60_121	149-KQPPSNPPPRPPAEAR-164	P13498	CYBA	Cytochrome b-245 light chain	2	0.0282	organelle membrane	4.19e-05	SH3 domain binding	0.000108	cellular response to oxidative stress	no
ABL1_SH3__P00519_60_121	1157-PHIPLIDDTDAEDDAP-1172	P20020	ATP2B1	Plasma membrane calcium-transporting ATPase 1	2	0.0336	nucleoplasm	0.0012	protein domain specific binding	3.69e-05	positive regulation of calcium ion transport	no
ABL1_SH3__P00519_60_121	1125-PELPQEGPTRRLSLPG-1140	Q12809	KCNH2	Potassium voltage-gated channel subfamily H member 2	2	0.0012	perinuclear region of cytoplasm	0.0012	protein domain specific binding	6.74e-06	membrane depolarization	no
ABL1_SH3__P00519_60_121	116-SPFHSPPSTPSSPGVR-131	Q6JBY9	RCSD1	CapZ-interacting protein	2	0.8197	cellular anatomical entity	0.0001	actin filament binding	0.000159	cellular response to chemical stress	no
ABL1_SH3__P00519_60_121	388-PPVSPLTLSPGPEAHQ-403	Q6UUV7	CRTC3	CREB-regulated transcription coactivator 3	2	0.0336	nucleoplasm	0.132	protein binding	0.000624	negative regulation of intracellular signal transduction	no
ABL1_SH3__P00519_60_121	252-PPPYRQPPGVPNGPSS-267	Q8TF74	WIPF2	WAS/WASL-interacting protein family member 2	2	0.0336	nucleoplasm	0.000488	actin binding	4e-05	Fc-gamma receptor signaling pathway involved in phagocytosis	no
ABL1_SH3__P00519_60_121	703-PPQPPPQQPPPPPSYS-718	Q9BUJ2	HNRNPUL1	Heterogeneous nuclear ribonucleoprotein U-like protein 1	2	0.0336	nucleoplasm	0.0127	enzyme binding	0.004	response to external biotic stimulus	no
ABL1_SH3__P00519_60_121	319-LRELAGNTSSPPLSPG-334	Q9H165	BCL11A	B-cell lymphoma/leukemia 11A	2	0.0336	nucleoplasm	0.000558	transcription coregulator activity	7e-06	regulation of morphogenesis of a branching structure	no
ABL1_SH3__P00519_60_121	20-SPQRDPPPPPPPPPLL-35	Q9H2G4	TSPYL2	Testis-specific Y-encoded-like protein 2	2	0.0017	nucleolus	0.0059	sequence-specific double-stranded DNA binding	0.000426	regulation of cell growth	no
ABL1_SH3__P00519_60_121	821-SSDPPAVHPPLPPLRV-836	O43150	ASAP2	Arf-GAP with SH3 domain, ANK repeat and PH domain-containing protein 2	1	0.0282	organelle membrane	0.0343	molecular function regulator	1		no
ABL1_SH3__P00519_60_121	212-PPPAGGPPPVRALTPL-227	O95486	SEC24A	Protein transport protein Sec24A	1	0.0282	organelle membrane	3.33e-05	SNARE binding	0.0021	positive regulation of transport	no
ABL1_SH3__P00519_60_121	1165-TDAEDDAPTKRNSSPP-1180	P20020	ATP2B1	Plasma membrane calcium-transporting ATPase 1	1	0.0336	nucleoplasm	0.0012	protein domain specific binding	3.69e-05	positive regulation of calcium ion transport	no
ABL1_SH3__P00519_60_121	24-PAPEFSASPPACLYMG-39	P52945	PDX1	Pancreas/duodenum homeobox protein 1	1	0.0015	nuclear body	0.0036	protein-containing complex binding	4.81e-06	negative regulation of epithelial cell apoptotic process	no
ABL1_SH3__P00519_60_121	470-PDTPPLPRGTPPPVFT-485	Q6NZY4	ZCCHC8	Zinc finger CCHC domain-containing protein 8	1	0.0015	nuclear body	0.003	transition metal ion binding	0.007	cellular catabolic process	no
ABL1_SH3__P00519_60_121	8-QRRSSQGPTVPPPPRG-23	Q8TC26	TMEM163	Transmembrane protein 163	1	0.0282	organelle membrane	0.003	transition metal ion binding	0.0414	transport	no
ABL1_SH3__P00519_60_121	120-QPSRPVSPAGPPEGVP-135	Q8WUZ0	BCL7C	B-cell CLL/lymphoma 7 protein family member C	1	1		1		0.5192	cellular process	no
ABL1_SH3__P00519_60_121	603-TPPPPPVPPTKQQYLC-618	Q96RN5	MED15	Mediator of RNA polymerase II transcription subunit 15	1	0.0336	nucleoplasm	0.000558	transcription coregulator activity	0.0109	nucleic acid metabolic process	no
ABL1_SH3__P00519_60_121	184-SGPVKSPPLSPVGTTP-199	Q9BVC5	C2orf49	Ashwin	1	0.0336	nucleoplasm	1		0.0049	anatomical structure morphogenesis	no
ABL1_SH3__P00519_60_121	538-WASEPGTPPLPTSLPS-553	Q9BXP5	SRRT	Serrate RNA effector molecule homolog	1	0.0015	nuclear body	0.0149	DNA binding	0.000211	positive regulation of cell development	no
ABL1_SH3__P00519_60_121	32-APLLPPPLPPPSPPGS-47	Q9H3P7	ACBD3	Golgi resident protein GCP60	1	0.004	mitochondrion	0.0059	adenyl ribonucleotide binding	0.0229	organic cyclic compound metabolic process	no
ABL1_SH3__P00519_60_121	1258-PPHSPPPSSRQLLGPN-1273	Q9H7P9	PLEKHG2	Pleckstrin homology domain-containing family G member 2	1	0.066	cytosol	0.0127	enzyme binding	0.000128	regulation of protein polymerization	no
ABL1_SH3__P00519_60_121	177-PTQKPPSPPMSGKGTL-192	Q9NYB9	ABI2	Abl interactor 2	1	0.000144	postsynapse	8.69e-07	proline-rich region binding	1.61e-05	peptidyl-tyrosine phosphorylation	no
ABL1_SH3__P00519_60_121	86-MAEAPASPAPLSPLEV-101	A0A2Z4LIS9	FOXO3B	Forkhead box protein O3B	0	0.066	cytosol	0.0069	sequence-specific DNA binding	1		no
ABL1_SH3__P00519_60_121	4-SVLSPTSWEKRRAWLR-19	A2RU30	TESPA1	Protein TESPA1	0	0.0282	organelle membrane	0.0067	signaling receptor binding	3.33e-05	T cell differentiation	no
ABL1_SH3__P00519_60_121	278-NKEAIYSGYIRNRKPS-293	A6NHR9	SMCHD1	Structural maintenance of chromosomes flexible hinge domain-containing protein 1	0	0.0173	intracellular non-membrane-bounded organelle	0.0055	ATP binding	0.000133	regulation of response to DNA damage stimulus	no
ABL1_SH3__P00519_60_121	973-MGRASPPLFQSRSSSP-988	O15055	PER2	Period circadian protein homolog 2	0	0.0012	perinuclear region of cytoplasm	0.000159	transcription coactivator activity	1.53e-05	negative regulation of protein ubiquitination	no
ABL1_SH3__P00519_60_121	156-LELDRLMASLSDFRVQ-171	O43294	TGFB1I1	Transforming growth factor beta-1-induced transcript 1 protein	0	0.002	cytoskeleton	0.000159	transcription coactivator activity	4.19e-05	negative regulation of transmembrane receptor protein serine/threonine kinase signaling pathway	no
ABL1_SH3__P00519_60_121	12-SPNKGLLSDSMTDVPV-27	O43399	TPD52L2	Tumor protein D54	0	0.0012	perinuclear region of cytoplasm	0.0384	nucleic acid binding	0.0066	regulation of cell population proliferation	no
ABL1_SH3__P00519_60_121	88-ELKQNLSRSWHDVQVS-103	O43399	TPD52L2	Tumor protein D54	0	0.0012	perinuclear region of cytoplasm	0.0384	nucleic acid binding	0.0066	regulation of cell population proliferation	no
ABL1_SH3__P00519_60_121	1-MAEAPASPAPLSPLEV-16	O43524	FOXO3	Forkhead box protein O3	0	0.0282	organelle membrane	0.0011	protein kinase binding	2.27e-05	positive regulation of neuron death	no
ABL1_SH3__P00519_60_121	379-RAMSLSDALKGVTDNV-394	O60240	PLIN1	Perilipin-1	0	0.0173	intracellular non-membrane-bounded organelle	0.408	binding	0.0096	catabolic process	no
ABL1_SH3__P00519_60_121	40-LTKSPSSKPSLAVAVD-55	O60508	CDC40	Pre-mRNA-processing factor 17	0	0.0015	nuclear body	0.0384	nucleic acid binding	0.0109	nucleic acid metabolic process	no
ABL1_SH3__P00519_60_121	172-SPSKLSKEELIQSMDR-187	O75376	NCOR1	Nuclear receptor corepressor 1	0	0.0173	intracellular non-membrane-bounded organelle	0.000558	transcription coregulator activity	7.21e-05	negative regulation of MAPK cascade	no
ABL1_SH3__P00519_60_121	299-TVSPSAPSWREPEVLD-314	O95503	CBX6	Chromobox protein homolog 6	0	0.0336	nucleoplasm	0.0384	nucleic acid binding	0.0121	negative regulation of nitrogen compound metabolic process	no
ABL1_SH3__P00519_60_121	200-VDLSSDDDLPHDEEAL-215	O95810	CAVIN2	Caveolae-associated protein 2	0	0.0336	nucleoplasm	7.27e-06	protein kinase C binding	0.0671	cellular component organization	no
ABL1_SH3__P00519_60_121	44-VYIDRVRSLETENAGL-59	P02545	LMNA	Prelamin-A/C	0	0.000214	nuclear membrane	0.132	protein binding	6.22e-06	regulation of cell aging	no
ABL1_SH3__P00519_60_121	12-PPLSQETFSDLWKLLP-27	P04637	TP53	Cellular tumor antigen p53	0	0.000214	nuclear membrane	0.0012	protein domain specific binding	3.38e-06	T cell proliferation	no
ABL1_SH3__P00519_60_121	1-MSSSPVKRQRMESALD-16	P37837	TALDO1	Transaldolase	0	0.0595	cytoplasm	0.0121	transferase activity	0.0083	phosphate-containing compound metabolic process	no
ABL1_SH3__P00519_60_121	325-GPSPATPARRRLGLRR-340	P41231	P2RY2	P2Y purinoceptor 2	0	0.1637	membrane	0.6121	molecular_function	0.000336	cellular response to organic cyclic compound	no
ABL1_SH3__P00519_60_121	264-ALNTDDENDEEEYEAW-279	P55081	MFAP1	Microfibrillar-associated protein 1	0	0.0336	nucleoplasm	0.0384	nucleic acid binding	0.0109	nucleic acid metabolic process	no
ABL1_SH3__P00519_60_121	20-PSPRLDVSSDSFDPLL-35	P83369	LSM11	U7 snRNA-associated Sm-like protein LSm11	0	0.0015	nuclear body	0.0384	nucleic acid binding	2.99e-05	positive regulation of mitotic cell cycle	no
ABL1_SH3__P00519_60_121	317-RPSSVDTLLSPTALID-332	Q00613	HSF1	Heat shock factor protein 1	0	0.0012	perinuclear region of cytoplasm	0.0011	protein kinase binding	7.62e-08	positive regulation of microtubule binding	no
ABL1_SH3__P00519_60_121	458-PSFQWRQPSLDVEVGD-473	Q01064	PDE1B	Calcium/calmodulin-dependent 3',5'-cyclic nucleotide phosphodiesterase 1B	0	0.000314	neuronal cell body	0.0443	metal ion binding	0.000228	leukocyte differentiation	no
ABL1_SH3__P00519_60_121	20-SMDPSGAHPSVRQTPS-35	Q07666	KHDRBS1	KH domain-containing, RNA-binding, signal transduction-associated protein 1	0	0.0336	nucleoplasm	3.96e-06	SH2 domain binding	7.91e-05	T cell receptor signaling pathway	no
ABL1_SH3__P00519_60_121	16-SPSRDSSVPGSPSSIV-31	Q08495	DMTN	Dematin	0	0.000142	actin cytoskeleton	0.0001	actin filament binding	3.76e-06	positive regulation of substrate adhesion-dependent cell spreading	no
ABL1_SH3__P00519_60_121	576-SPTILGKRSYEQHNGV-591	Q13330	MTA1	Metastasis-associated protein MTA1	0	0.0336	nucleoplasm	0.000159	transcription coactivator activity	0.000106	regulation of protein ubiquitination	no
ABL1_SH3__P00519_60_121	334-GDDDWTHLSSKEVDPS-349	Q13501	SQSTM1	Sequestosome-1	0	0.0015	nuclear body	3.96e-06	SH2 domain binding	5.49e-06	regulation of long-term synaptic potentiation	no
ABL1_SH3__P00519_60_121	52-EDRIPNPHLKSTLAMS-67	Q13522	PPP1R1A	Protein phosphatase 1 regulatory subunit 1A	0	0.0595	cytoplasm	0.0343	molecular function regulator	0.0065	intracellular signal transduction	no
ABL1_SH3__P00519_60_121	92-RRRRSRSHSPMSNRRR-107	Q13595	TRA2A	Transformer-2 protein homolog alpha	0	0.0017	nucleolus	0.0384	nucleic acid binding	0.0062	positive regulation of RNA metabolic process	no
ABL1_SH3__P00519_60_121	52-THIGPRTTRAQGISAE-67	Q13976	PRKG1	cGMP-dependent protein kinase 1	0	0.0595	cytoplasm	0.000801	protein kinase activity	8.28e-05	negative regulation of cell-cell adhesion	no
ABL1_SH3__P00519_60_121	495-SRGMYDGPVYEVPATP-510	Q14194	CRMP1	Dihydropyrimidinase-related protein 1	0	0.0173	intracellular non-membrane-bounded organelle	0.0024	cytoskeletal protein binding	5.08e-09	regulation of actin filament binding	no
ABL1_SH3__P00519_60_121	520-SPLSSPCSSPLQGTPA-535	Q14432	PDE3A	cGMP-inhibited 3',5'-cyclic phosphodiesterase A	0	0.066	cytosol	0.0443	metal ion binding	0.000211	positive regulation of cell development	no
ABL1_SH3__P00519_60_121	1114-KEPGPIAPSTNSSPVL-1129	Q14674	ESPL1	Separin	0	0.0173	intracellular non-membrane-bounded organelle	0.0114	catalytic activity, acting on a protein	2.99e-05	positive regulation of mitotic cell cycle	no
ABL1_SH3__P00519_60_121	333-STSSPGRGRGEVRLEL-348	Q15036	SNX17	Sorting nexin-17	0	0.0282	organelle membrane	9.51e-05	protein C-terminus binding	0.000107	regulation of endocytosis	no
ABL1_SH3__P00519_60_121	8-DDRAYSSFGGGRGSRG-23	Q15056	EIF4H	Eukaryotic translation initiation factor 4H	0	0.0012	perinuclear region of cytoplasm	0.0036	protein-containing complex binding	0.000228	developmental growth	no
ABL1_SH3__P00519_60_121	831-FGGNLITFSPLQPGEF-846	Q15398	DLGAP5	Disks large-associated protein 5	0	0.004	mitochondrion	0.0024	cytoskeletal protein binding	2.99e-05	positive regulation of mitotic cell cycle	no
ABL1_SH3__P00519_60_121	444-KLTNQELLRKGSSNNQ-459	Q6NUQ4	TMEM214	Transmembrane protein 214	0	0.0282	organelle membrane	1		0.5192	cellular process	no
ABL1_SH3__P00519_60_121	389-YRSQSPVRSMDEAPCV-404	Q6P3S6	FBXO42	F-box only protein 42	0	1		1		1		no
ABL1_SH3__P00519_60_121	228-SLPQTHSPSRAAPRAP-243	Q70SY1	CREB3L2	Cyclic AMP-responsive element-binding protein 3-like protein 2	0	0.0282	organelle membrane	0.0059	sequence-specific double-stranded DNA binding	0.0032	positive regulation of cellular component organization	no
ABL1_SH3__P00519_60_121	3917-PLSPAPLTPATPSSLD-3932	Q7Z6Z7	HUWE1	E3 ubiquitin-protein ligase HUWE1	0	0.0282	organelle membrane	0.0114	catalytic activity, acting on a protein	0.000106	regulation of protein ubiquitination	no
ABL1_SH3__P00519_60_121	208-APRARGERRRHTIASG-223	Q86UD0	SAPCD2	Suppressor APC domain-containing protein 2	0	0.0017	nucleolus	1		3.1e-05	regulation of establishment of planar polarity	no
ABL1_SH3__P00519_60_121	344-RSIDTQTPSVQERSSS-359	Q86VQ1	GLCCI1	Glucocorticoid-induced transcript 1 protein	0	0.0595	cytoplasm	1		1		no
ABL1_SH3__P00519_60_121	767-NRVGVSSKPDSSPVLS-782	Q8N4C8	MINK1	Misshapen-like kinase 1	0	0.000469	dendrite	0.000801	protein kinase activity	3.75e-05	regulation of cell-matrix adhesion	no
ABL1_SH3__P00519_60_121	16-SHSGNVTPTAPPYLQE-31	Q8N4L2	PIP4P2	Type 2 phosphatidylinositol 4,5-bisphosphate 4-phosphatase	0	0.0282	organelle membrane	0.0763	catalytic activity	0.00068	regulation of vesicle-mediated transport	no
ABL1_SH3__P00519_60_121	638-HSLRNEEGTELQAIVR-653	Q8N4M1	SLC44A3	Choline transporter-like protein 3	0	0.1637	membrane	0.6121	molecular_function	0.0083	phosphate-containing compound metabolic process	no
ABL1_SH3__P00519_60_121	664-SSPQSPVFRHRTLENS-679	Q8N556	AFAP1	Actin filament-associated protein 1	0	0.000142	actin cytoskeleton	3.96e-06	SH2 domain binding	0.00067	regulation of cytoskeleton organization	no
ABL1_SH3__P00519_60_121	124-ARPAQLRRRASVRGSS-139	Q8NC56	LEMD2	LEM domain-containing protein 2	0	0.000214	nuclear membrane	0.0149	DNA binding	7e-06	negative regulation of BMP signaling pathway	no
ABL1_SH3__P00519_60_121	56-MHRSAPSQTTKRSRSP-71	Q8NG27	PJA1	E3 ubiquitin-protein ligase Praja-1	0	0.0595	cytoplasm	0.0114	catalytic activity, acting on a protein	0.0096	catabolic process	no
ABL1_SH3__P00519_60_121	601-ERARIYSSDSDEGSEE-616	Q8WVC0	LEO1	RNA polymerase-associated protein LEO1	0	0.0336	nucleoplasm	7.82e-06	protein phosphorylated amino acid binding	0.000385	regulation of hemopoiesis	no
ABL1_SH3__P00519_60_121	189-SKSIGKSQSSSPQKQT-204	Q8WXF0	SRSF12	Serine/arginine-rich splicing factor 12	0	0.0015	nuclear body	0.0012	protein domain specific binding	0.0109	nucleic acid metabolic process	no
ABL1_SH3__P00519_60_121	154-EGSPSPEAELSPPAKD-169	Q92628	KIAA0232	Uncharacterized protein KIAA0232	0	1		0.0055	ATP binding	1		no
ABL1_SH3__P00519_60_121	483-KTESVLIKRRLSAQGQ-498	Q92797	SYMPK	Symplekin	0	0.002	cytoskeleton	1		0.000113	regulation of protein binding	no
ABL1_SH3__P00519_60_121	274-PLVAGSPIRHENAVQG-289	Q96A47	ISL2	Insulin gene enhancer protein ISL-2	0	0.0659	nucleus	0.0059	sequence-specific double-stranded DNA binding	0.0017	cell projection organization	no
ABL1_SH3__P00519_60_121	328-AEGDEEGPSGASEEED-343	Q96DX7	TRIM44	Tripartite motif-containing protein 44	0	0.0595	cytoplasm	0.003	transition metal ion binding	1.53e-05	negative regulation of protein ubiquitination	no
ABL1_SH3__P00519_60_121	377-KHKRLSRHSTASHSSS-392	Q96NE9	FRMD6	FERM domain-containing protein 6	0	0.002	cytoskeleton	1		0.000298	actin cytoskeleton organization	no
ABL1_SH3__P00519_60_121	321-QVLDGTSGFSPAPKLV-336	Q96S94	CCNL2	Cyclin-L2	0	0.0015	nuclear body	0.0343	molecular function regulator	0.0146	regulation of transcription by RNA polymerase II	no
ABL1_SH3__P00519_60_121	92-SSPCSSSSLSSESSRL-107	Q99941	ATF6B	Cyclic AMP-dependent transcription factor ATF-6 beta	0	0.0282	organelle membrane	0.0059	sequence-specific double-stranded DNA binding	0.0012	regulation of cellular response to stress	no
ABL1_SH3__P00519_60_121	1-MAARDSDSEEDLVSYG-16	Q9BRR8	GPATCH1	G patch domain-containing protein 1	0	0.0659	nucleus	0.0384	nucleic acid binding	0.0109	nucleic acid metabolic process	no
ABL1_SH3__P00519_60_121	436-PRKPPQALAKQGSLYH-451	Q9BST9	RTKN	Rhotekin	0	0.066	cytosol	0.0083	purine ribonucleoside triphosphate binding	0.000298	actin cytoskeleton organization	no
ABL1_SH3__P00519_60_121	1-MASESSPLLAYRLLGE-16	Q9BXP2	SLC12A9	Solute carrier family 12 member 9	0	0.1637	membrane	0.6121	molecular_function	0.000904	metal ion homeostasis	no
ABL1_SH3__P00519_60_121	24-TTVSSVGTCEAAGKSP-39	Q9NQE9	HINT3	Histidine triad nucleotide-binding protein 3	0	0.0595	cytoplasm	0.0114	nucleotide binding	1		no
ABL1_SH3__P00519_60_121	263-EAHVGAGKRKRRHSEV-278	Q9NX58	LYAR	Cell growth-regulating nucleolar protein	0	0.0017	nucleolus	0.0149	DNA binding	0.00068	regulation of vesicle-mediated transport	no
ABL1_SH3__P00519_60_121	353-MNRPASRHTPPTIGGS-368	Q9NYB9	ABI2	Abl interactor 2	0	0.000144	postsynapse	8.69e-07	proline-rich region binding	1.61e-05	peptidyl-tyrosine phosphorylation	no
ABL1_SH3__P00519_60_121	428-GYPKSHSTSPSPVSMG-443	Q9P242	NYAP2	Neuronal tyrosine-phosphorylated phosphoinositide-3-kinase adapter 2	0	1		1		0.0017	cell projection organization	no
ABL1_SH3__P00519_60_121	225-RARASNEDGDIKRIST-240	Q9UBT2	UBA2	SUMO-activating enzyme subunit 2	0	0.0336	nucleoplasm	0.000116	magnesium ion binding	0.000143	regulation of protein modification by small protein conjugation or removal	no
ABL1_SH3__P00519_60_121	60-QILQSPAFREDLECLI-75	Q9UEY8	ADD3	Gamma-adducin	0	0.002	cytoskeleton	0.0001	actin filament binding	0.000128	regulation of protein polymerization	no
ABL1_SH3__P00519_60_121	148-RFFSRSRKTSGLSSSP-163	Q9UGJ0	PRKAG2	5'-AMP-activated protein kinase subunit gamma-2	0	0.0336	nucleoplasm	0.000801	protein kinase activity	5.16e-05	cell cycle arrest	no
ABL1_SH3__P00519_60_121	312-PRSNSGLGGEVSGVMS-327	Q9UGP4	LIMD1	LIM domain-containing protein 1	0	0.0173	intracellular non-membrane-bounded organelle	0.000558	transcription coregulator activity	0.000236	regulation of cell morphogenesis	no
ABL1_SH3__P00519_60_121	431-RSPMSTNSSVHTGSDV-446	Q9ULU4	ZMYND8	Protein kinase C-binding protein 1	0	0.000144	postsynapse	0.000558	transcription coregulator activity	0.000108	regulation of synapse organization	no
ABL1_SH3__P00519_60_121	400-TIRGSASQGNLTESWA-415	Q9Y286	SIGLEC7	Sialic acid-binding Ig-like lectin 7	0	0.1637	membrane	0.0126	carbohydrate derivative binding	0.0021	biological adhesion	no
ABL1_SH3__P00519_60_121	303-YGSHRTLQRLSSGFDD-318	Q9Y446	PKP3	Plakophilin-3	0	0.0336	nucleoplasm	0.0127	enzyme binding	0.0019	regulation of cellular catabolic process	no
ABL1_SH3__P00519_60_121	754-STYEEFVEGTGSLDED-769	Q9Y4W6	AFG3L2	AFG3-like protein 2	0	0.004	mitochondrion	0.003	transition metal ion binding	0.000263	regulation of developmental growth	no
ABL1_SH3__P00519_60_121	1-MASSLNEDPEGSRITY-16	Q9Y530	OARD1	ADP-ribose glycohydrolase OARD1	0	0.0017	nucleolus	0.0126	carbohydrate derivative binding	0.0014	cellular response to DNA damage stimulus	no
ABL1_SH3__P00519_60_121	2051-EPVSPVSSPSLTHDKG-2066	Q9Y618	NCOR2	Nuclear receptor corepressor 2	0	0.0015	nuclear body	0.000558	transcription coregulator activity	0.0014	response to organic cyclic compound	no
ABL1_SH3__P00519_60_121	200-SSSNMAPFCVLSPVKS-215	Q9Y6H5	SNCAIP	Synphilin-1	0	0.000314	neuronal cell body	0.0127	enzyme binding	0.000449	modulation of chemical synaptic transmission	no
ABL1_SH3__P00519_60_121	252-DPASPTVATTPEPVGS-267	Q9Y6K1	DNMT3A	DNA (cytosine-5)-methyltransferase 3A	0	0.0173	intracellular non-membrane-bounded organelle	0.000558	transcription coregulator activity	4.73e-05	mitotic cell cycle	no
ALYREF_RRM__Q86V81_78_183	112-RQVADAREKISLKRSS-127	Q9BY77	POLDIP3	Polymerase delta-interacting protein 3	3	0.000395	nuclear speck	0.0068	RNA binding	1.65e-05	mRNA 3'-end processing	yes
ALYREF_RRM__Q86V81_78_183	116-DAREKISLKRSSPAAF-131	Q9BY77	POLDIP3	Polymerase delta-interacting protein 3	3	0.000395	nuclear speck	0.0068	RNA binding	1.65e-05	mRNA 3'-end processing	yes
ALYREF_RRM__Q86V81_78_183	478-DPGRRLPIFSRLSISD-493	P47974	ZFP36L2	mRNA decay activator protein ZFP36L2	3	0.0595	cytoplasm	0.0068	RNA binding	0.001	mRNA metabolic process	no
ALYREF_RRM__Q86V81_78_183	474-SPSLDPGRRLPIFSRL-489	P47974	ZFP36L2	mRNA decay activator protein ZFP36L2	2	0.0595	cytoplasm	0.0068	RNA binding	0.001	mRNA metabolic process	no
ALYREF_RRM__Q86V81_78_183	648-ERNDSWGSFDLRAAIV-663	Q7Z417	NUFIP2	Nuclear fragile X mental retardation-interacting protein 2	2	0.0015	nuclear body	0.0068	RNA binding	1		no
ALYREF_RRM__Q86V81_78_183	19-RLPGAGEKASQCNVSL-34	O15194	CTDSPL	CTD small phosphatase-like protein	1	0.011	extracellular exosome	0.408	binding	0.0756	regulation of nitrogen compound metabolic process	no
ALYREF_RRM__Q86V81_78_183	724-ARIIGEKSFRRSVVGT-739	O94806	PRKD3	Serine/threonine-protein kinase D3	1	0.0336	nucleoplasm	0.0852	heterocyclic compound binding	0.0484	cellular macromolecule metabolic process	no
ALYREF_RRM__Q86V81_78_183	52-SDTTPLLNGSSQDRMF-67	O95249	GOSR1	Golgi SNAP receptor complex member 1	1	0.0264	vesicle	0.6121	molecular_function	0.0053	intracellular transport	no
ALYREF_RRM__Q86V81_78_183	107-SVTEHPSPSPLLSSSF-122	P07910	HNRNPC	Heterogeneous nuclear ribonucleoproteins C1/C2	1	1.9e-05	catalytic step 2 spliceosome	0.0068	RNA binding	2.83e-05	osteoblast differentiation	no
ALYREF_RRM__Q86V81_78_183	837-DVTMLNMLNRRDSSAS-852	P10071	GLI3	Transcriptional activator GLI3	1	0.000395	nuclear speck	0.0384	nucleic acid binding	0.0054	positive regulation of nucleic acid-templated transcription	no
ALYREF_RRM__Q86V81_78_183	2471-TVSSTKLVSFHDDSDE-2486	P11717	IGF2R	Cation-independent mannose-6-phosphate receptor	1	0.011	extracellular exosome	0.408	binding	0.0073	interspecies interaction between organisms	no
ALYREF_RRM__Q86V81_78_183	198-LTNVPVPSNKRSPLGG-213	P27815	PDE4A	cAMP-specific 3',5'-cyclic phosphodiesterase 4A	1	0.0336	nucleoplasm	0.0852	heterocyclic compound binding	0.0165	nucleobase-containing compound metabolic process	no
ALYREF_RRM__Q86V81_78_183	551-SPHQSLLSIRGSLFSP-566	P35498	SCN1A	Sodium channel protein type 1 subunit alpha	1	0.0015	nuclear body	0.6121	molecular_function	0.0414	transport	no
ALYREF_RRM__Q86V81_78_183	128-ALGTPERRKGSLADVV-143	P35711	SOX5	Transcription factor SOX-5	1	0.0659	nucleus	0.0384	nucleic acid binding	0.0054	positive regulation of nucleic acid-templated transcription	no
ALYREF_RRM__Q86V81_78_183	177-VARRLGRGSVSDCSDG-192	P50548	ERF	ETS domain-containing transcription factor ERF	1	0.0336	nucleoplasm	0.0384	nucleic acid binding	0.0096	cell differentiation	no
ALYREF_RRM__Q86V81_78_183	28-HRGYADSPSKAGAAPY-43	Q01518	CAP1	Adenylyl cyclase-associated protein 1	1	0.011	extracellular exosome	0.408	binding	0.0132	establishment of localization in cell	no
ALYREF_RRM__Q86V81_78_183	248-LVVDVSNEDPATPRVS-263	Q04726	TLE3	Transducin-like enhancer protein 3	1	0.0336	nucleoplasm	0.408	binding	0.0269	regulation of transcription, DNA-templated	no
ALYREF_RRM__Q86V81_78_183	681-HVTSNASDSESSYRGQ-696	Q12959	DLG1	Disks large homolog 1	1	0.011	extracellular exosome	0.408	binding	0.0013	viral process	no
ALYREF_RRM__Q86V81_78_183	470-PREGSQGELTPANSQS-485	Q13098	GPS1	COP9 signalosome complex subunit 1	1	0.0336	nucleoplasm	0.6121	molecular_function	0.0014	DNA metabolic process	no
ALYREF_RRM__Q86V81_78_183	224-SPPAPVMHSPSRKMTV-239	Q13573	SNW1	SNW domain-containing protein 1	1	1.9e-05	catalytic step 2 spliceosome	0.0068	RNA binding	0.000172	RNA splicing, via transesterification reactions with bulged adenosine as nucleophile	no
ALYREF_RRM__Q86V81_78_183	325-DVDCYAQRRLSGGSHS-340	Q13905	RAPGEF1	Rap guanine nucleotide exchange factor 1	1	0.0264	vesicle	0.408	binding	0.0186	cellular developmental process	no
ALYREF_RRM__Q86V81_78_183	139-MEPERRDSQDGSSYRR-154	Q14847	LASP1	LIM and SH3 domain protein 1	1	0.0595	cytoplasm	0.408	binding	0.0414	transport	no
ALYREF_RRM__Q86V81_78_183	731-ARIIGEKSFRRSVVGT-746	Q15139	PRKD1	Serine/threonine-protein kinase D1	1	0.066	cytosol	0.0852	heterocyclic compound binding	0.0054	positive regulation of nucleic acid-templated transcription	no
ALYREF_RRM__Q86V81_78_183	1102-RSTVGLSLISPNNMSF-1117	Q15468	STIL	SCL-interrupting locus protein	1	0.0595	cytoplasm	0.408	binding	0.0125	cellular localization	no
ALYREF_RRM__Q86V81_78_183	307-SFRRVRSGSGISVISS-322	Q15811	ITSN1	Intersectin-1	1	0.0264	vesicle	0.408	binding	0.0013	viral process	no
ALYREF_RRM__Q86V81_78_183	331-EAPKADQPPSPLPQPP-346	Q5EBL2	ZNF628	Zinc finger protein 628	1	0.0659	nucleus	0.0384	nucleic acid binding	0.0269	regulation of transcription, DNA-templated	no
ALYREF_RRM__Q86V81_78_183	86-VPVSPGTIPQPVARVV-101	Q6IE81	JADE1	Protein Jade-1	1	0.000395	nuclear speck	0.408	binding	0.0484	cellular macromolecule metabolic process	no
ALYREF_RRM__Q86V81_78_183	652-SPAHPTPLSRSASLSY-667	Q6P4Q7	CNNM4	Metal transporter CNNM4	1	0.0707	protein-containing complex	0.6121	molecular_function	0.0414	transport	no
ALYREF_RRM__Q86V81_78_183	491-GSPPAPNGFKQHGNPH-506	Q70EK8	USP53	Inactive ubiquitin carboxyl-terminal hydrolase 53	1	0.8197	cellular anatomical entity	1		0.0484	cellular macromolecule metabolic process	no
ALYREF_RRM__Q86V81_78_183	140-DPEIVRMVEARKSLGE-155	Q86VF7	NRAP	Nebulin-related-anchoring protein	1	0.8197	cellular anatomical entity	0.408	binding	0.0186	cellular developmental process	no
ALYREF_RRM__Q86V81_78_183	480-EPGPQAPSRTPSPRSP-495	Q8IX07	ZFPM1	Zinc finger protein ZFPM1	1	0.0336	nucleoplasm	0.0384	nucleic acid binding	0.0054	positive regulation of nucleic acid-templated transcription	no
ALYREF_RRM__Q86V81_78_183	344-TPLSPVKNSFSGQTGV-359	Q8IZQ8	MYOCD	Myocardin	1	0.0659	nucleus	0.408	binding	0.0054	positive regulation of nucleic acid-templated transcription	no
ALYREF_RRM__Q86V81_78_183	703-GSLTPVRDSPCTPRLR-718	Q8N122	RPTOR	Regulatory-associated protein of mTOR	1	0.0336	nucleoplasm	0.0384	nucleic acid binding	0.0013	viral process	no
ALYREF_RRM__Q86V81_78_183	417-GVFRSLSGGPLGRRGE-432	Q8N4L1	TMEM151A	Transmembrane protein 151A	1	0.8197	cellular anatomical entity	1		1		no
ALYREF_RRM__Q86V81_78_183	660-KSGTSSPQSPVFRHRT-675	Q8N556	AFAP1	Actin filament-associated protein 1	1	0.066	cytosol	0.408	binding	0.279	regulation of cellular process	no
ALYREF_RRM__Q86V81_78_183	520-SVPSPEQPQPYRTLRE-535	Q8TEH3	DENND1A	DENN domain-containing protein 1A	1	0.0264	vesicle	0.408	binding	0.0053	intracellular transport	no
ALYREF_RRM__Q86V81_78_183	185-KAQTEWNTGTWRNPPS-200	Q969E2	SCAMP4	Secretory carrier-associated membrane protein 4	1	0.1637	membrane	1		0.0077	nitrogen compound transport	no
ALYREF_RRM__Q86V81_78_183	324-TPLRVEGSETPYVDRT-339	Q96DF8	ESS2	Splicing factor ESS-2 homolog	1	1.9e-05	catalytic step 2 spliceosome	1		0.000172	RNA splicing, via transesterification reactions with bulged adenosine as nucleophile	no
ALYREF_RRM__Q86V81_78_183	4-NGSQGTSGSANDSQHD-19	Q96DH6	MSI2	RNA-binding protein Musashi homolog 2	1	0.0011	ribonucleoprotein complex	0.0068	RNA binding	1		no
ALYREF_RRM__Q86V81_78_183	279-PTNNTVYASVTHSNRE-294	Q96DU3	SLAMF6	SLAM family member 6	1	0.011	extracellular exosome	1		0.0073	interspecies interaction between organisms	no
ALYREF_RRM__Q86V81_78_183	68-ARFRPFTFSQSTPIGL-83	Q96N96	SPATA13	Spermatogenesis-associated protein 13	1	0.0336	nucleoplasm	0.408	binding	0.279	regulation of cellular process	no
ALYREF_RRM__Q86V81_78_183	554-SPHQSLLSIRGSLFSP-569	Q99250	SCN2A	Sodium channel protein type 2 subunit alpha	1	0.0707	protein-containing complex	0.6121	molecular_function	0.0414	transport	no
ALYREF_RRM__Q86V81_78_183	174-RSSPPPGYVPERQQHI-189	Q99759	MAP3K3	Mitogen-activated protein kinase kinase kinase 3	1	0.066	cytosol	0.0852	heterocyclic compound binding	0.0227	positive regulation of nitrogen compound metabolic process	no
ALYREF_RRM__Q86V81_78_183	228-PRRARHGSSDISSPRR-243	Q9BRD0	BUD13	BUD13 homolog	1	9.22e-05	spliceosomal complex	0.0068	RNA binding	0.000172	RNA splicing, via transesterification reactions with bulged adenosine as nucleophile	no
ALYREF_RRM__Q86V81_78_183	699-ARIIGEKSFRRSVVGT-714	Q9BZL6	PRKD2	Serine/threonine-protein kinase D2	1	0.0336	nucleoplasm	0.0852	heterocyclic compound binding	0.000328	regulation of DNA metabolic process	no
ALYREF_RRM__Q86V81_78_183	1-MIRQERSTSYQELSEE-16	Q9H813	PACC1	Proton-activated chloride channel	1	0.0707	protein-containing complex	0.6121	molecular_function	0.0414	transport	no
ALYREF_RRM__Q86V81_78_183	458-ESLHGSSGKLTGSTSS-473	Q9NV70	EXOC1	Exocyst complex component 1	1	0.0595	cytoplasm	0.408	binding	0.0013	viral process	no
ALYREF_RRM__Q86V81_78_183	554-SPHQSLLSIRGSLFSP-569	Q9NY46	SCN3A	Sodium channel protein type 3 subunit alpha	1	0.0595	cytoplasm	0.6121	molecular_function	0.0414	transport	no
ALYREF_RRM__Q86V81_78_183	444-GNNSATSPRVVVTQPN-459	Q9NYJ8	TAB2	TGF-beta-activated kinase 1 and MAP3K7-binding protein 2	1	0.0336	nucleoplasm	0.408	binding	0.0227	positive regulation of nitrogen compound metabolic process	no
ALYREF_RRM__Q86V81_78_183	4-TAYPLNLSLKEEEEEE-19	Q9P215	POGK	Pogo transposable element with KRAB domain	1	0.0659	nucleus	0.0384	nucleic acid binding	0.0269	regulation of transcription, DNA-templated	no
ALYREF_RRM__Q86V81_78_183	695-TILIVPSPHGFIQASD-710	Q9Y222	DMTF1	Cyclin-D-binding Myb-like transcription factor 1	1	0.0336	nucleoplasm	0.0384	nucleic acid binding	0.0269	regulation of transcription, DNA-templated	no
ALYREF_RRM__Q86V81_78_183	144-SEAYSPQQVNEPHLLR-159	Q9Y2G1	MYRF	Myelin regulatory factor	1	0.0336	nucleoplasm	0.0384	nucleic acid binding	0.0054	positive regulation of nucleic acid-templated transcription	no
ALYREF_RRM__Q86V81_78_183	157-PTSRDRSSPPPGYIPD-172	Q9Y2U5	MAP3K2	Mitogen-activated protein kinase kinase kinase 2	1	0.0336	nucleoplasm	0.0852	heterocyclic compound binding	0.0054	positive regulation of nucleic acid-templated transcription	no
ALYREF_RRM__Q86V81_78_183	256-QSVVVRRRSPRPSPVP-271	Q9Y2W1	THRAP3	Thyroid hormone receptor-associated protein 3	1	0.000395	nuclear speck	0.0068	RNA binding	0.000347	RNA splicing	no
ALYREF_RRM__Q86V81_78_183	244-LPSLALSELSVQHADS-259	Q9Y365	STARD10	START domain-containing protein 10	1	0.066	cytosol	0.408	binding	0.011	organic substance transport	no
ALYREF_RRM__Q86V81_78_183	148-VSPPSPPHTDPELELV-163	Q9Y618	NCOR2	Nuclear receptor corepressor 2	1	0.0015	nuclear body	0.0384	nucleic acid binding	0.0124	positive regulation of gene expression	no
ALYREF_RRM__Q86V81_78_183	405-SLLPLQRLRRRSVRPG-420	A6NCL7	ANKRD33B	Ankyrin repeat domain-containing protein 33B	0	1		1		1		no
ALYREF_RRM__Q86V81_78_183	792-PLQDGSRTPHYGSQTP-807	O00267	SUPT5H	Transcription elongation factor SPT5	0	0.0336	nucleoplasm	0.0068	RNA binding	1.78e-06	positive regulation of DNA-templated transcription, elongation	no
ALYREF_RRM__Q86V81_78_183	480-DLPMPGCFRMRSHSYV-495	O14490	DLGAP1	Disks large-associated protein 1	0	0.1637	membrane	0.408	binding	0.279	regulation of cellular process	no
ALYREF_RRM__Q86V81_78_183	32-EPTAEEKPSPRRSLSQ-47	O15297	PPM1D	Protein phosphatase 1D	0	0.0336	nucleoplasm	0.408	binding	0.0014	DNA metabolic process	no
ALYREF_RRM__Q86V81_78_183	494-NATLAWDSSHSSIQNS-509	O15440	ABCC5	Multidrug resistance-associated protein 5	0	0.1637	membrane	0.0852	heterocyclic compound binding	0.0414	transport	no
ALYREF_RRM__Q86V81_78_183	136-SPPPQIPPGLRPRFCA-151	O15446	POLR1G	DNA-directed RNA polymerase I subunit RPA34	0	0.0044	catalytic complex	0.0068	RNA binding	0.0055	RNA metabolic process	no
ALYREF_RRM__Q86V81_78_183	976-SMGRYRSVNGGPGSPD-991	O60245	PCDH7	Protocadherin-7	0	0.1637	membrane	0.408	binding	0.0132	establishment of localization in cell	no
ALYREF_RRM__Q86V81_78_183	1193-PISAPPPRSPSPLPGH-1208	O60307	MAST3	Microtubule-associated serine/threonine-protein kinase 3	0	1		0.0852	heterocyclic compound binding	0.0484	cellular macromolecule metabolic process	no
ALYREF_RRM__Q86V81_78_183	2216-PASGGGRVQNSPPVGR-2231	O95359	TACC2	Transforming acidic coiled-coil-containing protein 2	0	0.0336	nucleoplasm	0.408	binding	0.0653	developmental process	no
ALYREF_RRM__Q86V81_78_183	288-HSPSPIRVHTVVDRPQ-303	O95817	BAG3	BAG family molecular chaperone regulator 3	0	0.0595	cytoplasm	0.0852	heterocyclic compound binding	0.0053	intracellular transport	no
ALYREF_RRM__Q86V81_78_183	130-EQLSPEEEEKRRIRRE-145	P01100	FOS	Proto-oncogene c-Fos	0	0.0336	nucleoplasm	0.0384	nucleic acid binding	0.0014	DNA metabolic process	no
ALYREF_RRM__Q86V81_78_183	88-RPHLIRLFSRDAPGRE-103	P02686	MBP	Myelin basic protein	0	0.0659	nucleus	0.408	binding	0.0124	positive regulation of gene expression	no
ALYREF_RRM__Q86V81_78_183	52-EGSNPPASPLQDNLVI-67	P06239	LCK	Tyrosine-protein kinase Lck	0	0.011	extracellular exosome	0.0852	heterocyclic compound binding	0.0013	viral process	no
ALYREF_RRM__Q86V81_78_183	56-EPQERNSSPQRPAVSA-71	P0CG23	ZNF853	Zinc finger protein 853	0	1		0.0384	nucleic acid binding	0.0269	regulation of transcription, DNA-templated	no
ALYREF_RRM__Q86V81_78_183	32-SASPPGAASDAEPGDE-47	P10588	NR2F6	Nuclear receptor subfamily 2 group F member 6	0	0.0336	nucleoplasm	0.0384	nucleic acid binding	0.0055	RNA metabolic process	no
ALYREF_RRM__Q86V81_78_183	460-PSSSPHLSSKGRGSRD-475	P11274	BCR	Breakpoint cluster region protein	0	0.011	extracellular exosome	0.0852	heterocyclic compound binding	0.0053	intracellular transport	no
ALYREF_RRM__Q86V81_78_183	663-RVSVELTNSLFKHDPA-678	P14923	JUP	Junction plakoglobin	0	0.011	extracellular exosome	0.408	binding	0.0054	positive regulation of nucleic acid-templated transcription	no
ALYREF_RRM__Q86V81_78_183	117-EQLSPEEEEKRRIRRE-132	P15408	FOSL2	Fos-related antigen 2	0	0.0336	nucleoplasm	0.0384	nucleic acid binding	0.0054	positive regulation of nucleic acid-templated transcription	no
ALYREF_RRM__Q86V81_78_183	356-RSFSLSSNFTTPEEVP-371	P17029	ZKSCAN1	Zinc finger protein with KRAB and SCAN domains 1	0	0.0659	nucleus	0.0384	nucleic acid binding	0.0269	regulation of transcription, DNA-templated	no
ALYREF_RRM__Q86V81_78_183	239-RVKGKSDPYHATSGAL-254	P17302	GJA1	Gap junction alpha-1 protein	0	0.0264	vesicle	0.408	binding	0.000133	nucleobase-containing compound transport	no
ALYREF_RRM__Q86V81_78_183	351-QNSPKGCHRDKRTQIV-366	P18615	NELFE	Negative elongation factor E	0	0.0015	nuclear body	0.0068	RNA binding	6.74e-06	regulation of DNA-templated transcription, elongation	no
ALYREF_RRM__Q86V81_78_183	116-KALVATPGKKGAAIPA-131	P19338	NCL	Nucleolin	0	9.22e-05	spliceosomal complex	0.0068	RNA binding	0.0054	positive regulation of nucleic acid-templated transcription	no
ALYREF_RRM__Q86V81_78_183	315-KPRDLELPLSPSLLGG-330	P19419	ELK1	ETS domain-containing protein Elk-1	0	0.0336	nucleoplasm	0.0384	nucleic acid binding	0.0054	positive regulation of nucleic acid-templated transcription	no
ALYREF_RRM__Q86V81_78_183	560-SKASSRRSSFSMEEES-575	P19532	TFE3	Transcription factor E3	0	0.0336	nucleoplasm	0.0384	nucleic acid binding	0.0054	positive regulation of nucleic acid-templated transcription	no
ALYREF_RRM__Q86V81_78_183	250-GPGGGNFGGSPGYGGG-265	P22626	HNRNPA2B1	Heterogeneous nuclear ribonucleoproteins A2/B1	0	1.9e-05	catalytic step 2 spliceosome	0.0068	RNA binding	2.99e-05	mRNA export from nucleus	no
ALYREF_RRM__Q86V81_78_183	112-ASETVSEASPGSTASQ-127	P22670	RFX1	MHC class II regulatory factor RFX1	0	0.0336	nucleoplasm	0.0384	nucleic acid binding	0.0269	regulation of transcription, DNA-templated	no
ALYREF_RRM__Q86V81_78_183	673-VELPKPSLCHRNSNGL-688	P35626	GRK3	Beta-adrenergic receptor kinase 2	0	0.066	cytosol	0.0852	heterocyclic compound binding	0.0414	transport	no
ALYREF_RRM__Q86V81_78_183	169-DCGIETDSGVDDDMAC-184	P42574	CASP3	Caspase-3	0	0.0336	nucleoplasm	0.408	binding	0.0014	DNA metabolic process	no
ALYREF_RRM__Q86V81_78_183	32-CSTPGLDPERHERLRE-47	P42898	MTHFR	Methylenetetrahydrofolate reductase	0	0.066	cytosol	0.0852	heterocyclic compound binding	0.0189	heterocycle metabolic process	no
ALYREF_RRM__Q86V81_78_183	1438-RGQPEGPLPSSSPRSP-1453	P49815	TSC2	Tuberin	0	0.0595	cytoplasm	0.408	binding	0.000166	nucleocytoplasmic transport	no
ALYREF_RRM__Q86V81_78_183	482-GSSTPQRSCSAAGLHR-497	P54646	PRKAA2	5'-AMP-activated protein kinase catalytic subunit alpha-2	0	0.000395	nuclear speck	0.0852	heterocyclic compound binding	0.0053	intracellular transport	no
ALYREF_RRM__Q86V81_78_183	278-AALSLSTLASPKGGSG-293	P98172	EFNB1	Ephrin-B1	0	0.011	extracellular exosome	0.408	binding	0.075	positive regulation of cellular process	no
ALYREF_RRM__Q86V81_78_183	4-PVDASTSRRFTPPSTA-19	Q01196	RUNX1	Runt-related transcription factor 1	0	0.0336	nucleoplasm	0.0384	nucleic acid binding	0.0054	positive regulation of nucleic acid-templated transcription	no
ALYREF_RRM__Q86V81_78_183	4-ASSEDLVPPLEAGAAP-19	Q03169	TNFAIP2	Tumor necrosis factor alpha-induced protein 2	0	0.0707	protein-containing complex	0.408	binding	0.0096	cell differentiation	no
ALYREF_RRM__Q86V81_78_183	255-SPMCNQPSINKATITE-270	Q08499	PDE4D	cAMP-specific 3',5'-cyclic phosphodiesterase 4D	0	0.066	cytosol	0.0852	heterocyclic compound binding	0.0124	positive regulation of gene expression	no
ALYREF_RRM__Q86V81_78_183	498-SVRQRLTEPQHGLGSQ-513	Q13586	STIM1	Stromal interaction molecule 1	0	0.1637	membrane	0.408	binding	0.0414	transport	no
ALYREF_RRM__Q86V81_78_183	433-VVGAKVVTNARSPGAR-448	Q14151	SAFB2	Scaffold attachment factor B2	0	0.0015	nuclear body	0.0068	RNA binding	0.0096	cell differentiation	no
ALYREF_RRM__Q86V81_78_183	216-GLGVSMVEYVLSSSPG-231	Q14671	PUM1	Pumilio homolog 1	0	0.0336	nucleoplasm	0.0068	RNA binding	0.0017	RNA processing	no
ALYREF_RRM__Q86V81_78_183	432-VVGAKVVTNARSPGAR-447	Q15424	SAFB	Scaffold attachment factor B1	0	0.0336	nucleoplasm	0.0068	RNA binding	0.0054	positive regulation of nucleic acid-templated transcription	no
ALYREF_RRM__Q86V81_78_183	1-MAAQRRSLLQSEQQPS-16	Q15750	TAB1	TGF-beta-activated kinase 1 and MAP3K7-binding protein 1	0	0.000395	nuclear speck	0.408	binding	0.0227	positive regulation of nitrogen compound metabolic process	no
ALYREF_RRM__Q86V81_78_183	92-LLDIARQRNQTPLPLI-107	Q16594	TAF9	Transcription initiation factor TFIID subunit 9	0	0.0011	ribonucleoprotein complex	0.0384	nucleic acid binding	0.0054	positive regulation of nucleic acid-templated transcription	no
ALYREF_RRM__Q86V81_78_183	103-AYEKLSAEQSPPPYSP-118	Q16655	MLANA	Melanoma antigen recognized by T-cells 1	0	0.0264	vesicle	1		1		no
ALYREF_RRM__Q86V81_78_183	276-TLWNSPSRNRSLQLSA-291	Q3KQU3	MAP7D1	MAP7 domain-containing protein 1	0	0.066	cytosol	1		0.5192	cellular process	no
ALYREF_RRM__Q86V81_78_183	321-GEVRTPSQLSDNNCRQ-336	Q4G0F5	VPS26B	Vacuolar protein sorting-associated protein 26B	0	0.0264	vesicle	1		0.0053	intracellular transport	no
ALYREF_RRM__Q86V81_78_183	120-VTPQEEADSDVGEEPD-135	Q5JSP0	FGD3	FYVE, RhoGEF and PH domain-containing protein 3	0	0.0595	cytoplasm	0.408	binding	0.075	positive regulation of cellular process	no
ALYREF_RRM__Q86V81_78_183	128-TRLQQQHSEQPPLQPS-143	Q5JTV8	TOR1AIP1	Torsin-1A-interacting protein 1	0	0.0659	nucleus	0.408	binding	0.0125	cellular localization	no
ALYREF_RRM__Q86V81_78_183	316-ERSENLSLRRSVSELS-331	Q5U651	RASIP1	Ras-interacting protein 1	0	0.0707	protein-containing complex	0.408	binding	0.0096	cell differentiation	no
ALYREF_RRM__Q86V81_78_183	134-LEEPGAGTPSPVRLHA-149	Q63ZY6	NSUN5P2	Putative methyltransferase NSUN5C	0	0.2416	intracellular organelle	0.0068	RNA binding	0.0017	RNA processing	no
ALYREF_RRM__Q86V81_78_183	344-THSLCNGDSPGPVQKN-359	Q674X7	KAZN	Kazrin	0	0.000395	nuclear speck	1		0.5192	cellular process	no
ALYREF_RRM__Q86V81_78_183	818-SQKLPPLNSDIGGSSA-833	Q6GYQ0	RALGAPA1	Ral GTPase-activating protein subunit alpha-1	0	0.0595	cytoplasm	0.408	binding	0.279	regulation of cellular process	no
ALYREF_RRM__Q86V81_78_183	496-PSEHGSQQSIFNRYAQ-511	Q6MZZ7	CAPN13	Calpain-13	0	0.0595	cytoplasm	0.408	binding	0.0784	macromolecule metabolic process	no
ALYREF_RRM__Q86V81_78_183	518-LSKPLSERTNSSDSER-533	Q6VY07	PACS1	Phosphofurin acidic cluster sorting protein 1	0	0.0264	vesicle	0.408	binding	0.0013	viral process	no
ALYREF_RRM__Q86V81_78_183	160-SRQGSKECPGCAQLAP-175	Q6X4W1	NSMF	NMDA receptor synaptonuclear signaling and neuronal migration factor	0	0.0336	nucleoplasm	0.408	binding	0.0227	positive regulation of nitrogen compound metabolic process	no
ALYREF_RRM__Q86V81_78_183	449-STTRRNSNSPPSPSSM-464	Q7Z5L9	IRF2BP2	Interferon regulatory factor 2-binding protein 2	0	0.0336	nucleoplasm	0.408	binding	0.0096	cell differentiation	no
ALYREF_RRM__Q86V81_78_183	989-VLDTLEQVKNSPTPAT-1004	Q7Z6B7	SRGAP1	SLIT-ROBO Rho GTPase-activating protein 1	0	0.0595	cytoplasm	0.408	binding	0.279	regulation of cellular process	no
ALYREF_RRM__Q86V81_78_183	668-VEQALSEVASSLQSSA-683	Q86TV6	TTC7B	Tetratricopeptide repeat protein 7B	0	0.066	cytosol	1		0.0125	cellular localization	no
ALYREF_RRM__Q86V81_78_183	380-DSSVASEVRSGYRIQA-395	Q86X29	LSR	Lipolysis-stimulated lipoprotein receptor	0	0.011	extracellular exosome	1		0.0186	cellular developmental process	no
ALYREF_RRM__Q86V81_78_183	60-ARVFGALGPIGPSSPG-75	Q86YD1	PTOV1	Prostate tumor-overexpressed gene 1 protein	0	0.0336	nucleoplasm	1		0.0054	positive regulation of nucleic acid-templated transcription	no
ALYREF_RRM__Q86V81_78_183	1-MASRAGPRAAGTDGSD-16	Q8N5M9	JAGN1	Protein jagunal homolog 1	0	0.1637	membrane	1		0.0073	interspecies interaction between organisms	no
ALYREF_RRM__Q86V81_78_183	62-ATSGPPPEGGLRWTVS-77	Q8NHG7	SVIP	Small VCP/p97-interacting protein	0	0.011	extracellular exosome	0.408	binding	0.0081	positive regulation of cellular biosynthetic process	no
ALYREF_RRM__Q86V81_78_183	1-MASPGIEVELLGKGHS-16	Q8TCY9	URGCP	Up-regulator of cell proliferation	0	0.066	cytosol	0.0852	heterocyclic compound binding	0.5192	cellular process	no
ALYREF_RRM__Q86V81_78_183	300-SPEEMRRQRLHRFDSQ-315	Q8TEB9	RHBDD1	Rhomboid-related protein 4	0	0.1637	membrane	0.6121	molecular_function	0.0096	cell differentiation	no
ALYREF_RRM__Q86V81_78_183	63-PEAGGSHHKVSVSPVV-78	Q8WVV9	HNRNPLL	Heterogeneous nuclear ribonucleoprotein L-like	0	0.0659	nucleus	0.0068	RNA binding	0.00048	mRNA processing	no
ALYREF_RRM__Q86V81_78_183	171-SGQPSPDQSGLDMTGI-186	Q92753	RORB	Nuclear receptor ROR-beta	0	0.0336	nucleoplasm	0.0384	nucleic acid binding	0.0054	positive regulation of nucleic acid-templated transcription	no
ALYREF_RRM__Q86V81_78_183	268-SPPMANGAAREPGGYA-283	Q92908	GATA6	Transcription factor GATA-6	0	0.0336	nucleoplasm	0.0384	nucleic acid binding	0.0054	positive regulation of nucleic acid-templated transcription	no
ALYREF_RRM__Q86V81_78_183	52-GLAGSVRRIQSGLGAL-67	Q969G5	CAVIN3	Caveolae-associated protein 3	0	0.0595	cytoplasm	0.408	binding	0.0557	regulation of gene expression	no
ALYREF_RRM__Q86V81_78_183	832-HSVVQQPESPVYVGHP-847	Q96AV8	E2F7	Transcription factor E2F7	0	0.000395	nuclear speck	0.0384	nucleic acid binding	0.0054	positive regulation of nucleic acid-templated transcription	no
ALYREF_RRM__Q86V81_78_183	96-REPPPPYVTPATFETP-111	Q96DF8	ESS2	Splicing factor ESS-2 homolog	0	1.9e-05	catalytic step 2 spliceosome	1		0.000172	RNA splicing, via transesterification reactions with bulged adenosine as nucleophile	no
ALYREF_RRM__Q86V81_78_183	260-KVSTTTDSPVSPAQAA-275	Q96E09	PABIR1	PPP2R1A-PPP2R2A-interacting phosphatase regulator 1	0	1		0.6121	molecular_function	0.0227	positive regulation of nitrogen compound metabolic process	no
ALYREF_RRM__Q86V81_78_183	339-LGCPPCGDYSERSPRR-354	Q96EG3	ZNF837	Zinc finger protein 837	0	0.0659	nucleus	0.0384	nucleic acid binding	0.0269	regulation of transcription, DNA-templated	no
ALYREF_RRM__Q86V81_78_183	356-RRSNSSEALLVDRAAG-371	Q96HB5	CCDC120	Coiled-coil domain-containing protein 120	0	0.0264	vesicle	1		0.0566	localization	no
ALYREF_RRM__Q86V81_78_183	393-GPPELRKTAPTLSPEH-408	Q96JM3	CHAMP1	Chromosome alignment-maintaining phosphoprotein 1	0	0.0015	nuclear body	0.408	binding	0.0125	cellular localization	no
ALYREF_RRM__Q86V81_78_183	599-VTFRPVSASSYLGSTG-614	Q96M63	ODAD1	Outer dynein arm-docking complex subunit 1	0	0.0044	catalytic complex	1		0.5192	cellular process	no
ALYREF_RRM__Q86V81_78_183	318-LEEPGAGTPSPVRLHA-333	Q96P11	NSUN5	28S rRNA (cytosine-C(5))-methyltransferase	0	0.0336	nucleoplasm	0.0068	RNA binding	0.0017	RNA processing	no
ALYREF_RRM__Q86V81_78_183	700-DPTHELPPYTPPPMLS-715	Q96PN7	TRERF1	Transcriptional-regulating factor 1	0	0.0044	catalytic complex	0.0384	nucleic acid binding	0.0054	positive regulation of nucleic acid-templated transcription	no
ALYREF_RRM__Q86V81_78_183	128-RTTSPSSDTDLLDRSA-143	Q96QT6	PHF12	PHD finger protein 12	0	0.0044	catalytic complex	0.408	binding	0.0269	regulation of transcription, DNA-templated	no
ALYREF_RRM__Q86V81_78_183	643-SSETGAFRVPSPGMEE-658	Q96RL1	UIMC1	BRCA1-A complex subunit RAP80	0	0.0015	nuclear body	0.0384	nucleic acid binding	0.000328	regulation of DNA metabolic process	no
ALYREF_RRM__Q86V81_78_183	31-AITDGLEIVVSPRSLH-46	Q99496	RNF2	E3 ubiquitin-protein ligase RING2	0	0.0015	nuclear body	0.408	binding	0.0186	cellular developmental process	no
ALYREF_RRM__Q86V81_78_183	1-MGSTESSEGRRVSFGV-16	Q9BRQ6	CHCHD6	MICOS complex subunit MIC25	0	0.066	cytosol	1		0.5192	cellular process	no
ALYREF_RRM__Q86V81_78_183	207-TPESQGLLKVEDVALT-222	Q9BRR0	ZKSCAN3	Zinc finger protein with KRAB and SCAN domains 3	0	0.0336	nucleoplasm	0.0384	nucleic acid binding	0.0054	positive regulation of nucleic acid-templated transcription	no
ALYREF_RRM__Q86V81_78_183	188-VGLKIGDVSSSAVKTV-203	Q9BYJ9	YTHDF1	YTH domain-containing family protein 1	0	0.0595	cytoplasm	0.0068	RNA binding	0.0062	positive regulation of RNA metabolic process	no
ALYREF_RRM__Q86V81_78_183	8-PGGPSPSERDRQYCEL-23	Q9GZT9	EGLN1	Egl nine homolog 1	0	0.0595	cytoplasm	0.408	binding	0.0269	regulation of transcription, DNA-templated	no
ALYREF_RRM__Q86V81_78_183	220-TSTSPPPEKSGDEGSE-235	Q9H1E3	NUCKS1	Nuclear ubiquitous casein and cyclin-dependent kinase substrate 1	0	0.0336	nucleoplasm	0.0068	RNA binding	3.38e-06	replication fork processing	no
ALYREF_RRM__Q86V81_78_183	217-PNLPRHISLTLPATFR-232	Q9H7P6	MVB12B	Multivesicular body subunit 12B	0	0.011	extracellular exosome	0.408	binding	0.0013	viral process	no
ALYREF_RRM__Q86V81_78_183	816-YHLVDKEHDSAEGSHV-831	Q9H9G7	AGO3	Protein argonaute-3	0	0.0011	ribonucleoprotein complex	0.0068	RNA binding	0.001	mRNA metabolic process	no
ALYREF_RRM__Q86V81_78_183	226-KEPVSTLHRLSQRRRR-241	Q9HB20	PLEKHA3	Pleckstrin homology domain-containing family A member 3	0	0.066	cytosol	0.408	binding	0.0077	nitrogen compound transport	no
ALYREF_RRM__Q86V81_78_183	438-DVVGAPLTPNSRKRRE-453	Q9NPF5	DMAP1	DNA methyltransferase 1-associated protein 1	0	0.0044	catalytic complex	0.408	binding	0.0014	DNA metabolic process	no
ALYREF_RRM__Q86V81_78_183	176-PKRRGSSGSVDETLFA-191	Q9NQC3	RTN4	Reticulon-4	0	0.1637	membrane	0.0068	RNA binding	0.0096	cell differentiation	no
ALYREF_RRM__Q86V81_78_183	411-MAHSPLHRSVSDLPLP-426	Q9NRA0	SPHK2	Sphingosine kinase 2	0	0.0595	cytoplasm	0.0852	heterocyclic compound binding	0.0077	nitrogen compound transport	no
ALYREF_RRM__Q86V81_78_183	78-QSQGNSQVLLDAPIQL-93	Q9NUQ8	ABCF3	ATP-binding cassette sub-family F member 3	0	0.1637	membrane	0.0852	heterocyclic compound binding	0.0073	interspecies interaction between organisms	no
ALYREF_RRM__Q86V81_78_183	111-APPSKRHCRSLSVPVD-126	Q9NYF3	FAM53C	Protein FAM53C	0	0.0659	nucleus	1		0.000166	nucleocytoplasmic transport	no
ALYREF_RRM__Q86V81_78_183	332-HHAVYPAVNRFSPSPR-347	Q9P270	SLAIN2	SLAIN motif-containing protein 2	0	0.066	cytosol	1		0.075	positive regulation of cellular process	no
ALYREF_RRM__Q86V81_78_183	1106-SPPPPPRSPSPEPTVV-1121	Q9P2R6	RERE	Arginine-glutamic acid dipeptide repeats protein	0	0.0044	catalytic complex	0.0384	nucleic acid binding	0.0186	cellular developmental process	no
ALYREF_RRM__Q86V81_78_183	512-ERLQYKTPPPSYNSAL-527	Q9P2Y5	UVRAG	UV radiation resistance-associated gene protein	0	0.0264	vesicle	0.408	binding	1.86e-05	interaction with host	no
ALYREF_RRM__Q86V81_78_183	609-SSTSFNGGVSPHNWGD-624	Q9UER7	DAXX	Death domain-associated protein 6	0	0.0015	nuclear body	0.408	binding	0.0013	viral process	no
ALYREF_RRM__Q86V81_78_183	92-VVSRANSIGSTSASSV-107	Q9UH92	MLX	Max-like protein X	0	0.0336	nucleoplasm	0.0384	nucleic acid binding	0.0054	positive regulation of nucleic acid-templated transcription	no
ALYREF_RRM__Q86V81_78_183	62-ATIADASPTSTSKAME-77	Q9UHA2	SS18L2	SS18-like protein 2	0	0.0659	nucleus	0.6121	molecular_function	0.0054	positive regulation of nucleic acid-templated transcription	no
ALYREF_RRM__Q86V81_78_183	4-LPPRPPHPRSSSPEAM-19	Q9UK33	ZNF580	Zinc finger protein 580	0	0.0336	nucleoplasm	0.0384	nucleic acid binding	0.0124	positive regulation of gene expression	no
ALYREF_RRM__Q86V81_78_183	518-MVDLVNTHHLHSSSDD-533	Q9UPN7	PPP6R1	Serine/threonine-protein phosphatase 6 regulatory subunit 1	0	0.066	cytosol	0.408	binding	0.0756	regulation of nitrogen compound metabolic process	no
ALYREF_RRM__Q86V81_78_183	621-PSSPSPHRKPSTSSVT-636	Q9UQC2	GAB2	GRB2-associated-binding protein 2	0	0.0595	cytoplasm	0.408	binding	0.0096	cell differentiation	no
ALYREF_RRM__Q86V81_78_183	584-HSPSWSPDGRRRQLPG-599	Q9Y2I6	NINL	Ninein-like protein	0	0.066	cytosol	0.408	binding	0.0125	cellular localization	no
ALYREF_RRM__Q86V81_78_183	663-MPTTPVLTRNAYSSSH-678	Q9Y2L6	FRMD4B	FERM domain-containing protein 4B	0	0.0595	cytoplasm	1		0.5192	cellular process	no
ALYREF_RRM__Q86V81_78_183	60-DGLGEPEGRASPDSPL-75	Q9Y2T1	AXIN2	Axin-2	0	0.0595	cytoplasm	0.408	binding	0.000328	regulation of DNA metabolic process	no
ALYREF_RRM__Q86V81_78_183	648-RPYRESPLLARARRTE-663	Q9Y597	KCTD3	BTB/POZ domain-containing protein KCTD3	0	0.1637	membrane	1		0.5192	cellular process	no
ALYREF_RRM__Q86V81_78_183	1219-SDSAITYRGSITHGTP-1234	Q9Y618	NCOR2	Nuclear receptor corepressor 2	0	0.0015	nuclear body	0.0384	nucleic acid binding	0.0124	positive regulation of gene expression	no
AP1G2_GAE__O75843_665_785	376-MSQTLPWDLWTTSTDL-391	P49418	AMPH	Amphiphysin	3	0.000161	transport vesicle	0.408	binding	0.000414	endocytosis	yes
AP1G2_GAE__O75843_665_785	380-LPWDLWTTSTDLVQPA-395	P49418	AMPH	Amphiphysin	3	0.000161	transport vesicle	0.408	binding	0.000414	endocytosis	yes
AP1G2_GAE__O75843_665_785	546-EYSPASLDAFGAFLKS-561	P17029	ZKSCAN1	Zinc finger protein with KRAB and SCAN domains 1	3	0.1671	intracellular membrane-bounded organelle	0.408	binding	0.7029	biological_process	no
AP1G2_GAE__O75843_665_785	548-SPASLDAFGAFLKSCV-563	P17029	ZKSCAN1	Zinc finger protein with KRAB and SCAN domains 1	3	0.1671	intracellular membrane-bounded organelle	0.408	binding	0.7029	biological_process	no
AP1G2_GAE__O75843_665_785	722-QEEFKGFSYFGEDLMP-737	Q02156	PRKCE	Protein kinase C epsilon type	3	0.0025	Golgi apparatus	0.132	protein binding	0.5192	cellular process	no
AP1G2_GAE__O75843_665_785	669-STDFAQYNSYGDVSGG-684	O14639	ABLIM1	Actin-binding LIM protein 1	2	0.2416	intracellular organelle	0.132	protein binding	0.5192	cellular process	no
AP1G2_GAE__O75843_665_785	616-ASPPSSAWQTFPEEDS-631	O60343	TBC1D4	TBC1 domain family member 4	2	0.0264	vesicle	0.132	protein binding	0.0018	intracellular protein transport	no
AP1G2_GAE__O75843_665_785	332-DQYYWAPLAQHERGSL-347	O60716	CTNND1	Catenin delta-1	2	0.0041	membrane protein complex	0.132	protein binding	0.0014	symbiotic process	no
AP1G2_GAE__O75843_665_785	44-APSEDIWKKFELLPTP-59	P01106	MYC	Myc proto-oncogene protein	2	0.0707	protein-containing complex	0.132	protein binding	0.0414	transport	no
AP1G2_GAE__O75843_665_785	44-PPGEDIWKKFELLPTP-59	P04198	MYCN	N-myc proto-oncogene protein	2	0.1671	intracellular membrane-bounded organelle	0.132	protein binding	0.7029	biological_process	no
AP1G2_GAE__O75843_665_785	668-QDEFRNFSYVSPELQP-683	P24723	PRKCH	Protein kinase C eta type	2	0.0264	vesicle	0.132	protein binding	0.5192	cellular process	no
AP1G2_GAE__O75843_665_785	166-LAFPSPFGHLSEGFSH-181	Q13501	SQSTM1	Sequestosome-1	2	0.0052	cytoplasmic vesicle	0.132	protein binding	0.0053	intracellular transport	no
AP1G2_GAE__O75843_665_785	76-SWEETWSLIPEKGLPE-91	Q7Z736	PLEKHH3	Pleckstrin homology domain-containing family H member 3	2	0.2416	intracellular organelle	1		0.5192	cellular process	no
AP1G2_GAE__O75843_665_785	288-EDTKRRLSEVIYEPFQ-303	Q8IWB9	TEX2	Testis-expressed protein 2	2	0.0282	organelle membrane	0.408	binding	0.011	organic substance transport	no
AP1G2_GAE__O75843_665_785	223-LSDGDWSPLETTYPQT-238	Q92539	LPIN2	Phosphatidate phosphatase LPIN2	2	0.0282	organelle membrane	0.6121	molecular_function	0.5192	cellular process	no
AP1G2_GAE__O75843_665_785	328-WMAFVAFQDEVMKSPG-343	Q9H7Z3	NRDE2	Nuclear exosome regulator NRDE2	2	0.2416	intracellular organelle	1		0.5192	cellular process	no
AP1G2_GAE__O75843_665_785	248-WESFKEEEGIGEELAI-263	Q9UEE9	CFDP1	Craniofacial development protein 1	2	0.2416	intracellular organelle	1		0.5192	cellular process	no
AP1G2_GAE__O75843_665_785	696-QQSPQEPKSLNWSSFV-711	Q9UHB6	LIMA1	LIM domain and actin-binding protein 1	2	0.1637	membrane	0.132	protein binding	0.011	organic substance transport	no
AP1G2_GAE__O75843_665_785	144-WDTAFGHPQAYQGPAT-159	Q9Y5X1	SNX9	Sorting nexin-9	2	0.0052	cytoplasmic vesicle	0.132	protein binding	0.000142	receptor-mediated endocytosis	no
AP1G2_GAE__O75843_665_785	1319-RGSWGSWSSTSSSDGD-1334	A2VDJ0	TMEM131L	Transmembrane protein 131-like	1	0.1637	membrane	1		0.5192	cellular process	no
AP1G2_GAE__O75843_665_785	432-TATPTPLGGMTGFHMQ-447	O75533	SF3B1	Splicing factor 3B subunit 1	1	0.0707	protein-containing complex	0.132	protein binding	0.5192	cellular process	no
AP1G2_GAE__O75843_665_785	41-RFFESFGDLSSPDAVM-56	P02042	HBD	Hemoglobin subunit delta	1	0.0707	protein-containing complex	0.132	protein binding	0.5192	cellular process	no
AP1G2_GAE__O75843_665_785	100-EKGPVPTFQPFQRSIS-115	P18615	NELFE	Negative elongation factor E	1	0.0707	protein-containing complex	0.408	binding	0.5192	cellular process	no
AP1G2_GAE__O75843_665_785	104-VPTFQPFQRSISADDD-119	P18615	NELFE	Negative elongation factor E	1	0.0707	protein-containing complex	0.408	binding	0.5192	cellular process	no
AP1G2_GAE__O75843_665_785	1167-PMKDETFGEYRSLESD-1182	P32004	L1CAM	Neural cell adhesion molecule L1	1	0.1637	membrane	0.132	protein binding	0.5192	cellular process	no
AP1G2_GAE__O75843_665_785	720-INQEEFKGFSYFGEDL-735	Q02156	PRKCE	Protein kinase C epsilon type	1	0.0025	Golgi apparatus	0.132	protein binding	0.5192	cellular process	no
AP1G2_GAE__O75843_665_785	306-DFDNWSTFRPRTSSNA-321	Q12778	FOXO1	Forkhead box protein O1	1	0.1671	intracellular membrane-bounded organelle	0.132	protein binding	0.5192	cellular process	no
AP1G2_GAE__O75843_665_785	1349-EERRTSFSTSDVSKLL-1364	Q13459	MYO9B	Unconventional myosin-IXb	1	0.0707	protein-containing complex	0.132	protein binding	0.5192	cellular process	no
AP1G2_GAE__O75843_665_785	281-DVEFEDFSQPMNRAPS-296	Q15642	TRIP10	Cdc42-interacting protein 4	1	0.0025	Golgi apparatus	0.132	protein binding	0.000414	endocytosis	no
AP1G2_GAE__O75843_665_785	462-DSEFDSFSQVTESPVG-477	Q504Q3	PAN2	PAN2-PAN3 deadenylation complex catalytic subunit PAN2	1	0.0707	protein-containing complex	0.408	binding	0.5192	cellular process	no
AP1G2_GAE__O75843_665_785	1314-RGYTSDSEVYTDHGRP-1329	Q92538	GBF1	Golgi-specific brefeldin A-resistance guanine nucleotide exchange factor 1	1	0.0013	Golgi membrane	0.132	protein binding	2.37e-05	post-Golgi vesicle-mediated transport	no
AP1G2_GAE__O75843_665_785	198-KHSVSPPPPYPGHTKG-213	Q9BZD6	PRRG4	Transmembrane gamma-carboxyglutamic acid protein 4	1	0.0101	bounding membrane of organelle	0.408	binding	1		no
AP1G2_GAE__O75843_665_785	497-EDFHPSWSPSSLPFRT-512	Q9H175	CSRNP2	Cysteine/serine-rich nuclear protein 2	1	0.1671	intracellular membrane-bounded organelle	0.132	protein binding	0.5192	cellular process	no
AP1G2_GAE__O75843_665_785	357-FDEPVELRSSSFSSWD-372	Q9NP61	ARFGAP3	ADP-ribosylation factor GTPase-activating protein 3	1	0.0013	Golgi membrane	0.408	binding	0.000291	Golgi vesicle transport	no
AP1G2_GAE__O75843_665_785	421-PVSPLKFSPFEGFRPS-436	Q9UBS0	RPS6KB2	Ribosomal protein S6 kinase beta-2	1	0.1671	intracellular membrane-bounded organelle	0.408	binding	0.5192	cellular process	no
AP1G2_GAE__O75843_665_785	48-FSDDFGSFMRPHSEPL-63	Q9UBY9	HSPB7	Heat shock protein beta-7	1	0.1671	intracellular membrane-bounded organelle	0.132	protein binding	0.7029	biological_process	no
AP1G2_GAE__O75843_665_785	409-TVTAFSFEDDTVPLSP-424	Q9UEY8	ADD3	Gamma-adducin	1	0.1637	membrane	0.132	protein binding	0.0414	transport	no
AP1G2_GAE__O75843_665_785	303-LDAWTDFRSRTNSNAS-318	O43524	FOXO3	Forkhead box protein O3	0	0.0101	bounding membrane of organelle	0.132	protein binding	0.5192	cellular process	no
AP1G2_GAE__O75843_665_785	325-SGRLHKTEDGGWEWSD-340	O95747	OXSR1	Serine/threonine-protein kinase OSR1	0	0.0264	vesicle	0.132	protein binding	0.5192	cellular process	no
AP1G2_GAE__O75843_665_785	600-VDSGDKEKKQITTSPI-615	O95835	LATS1	Serine/threonine-protein kinase LATS1	0	0.1671	intracellular membrane-bounded organelle	0.132	protein binding	0.0099	protein localization	no
AP1G2_GAE__O75843_665_785	798-MLSQLQERRDSSTSTV-813	P10070	GLI2	Zinc finger protein GLI2	0	0.1637	membrane	0.132	protein binding	0.0073	interspecies interaction between organisms	no
AP1G2_GAE__O75843_665_785	64-LGSEGEEEDEALSPAK-79	P18858	LIG1	DNA ligase 1	0	0.1671	intracellular membrane-bounded organelle	0.408	binding	0.5192	cellular process	no
AP1G2_GAE__O75843_665_785	210-VLEPGDLFPPFSPPPS-225	Q12767	TMEM94	Transmembrane protein 94	0	0.8197	cellular anatomical entity	1		1		no
AP1G2_GAE__O75843_665_785	168-YEERLTWHSCPEDEAQ-183	Q13185	CBX3	Chromobox protein homolog 3	0	0.0282	organelle membrane	0.132	protein binding	0.5192	cellular process	no
AP1G2_GAE__O75843_665_785	334-GDDDWTHLSSKEVDPS-349	Q13501	SQSTM1	Sequestosome-1	0	0.0052	cytoplasmic vesicle	0.132	protein binding	0.0053	intracellular transport	no
AP1G2_GAE__O75843_665_785	314-SDAEEEQTTKRRRPTL-329	Q13769	THOC5	THO complex subunit 5 homolog	0	0.0707	protein-containing complex	0.408	binding	0.0014	symbiotic process	no
AP1G2_GAE__O75843_665_785	160-WSWGGSLHGSPSIHSA-175	Q14244	MAP7	Ensconsin	0	0.0707	protein-containing complex	0.132	protein binding	0.0099	protein localization	no
AP1G2_GAE__O75843_665_785	168-SPSPGSSSLSSWSFFS-183	Q14934	NFATC4	Nuclear factor of activated T-cells, cytoplasmic 4	0	0.0707	protein-containing complex	0.132	protein binding	0.5192	cellular process	no
AP1G2_GAE__O75843_665_785	1-MVDYSVWDHIEVSDDE-16	Q16543	CDC37	Hsp90 co-chaperone Cdc37	0	0.0264	vesicle	0.132	protein binding	0.0018	intracellular protein transport	no
AP1G2_GAE__O75843_665_785	419-NRNRAISSSAISRAVS-434	Q16630	CPSF6	Cleavage and polyadenylation specificity factor subunit 6	0	0.0707	protein-containing complex	0.408	binding	0.5192	cellular process	no
AP1G2_GAE__O75843_665_785	228-QQRWSWAGALHHSSPG-243	Q3KQU3	MAP7D1	MAP7 domain-containing protein 1	0	0.2416	intracellular organelle	1		0.5192	cellular process	no
AP1G2_GAE__O75843_665_785	20-SPPRLDLQPLQTYQGH-35	Q3SY56	SP6	Transcription factor Sp6	0	0.8197	cellular anatomical entity	0.408	binding	0.7029	biological_process	no
AP1G2_GAE__O75843_665_785	109-PVYAVHAVYQRRTSDP-124	Q6IA86	ELP2	Elongator complex protein 2	0	0.0707	protein-containing complex	0.132	protein binding	0.5192	cellular process	no
AP1G2_GAE__O75843_665_785	218-AWHGFGENGNLSPALV-233	Q86TJ5	ZNF554	Zinc finger protein 554	0	0.2416	intracellular organelle	0.408	binding	0.7029	biological_process	no
AP1G2_GAE__O75843_665_785	40-WGRFAGWGRALSHQEP-55	Q86YV0	RASAL3	RAS protein activator like-3	0	0.0264	vesicle	0.132	protein binding	0.5192	cellular process	no
AP1G2_GAE__O75843_665_785	164-WSWGGSAMANSESKTA-179	Q8IWC1	MAP7D3	MAP7 domain-containing protein 3	0	0.1637	membrane	0.132	protein binding	0.5192	cellular process	no
AP1G2_GAE__O75843_665_785	454-FTPLQGLEIVNPQAAE-469	Q8WWY3	PRPF31	U4/U6 small nuclear ribonucleoprotein Prp31	0	0.0707	protein-containing complex	0.132	protein binding	0.0125	cellular localization	no
AP1G2_GAE__O75843_665_785	217-QTEGKAEFAEYASVDR-232	Q9NWQ8	PAG1	Phosphoprotein associated with glycosphingolipid-enriched microdomains 1	0	0.1637	membrane	0.000162	protein-macromolecule adaptor activity	0.5192	cellular process	no
AP1G2_GAE__O75843_665_785	60-PPLPTSESPFAWSPLA-75	Q9NYZ3	GTSE1	G2 and S phase-expressed protein 1	0	0.1637	membrane	0.132	protein binding	0.5192	cellular process	no
AP1G2_GAE__O75843_665_785	587-WNSFQLSHQPRPAPAS-602	Q9Y3M8	STARD13	StAR-related lipid transfer protein 13	0	0.0282	organelle membrane	0.408	binding	0.5192	cellular process	no
AP1G2_GAE__O75843_665_785	8-YDTLRFAEFEDFPETS-23	Q9Y4P1	ATG4B	Cysteine protease ATG4B	0	0.8197	cellular anatomical entity	0.6121	molecular_function	0.0046	protein transport	no
AP2_Mu__Q96CW1_160_435	380-NQAGYERLQHAERRLS-395	Q13506	NAB1	NGFI-A-binding protein 1	4	0.1671	intracellular membrane-bounded organelle	0.132	protein binding	0.0148	regulation of developmental process	yes
AP2_Mu__Q96CW1_160_435	384-YERLQHAERRLSAGLY-399	Q13506	NAB1	NGFI-A-binding protein 1	4	0.1671	intracellular membrane-bounded organelle	0.132	protein binding	0.0148	regulation of developmental process	yes
AP2_Mu__Q96CW1_160_435	732-PAESSPEDSGYMRMWC-747	Q9Y4H2	IRS2	Insulin receptor substrate 2	4	0.0546	plasma membrane	0.0067	signaling receptor binding	0.000629	transmembrane receptor protein tyrosine kinase signaling pathway	yes
AP2_Mu__Q96CW1_160_435	736-SPEDSGYMRMWCGSKL-751	Q9Y4H2	IRS2	Insulin receptor substrate 2	4	0.0546	plasma membrane	0.0067	signaling receptor binding	0.000629	transmembrane receptor protein tyrosine kinase signaling pathway	yes
AP2_Mu__Q96CW1_160_435	367-YKQFRNPSGPVVDLPT-382	Q5T1Q4	SLC35F1	Solute carrier family 35 member F1	2	0.8197	cellular anatomical entity	0.6121	molecular_function	1		yes
AP2_Mu__Q96CW1_160_435	179-MTIPYQPMPASSPVIC-194	Q15365	PCBP1	Poly(rC)-binding protein 1	4	0.011	extracellular exosome	0.132	protein binding	0.0013	viral process	no
AP2_Mu__Q96CW1_160_435	8-YQRLEASYSDSPPGEE-23	Q7Z3C6	ATG9A	Autophagy-related protein 9A	4	0.000614	endosome membrane	1		0.0046	protein transport	no
AP2_Mu__Q96CW1_160_435	180-TPQSSSTPYARLAQDS-195	Q9UBC3	DNMT3B	DNA (cytosine-5)-methyltransferase 3B	4	0.1671	intracellular membrane-bounded organelle	0.132	protein binding	0.0148	regulation of developmental process	no
AP2_Mu__Q96CW1_160_435	184-SSTPYARLAQDSQQGG-199	Q9UBC3	DNMT3B	DNA (cytosine-5)-methyltransferase 3B	4	0.1671	intracellular membrane-bounded organelle	0.132	protein binding	0.0148	regulation of developmental process	no
AP2_Mu__Q96CW1_160_435	188-YARLAQDSQQGGMESP-203	Q9UBC3	DNMT3B	DNA (cytosine-5)-methyltransferase 3B	4	0.1671	intracellular membrane-bounded organelle	0.132	protein binding	0.0148	regulation of developmental process	no
AP2_Mu__Q96CW1_160_435	16-KGQEVETSVTYYRLEE-31	O43169	CYB5B	Cytochrome b5 type B	3	0.0101	bounding membrane of organelle	0.408	binding	0.1001	nitrogen compound metabolic process	no
AP2_Mu__Q96CW1_160_435	526-NSTGIPYSRIEISAAS-541	O95528	SLC2A10	Solute carrier family 2, facilitated glucose transporter member 10	3	0.0546	plasma membrane	0.6121	molecular_function	0.011	organic substance transport	no
AP2_Mu__Q96CW1_160_435	302-YRTLLEAENSRLQTPG-317	P48681	NES	Nestin	3	0.2416	intracellular organelle	0.0067	signaling receptor binding	0.0557	negative regulation of cellular process	no
AP2_Mu__Q96CW1_160_435	4598-YAQMENEQKESVAATP-4613	P98164	LRP2	Low-density lipoprotein receptor-related protein 2	3	8.69e-06	clathrin-coated pit	0.132	protein binding	0.000142	receptor-mediated endocytosis	no
AP2_Mu__Q96CW1_160_435	183-YQPMPASSPVICAGGQ-198	Q15365	PCBP1	Poly(rC)-binding protein 1	3	0.011	extracellular exosome	0.132	protein binding	0.0013	viral process	no
AP2_Mu__Q96CW1_160_435	28-RYSVLNNDDYFADVSP-43	Q1ED39	KNOP1	Lysine-rich nucleolar protein 1	3	0.2416	intracellular organelle	0.408	binding	1		no
AP2_Mu__Q96CW1_160_435	4-FDTEYQRLEASYSDSP-19	Q7Z3C6	ATG9A	Autophagy-related protein 9A	3	0.000614	endosome membrane	1		0.0046	protein transport	no
AP2_Mu__Q96CW1_160_435	108-NSPGIPYRTLEPLETE-123	Q8WUI4	HDAC7	Histone deacetylase 7	3	0.066	cytosol	0.132	protein binding	0.0148	regulation of developmental process	no
AP2_Mu__Q96CW1_160_435	307-YSPLHGGSGSYSVCSN-322	Q96BY9	SARAF	Store-operated calcium entry-associated regulatory factor	3	0.1671	intracellular membrane-bounded organelle	1		0.0185	regulation of localization	no
AP2_Mu__Q96CW1_160_435	610-ELSDYRRLSESQLSFR-625	Q96PK6	RBM14	RNA-binding protein 14	3	0.0707	protein-containing complex	0.408	binding	0.0073	interspecies interaction between organisms	no
AP2_Mu__Q96CW1_160_435	148-YCKLCDASFSSPAVAQ-163	Q9HA38	ZMAT3	Zinc finger matrin-type protein 3	3	0.0546	plasma membrane	0.408	binding	0.0046	protein transport	no
AP2_Mu__Q96CW1_160_435	161-GPYEVLKDSSSQENMV-176	Q9NWQ8	PAG1	Phosphoprotein associated with glycosphingolipid-enriched microdomains 1	3	0.0546	plasma membrane	0.000162	protein-macromolecule adaptor activity	0.0131	cell surface receptor signaling pathway	no
AP2_Mu__Q96CW1_160_435	395-SYTKLLEENETEAVTV-410	Q9UHR4	BAIAP2L1	Brain-specific angiogenesis inhibitor 1-associated protein 2-like protein 1	3	0.011	extracellular exosome	0.132	protein binding	0.000191	regulation of cellular component size	no
AP2_Mu__Q96CW1_160_435	357-GSSCFEYQKLYTYIQS-372	O43781	DYRK3	Dual specificity tyrosine-phosphorylation-regulated kinase 3	2	0.066	cytosol	0.408	binding	0.0057	protein-containing complex subunit organization	no
AP2_Mu__Q96CW1_160_435	359-SCFEYQKLYTYIQSRF-374	O43781	DYRK3	Dual specificity tyrosine-phosphorylation-regulated kinase 3	2	0.066	cytosol	0.408	binding	0.0057	protein-containing complex subunit organization	no
AP2_Mu__Q96CW1_160_435	2147-YEPISPPQVPVVHEKQ-2162	O75376	NCOR1	Nuclear receptor corepressor 1	2	0.066	cytosol	0.0067	signaling receptor binding	0.013	cellular component assembly	no
AP2_Mu__Q96CW1_160_435	2425-APLLSAQYETLSDSDD-2440	O75376	NCOR1	Nuclear receptor corepressor 1	2	0.066	cytosol	0.0067	signaling receptor binding	0.013	cellular component assembly	no
AP2_Mu__Q96CW1_160_435	90-TPKYAKLEERTGYGGG-105	O95218	ZRANB2	Zinc finger Ran-binding domain-containing protein 2	2	0.8197	cellular anatomical entity	0.0015	lipid binding	0.0784	macromolecule metabolic process	no
AP2_Mu__Q96CW1_160_435	103-WEDRPSTPTILGYEVM-118	P57768	SNX16	Sorting nexin-16	2	0.000614	endosome membrane	0.0015	lipid binding	0.0018	intracellular protein transport	no
AP2_Mu__Q96CW1_160_435	171-SQSPQGRVMTIPYQPM-186	Q15365	PCBP1	Poly(rC)-binding protein 1	2	0.011	extracellular exosome	0.132	protein binding	0.0013	viral process	no
AP2_Mu__Q96CW1_160_435	175-QGRVMTIPYQPMPASS-190	Q15365	PCBP1	Poly(rC)-binding protein 1	2	0.011	extracellular exosome	0.132	protein binding	0.0013	viral process	no
AP2_Mu__Q96CW1_160_435	32-SGGFGYSPFLSITDGN-47	Q15773	MLF2	Myeloid leukemia factor 2	2	0.1637	membrane	1		0.279	regulation of cellular process	no
AP2_Mu__Q96CW1_160_435	72-NTYGRLNSGSWSLTED-87	Q6AW86	ZNF324B	Zinc finger protein 324B	2	0.1671	intracellular membrane-bounded organelle	0.408	binding	0.279	regulation of cellular process	no
AP2_Mu__Q96CW1_160_435	22-GSHQYELLKHAEATLG-37	Q7L9L4	MOB1B	MOB kinase activator 1B	2	0.011	extracellular exosome	0.132	protein binding	0.0493	signal transduction	no
AP2_Mu__Q96CW1_160_435	328-YAHLSPAKTPPPPAMI-343	Q86X29	LSR	Lipolysis-stimulated lipoprotein receptor	2	0.011	extracellular exosome	1		0.0099	protein localization	no
AP2_Mu__Q96CW1_160_435	96-YSSLDQSPDEKPLVAL-111	Q8IW50	FAM219A	Protein FAM219A	2	1		1		1		no
AP2_Mu__Q96CW1_160_435	268-SYERLDVFARPASPSL-283	Q8WUF5	PPP1R13L	RelA-associated inhibitor	2	0.066	cytosol	0.132	protein binding	0.0148	regulation of developmental process	no
AP2_Mu__Q96CW1_160_435	12-IPSSKVKYSRLSSTDD-27	Q96A57	TMEM230	Transmembrane protein 230	2	0.0052	cytoplasmic vesicle	1		0.0125	cellular localization	no
AP2_Mu__Q96CW1_160_435	22-GSHQYELLKHAEATLG-37	Q9H8S9	MOB1A	MOB kinase activator 1A	2	0.011	extracellular exosome	0.408	binding	0.0493	signal transduction	no
AP2_Mu__Q96CW1_160_435	648-VYSPLHYSAQAPPASD-663	O60331	PIP5K1C	Phosphatidylinositol 4-phosphate 5-kinase type-1 gamma	1	0.000614	endosome membrane	0.408	binding	2.06e-06	clathrin-dependent endocytosis	no
AP2_Mu__Q96CW1_160_435	555-RIDDAMKELQKKTDSL-570	O76083	PDE9A	High affinity cGMP-specific 3',5'-cyclic phosphodiesterase 9A	1	0.0031	plasma membrane region	0.132	protein binding	0.0017	organonitrogen compound catabolic process	no
AP2_Mu__Q96CW1_160_435	80-HPYSPLPGLASVPGHM-95	P15408	FOSL2	Fos-related antigen 2	1	0.1671	intracellular membrane-bounded organelle	0.408	binding	0.279	regulation of cellular process	no
AP2_Mu__Q96CW1_160_435	68-VPYQLLRGSQHSPTRP-83	Q86VQ1	GLCCI1	Glucocorticoid-induced transcript 1 protein	1	0.8197	cellular anatomical entity	1		1		no
AP2_Mu__Q96CW1_160_435	160-IVSELQLKLNSSGSSE-175	Q96CV9	OPTN	Optineurin	1	0.000614	endosome membrane	0.000162	protein-macromolecule adaptor activity	0.0013	viral process	no
AP2_Mu__Q96CW1_160_435	20-GDSQPYQALKYSSKSH-35	Q9BTA9	WAC	WW domain-containing adapter protein with coiled-coil	1	0.0707	protein-containing complex	0.132	protein binding	0.0237	cellular protein metabolic process	no
AP2_Mu__Q96CW1_160_435	428-RVYSLFLDESRSTQYM-443	Q9Y230	RUVBL2	RuvB-like 2	1	0.011	extracellular exosome	0.132	protein binding	0.0015	cellular protein-containing complex assembly	no
AP2_Mu__Q96CW1_160_435	4-AVSSVVRRVEELGDLA-19	A6NDU8	C5orf51	UPF0600 protein C5orf51	0	0.066	cytosol	1		1		no
AP2_Mu__Q96CW1_160_435	196-AFQRINSALHVEDKAI-211	A6NNC1		Putative POM121-like protein 1-like	0	0.8197	cellular anatomical entity	1		1		no
AP2_Mu__Q96CW1_160_435	358-TGSYAKLPSPEPSMSP-373	O43303	CCP110	Centriolar coiled-coil protein of 110 kDa	0	0.066	cytosol	1		0.0125	cellular localization	no
AP2_Mu__Q96CW1_160_435	251-IAPEPPAKRVCTISPA-266	O43439	CBFA2T2	Protein CBFA2T2	0	0.1671	intracellular membrane-bounded organelle	0.408	binding	0.0484	cellular macromolecule metabolic process	no
AP2_Mu__Q96CW1_160_435	173-SLNTVKQSSLAEPVSP-188	O43572	AKAP10	A-kinase anchor protein 10, mitochondrial	0	0.0546	plasma membrane	0.132	protein binding	0.0099	protein localization	no
AP2_Mu__Q96CW1_160_435	108-LIAPRIESKSMSAPVI-123	O60749	SNX2	Sorting nexin-2	0	0.000614	endosome membrane	0.0015	lipid binding	0.000414	endocytosis	no
AP2_Mu__Q96CW1_160_435	280-GHSPEGSTVTYHLLGP-295	O75381	PEX14	Peroxisomal membrane protein PEX14	0	0.0101	bounding membrane of organelle	0.0067	signaling receptor binding	0.0018	intracellular protein transport	no
AP2_Mu__Q96CW1_160_435	467-MVPPMPHSPVSGDSVE-482	O94966	USP19	Ubiquitin carboxyl-terminal hydrolase 19	0	0.0282	organelle membrane	0.132	protein binding	0.000477	protein catabolic process	no
AP2_Mu__Q96CW1_160_435	84-YVDLTNEETTDSTTSK-99	O95551	TDP2	Tyrosyl-DNA phosphodiesterase 2	0	0.1671	intracellular membrane-bounded organelle	0.408	binding	0.0013	viral process	no
AP2_Mu__Q96CW1_160_435	236-PPPPPQVRSVTPPPPP-251	O95835	LATS1	Serine/threonine-protein kinase LATS1	0	0.066	cytosol	0.0067	signaling receptor binding	3.57e-05	negative regulation of cellular protein localization	no
AP2_Mu__Q96CW1_160_435	452-EPRRAGAAGAASPEAR-467	P0C671	BNIP5	Protein BNIP5	0	1		1		1		no
AP2_Mu__Q96CW1_160_435	232-ALSISPLSDASLDLQR-247	P10070	GLI2	Zinc finger protein GLI2	0	0.066	cytosol	0.132	protein binding	0.000303	cell surface receptor signaling pathway involved in cell-cell signaling	no
AP2_Mu__Q96CW1_160_435	798-MLSQLQERRDSSTSTV-813	P10070	GLI2	Zinc finger protein GLI2	0	0.066	cytosol	0.132	protein binding	0.000303	cell surface receptor signaling pathway involved in cell-cell signaling	no
AP2_Mu__Q96CW1_160_435	1-MWNLLHETDSAVATAR-16	Q04609	FOLH1	Glutamate carboxypeptidase 2	0	0.011	extracellular exosome	0.000229	peptide binding	0.0237	cellular protein metabolic process	no
AP2_Mu__Q96CW1_160_435	1806-ALTPPQAEQEVDVLDV-1821	Q04721	NOTCH2	Neurogenic locus notch homolog protein 2	0	0.0101	bounding membrane of organelle	0.132	protein binding	0.0073	interspecies interaction between organisms	no
AP2_Mu__Q96CW1_160_435	1345-LTPTEERRTSFSTSDV-1360	Q13459	MYO9B	Unconventional myosin-IXb	0	0.066	cytosol	0.0067	signaling receptor binding	0.0131	cell surface receptor signaling pathway	no
AP2_Mu__Q96CW1_160_435	421-SASQKLSPLQKLSSMD-436	Q14807	KIF22	Kinesin-like protein KIF22	0	0.066	cytosol	0.132	protein binding	2.46e-05	antigen processing and presentation of exogenous peptide antigen via MHC class II	no
AP2_Mu__Q96CW1_160_435	204-NLRDLVMGSSPQLKRS-219	Q53LP3	SOWAHC	Ankyrin repeat domain-containing protein SOWAHC	0	1		1		1		no
AP2_Mu__Q96CW1_160_435	557-CVQRKLSSGDLRVPVT-572	Q86UU1	PHLDB1	Pleckstrin homology-like domain family B member 1	0	0.8197	cellular anatomical entity	1		0.0023	regulation of anatomical structure morphogenesis	no
AP2_Mu__Q96CW1_160_435	736-TAALAPVASDPLSPPL-751	Q8IXF0	NPAS3	Neuronal PAS domain-containing protein 3	0	0.8197	cellular anatomical entity	0.132	protein binding	0.279	regulation of cellular process	no
AP2_Mu__Q96CW1_160_435	4-WHGKAMQRASEAGATA-19	Q8N884	CGAS	Cyclic GMP-AMP synthase	0	0.0546	plasma membrane	0.0015	lipid binding	0.0013	viral process	no
AP2_Mu__Q96CW1_160_435	88-VVPAPEECYVYSPLGS-103	Q8NBW4	SLC38A9	Sodium-coupled neutral amino acid transporter 9	0	0.000343	lysosomal membrane	0.408	binding	0.0077	nitrogen compound transport	no
AP2_Mu__Q96CW1_160_435	8-RVQEAVESMVKSLERE-23	Q96C01	FAM136A	Protein FAM136A	0	0.8197	cellular anatomical entity	1		1		no
AP2_Mu__Q96CW1_160_435	176-RAHSPMIAVGSDDSSP-191	Q96EE3	SEH1L	Nucleoporin SEH1	0	0.000343	lysosomal membrane	0.6121	molecular_function	0.0013	viral process	no
AP2_Mu__Q96CW1_160_435	736-AHPQLPLTPLTPTPRV-751	Q96PN7	TRERF1	Transcriptional-regulating factor 1	0	0.066	cytosol	0.0067	signaling receptor binding	0.0237	cellular protein metabolic process	no
AP2_Mu__Q96CW1_160_435	272-YASPRSPPVQPHTPVT-287	Q96ST3	SIN3A	Paired amphipathic helix protein Sin3a	0	0.0707	protein-containing complex	0.132	protein binding	3.57e-05	negative regulation of cellular protein localization	no
AP2_Mu__Q96CW1_160_435	40-ALQERLDNVPHTPSSY-55	Q99733	NAP1L4	Nucleosome assembly protein 1-like 4	0	0.1671	intracellular membrane-bounded organelle	0.132	protein binding	0.0015	cellular protein-containing complex assembly	no
AP2_Mu__Q96CW1_160_435	246-IGRISAEGGEQVERVV-261	Q9BQE5	APOL2	Apolipoprotein L2	0	0.0282	organelle membrane	0.0015	lipid binding	0.011	organic substance transport	no
AP2_Mu__Q96CW1_160_435	48-SNTQGPAYSHLTEFAP-63	Q9BRQ0	PYGO2	Pygopus homolog 2	0	0.0707	protein-containing complex	0.132	protein binding	0.000288	Wnt signaling pathway	no
AP2_Mu__Q96CW1_160_435	4-ESSPLLAYRLLGEEGV-19	Q9BXP2	SLC12A9	Solute carrier family 12 member 9	0	0.011	extracellular exosome	0.6121	molecular_function	0.000191	regulation of cellular component size	no
AP2_Mu__Q96CW1_160_435	132-GERASSCAHKRSASWG-147	Q9C073	FAM117A	Protein FAM117A	0	1		1		1		no
AP2_Mu__Q96CW1_160_435	4-QERSTSYQELSEELVQ-19	Q9H813	PACC1	Proton-activated chloride channel	0	0.0041	membrane protein complex	0.6121	molecular_function	0.0414	transport	no
AP2_Mu__Q96CW1_160_435	591-ILGLAPPAEPHSPSPT-606	Q9HA65	TBC1D17	TBC1 domain family member 17	0	0.0052	cytoplasmic vesicle	0.132	protein binding	0.0018	intracellular protein transport	no
AP2_Mu__Q96CW1_160_435	1133-SLAGKSQDDTVSPAPE-1148	Q9HAZ2	PRDM16	Histone-lysine N-methyltransferase PRDM16	0	0.066	cytosol	0.132	protein binding	0.0148	regulation of developmental process	no
AP2_Mu__Q96CW1_160_435	196-FFSSETTAAHSLVGTP-211	Q9HC98	NEK6	Serine/threonine-protein kinase Nek6	0	0.066	cytosol	0.132	protein binding	0.0014	membrane organization	no
AP2_Mu__Q96CW1_160_435	28-MIGEPTNFVHTAHVGS-43	Q9NRR3	CDC42SE2	CDC42 small effector protein 2	0	0.0546	plasma membrane	0.000162	protein-macromolecule adaptor activity	0.0023	regulation of anatomical structure morphogenesis	no
AP2_Mu__Q96CW1_160_435	564-RSSELLVRKLQGTEPR-579	Q9NSK0	KLC4	Kinesin light chain 4	0	0.0707	protein-containing complex	1		1		no
AP2_Mu__Q96CW1_160_435	92-VVSRANSIGSTSASSV-107	Q9UH92	MLX	Max-like protein X	0	0.0282	organelle membrane	0.132	protein binding	0.0557	negative regulation of cellular process	no
AP2_Mu__Q96CW1_160_435	780-LETTSFQALSPANSQA-795	Q9UJQ4	SALL4	Sal-like protein 4	0	0.0707	protein-containing complex	0.132	protein binding	0.0315	multicellular organismal process	no
AP2_Mu__Q96CW1_160_435	743-SPTRHTLVKKVSGVGG-758	Q9ULC8	ZDHHC8	Palmitoyltransferase ZDHHC8	0	0.0101	bounding membrane of organelle	0.6121	molecular_function	2.72e-05	regulation of protein localization to plasma membrane	no
AP2_Mu__Q96CW1_160_435	248-ALSELSVQHADSLENI-263	Q9Y365	STARD10	START domain-containing protein 10	0	0.066	cytosol	0.0015	lipid binding	0.011	organic substance transport	no
AP2_Mu__Q96CW1_160_435	760-LLPNGDYLNVSPSDAV-775	Q9Y4H2	IRS2	Insulin receptor substrate 2	0	0.0546	plasma membrane	0.0067	signaling receptor binding	0.000629	transmembrane receptor protein tyrosine kinase signaling pathway	no
AP2B1_adaptin__P63010_700_937	44-LTASWPDWALPRLSSA-59	Q9UJY1	HSPB8	Heat shock protein beta-8	3	0.066	cytosol	0.132	protein binding	0.0237	cellular protein metabolic process	yes
AP2B1_adaptin__P63010_700_937	1-MDAATLTYDTLRFAEF-16	Q9Y4P1	ATG4B	Cysteine protease ATG4B	3	0.066	cytosol	0.6121	molecular_function	0.0046	protein transport	yes
AP2B1_adaptin__P63010_700_937	270-KQDMRWVEQLEWSLSK-285	I6L899	GOLGA8R	Golgin subfamily A member 8R	2	0.0101	bounding membrane of organelle	1		0.0671	cellular component organization	yes
AP2B1_adaptin__P63010_700_937	636-TDIYFPTDERSWVYSP-651	O60331	PIP5K1C	Phosphatidylinositol 4-phosphate 5-kinase type-1 gamma	2	0.000126	presynapse	0.408	binding	2.06e-06	clathrin-dependent endocytosis	yes
AP2B1_adaptin__P63010_700_937	364-DEFDMFALTRGSSLAD-379	O60784	TOM1	Target of Myb protein 1	2	0.000343	lysosomal membrane	1.16e-05	clathrin binding	0.000414	endocytosis	yes
AP2B1_adaptin__P63010_700_937	528-SDWWVVKSEESPVYSN-543	Q03188	CENPC	Centromere protein C	2	0.066	cytosol	0.132	protein binding	0.0015	cellular protein-containing complex assembly	yes
AP2B1_adaptin__P63010_700_937	338-RISDDDTATSDFCLWP-353	Q13950	RUNX2	Runt-related transcription factor 2	2	0.066	cytosol	0.408	binding	0.0011	enzyme linked receptor protein signaling pathway	yes
AP2B1_adaptin__P63010_700_937	8-APQQLSDEELFSQLRR-23	Q9Y2U8	LEMD3	Inner nuclear membrane protein Man1	2	0.0282	organelle membrane	0.408	binding	0.0014	membrane organization	yes
AP2B1_adaptin__P63010_700_937	4-ATLTYDTLRFAEFEDF-19	Q9Y4P1	ATG4B	Cysteine protease ATG4B	1	0.066	cytosol	0.6121	molecular_function	0.0046	protein transport	yes
AP2B1_adaptin__P63010_700_937	8-YDTLRFAEFEDFPETS-23	Q9Y4P1	ATG4B	Cysteine protease ATG4B	1	0.066	cytosol	0.6121	molecular_function	0.0046	protein transport	yes
AP2B1_adaptin__P63010_700_937	1637-TPEKEPPLWHAEFTKE-1652	O14715	RGPD8	RANBP2-like and GRIP domain-containing protein 8	2	0.0707	protein-containing complex	0.132	protein binding	0.00046	establishment of protein localization to organelle	no
AP2B1_adaptin__P63010_700_937	1622-TPEKEPPLWHAEFTKE-1637	P0DJD0	RGPD1	RANBP2-like and GRIP domain-containing protein 1	2	0.0707	protein-containing complex	0.132	protein binding	0.00046	establishment of protein localization to organelle	no
AP2B1_adaptin__P63010_700_937	1630-TPEKEPPLWHAEFTKE-1645	P0DJD1	RGPD2	RANBP2-like and GRIP domain-containing protein 2	2	0.0707	protein-containing complex	0.132	protein binding	0.00046	establishment of protein localization to organelle	no
AP2B1_adaptin__P63010_700_937	645-MGCDSFDQFSAERRNS-660	P13569	CFTR	Cystic fibrosis transmembrane conductance regulator	2	2.37e-05	clathrin-coated vesicle membrane	0.0036	protein-containing complex binding	0.00068	regulation of vesicle-mediated transport	no
AP2B1_adaptin__P63010_700_937	1638-TPEKEPPLWHAEFTKE-1653	Q7Z3J3	RGPD4	RanBP2-like and GRIP domain-containing protein 4	2	0.0707	protein-containing complex	0.132	protein binding	0.00046	establishment of protein localization to organelle	no
AP2B1_adaptin__P63010_700_937	1637-TPEKEPPLWHAEFTKE-1652	Q99666	RGPD5	RANBP2-like and GRIP domain-containing protein 5/6	2	0.0707	protein-containing complex	0.132	protein binding	0.00046	establishment of protein localization to organelle	no
AP2B1_adaptin__P63010_700_937	328-WMAFVAFQDEVMKSPG-343	Q9H7Z3	NRDE2	Nuclear exosome regulator NRDE2	2	0.2416	intracellular organelle	1		0.0018	regulation of cellular localization	no
AP2B1_adaptin__P63010_700_937	200-HTPTPGIYMGRPTYGS-215	P62995	TRA2B	Transformer-2 protein homolog beta	1	0.0282	organelle membrane	0.132	protein binding	0.0042	animal organ development	no
AP2B1_adaptin__P63010_700_937	156-TEKQTEVETVMSEVSG-171	Q13895	BYSL	Bystin	1	0.066	cytosol	0.408	binding	0.000818	regulation of cellular protein localization	no
AP2B1_adaptin__P63010_700_937	160-TEVETVMSEVSGFPMP-175	Q13895	BYSL	Bystin	1	0.066	cytosol	0.408	binding	0.000818	regulation of cellular protein localization	no
AP2B1_adaptin__P63010_700_937	352-PPDTPSLREQAFYNML-367	Q6ZS17	RIPOR1	Rho family-interacting cell polarization regulator 1	1	0.0014	vesicle membrane	0.132	protein binding	0.000818	regulation of cellular protein localization	no
AP2B1_adaptin__P63010_700_937	285-EAGGRFVAFSGEGQSL-300	Q92890	UFD1	Ubiquitin recognition factor in ER-associated degradation protein 1	1	0.0041	membrane protein complex	0.0036	protein-containing complex binding	0.000477	protein catabolic process	no
AP2B1_adaptin__P63010_700_937	1-MEGSASPPEKPRARPA-16	Q96NT5	SLC46A1	Proton-coupled folate transporter	1	0.0546	plasma membrane	0.000356	amide binding	8.09e-05	import into cell	no
AP2B1_adaptin__P63010_700_937	60-KKNTQAPLELMAEFLR-75	A1L162	ERICH2	Glutamate-rich protein 2	0	1		1		1		no
AP2B1_adaptin__P63010_700_937	800-PHYGSQTPLHDGSRTP-815	O00267	SUPT5H	Transcription elongation factor SPT5	0	0.0707	protein-containing complex	0.132	protein binding	0.0484	cellular macromolecule metabolic process	no
AP2B1_adaptin__P63010_700_937	341-NSFYTQWGNQETSNSG-356	O00444	PLK4	Serine/threonine-protein kinase PLK4	0	0.066	cytosol	0.132	protein binding	0.0032	positive regulation of cellular component organization	no
AP2B1_adaptin__P63010_700_937	595-HDSRISGGYENVPTDD-610	O00469	PLOD2	Procollagen-lysine,2-oxoglutarate 5-dioxygenase 2	0	0.0101	bounding membrane of organelle	0.408	binding	0.0237	cellular protein metabolic process	no
AP2B1_adaptin__P63010_700_937	303-LVHTGEKPFQCTFEGC-318	O15391	YY2	Transcription factor YY2	0	0.0707	protein-containing complex	0.408	binding	0.075	positive regulation of cellular process	no
AP2B1_adaptin__P63010_700_937	608-DSPPGTPPASPPSSAW-623	O60343	TBC1D4	TBC1 domain family member 4	0	0.0264	vesicle	0.132	protein binding	0.00068	regulation of vesicle-mediated transport	no
AP2B1_adaptin__P63010_700_937	999-SPNREWEVLQPAPHQV-1014	O75376	NCOR1	Nuclear receptor corepressor 1	0	0.066	cytosol	0.132	protein binding	0.013	cellular component assembly	no
AP2B1_adaptin__P63010_700_937	720-SAASRLRGGTSSRRLS-735	O75665	OFD1	Oral-facial-digital syndrome 1 protein	0	0.066	cytosol	0.132	protein binding	0.0125	cellular localization	no
AP2B1_adaptin__P63010_700_937	417-PASSAGKRASDAWGAV-432	O95208	EPN2	Epsin-2	0	0.0041	membrane protein complex	1.16e-05	clathrin binding	0.000414	endocytosis	no
AP2B1_adaptin__P63010_700_937	633-DINACTLTTSPRLPVF-648	P04049	RAF1	RAF proto-oncogene serine/threonine-protein kinase	0	0.0101	bounding membrane of organelle	0.0036	protein-containing complex binding	0.000629	transmembrane receptor protein tyrosine kinase signaling pathway	no
AP2B1_adaptin__P63010_700_937	855-SDRVLKRSAEGSNPPK-870	P06400	RB1	Retinoblastoma-associated protein	0	0.0707	protein-containing complex	0.132	protein binding	0.000818	regulation of cellular protein localization	no
AP2B1_adaptin__P63010_700_937	2132-RTVPSTPTLVVPHRTD-2147	P12270	TPR	Nucleoprotein TPR	0	0.0282	organelle membrane	0.0036	protein-containing complex binding	0.000229	positive regulation of cellular protein localization	no
AP2B1_adaptin__P63010_700_937	32-AATSKPGLRPRTALGD-47	P14635	CCNB1	G2/mitotic-specific cyclin-B1	0	0.066	cytosol	0.132	protein binding	0.000477	protein catabolic process	no
AP2B1_adaptin__P63010_700_937	345-LVHTGEKPFQCTFEGC-360	P25490	YY1	Transcriptional repressor protein YY1	0	0.0707	protein-containing complex	0.132	protein binding	0.0101	macromolecule localization	no
AP2B1_adaptin__P63010_700_937	169-TPPRTMQESPLGLQVK-184	P28698	MZF1	Myeloid zinc finger 1	0	0.8197	cellular anatomical entity	0.132	protein binding	0.0557	negative regulation of cellular process	no
AP2B1_adaptin__P63010_700_937	20-AAVSHWQQQSYLDSGI-35	P35222	CTNNB1	Catenin beta-1	0	0.0011	plasma membrane protein complex	0.132	protein binding	4.06e-05	non-canonical Wnt signaling pathway	no
AP2B1_adaptin__P63010_700_937	314-SSSRDGYGGSRDSYSS-329	P38159	RBMX	RNA-binding motif protein, X chromosome	0	0.0264	vesicle	0.132	protein binding	0.004	protein-containing complex assembly	no
AP2B1_adaptin__P63010_700_937	2118-LVRSPQLHGAPLGGTP-2133	P46531	NOTCH1	Neurogenic locus notch homolog protein 1	0	0.0052	cytoplasmic vesicle	0.132	protein binding	0.00068	regulation of vesicle-mediated transport	no
AP2B1_adaptin__P63010_700_937	8-SDTELTTLLRRYNIPH-23	P50402	EMD	Emerin	0	0.0101	bounding membrane of organelle	0.132	protein binding	0.000818	regulation of cellular protein localization	no
AP2B1_adaptin__P63010_700_937	226-ATPTSPVGHFAKWSGS-241	P98177	FOXO4	Forkhead box protein O4	0	0.066	cytosol	0.132	protein binding	0.000629	transmembrane receptor protein tyrosine kinase signaling pathway	no
AP2B1_adaptin__P63010_700_937	64-SFKKPPLRRPHSVIGG-79	Q00537	CDK17	Cyclin-dependent kinase 17	0	0.2416	intracellular organelle	0.408	binding	0.0237	cellular protein metabolic process	no
AP2B1_adaptin__P63010_700_937	508-RMKVQGSPLKKLFTST-523	Q02952	AKAP12	A-kinase anchor protein 12	0	0.0018	synapse	0.132	protein binding	0.0065	regulation of cell death	no
AP2B1_adaptin__P63010_700_937	95-GCDSPDPDADDSVGHS-110	Q06413	MEF2C	Myocyte-specific enhancer factor 2C	0	0.000144	postsynapse	0.132	protein binding	3.45e-05	blood vessel development	no
AP2B1_adaptin__P63010_700_937	424-TQDPSSPGTTPPQARQ-439	Q13112	CHAF1B	Chromatin assembly factor 1 subunit B	0	0.0707	protein-containing complex	0.132	protein binding	0.0015	cellular protein-containing complex assembly	no
AP2B1_adaptin__P63010_700_937	16-NPPLKLHTDRSAGTPV-31	Q13114	TRAF3	TNF receptor-associated factor 3	0	0.0011	plasma membrane protein complex	0.132	protein binding	0.0065	regulation of cell death	no
AP2B1_adaptin__P63010_700_937	250-GLHRAEQSLHDLQERL-265	Q13586	STIM1	Stromal interaction molecule 1	0	0.0101	bounding membrane of organelle	0.132	protein binding	0.0021	positive regulation of transport	no
AP2B1_adaptin__P63010_700_937	168-SPSPGSSSLSSWSFFS-183	Q14934	NFATC4	Nuclear factor of activated T-cells, cytoplasmic 4	0	0.066	cytosol	0.132	protein binding	0.000105	negative regulation of neuron death	no
AP2B1_adaptin__P63010_700_937	639-VADNSFDAKRGAAGDW-654	Q14978	NOLC1	Nucleolar and coiled-body phosphoprotein 1	0	0.0707	protein-containing complex	5.73e-06	signal sequence binding	0.000818	regulation of cellular protein localization	no
AP2B1_adaptin__P63010_700_937	1045-QRSNSNSSSVITTEDN-1060	Q4L180	FILIP1L	Filamin A-interacting protein 1-like	0	0.1637	membrane	1		1		no
AP2B1_adaptin__P63010_700_937	464-TDQDDPSSSDDEGMPY-479	Q5JSH3	WDR44	WD repeat-containing protein 44	0	0.000614	endosome membrane	0.132	protein binding	1		no
AP2B1_adaptin__P63010_700_937	172-TDPSQESHTEAISDAE-187	Q5QJE6	DNTTIP2	Deoxynucleotidyltransferase terminal-interacting protein 2	0	0.2416	intracellular organelle	0.408	binding	1		no
AP2B1_adaptin__P63010_700_937	454-SLGTIPSLTRADSGYL-469	Q5SNT2	TMEM201	Transmembrane protein 201	0	0.0282	organelle membrane	0.0036	protein-containing complex binding	0.0012	protein localization to organelle	no
AP2B1_adaptin__P63010_700_937	143-AITERLRSFSMHDLTT-158	Q6NUK4	REEP3	Receptor expression-enhancing protein 3	0	0.0282	organelle membrane	0.132	protein binding	0.0014	membrane organization	no
AP2B1_adaptin__P63010_700_937	300-GGDRDEIEGLSSDEEH-315	Q6PD74	AAGAB	Alpha- and gamma-adaptin-binding protein p34	0	0.066	cytosol	1		0.0046	protein transport	no
AP2B1_adaptin__P63010_700_937	241-EKSKGELMFDDSSDSS-256	Q6ZW49	PAXIP1	PAX-interacting protein 1	0	0.0707	protein-containing complex	1		0.0032	positive regulation of cellular component organization	no
AP2B1_adaptin__P63010_700_937	662-YESSERNSSSPVSLDA-677	Q70EL1	USP54	Inactive ubiquitin carboxyl-terminal hydrolase 54	0	1		0.6121	molecular_function	0.0237	cellular protein metabolic process	no
AP2B1_adaptin__P63010_700_937	399-VSANPKQRRFSDQAAG-414	Q7KZI7	MARK2	Serine/threonine-protein kinase MARK2	0	0.0546	plasma membrane	0.132	protein binding	0.000288	Wnt signaling pathway	no
AP2B1_adaptin__P63010_700_937	30-KHAEATLGSGNLRMAV-45	Q7L9L4	MOB1B	MOB kinase activator 1B	0	0.0264	vesicle	0.132	protein binding	0.0493	signal transduction	no
AP2B1_adaptin__P63010_700_937	648-ERNDSWGSFDLRAAIV-663	Q7Z417	NUFIP2	Nuclear fragile X mental retardation-interacting protein 2	0	0.066	cytosol	0.408	binding	1		no
AP2B1_adaptin__P63010_700_937	354-AYTGSMLRKRNPQGLE-369	Q7Z5B4	RIC3	Protein RIC-3	0	0.0018	synapse	0.132	protein binding	0.0015	cellular protein-containing complex assembly	no
AP2B1_adaptin__P63010_700_937	1348-APGASPGNPLSPSLSD-1363	Q7Z5J4	RAI1	Retinoic acid-induced protein 1	0	0.2416	intracellular organelle	0.408	binding	0.0148	regulation of developmental process	no
AP2B1_adaptin__P63010_700_937	88-LLPPPPPPPPTPATPT-103	Q7Z7K6	CENPV	Centromere protein V	0	0.066	cytosol	0.408	binding	0.0015	cellular protein-containing complex assembly	no
AP2B1_adaptin__P63010_700_937	254-ELMSRHKTYSLSPRDC-269	Q86U70	LDB1	LIM domain-binding protein 1	0	0.0707	protein-containing complex	0.132	protein binding	0.0138	regulation of cellular component organization	no
AP2B1_adaptin__P63010_700_937	96-PGPGAARGPSPSSPTP-111	Q86VQ1	GLCCI1	Glucocorticoid-induced transcript 1 protein	0	0.8197	cellular anatomical entity	1		1		no
AP2B1_adaptin__P63010_700_937	508-RYGGSPRDPVLTLRAF-523	Q86XL3	ANKLE2	Ankyrin repeat and LEM domain-containing protein 2	0	0.0282	organelle membrane	0.132	protein binding	0.0014	membrane organization	no
AP2B1_adaptin__P63010_700_937	68-GSMGSPVNQQPKKNNV-83	Q8IW50	FAM219A	Protein FAM219A	0	1		1		1		no
AP2B1_adaptin__P63010_700_937	1-MASEAPSPPRSPPPPT-16	Q8N302	AGGF1	Angiogenic factor with G patch and FHA domains 1	0	0.8197	cellular anatomical entity	0.408	binding	0.0023	regulation of anatomical structure morphogenesis	no
AP2B1_adaptin__P63010_700_937	186-LDPLRKSPTMEQAVQT-201	Q8ND56	LSM14A	Protein LSM14 homolog A	0	0.066	cytosol	0.408	binding	0.0073	interspecies interaction between organisms	no
AP2B1_adaptin__P63010_700_937	77-KRMENLKEEEDDDSST-92	Q8NE00	TMEM104	Transmembrane protein 104	0	0.8197	cellular anatomical entity	1		1		no
AP2B1_adaptin__P63010_700_937	524-RGSMEQAPAVALPPTH-539	Q8WUF5	PPP1R13L	RelA-associated inhibitor	0	0.0068	cell junction	0.132	protein binding	0.0042	animal organ development	no
AP2B1_adaptin__P63010_700_937	78-GSPSFSSPMDIFDMFF-93	Q8WW22	DNAJA4	DnaJ homolog subfamily A member 4	0	0.066	cytosol	0.132	protein binding	0.0138	regulation of cellular component organization	no
AP2B1_adaptin__P63010_700_937	428-PSASLKGPTSQESQLN-443	Q96CB8	INTS12	Integrator complex subunit 12	0	0.0707	protein-containing complex	0.408	binding	0.0484	cellular macromolecule metabolic process	no
AP2B1_adaptin__P63010_700_937	12-GEAELNWSRLSVSTET-27	Q96CX6	LRRC58	Leucine-rich repeat-containing protein 58	0	1		1		1		no
AP2B1_adaptin__P63010_700_937	314-SSSRDGYGGSRDSYSS-329	Q96E39	RBMXL1	RNA binding motif protein, X-linked-like-1	0	0.0707	protein-containing complex	0.408	binding	0.075	positive regulation of cellular process	no
AP2B1_adaptin__P63010_700_937	77-MARRLHPPSPVPQGVC-92	Q96F44	TRIM11	E3 ubiquitin-protein ligase TRIM11	0	0.066	cytosol	0.132	protein binding	0.0073	interspecies interaction between organisms	no
AP2B1_adaptin__P63010_700_937	85-YTGTYDTEGVTPTKSG-100	Q96F85	CNRIP1	CB1 cannabinoid receptor-interacting protein 1	0	0.0546	plasma membrane	0.132	protein binding	0.279	regulation of cellular process	no
AP2B1_adaptin__P63010_700_937	664-ASNNSEPSRMNMTSLD-679	Q96GX5	MASTL	Serine/threonine-protein kinase greatwall	0	0.1637	membrane	0.132	protein binding	0.0237	cellular protein metabolic process	no
AP2B1_adaptin__P63010_700_937	144-AKSPTPDGSERIGLEV-159	Q96MU7	YTHDC1	YTH domain-containing protein 1	0	0.0546	plasma membrane	0.408	binding	0.0015	cellular protein-containing complex assembly	no
AP2B1_adaptin__P63010_700_937	206-SQPPVTTVGPSRDGTI-221	Q99816	TSG101	Tumor susceptibility gene 101 protein	0	0.000614	endosome membrane	0.0036	protein-containing complex binding	2.57e-05	positive regulation of endocytosis	no
AP2B1_adaptin__P63010_700_937	1-MASESSPLLAYRLLGE-16	Q9BXP2	SLC12A9	Solute carrier family 12 member 9	0	0.0264	vesicle	0.6121	molecular_function	8.09e-05	import into cell	no
AP2B1_adaptin__P63010_700_937	1376-ARHIRRSLSTPNVHNV-1391	Q9H1H9	KIF13A	Kinesin-like protein KIF13A	0	0.000614	endosome membrane	0.132	protein binding	0.0018	intracellular protein transport	no
AP2B1_adaptin__P63010_700_937	1-MTSLTQRSSGLVQRRT-16	Q9H4A6	GOLPH3	Golgi phosphoprotein 3	0	0.0052	cytoplasmic vesicle	0.132	protein binding	0.0014	membrane organization	no
AP2B1_adaptin__P63010_700_937	335-EHSSYGRNSLEDNSWV-350	Q9H6S1	AZI2	5-azacytidine-induced protein 2	0	0.8197	cellular anatomical entity	1		0.0013	viral process	no
AP2B1_adaptin__P63010_700_937	349-TSRETFASDTNEALAS-364	Q9H814	PHAX	Phosphorylated adapter RNA export protein	0	0.066	cytosol	0.408	binding	0.0046	protein transport	no
AP2B1_adaptin__P63010_700_937	220-AGTPITPLKDGFTEVQ-235	Q9H8Y8	GORASP2	Golgi reassembly-stacking protein 2	0	0.0101	bounding membrane of organelle	1		0.0031	cellular protein localization	no
AP2B1_adaptin__P63010_700_937	1237-EKMKGKLEELSNQLHR-1252	Q9NQX4	MYO5C	Unconventional myosin-Vc	0	0.0264	vesicle	0.0036	protein-containing complex binding	0.0053	intracellular transport	no
AP2B1_adaptin__P63010_700_937	119-RESQTALVANQRSLFA-134	Q9NV29	TMEM100	Transmembrane protein 100	0	0.0546	plasma membrane	1		0.0011	enzyme linked receptor protein signaling pathway	no
AP2B1_adaptin__P63010_700_937	185-PMSGKGTLGRHSPYRT-200	Q9NYB9	ABI2	Abl interactor 2	0	0.000144	postsynapse	0.132	protein binding	0.0013	viral process	no
AP2B1_adaptin__P63010_700_937	119-RSLSVPVDLSRWQPVW-134	Q9NYF3	FAM53C	Protein FAM53C	0	0.2416	intracellular organelle	1		0.00046	establishment of protein localization to organelle	no
AP2B1_adaptin__P63010_700_937	168-QVHCISTEFTPRKHGG-183	Q9NZI6	TFCP2L1	Transcription factor CP2-like protein 1	0	0.1637	membrane	0.408	binding	0.0042	animal organ development	no
AP2B1_adaptin__P63010_700_937	185-QVHCISTEFTPRKHGG-200	Q9NZI7	UBP1	Upstream-binding protein 1	0	0.066	cytosol	0.408	binding	0.0653	developmental process	no
AP2B1_adaptin__P63010_700_937	696-QQSPQEPKSLNWSSFV-711	Q9UHB6	LIMA1	LIM domain and actin-binding protein 1	0	0.0068	cell junction	0.0036	protein-containing complex binding	0.011	organic substance transport	no
AP2B1_adaptin__P63010_700_937	192-DRQGTQKDKMSSPPSS-207	Q9Y2H6	FNDC3A	Fibronectin type-III domain-containing protein 3A	0	0.0014	vesicle membrane	0.408	binding	0.0288	anatomical structure development	no
AP2B1_adaptin__P63010_700_937	4-RYNLKSPAVKRLMKEA-19	Q9Y385	UBE2J1	Ubiquitin-conjugating enzyme E2 J1	0	0.0282	organelle membrane	0.132	protein binding	0.000477	protein catabolic process	no
AP2B1_adaptin__P63010_700_937	367-FVQKPYSRSSSMSSID-382	Q9Y5P4	CERT1	Ceramide transfer protein	0	0.0282	organelle membrane	0.000356	amide binding	0.0014	membrane organization	no
AP2B1_adaptin__P63010_700_937	1762-PTAPQPFSSRHSSSPL-1777	Q9Y618	NCOR2	Nuclear receptor corepressor 2	0	0.0707	protein-containing complex	0.0036	protein-containing complex binding	0.0331	regulation of biological quality	no
CBX1_CHROMO-Shadow__P83916_105_169	272-FPDSPWRERVLAPILP-287	Q9NQS7	INCENP	Inner centromere protein	2	5.33e-07	chromocenter	0.6121	molecular_function	0.0756	regulation of nitrogen compound metabolic process	no
CBX1_CHROMO-Shadow__P83916_105_169	389-MAEEEDEGTDRPGSPA-404	A6NKF1	SAC3D1	SAC3 domain-containing protein 1	1	0.000128	spindle	1		0.5192	cellular process	no
CBX1_CHROMO-Shadow__P83916_105_169	296-LSPVDIIDRNNHHNMM-311	O14495	PLPP3	Phospholipid phosphatase 3	1	0.1671	intracellular membrane-bounded organelle	0.132	protein binding	0.0121	negative regulation of nitrogen compound metabolic process	no
CBX1_CHROMO-Shadow__P83916_105_169	1788-RSPPSQKSPHDSKSPL-1803	O14647	CHD2	Chromodomain-helicase-DNA-binding protein 2	1	0.0173	intracellular non-membrane-bounded organelle	0.132	protein binding	0.0269	regulation of transcription, DNA-templated	no
CBX1_CHROMO-Shadow__P83916_105_169	67-IAETDGDSAGSDSFPV-82	O15432	SLC31A2	Probable low affinity copper uptake protein 2	1	0.2416	intracellular organelle	0.6121	molecular_function	0.279	regulation of cellular process	no
CBX1_CHROMO-Shadow__P83916_105_169	192-TATKVVYSAPRSTGPG-207	O15551	CLDN3	Claudin-3	1	0.8197	cellular anatomical entity	0.0109	identical protein binding	0.0095	negative regulation of gene expression	no
CBX1_CHROMO-Shadow__P83916_105_169	1570-FPSTPTSRRALHRTLS-1585	O43166	SIPA1L1	Signal-induced proliferation-associated 1-like protein 1	1	0.0173	intracellular non-membrane-bounded organelle	0.132	protein binding	0.279	regulation of cellular process	no
CBX1_CHROMO-Shadow__P83916_105_169	340-LQDKEQNLTRRISTSD-355	O60293	ZFC3H1	Zinc finger C3H1 domain-containing protein	1	0.0659	nucleus	0.408	binding	0.5192	cellular process	no
CBX1_CHROMO-Shadow__P83916_105_169	123-SYERRRSRSRSFDYNY-138	O75494	SRSF10	Serine/arginine-rich splicing factor 10	1	0.0336	nucleoplasm	0.132	protein binding	0.0044	negative regulation of RNA metabolic process	no
CBX1_CHROMO-Shadow__P83916_105_169	494-SETQSSPTKGVLMYQP-509	O75928	PIAS2	E3 SUMO-protein ligase PIAS2	1	0.0336	nucleoplasm	0.0127	enzyme binding	0.0269	regulation of transcription, DNA-templated	no
CBX1_CHROMO-Shadow__P83916_105_169	104-SCPGSPPLPDDLLPLD-119	O94864	SUPT7L	STAGA complex 65 subunit gamma	1	0.0336	nucleoplasm	0.132	protein binding	0.3434	biological regulation	no
CBX1_CHROMO-Shadow__P83916_105_169	627-RSVGGSGGGSFGDNLV-642	P02545	LMNA	Prelamin-A/C	1	1.81e-05	site of DNA damage	0.0109	identical protein binding	0.0067	cellular response to stress	no
CBX1_CHROMO-Shadow__P83916_105_169	245-PINGSPRTPRRGQNRS-260	P06400	RB1	Retinoblastoma-associated protein	1	0.000128	spindle	0.0109	identical protein binding	0.0037	negative regulation of RNA biosynthetic process	no
CBX1_CHROMO-Shadow__P83916_105_169	787-RSPYKFPSSPLRIPGG-802	P06400	RB1	Retinoblastoma-associated protein	1	0.000128	spindle	0.0109	identical protein binding	0.0037	negative regulation of RNA biosynthetic process	no
CBX1_CHROMO-Shadow__P83916_105_169	441-VLLVRPSRLSSSGTPM-456	P11362	FGFR1	Fibroblast growth factor receptor 1	1	0.0659	nucleus	0.0109	identical protein binding	0.0037	negative regulation of RNA biosynthetic process	no
CBX1_CHROMO-Shadow__P83916_105_169	1-MIGQKTLYSFFSPSPA-16	P13051	UNG	Uracil-DNA glycosylase	1	0.0336	nucleoplasm	0.408	binding	0.0014	cellular response to DNA damage stimulus	no
CBX1_CHROMO-Shadow__P83916_105_169	332-DGEGSSRRPTLTTFFG-347	P16150	SPN	Leukosialin	1	0.242	membrane-bounded organelle	0.132	protein binding	0.0252	response to stress	no
CBX1_CHROMO-Shadow__P83916_105_169	169-TPPRTMQESPLGLQVK-184	P28698	MZF1	Myeloid zinc finger 1	1	0.0336	nucleoplasm	0.0109	identical protein binding	0.0037	negative regulation of RNA biosynthetic process	no
CBX1_CHROMO-Shadow__P83916_105_169	24-ASAGSSGENKKAKPVP-39	P35249	RFC4	Replication factor C subunit 4	1	0.0336	nucleoplasm	0.0127	enzyme binding	0.0014	cellular response to DNA damage stimulus	no
CBX1_CHROMO-Shadow__P83916_105_169	284-VDGEEGEPHSISPRPR-299	P36507	MAP2K2	Dual specificity mitogen-activated protein kinase kinase 2	1	0.0659	nucleus	0.0127	enzyme binding	0.0095	negative regulation of gene expression	no
CBX1_CHROMO-Shadow__P83916_105_169	50-RRNVSSFPDDATSPLQ-65	P52292	KPNA2	Importin subunit alpha-1	1	0.0336	nucleoplasm	0.0127	enzyme binding	0.0369	regulation of nucleobase-containing compound metabolic process	no
CBX1_CHROMO-Shadow__P83916_105_169	78-KTKAGQGTSAPPEASP-93	P54725	RAD23A	UV excision repair protein RAD23 homolog A	1	0.0336	nucleoplasm	0.0127	enzyme binding	0.0014	cellular response to DNA damage stimulus	no
CBX1_CHROMO-Shadow__P83916_105_169	120-MTEEEVEMLVAGHEDS-135	P60660	MYL6	Myosin light polypeptide 6	1	0.242	membrane-bounded organelle	0.408	binding	0.5192	cellular process	no
CBX1_CHROMO-Shadow__P83916_105_169	320-NSPNNMSLSNQPGTPR-335	P81877	SSBP2	Single-stranded DNA-binding protein 2	1	0.0659	nucleus	0.408	binding	0.0269	regulation of transcription, DNA-templated	no
CBX1_CHROMO-Shadow__P83916_105_169	2155-TEQRTSSKESSPIPSP-2170	Q01082	SPTBN1	Spectrin beta chain, non-erythrocytic 1	1	0.0173	intracellular non-membrane-bounded organelle	0.0127	enzyme binding	0.0557	negative regulation of cellular process	no
CBX1_CHROMO-Shadow__P83916_105_169	36-KTSGSQDSQPSPLALL-51	Q02446	SP4	Transcription factor Sp4	1	0.0029	nuclear chromatin	0.0109	identical protein binding	0.0269	regulation of transcription, DNA-templated	no
CBX1_CHROMO-Shadow__P83916_105_169	284-AETPPRPRTPGRPLSS-299	Q02750	MAP2K1	Dual specificity mitogen-activated protein kinase kinase 1	1	0.0659	nucleus	0.0127	enzyme binding	0.0067	cellular response to stress	no
CBX1_CHROMO-Shadow__P83916_105_169	308-DKSSTPGLKSNTPTPR-323	Q04726	TLE3	Transducin-like enhancer protein 3	1	0.0336	nucleoplasm	0.132	protein binding	0.021	negative regulation of metabolic process	no
CBX1_CHROMO-Shadow__P83916_105_169	957-NYPPGSPDLGRHYRSN-972	Q08174	PCDH1	Protocadherin-1	1	0.0173	intracellular non-membrane-bounded organelle	0.408	binding	0.5192	cellular process	no
CBX1_CHROMO-Shadow__P83916_105_169	748-SPMTGVCVQQSPVASS-763	Q13627	DYRK1A	Dual specificity tyrosine-phosphorylation-regulated kinase 1A	1	0.0173	intracellular non-membrane-bounded organelle	0.0109	identical protein binding	0.0044	negative regulation of RNA metabolic process	no
CBX1_CHROMO-Shadow__P83916_105_169	252-QLSPNAKEFVYNGGGS-267	Q14106	TOB2	Protein Tob2	1	0.0659	nucleus	0.132	protein binding	0.0557	negative regulation of cellular process	no
CBX1_CHROMO-Shadow__P83916_105_169	172-MQMTPGEFRRPRLASF-187	Q14678	KANK1	KN motif and ankyrin repeat domain-containing protein 1	1	0.0173	intracellular non-membrane-bounded organelle	0.132	protein binding	0.0557	negative regulation of cellular process	no
CBX1_CHROMO-Shadow__P83916_105_169	196-SLRSPSGREVEPGEDR-211	Q147X3	NAA30	N-alpha-acetyltransferase 30	1	0.0659	nucleus	0.6121	molecular_function	0.5192	cellular process	no
CBX1_CHROMO-Shadow__P83916_105_169	283-AYRYRSDSQDEVEKGI-298	Q15390	MTFR1	Mitochondrial fission regulator 1	1	0.1671	intracellular membrane-bounded organelle	1		0.5192	cellular process	no
CBX1_CHROMO-Shadow__P83916_105_169	389-GMSYYNSPGLHVQHMG-404	Q16204	CCDC6	Coiled-coil domain-containing protein 6	1	0.0173	intracellular non-membrane-bounded organelle	0.0109	identical protein binding	1		no
CBX1_CHROMO-Shadow__P83916_105_169	60-KRRLRKNSSRDSGRGD-75	Q53EL6	PDCD4	Programmed cell death protein 4	1	0.0659	nucleus	0.408	binding	0.0037	negative regulation of RNA biosynthetic process	no
CBX1_CHROMO-Shadow__P83916_105_169	1125-SSTLRSPSHSPEHRNV-1140	Q66GS9	CEP135	Centrosomal protein of 135 kDa	1	0.0173	intracellular non-membrane-bounded organelle	0.132	protein binding	0.279	regulation of cellular process	no
CBX1_CHROMO-Shadow__P83916_105_169	102-SKGSSAQHSPSSLRRD-117	Q7L9B9	EEPD1	Endonuclease/exonuclease/phosphatase family domain-containing protein 1	1	0.8197	cellular anatomical entity	0.408	binding	0.0014	cellular response to DNA damage stimulus	no
CBX1_CHROMO-Shadow__P83916_105_169	16-GRGSGPGRRRHLVPGA-31	Q86U42	PABPN1	Polyadenylate-binding protein 2	1	0.0336	nucleoplasm	0.0127	enzyme binding	0.0208	cellular response to stimulus	no
CBX1_CHROMO-Shadow__P83916_105_169	728-PHDPRQNVSPAPEGQV-743	Q86V87	FAM160B2	Protein FAM160B2	1	1		1		1		no
CBX1_CHROMO-Shadow__P83916_105_169	692-LPELRTEMVPKKDDVS-707	Q8IZE3	SCYL3	Protein-associating with the carboxyl-terminal domain of ezrin	1	0.1671	intracellular membrane-bounded organelle	0.0109	identical protein binding	0.0252	response to stress	no
CBX1_CHROMO-Shadow__P83916_105_169	711-ERRISHSLYSGIEGLD-726	Q8TEW0	PARD3	Partitioning defective 3 homolog	1	0.0173	intracellular non-membrane-bounded organelle	0.0109	identical protein binding	0.0121	negative regulation of nitrogen compound metabolic process	no
CBX1_CHROMO-Shadow__P83916_105_169	4-GTRPVGSCCSSPAGLS-19	Q92963	RIT1	GTP-binding protein Rit1	1	0.8197	cellular anatomical entity	0.132	protein binding	0.279	regulation of cellular process	no
CBX1_CHROMO-Shadow__P83916_105_169	176-PSTTPHSSPKQRPRGW-191	Q96A73	KIAA1191	Putative monooxygenase p33MONOX	1	0.8197	cellular anatomical entity	0.6121	molecular_function	1		no
CBX1_CHROMO-Shadow__P83916_105_169	108-KQLSPEDSSSPVKSVL-123	Q96AY2	EME1	Crossover junction endonuclease EME1	1	2.85e-06	nuclear heterochromatin	0.408	binding	0.0014	cellular response to DNA damage stimulus	no
CBX1_CHROMO-Shadow__P83916_105_169	325-IASSDSEVEIVGVQEH-340	Q96B23	C18orf25	Uncharacterized protein C18orf25	1	1		0.6121	molecular_function	0.5192	cellular process	no
CBX1_CHROMO-Shadow__P83916_105_169	356-RRSNSSEALLVDRAAG-371	Q96HB5	CCDC120	Coiled-coil domain-containing protein 120	1	0.0173	intracellular non-membrane-bounded organelle	1		0.5192	cellular process	no
CBX1_CHROMO-Shadow__P83916_105_169	4-GDSGSERGGGGGPCGF-19	Q96QR8	PURB	Transcriptional activator protein Pur-beta	1	0.0336	nucleoplasm	0.132	protein binding	0.279	regulation of cellular process	no
CBX1_CHROMO-Shadow__P83916_105_169	120-GLVDKSGKRTTSPSSD-135	Q96QT6	PHF12	PHD finger protein 12	1	0.0336	nucleoplasm	0.132	protein binding	0.0037	negative regulation of RNA biosynthetic process	no
CBX1_CHROMO-Shadow__P83916_105_169	713-PQRRRMNSTGGQTPRR-728	Q96ST2	IWS1	Protein IWS1 homolog	1	0.0336	nucleoplasm	1		0.032	regulation of RNA metabolic process	no
CBX1_CHROMO-Shadow__P83916_105_169	20-RQSSSSAGDSDGERED-35	Q9BRA0	NAA38	N-alpha-acetyltransferase 38, NatC auxiliary subunit	1	0.0336	nucleoplasm	1		0.0557	negative regulation of cellular process	no
CBX1_CHROMO-Shadow__P83916_105_169	192-PLCSPSESDSDLEPVG-207	Q9BSJ6	PIMREG	Protein PIMREG	1	0.0173	intracellular non-membrane-bounded organelle	1		0.5192	cellular process	no
CBX1_CHROMO-Shadow__P83916_105_169	76-DNRSNQWHGRSWGNNY-91	Q9BTL3	RAMAC	RNA guanine-N7 methyltransferase activating subunit	1	0.0336	nucleoplasm	0.408	binding	0.5192	cellular process	no
CBX1_CHROMO-Shadow__P83916_105_169	443-VVSPFGTPFGSSVMNR-458	Q9BTX1	NDC1	Nucleoporin NDC1	1	0.0173	intracellular non-membrane-bounded organelle	0.6121	molecular_function	0.0369	regulation of nucleobase-containing compound metabolic process	no
CBX1_CHROMO-Shadow__P83916_105_169	598-RRRQKPSDRADSRRSW-613	Q9BY84	DUSP16	Dual specificity protein phosphatase 16	1	0.0336	nucleoplasm	0.0127	enzyme binding	0.0121	negative regulation of nitrogen compound metabolic process	no
CBX1_CHROMO-Shadow__P83916_105_169	192-IGDVSSSAVKTVGSVV-207	Q9BYJ9	YTHDF1	YTH domain-containing family protein 1	1	0.8197	cellular anatomical entity	0.408	binding	0.005	negative regulation of cellular macromolecule biosynthetic process	no
CBX1_CHROMO-Shadow__P83916_105_169	376-EKQQDSQPEEVMDVLE-391	Q9H307	PNN	Pinin	1	0.8197	cellular anatomical entity	0.408	binding	0.5192	cellular process	no
CBX1_CHROMO-Shadow__P83916_105_169	95-LNSPTDSTPALLSATV-110	Q9H4X1	RGCC	Regulator of cell cycle RGCC	1	0.0173	intracellular non-membrane-bounded organelle	0.0127	enzyme binding	0.0014	cellular response to DNA damage stimulus	no
CBX1_CHROMO-Shadow__P83916_105_169	479-EAQQNKKSSGFLSNLL-494	Q9H6L5	RETREG1	Reticulophagy regulator 1	1	0.0173	intracellular non-membrane-bounded organelle	1		0.0557	negative regulation of cellular process	no
CBX1_CHROMO-Shadow__P83916_105_169	476-LSPQLPRNSRIPCRNS-491	Q9HCH0	NCKAP5L	Nck-associated protein 5-like	1	0.8197	cellular anatomical entity	1		0.5192	cellular process	no
CBX1_CHROMO-Shadow__P83916_105_169	1694-ERDNVNSRLSKRSFSA-1709	Q9HCM1	RESF1	Retroelement silencing factor 1	1	0.0659	nucleus	0.132	protein binding	0.0678	negative regulation of biological process	no
CBX1_CHROMO-Shadow__P83916_105_169	216-SRPDSPKCHAEQNHLL-231	Q9NQL9	DMRT3	Doublesex- and mab-3-related transcription factor 3	1	0.0029	nuclear chromatin	0.408	binding	0.0269	regulation of transcription, DNA-templated	no
CBX1_CHROMO-Shadow__P83916_105_169	1-MAGSSEEAPDYGRGVV-16	Q9NRG1	PRTFDC1	Phosphoribosyltransferase domain-containing protein 1	1	1		0.0109	identical protein binding	0.5192	cellular process	no
CBX1_CHROMO-Shadow__P83916_105_169	36-VHTAHVGSGDLFSGMN-51	Q9NRR3	CDC42SE2	CDC42 small effector protein 2	1	0.0173	intracellular non-membrane-bounded organelle	0.0127	enzyme binding	0.279	regulation of cellular process	no
CBX1_CHROMO-Shadow__P83916_105_169	54-PSVKKAPKKRRISIGS-69	Q9NV58	RNF19A	E3 ubiquitin-protein ligase RNF19A	1	0.8197	cellular anatomical entity	0.0127	enzyme binding	0.0756	regulation of nitrogen compound metabolic process	no
CBX1_CHROMO-Shadow__P83916_105_169	228-SRSPLHPMSEIPRRSH-243	Q9NVW2	RLIM	E3 ubiquitin-protein ligase RLIM	1	0.0336	nucleoplasm	0.408	binding	0.0037	negative regulation of RNA biosynthetic process	no
CBX1_CHROMO-Shadow__P83916_105_169	36-GAGSIREAGGAFGKRE-51	Q9UII2	ATP5IF1	ATPase inhibitor, mitochondrial	1	0.1671	intracellular membrane-bounded organelle	0.0109	identical protein binding	0.0067	cellular response to stress	no
CBX1_CHROMO-Shadow__P83916_105_169	208-TPPLGWQGQPVYPITG-223	Q9UJU2	LEF1	Lymphoid enhancer-binding factor 1	1	0.0336	nucleoplasm	0.000853	chromatin binding	0.0037	negative regulation of RNA biosynthetic process	no
CBX1_CHROMO-Shadow__P83916_105_169	579-ANNTPTRRVSPLNLSS-594	Q9UJX2	CDC23	Cell division cycle protein 23 homolog	1	0.0336	nucleoplasm	0.6121	molecular_function	0.279	regulation of cellular process	no
CBX1_CHROMO-Shadow__P83916_105_169	509-PLSPKLPKTKEYASEG-524	Q9UQR0	SCML2	Sex comb on midleg-like protein 2	1	0.0659	nucleus	0.000853	chromatin binding	0.0037	negative regulation of RNA biosynthetic process	no
CBX1_CHROMO-Shadow__P83916_105_169	589-ISPKSSPHEVKFQMQR-604	Q9UQR0	SCML2	Sex comb on midleg-like protein 2	1	0.0659	nucleus	0.000853	chromatin binding	0.0037	negative regulation of RNA biosynthetic process	no
CBX1_CHROMO-Shadow__P83916_105_169	127-ADEGESESEDDDLKPR-142	Q9Y2K6	USP20	Ubiquitin carboxyl-terminal hydrolase 20	1	0.8197	cellular anatomical entity	0.132	protein binding	0.279	regulation of cellular process	no
CBX1_CHROMO-Shadow__P83916_105_169	448-FTEYTRRYREASPLSS-463	Q9Y462	ZNF711	Zinc finger protein 711	1	0.0659	nucleus	0.408	binding	0.0269	regulation of transcription, DNA-templated	no
CBX1_CHROMO-Shadow__P83916_105_169	204-TSSDDESEEDEDDLLQ-219	Q9Y5J1	UTP18	U3 small nucleolar RNA-associated protein 18 homolog	1	0.0173	intracellular non-membrane-bounded organelle	0.408	binding	0.5192	cellular process	no
CBX1_CHROMO-Shadow__P83916_105_169	502-DPEVVNDESSLVRHRW-517	Q9Y5Z0	BACE2	Beta-secretase 2	1	0.1671	intracellular membrane-bounded organelle	0.6121	molecular_function	0.005	negative regulation of cellular macromolecule biosynthetic process	no
CBX1_CHROMO-Shadow__P83916_105_169	1-MSRPSSTGPSANKPCS-16	O43255	SIAH2	E3 ubiquitin-protein ligase SIAH2	0	0.0336	nucleoplasm	0.0127	enzyme binding	0.0121	negative regulation of nitrogen compound metabolic process	no
CBX1_CHROMO-Shadow__P83916_105_169	284-STPLHSPSPIRVHTVV-299	O95817	BAG3	BAG family molecular chaperone regulator 3	0	0.0659	nucleus	0.132	protein binding	0.0037	negative regulation of RNA biosynthetic process	no
CBX1_CHROMO-Shadow__P83916_105_169	495-RWSGSQQVEQPTGSVL-510	P04049	RAF1	RAF proto-oncogene serine/threonine-protein kinase	0	0.1671	intracellular membrane-bounded organelle	0.0109	identical protein binding	0.0121	negative regulation of nitrogen compound metabolic process	no
CBX1_CHROMO-Shadow__P83916_105_169	1-MAAERGAGQQQSQEMM-16	Q15435	PPP1R7	Protein phosphatase 1 regulatory subunit 7	0	0.0173	intracellular non-membrane-bounded organelle	0.6121	molecular_function	0.0756	regulation of nitrogen compound metabolic process	no
CBX1_CHROMO-Shadow__P83916_105_169	440-RQSLPASPRARLSAST-455	Q3KQU3	MAP7D1	MAP7 domain-containing protein 1	0	0.000128	spindle	1		0.5192	cellular process	no
CBX1_CHROMO-Shadow__P83916_105_169	176-RSTSPIIGSPPVRAVP-191	Q86TB9	PATL1	Protein PAT1 homolog 1	0	0.0173	intracellular non-membrane-bounded organelle	0.408	binding	0.0095	negative regulation of gene expression	no
CBX1_CHROMO-Shadow__P83916_105_169	221-GELGFRAFSGSGNRLD-236	Q92890	UFD1	Ubiquitin recognition factor in ER-associated degradation protein 1	0	0.0336	nucleoplasm	0.0127	enzyme binding	0.0014	cellular response to DNA damage stimulus	no
CBX1_CHROMO-Shadow__P83916_105_169	293-SKLVLPAPQISDAELQ-308	Q99459	CDC5L	Cell division cycle 5-like protein	0	0.0336	nucleoplasm	0.0127	enzyme binding	0.0014	cellular response to DNA damage stimulus	no
CBX1_CHROMO-Shadow__P83916_105_169	286-SSSFRSSDKPIRTPSR-301	Q99961	SH3GL1	Endophilin-A2	0	0.0173	intracellular non-membrane-bounded organelle	0.0109	identical protein binding	0.279	regulation of cellular process	no
CBX3_CHROMO-Shadow__Q13185_109_173	272-FPDSPWRERVLAPILP-287	Q9NQS7	INCENP	Inner centromere protein	2	1.07e-06	pericentric heterochromatin	0.6121	molecular_function	0.0011	chromatin organization	no
CBX3_CHROMO-Shadow__Q13185_109_173	61-SDDDDDSNESKSIVWY-76	Q9UH62	ARMCX3	Armadillo repeat-containing X-linked protein 3	2	0.0659	nucleus	1		0.0269	regulation of transcription, DNA-templated	no
CBX3_CHROMO-Shadow__Q13185_109_173	436-AVPAQQPADPSTPERQ-451	O15231	ZNF185	Zinc finger protein 185	1	0.0173	intracellular non-membrane-bounded organelle	0.132	protein binding	1		no
CBX3_CHROMO-Shadow__Q13185_109_173	425-PEIVISGNGQPRRRSI-440	O43318	MAP3K7	Mitogen-activated protein kinase kinase kinase 7	1	0.0282	organelle membrane	0.0109	identical protein binding	0.0011	chromatin organization	no
CBX3_CHROMO-Shadow__Q13185_109_173	215-DGSREYVNVSQELHPG-230	O43561	LAT	Linker for activation of T-cells family member 1	1	0.0707	protein-containing complex	0.0127	enzyme binding	0.0252	response to stress	no
CBX3_CHROMO-Shadow__Q13185_109_173	635-LKLEAEQRRGRSSSMG-650	O75154	RAB11FIP3	Rab11 family-interacting protein 3	1	0.0282	organelle membrane	0.0109	identical protein binding	0.0015	regulation of cell cycle process	no
CBX3_CHROMO-Shadow__Q13185_109_173	429-VGEGDSVITQVLNKSL-444	O75475	PSIP1	PC4 and SFRS1-interacting protein	1	2.85e-06	nuclear heterochromatin	0.0011	transcription factor binding	0.0252	response to stress	no
CBX3_CHROMO-Shadow__Q13185_109_173	216-GGLNTPYPGGMTPGLM-231	O94906	PRPF6	Pre-mRNA-processing factor 6	1	0.0336	nucleoplasm	0.0011	transcription factor binding	0.0269	regulation of transcription, DNA-templated	no
CBX3_CHROMO-Shadow__Q13185_109_173	154-PTYTKGSASTPVQGSI-169	O95081	AGFG2	Arf-GAP domain and FG repeat-containing protein 2	1	0.1637	membrane	0.408	binding	1		no
CBX3_CHROMO-Shadow__Q13185_109_173	232-QRVNPPPPPQVRSVTP-247	O95835	LATS1	Serine/threonine-protein kinase LATS1	1	0.0659	nucleus	0.0011	transcription factor binding	0.000807	negative regulation of cell cycle	no
CBX3_CHROMO-Shadow__Q13185_109_173	2010-ELSSAESAASAPQGAS-2025	O95996	APC2	Adenomatous polyposis coli protein 2	1	0.0173	intracellular non-membrane-bounded organelle	0.132	protein binding	0.0557	negative regulation of cellular process	no
CBX3_CHROMO-Shadow__Q13185_109_173	4-RSVSSSSYRRMFGGPG-19	P08670	VIM	Vimentin	1	0.0173	intracellular non-membrane-bounded organelle	0.0012	protein domain specific binding	0.0208	cellular response to stimulus	no
CBX3_CHROMO-Shadow__Q13185_109_173	36-RTYSLGSALRPSTSRS-51	P08670	VIM	Vimentin	1	0.0173	intracellular non-membrane-bounded organelle	0.0012	protein domain specific binding	0.0208	cellular response to stimulus	no
CBX3_CHROMO-Shadow__Q13185_109_173	64-RSSAVRLRSSVPGVRL-79	P08670	VIM	Vimentin	1	0.0173	intracellular non-membrane-bounded organelle	0.0012	protein domain specific binding	0.0208	cellular response to stimulus	no
CBX3_CHROMO-Shadow__Q13185_109_173	388-TVASHTSDSDVPSGVT-403	P10909	CLU	Clusterin	1	0.0005	organelle inner membrane	0.0127	enzyme binding	0.0121	negative regulation of nitrogen compound metabolic process	no
CBX3_CHROMO-Shadow__Q13185_109_173	8-SQRVSSYRRTFGGAPG-23	P17661	DES	Desmin	1	0.0173	intracellular non-membrane-bounded organelle	0.0109	identical protein binding	0.0671	cellular component organization	no
CBX3_CHROMO-Shadow__Q13185_109_173	426-SPPFSFQLPRRLSDSP-441	P47974	ZFP36L2	mRNA decay activator protein ZFP36L2	1	0.0659	nucleus	0.408	binding	0.000269	negative regulation of cell cycle process	no
CBX3_CHROMO-Shadow__Q13185_109_173	232-NLSAFGTLSPSLGNSS-247	P49790	NUP153	Nuclear pore complex protein Nup153	1	0.000214	nuclear membrane	0.0109	identical protein binding	0.0369	regulation of nucleobase-containing compound metabolic process	no
CBX3_CHROMO-Shadow__Q13185_109_173	56-GNGSLDLGGDSAGRSG-71	Q00839	HNRNPU	Heterogeneous nuclear ribonucleoprotein U	1	0.000128	spindle	0.0011	transcription factor binding	0.000179	rhythmic process	no
CBX3_CHROMO-Shadow__Q13185_109_173	131-RESFLYRSDSDYDLSP-146	Q07343	PDE4B	cAMP-specific 3',5'-cyclic phosphodiesterase 4B	1	0.0659	nucleus	0.132	protein binding	0.0208	cellular response to stimulus	no
CBX3_CHROMO-Shadow__Q13185_109_173	188-RESFLYRSDSDYDLSP-203	Q08499	PDE4D	cAMP-specific 3',5'-cyclic phosphodiesterase 4D	1	0.0659	nucleus	0.0127	enzyme binding	0.0121	negative regulation of nitrogen compound metabolic process	no
CBX3_CHROMO-Shadow__Q13185_109_173	560-LREQMMNSSISSGSGS-575	Q12959	DLG1	Disks large homolog 1	1	0.0282	organelle membrane	0.0012	protein domain specific binding	0.000269	negative regulation of cell cycle process	no
CBX3_CHROMO-Shadow__Q13185_109_173	208-PLPVTPTRDVATSPIS-223	Q13153	PAK1	Serine/threonine-protein kinase PAK 1	1	0.000214	nuclear membrane	0.0109	identical protein binding	7.91e-05	chromatin remodeling	no
CBX3_CHROMO-Shadow__Q13185_109_173	462-NRNLLFSGSPAVTMTP-477	Q14CB8	ARHGAP19	Rho GTPase-activating protein 19	1	0.0659	nucleus	0.6121	molecular_function	0.279	regulation of cellular process	no
CBX3_CHROMO-Shadow__Q13185_109_173	438-AATMEGIGAIGGTPPA-453	Q15233	NONO	Non-POU domain-containing octamer-binding protein	1	6.87e-05	RNA polymerase II transcription regulator complex	0.0109	identical protein binding	0.000179	rhythmic process	no
CBX3_CHROMO-Shadow__Q13185_109_173	8-GKAADADEWCDSGLGS-23	Q15653	NFKBIB	NF-kappa-B inhibitor beta	1	0.0659	nucleus	0.6121	molecular_function	0.0208	cellular response to stimulus	no
CBX3_CHROMO-Shadow__Q13185_109_173	396-TPPRLSTPQKGPSTHP-411	Q68DK7	MSL1	Male-specific lethal 1 homolog	1	0.0336	nucleoplasm	0.408	binding	0.0011	chromatin organization	no
CBX3_CHROMO-Shadow__Q13185_109_173	655-SGTAVYENPQRESSSS-670	Q6AHZ1	ZNF518A	Zinc finger protein 518A	1	0.0659	nucleus	0.408	binding	0.0269	regulation of transcription, DNA-templated	no
CBX3_CHROMO-Shadow__Q13185_109_173	86-VPVSPGTIPQPVARVV-101	Q6IE81	JADE1	Protein Jade-1	1	0.0173	intracellular non-membrane-bounded organelle	0.408	binding	0.000269	negative regulation of cell cycle process	no
CBX3_CHROMO-Shadow__Q13185_109_173	435-KHGQPGTPVAIATQLP-450	Q6ZTU2	EP400P1	Putative EP400-like protein	1	1		1		1		no
CBX3_CHROMO-Shadow__Q13185_109_173	1-MTGSNMSDALANAVCQ-16	Q7Z4I7	LIMS2	LIM and senescent cell antigen-like-containing domain protein 2	1	0.0659	nucleus	0.408	binding	0.0557	negative regulation of cellular process	no
CBX3_CHROMO-Shadow__Q13185_109_173	169-PRPASPASNVVVLPSG-184	Q7Z589	EMSY	BRCA2-interacting transcriptional repressor EMSY	1	0.0336	nucleoplasm	0.0109	identical protein binding	0.0011	chromatin organization	no
CBX3_CHROMO-Shadow__Q13185_109_173	463-RRHRSYSPPLPSGLSS-478	Q86SU0	ILDR1	Immunoglobulin-like domain-containing receptor 1	1	0.0707	protein-containing complex	0.0109	identical protein binding	0.0208	cellular response to stimulus	no
CBX3_CHROMO-Shadow__Q13185_109_173	264-AQLLGGAQLQPGRMSP-279	Q86TB9	PATL1	Protein PAT1 homolog 1	1	0.0173	intracellular non-membrane-bounded organelle	0.408	binding	0.0095	negative regulation of gene expression	no
CBX3_CHROMO-Shadow__Q13185_109_173	116-LSNPLPRRVEQPLYGL-131	Q86UE8	TLK2	Serine/threonine-protein kinase tousled-like 2	1	0.0659	nucleus	0.0109	identical protein binding	0.0011	chromatin organization	no
CBX3_CHROMO-Shadow__Q13185_109_173	300-EDPEMSTALSRKVSDV-315	Q86XD5	FAM131B	Protein FAM131B	1	0.0336	nucleoplasm	1		1		no
CBX3_CHROMO-Shadow__Q13185_109_173	731-LLHVDTRKRLSTIDEL-746	Q8IW52	SLITRK4	SLIT and NTRK-like protein 4	1	0.1637	membrane	1		0.0671	cellular component organization	no
CBX3_CHROMO-Shadow__Q13185_109_173	668-SPVFRHRTLENSPISS-683	Q8N556	AFAP1	Actin filament-associated protein 1	1	0.0173	intracellular non-membrane-bounded organelle	0.0012	protein domain specific binding	0.279	regulation of cellular process	no
CBX3_CHROMO-Shadow__Q13185_109_173	305-DSSEEEYSRNELDSPH-320	Q8TBZ6	TRMT10A	tRNA methyltransferase 10 homolog A	1	0.0173	intracellular non-membrane-bounded organelle	0.408	binding	0.5192	cellular process	no
CBX3_CHROMO-Shadow__Q13185_109_173	44-GGLARRQGGLAGSVRR-59	Q969G5	CAVIN3	Caveolae-associated protein 3	1	0.0707	protein-containing complex	0.0127	enzyme binding	0.000179	rhythmic process	no
CBX3_CHROMO-Shadow__Q13185_109_173	168-QPASAQSTPSTTPHSS-183	Q96A73	KIAA1191	Putative monooxygenase p33MONOX	1	0.8197	cellular anatomical entity	0.6121	molecular_function	1		no
CBX3_CHROMO-Shadow__Q13185_109_173	36-NSAPLIHGLSDTSPVF-51	Q96E09	PABIR1	PPP2R1A-PPP2R2A-interacting phosphatase regulator 1	1	1		0.6121	molecular_function	0.0756	regulation of nitrogen compound metabolic process	no
CBX3_CHROMO-Shadow__Q13185_109_173	890-NLNRSRSLSNSNPDIS-905	Q96N67	DOCK7	Dedicator of cytokinesis protein 7	1	0.8197	cellular anatomical entity	0.0127	enzyme binding	0.021	negative regulation of metabolic process	no
CBX3_CHROMO-Shadow__Q13185_109_173	260-LSSSPTSPTQEPLPGG-275	Q96QF0	RAB3IP	Rab-3A-interacting protein	1	0.0173	intracellular non-membrane-bounded organelle	0.0109	identical protein binding	0.0671	cellular component organization	no
CBX3_CHROMO-Shadow__Q13185_109_173	368-QDSDSDLSPPRNRPRH-383	Q9BRD0	BUD13	BUD13 homolog	1	0.0336	nucleoplasm	0.408	binding	0.5192	cellular process	no
CBX3_CHROMO-Shadow__Q13185_109_173	1-MGSTESSEGRRVSFGV-16	Q9BRQ6	CHCHD6	MICOS complex subunit MIC25	1	0.0005	organelle inner membrane	1		0.0014	cellular response to DNA damage stimulus	no
CBX3_CHROMO-Shadow__Q13185_109_173	300-EGGLPRAESPSPAPPP-315	Q9BUA3	SPINDOC	Spindlin interactor and repressor of chromatin-binding protein	1	1		1		0.0037	negative regulation of RNA biosynthetic process	no
CBX3_CHROMO-Shadow__Q13185_109_173	56-SSPGSVAASPSGGGGR-71	Q9BXB5	OSBPL10	Oxysterol-binding protein-related protein 10	1	0.0173	intracellular non-membrane-bounded organelle	0.408	binding	0.5192	cellular process	no
CBX3_CHROMO-Shadow__Q13185_109_173	247-SQVAELNDDDKDDEIV-262	Q9BYG3	NIFK	MKI67 FHA domain-interacting nucleolar phosphoprotein	1	0.0173	intracellular non-membrane-bounded organelle	0.408	binding	0.0671	cellular component organization	no
CBX3_CHROMO-Shadow__Q13185_109_173	412-RAQSENLELLSLKRLT-427	Q9BYI3	FAM126A	Hyccin	1	0.1637	membrane	1		0.5192	cellular process	no
CBX3_CHROMO-Shadow__Q13185_109_173	182-SPNQGPPPQVPVSPGP-197	Q9C0E8	LNPK	Endoplasmic reticulum junction formation protein lunapark	1	0.0282	organelle membrane	0.0109	identical protein binding	0.0671	cellular component organization	no
CBX3_CHROMO-Shadow__Q13185_109_173	326-MEGSLEEPQETSHSGS-341	Q9H1J1	UPF3A	Regulator of nonsense transcripts 3A	1	0.0173	intracellular non-membrane-bounded organelle	0.408	binding	0.0095	negative regulation of gene expression	no
CBX3_CHROMO-Shadow__Q13185_109_173	94-DDGGDSPEHDTDIPEV-109	Q9HAJ7	SAP30L	Histone deacetylase complex subunit SAP30L	1	0.0173	intracellular non-membrane-bounded organelle	0.132	protein binding	0.0037	negative regulation of RNA biosynthetic process	no
CBX3_CHROMO-Shadow__Q13185_109_173	223-LPGSDVSGRLMGSPPV-238	Q9NVF7	FBXO28	F-box only protein 28	1	0.0173	intracellular non-membrane-bounded organelle	0.0109	identical protein binding	0.5192	cellular process	no
CBX3_CHROMO-Shadow__Q13185_109_173	175-PRVRPASTGGLSLLPP-190	Q9NVZ3	NECAP2	Adaptin ear-binding coat-associated protein 2	1	0.0707	protein-containing complex	1		0.5192	cellular process	no
CBX3_CHROMO-Shadow__Q13185_109_173	138-QQQQHRLENLHGAMYT-153	Q9P0P0	RNF181	E3 ubiquitin-protein ligase RNF181	1	0.8197	cellular anatomical entity	0.408	binding	0.5192	cellular process	no
CBX3_CHROMO-Shadow__Q13185_109_173	547-SHSPTPGKVSSPLSPL-562	Q9P2B4	CTTNBP2NL	CTTNBP2 N-terminal-like protein	1	0.0173	intracellular non-membrane-bounded organelle	0.0127	enzyme binding	0.0557	negative regulation of cellular process	no
CBX3_CHROMO-Shadow__Q13185_109_173	600-NPGSPSRESPLSAPSD-615	Q9P2J3	KLHL9	Kelch-like protein 9	1	0.0707	protein-containing complex	0.132	protein binding	0.0015	regulation of cell cycle process	no
CBX3_CHROMO-Shadow__Q13185_109_173	409-RSPRRLNSSPRAPVSP-424	Q9UBS0	RPS6KB2	Ribosomal protein S6 kinase beta-2	1	0.0336	nucleoplasm	0.408	binding	0.035	regulation of cellular macromolecule biosynthetic process	no
CBX3_CHROMO-Shadow__Q13185_109_173	32-DDGLEEKDSDAGCDSP-47	Q9UJU5	FOXD3	Forkhead box protein D3	1	0.0029	nuclear chromatin	0.408	binding	0.0037	negative regulation of RNA biosynthetic process	no
CBX3_CHROMO-Shadow__Q13185_109_173	849-CKQSGLSSLVNGKSPI-864	Q9UPN9	TRIM33	E3 ubiquitin-protein ligase TRIM33	1	0.0336	nucleoplasm	0.132	protein binding	0.0037	negative regulation of RNA biosynthetic process	no
CBX3_CHROMO-Shadow__Q13185_109_173	537-DELPFKSPITKSWSRA-552	Q9UQC2	GAB2	GRB2-associated-binding protein 2	1	0.1637	membrane	0.0127	enzyme binding	0.279	regulation of cellular process	no
CBX3_CHROMO-Shadow__Q13185_109_173	584-HSPSWSPDGRRRQLPG-599	Q9Y2I6	NINL	Ninein-like protein	1	0.8197	cellular anatomical entity	0.408	binding	0.0015	regulation of cell cycle process	no
CBX3_CHROMO-Shadow__Q13185_109_173	400-EGHAKLSSSPPRASPV-415	Q9Y2K6	USP20	Ubiquitin carboxyl-terminal hydrolase 20	1	0.8197	cellular anatomical entity	0.132	protein binding	0.279	regulation of cellular process	no
CBX3_CHROMO-Shadow__Q13185_109_173	645-VQEENLSPGTQTPSND-660	Q9Y2X9	ZNF281	Zinc finger protein 281	1	0.0029	nuclear chromatin	0.408	binding	0.0037	negative regulation of RNA biosynthetic process	no
CBX3_CHROMO-Shadow__Q13185_109_173	12-KLSSSPPSGSGGGGGA-27	Q9Y4X0	AMMECR1	AMME syndrome candidate gene 1 protein	1	0.0336	nucleoplasm	1		1		no
CBX3_CHROMO-Shadow__Q13185_109_173	24-GSRVNGLPSPTHSAHC-39	O15075	DCLK1	Serine/threonine-protein kinase DCLK1	0	0.3026	organelle	0.408	binding	0.0557	negative regulation of cellular process	no
CBX3_CHROMO-Shadow__Q13185_109_173	587-YTTELELSPFSTIRRE-602	O15354	GPR37	Prosaposin receptor GPR37	0	0.0282	organelle membrane	0.0127	enzyme binding	0.0557	negative regulation of cellular process	no
CBX3_CHROMO-Shadow__Q13185_109_173	72-TDSYSSAASYTDSSDD-87	O43865	AHCYL1	S-adenosylhomocysteine hydrolase-like protein 1	0	0.0282	organelle membrane	0.0109	identical protein binding	0.032	regulation of RNA metabolic process	no
CBX3_CHROMO-Shadow__Q13185_109_173	360-IGTPAMNMATPTPGHI-375	O75533	SF3B1	Splicing factor 3B subunit 1	0	0.0336	nucleoplasm	0.132	protein binding	0.0557	regulation of gene expression	no
CBX3_CHROMO-Shadow__Q13185_109_173	56-TKEFRRTRSLHGPCPV-71	O95544	NADK	NAD kinase	0	0.8197	cellular anatomical entity	0.408	binding	0.279	regulation of cellular process	no
CBX3_CHROMO-Shadow__Q13185_109_173	326-NMGGPYGGGNYGPGGS-341	P22626	HNRNPA2B1	Heterogeneous nuclear ribonucleoproteins A2/B1	0	3.87e-05	chromosome, telomeric region	0.0109	identical protein binding	0.0037	negative regulation of RNA biosynthetic process	no
CBX3_CHROMO-Shadow__Q13185_109_173	426-DSGTCSPLRHSFQKQQ-441	P35611	ADD1	Alpha-adducin	0	0.0173	intracellular non-membrane-bounded organelle	0.0011	transcription factor binding	0.0067	cellular response to stress	no
CBX3_CHROMO-Shadow__Q13185_109_173	40-FSSSRLLGSASPSSSV-55	P41219	PRPH	Peripherin	0	0.1637	membrane	0.6121	molecular_function	0.0671	cellular component organization	no
CBX3_CHROMO-Shadow__Q13185_109_173	100-LSGLSFKRNRKEGGGD-115	P49006	MARCKSL1	MARCKS-related protein	0	0.0173	intracellular non-membrane-bounded organelle	0.132	protein binding	0.0671	cellular component organization	no
CBX3_CHROMO-Shadow__Q13185_109_173	572-PTTQVETPDLVDHDNT-587	Q05209	PTPN12	Tyrosine-protein phosphatase non-receptor type 12	0	0.0173	intracellular non-membrane-bounded organelle	0.0012	protein domain specific binding	0.0208	cellular response to stimulus	no
CBX3_CHROMO-Shadow__Q13185_109_173	215-DAESDEDEDFKEQTRL-230	Q15019	SEPTIN2	Septin-2	0	0.000128	spindle	0.0109	identical protein binding	0.0671	cellular component organization	no
CBX3_CHROMO-Shadow__Q13185_109_173	270-ASLEEILSQRDAASAR-285	Q53GL0	PLEKHO1	Pleckstrin homology domain-containing family O member 1	0	0.0659	nucleus	1		0.0671	cellular component organization	no
CBX3_CHROMO-Shadow__Q13185_109_173	8-REIRATEVSEDFPAQE-23	Q6ZPD9	DPY19L3	Probable C-mannosyltransferase DPY19L3	0	5.97e-06	nuclear inner membrane	0.6121	molecular_function	0.5192	cellular process	no
CBX3_CHROMO-Shadow__Q13185_109_173	4-SSPALSLREGGPRAPR-19	Q8IV50	LYSMD2	LysM and putative peptidoglycan-binding domain-containing protein 2	0	1		1		1		no
CBX3_CHROMO-Shadow__Q13185_109_173	485-TLAVDYPKTPTGSPAT-500	Q8NHM5	KDM2B	Lysine-specific demethylase 2B	0	0.0173	intracellular non-membrane-bounded organelle	0.408	binding	0.0011	chromatin organization	no
CBX3_CHROMO-Shadow__Q13185_109_173	237-EGEDKEDSQPPTPVSQ-252	Q92785	DPF2	Zinc finger protein ubi-d4	0	0.0029	nuclear chromatin	0.132	protein binding	0.0011	chromatin organization	no
CBX3_CHROMO-Shadow__Q13185_109_173	8-KKPVNYSQFDHSDSDD-23	Q96B01	RAD51AP1	RAD51-associated protein 1	0	3.87e-05	chromosome, telomeric region	0.408	binding	0.0014	cellular response to DNA damage stimulus	no
CBX3_CHROMO-Shadow__Q13185_109_173	280-ARLQDQLDHRGDHPLT-295	Q96D31	ORAI1	Calcium release-activated calcium channel protein 1	0	0.0707	protein-containing complex	0.0109	identical protein binding	0.0714	response to stimulus	no
CBX3_CHROMO-Shadow__Q13185_109_173	153-TDSYSSAASYTDSSDD-168	Q96HN2	AHCYL2	Adenosylhomocysteinase 3	0	0.1671	intracellular membrane-bounded organelle	0.6121	molecular_function	0.5192	cellular process	no
CBX3_CHROMO-Shadow__Q13185_109_173	288-STSSAMSGSHQDLSVI-303	Q96QF0	RAB3IP	Rab-3A-interacting protein	0	0.0173	intracellular non-membrane-bounded organelle	0.0109	identical protein binding	0.0671	cellular component organization	no
CBX3_CHROMO-Shadow__Q13185_109_173	726-QSPDFKRSPRDLHQPN-741	Q9NYL2	MAP3K20	Mitogen-activated protein kinase kinase kinase 20	0	0.0659	nucleus	0.408	binding	0.000807	negative regulation of cell cycle	no
CBX3_CHROMO-Shadow__Q13185_109_173	483-PSRDLSPTLIDNSAAK-498	Q9P2B4	CTTNBP2NL	CTTNBP2 N-terminal-like protein	0	0.0173	intracellular non-membrane-bounded organelle	0.0127	enzyme binding	0.0557	negative regulation of cellular process	no
CBX3_CHROMO-Shadow__Q13185_109_173	200-IGLSVGSGWPSSPGSD-215	Q9UGP4	LIMD1	LIM domain-containing protein 1	0	0.000434	transcription regulator complex	0.408	binding	0.0037	negative regulation of RNA biosynthetic process	no
CBX3_CHROMO-Shadow__Q13185_109_173	712-TNTRRNLSVKVPATTS-727	Q9UJC3	HOOK1	Protein Hook homolog 1	0	0.0707	protein-containing complex	0.0109	identical protein binding	0.0671	cellular component organization	no
CLTC_Clathrin-propeller__Q00610_1_364	829-ISFGGNLITFSPLQPG-844	Q15398	DLGAP5	Disks large-associated protein 5	3	0.066	cytosol	0.132	protein binding	0.0015	cellular protein-containing complex assembly	yes
CLTC_Clathrin-propeller__Q00610_1_364	831-FGGNLITFSPLQPGEF-846	Q15398	DLGAP5	Disks large-associated protein 5	3	0.066	cytosol	0.132	protein binding	0.0015	cellular protein-containing complex assembly	yes
CLTC_Clathrin-propeller__Q00610_1_364	92-PTEPTDFLMLFEGSPS-107	Q9UPN4	CEP131	Centrosomal protein of 131 kDa	2	0.0052	cytoplasmic vesicle	0.132	protein binding	0.00014	regulation of microtubule-based process	yes
CLTC_Clathrin-propeller__Q00610_1_364	324-TDPLIRWDSYENLSAD-339	Q68CZ2	TNS3	Tensin-3	3	0.000414	focal adhesion	1		0.0653	developmental process	no
CLTC_Clathrin-propeller__Q00610_1_364	427-GTQDLLHFPTKEQFDE-442	Q9NQV6	PRDM10	PR domain zinc finger protein 10	2	0.0707	protein-containing complex	0.0384	nucleic acid binding	0.0357	regulation of macromolecule biosynthetic process	no
CLTC_Clathrin-propeller__Q00610_1_364	692-GQLIDLSSPLIQLSPE-707	Q9NYZ3	GTSE1	G2 and S phase-expressed protein 1	2	0.000385	microtubule	0.132	protein binding	0.000818	regulation of cellular protein localization	no
CLTC_Clathrin-propeller__Q00610_1_364	120-AAQSRLHVSAPDLRLC-135	B7Z1M9	C2CD4D	C2 calcium-dependent domain-containing protein 4D	1	1		1		1		no
CLTC_Clathrin-propeller__Q00610_1_364	32-AKKHVRLQERRGSNVA-47	P35236	PTPN7	Tyrosine-protein phosphatase non-receptor type 7	1	0.0173	intracellular non-membrane-bounded organelle	0.6121	molecular_function	0.0237	cellular protein metabolic process	no
CLTC_Clathrin-propeller__Q00610_1_364	36-VRLQERRGSNVALMLD-51	P35236	PTPN7	Tyrosine-protein phosphatase non-receptor type 7	1	0.0173	intracellular non-membrane-bounded organelle	0.6121	molecular_function	0.0237	cellular protein metabolic process	no
CLTC_Clathrin-propeller__Q00610_1_364	249-VSTETSSPLSPPAVPP-264	Q13671	RIN1	Ras and Rab interactor 1	1	0.0173	intracellular non-membrane-bounded organelle	0.0127	enzyme binding	0.000414	endocytosis	no
CLTC_Clathrin-propeller__Q00610_1_364	2444-SARGSPVLAMRRRLSF-2459	Q15772	SPEG	Striated muscle preferentially expressed protein kinase	1	0.1671	intracellular membrane-bounded organelle	0.0852	heterocyclic compound binding	0.0096	cell differentiation	no
CLTC_Clathrin-propeller__Q00610_1_364	320-DYNTTDPLIRWDSYEN-335	Q68CZ2	TNS3	Tensin-3	1	0.000414	focal adhesion	1		0.0653	developmental process	no
CLTC_Clathrin-propeller__Q00610_1_364	301-SDTISKNGTLSSVTSA-316	Q96AP7	ESAM	Endothelial cell-selective adhesion molecule	1	0.0016	anchoring junction	0.132	protein binding	0.00067	regulation of cytoskeleton organization	no
CLTC_Clathrin-propeller__Q00610_1_364	20-AGHGGDPKLSPHKVQG-35	Q9GZP8	IMUP	Immortalization up-regulated protein	1	0.0546	plasma membrane	1		1		no
CLTC_Clathrin-propeller__Q00610_1_364	28-MLERRKTDTVVESSVS-43	Q9NXL2	ARHGEF38	Rho guanine nucleotide exchange factor 38	1	0.8197	cellular anatomical entity	0.0127	enzyme binding	1		no
CLTC_Clathrin-propeller__Q00610_1_364	764-TYGRTPMYGSQTPMYG-779	O00267	SUPT5H	Transcription elongation factor SPT5	0	0.0707	protein-containing complex	0.0068	RNA binding	0.0051	negative regulation of macromolecule biosynthetic process	no
CLTC_Clathrin-propeller__Q00610_1_364	299-SPRAGHDDVPPLSPLL-314	O14544	SOCS6	Suppressor of cytokine signaling 6	0	0.0041	membrane protein complex	0.6121	molecular_function	0.000477	protein catabolic process	no
CLTC_Clathrin-propeller__Q00610_1_364	48-ANDGGSRSPSSESSPQ-63	O14733	MAP2K7	Dual specificity mitogen-activated protein kinase kinase 7	0	0.066	cytosol	0.0011	protein kinase binding	0.0036	regulation of organelle organization	no
CLTC_Clathrin-propeller__Q00610_1_364	267-KPLKKGAKRPRVTSGG-282	O14757	CHEK1	Serine/threonine-protein kinase Chk1	0	0.0173	intracellular non-membrane-bounded organelle	0.0012	protein domain specific binding	0.000502	cell cycle	no
CLTC_Clathrin-propeller__Q00610_1_364	835-EVEGRALPDSQQVPSS-850	O14924	RGS12	Regulator of G-protein signaling 12	0	0.0068	cell junction	0.6121	molecular_function	0.0493	signal transduction	no
CLTC_Clathrin-propeller__Q00610_1_364	17-KPPPYLRNLSSDDANV-32	O14933	UBE2L6	Ubiquitin/ISG15-conjugating enzyme E2 L6	0	0.066	cytosol	0.0127	enzyme binding	0.0017	cellular macromolecule catabolic process	no
CLTC_Clathrin-propeller__Q00610_1_364	124-LPMSPPSERVQEQSAR-139	O15062	ZBTB5	Zinc finger and BTB domain-containing protein 5	0	0.1671	intracellular membrane-bounded organelle	0.0384	nucleic acid binding	0.0051	negative regulation of macromolecule biosynthetic process	no
CLTC_Clathrin-propeller__Q00610_1_364	657-TVQSPNSSVPSPGLAG-672	O15164	TRIM24	Transcription intermediary factor 1-alpha	0	0.066	cytosol	0.0067	signaling receptor binding	0.000477	protein catabolic process	no
CLTC_Clathrin-propeller__Q00610_1_364	108-LIAPRIESKSMSAPVI-123	O60749	SNX2	Sorting nexin-2	0	0.000214	lysosome	0.0067	signaling receptor binding	1.77e-05	retrograde transport, endosome to Golgi	no
CLTC_Clathrin-propeller__Q00610_1_364	484-VGSRPLKPLSPLRAQD-499	O60825	PFKFB2	6-phosphofructo-2-kinase/fructose-2,6-bisphosphatase 2	0	0.066	cytosol	0.0011	protein kinase binding	0.000113	regulation of carbohydrate metabolic process	no
CLTC_Clathrin-propeller__Q00610_1_364	96-KGRRRATLGPTPTTPP-111	O60927	PPP1R11	E3 ubiquitin-protein ligase PPP1R11	0	0.1671	intracellular membrane-bounded organelle	0.0127	enzyme binding	0.0017	cellular macromolecule catabolic process	no
CLTC_Clathrin-propeller__Q00610_1_364	152-KHEAPSSPISGQPCGD-167	O75376	NCOR1	Nuclear receptor corepressor 1	0	2.37e-05	mitotic spindle	0.0067	signaling receptor binding	8.4e-06	negative regulation of carbohydrate metabolic process	no
CLTC_Clathrin-propeller__Q00610_1_364	436-KSPGGPGSHVRQKAVR-451	O75382	TRIM3	Tripartite motif-containing protein 3	0	0.0011	endosome	0.132	protein binding	0.000477	protein catabolic process	no
CLTC_Clathrin-propeller__Q00610_1_364	268-PGRGDTPGHATPGHGG-283	O75533	SF3B1	Splicing factor 3B subunit 1	0	0.0707	protein-containing complex	0.0068	RNA binding	0.0015	cellular protein-containing complex assembly	no
CLTC_Clathrin-propeller__Q00610_1_364	324-GETPTPGASKRKSRWD-339	O75533	SF3B1	Splicing factor 3B subunit 1	0	0.0707	protein-containing complex	0.0068	RNA binding	0.0015	cellular protein-containing complex assembly	no
CLTC_Clathrin-propeller__Q00610_1_364	454-NKKVEVIDLTIDSSSD-469	O75925	PIAS1	E3 SUMO-protein ligase PIAS1	0	0.1671	intracellular membrane-bounded organelle	0.0012	protein domain specific binding	0.0015	cellular protein-containing complex assembly	no
CLTC_Clathrin-propeller__Q00610_1_364	88-THPQPGVSPPAAPAAP-103	O94925	GLS	Glutaminase kidney isoform, mitochondrial	0	0.0068	cell junction	0.6121	molecular_function	0.0017	organonitrogen compound catabolic process	no
CLTC_Clathrin-propeller__Q00610_1_364	52-SDTTPLLNGSSQDRMF-67	O95249	GOSR1	Golgi SNAP receptor complex member 1	0	0.0013	Golgi membrane	0.6121	molecular_function	1.77e-05	retrograde transport, endosome to Golgi	no
CLTC_Clathrin-propeller__Q00610_1_364	292-RVSVTDDSWLGNTTQY-307	O95644	NFATC1	Nuclear factor of activated T-cells, cytoplasmic 1	0	0.066	cytosol	0.0011	protein kinase binding	4.06e-05	non-canonical Wnt signaling pathway	no
CLTC_Clathrin-propeller__Q00610_1_364	284-STPLHSPSPIRVHTVV-299	O95817	BAG3	BAG family molecular chaperone regulator 3	0	0.0546	plasma membrane	0.0852	heterocyclic compound binding	3.57e-05	negative regulation of cellular protein localization	no
CLTC_Clathrin-propeller__Q00610_1_364	84-RVAELTSLSDEDSGKG-99	O95863	SNAI1	Zinc finger protein SNAI1	0	0.066	cytosol	0.0014	kinase binding	2.51e-05	negative regulation of small molecule metabolic process	no
CLTC_Clathrin-propeller__Q00610_1_364	258-TSTPNVHMVSTTLPVD-273	P04049	RAF1	RAF proto-oncogene serine/threonine-protein kinase	0	0.0101	bounding membrane of organelle	0.0011	protein kinase binding	0.0035	ion transport	no
CLTC_Clathrin-propeller__Q00610_1_364	773-YKEATSTFTNITYRGT-788	P05106	ITGB3	Integrin beta-3	0	2.51e-05	melanosome	4.6e-05	protease binding	0.000818	regulation of cellular protein localization	no
CLTC_Clathrin-propeller__Q00610_1_364	44-SRISVSRSTSFRGGMG-59	P05783	KRT18	Keratin, type I cytoskeletal 18	0	0.0011	polymeric cytoskeletal fiber	0.001	structural molecule activity	0.000502	cell cycle	no
CLTC_Clathrin-propeller__Q00610_1_364	336-KPPHGAAENSLSPSSN-351	P06729	CD2	T-cell surface antigen CD2	0	0.0016	anchoring junction	0.0011	protein kinase binding	0.0014	membrane organization	no
CLTC_Clathrin-propeller__Q00610_1_364	48-STGGGGQESQPSPLAL-63	P08047	SP1	Transcription factor Sp1	0	0.0707	protein-containing complex	0.0012	protein domain specific binding	0.000477	regulation of small molecule metabolic process	no
CLTC_Clathrin-propeller__Q00610_1_364	194-SPRTGMGSDQEDSKPI-209	P08651	NFIC	Nuclear factor 1 C-type	0	0.1671	intracellular membrane-bounded organelle	0.0384	nucleic acid binding	0.0051	negative regulation of macromolecule biosynthetic process	no
CLTC_Clathrin-propeller__Q00610_1_364	64-RSSAVRLRSSVPGVRL-79	P08670	VIM	Vimentin	0	6.54e-05	endocytic vesicle	1.45e-05	double-stranded RNA binding	0.0096	cell differentiation	no
CLTC_Clathrin-propeller__Q00610_1_364	124-AVQGGGATPVVGAVQG-139	P09012	SNRPA	U1 small nuclear ribonucleoprotein A	0	0.0707	protein-containing complex	0.0068	RNA binding	0.0756	regulation of nitrogen compound metabolic process	no
CLTC_Clathrin-propeller__Q00610_1_364	8-SEKRKQISVRGLAGLG-23	P11216	PYGB	Glycogen phosphorylase, brain form	0	0.011	extracellular exosome	0.0852	heterocyclic compound binding	0.0024	macromolecule catabolic process	no
CLTC_Clathrin-propeller__Q00610_1_364	32-AATSKPGLRPRTALGD-47	P14635	CCNB1	G2/mitotic-specific cyclin-B1	0	0.066	cytosol	0.0011	protein kinase binding	0.000399	cell division	no
CLTC_Clathrin-propeller__Q00610_1_364	435-RNRMKTLGRRDSSDDW-450	P15056	BRAF	Serine/threonine-protein kinase B-raf	0	0.0546	plasma membrane	0.0852	heterocyclic compound binding	0.0052	establishment of protein localization	no
CLTC_Clathrin-propeller__Q00610_1_364	90-TIAESEDSQESVDSVT-105	P16220	CREB1	Cyclic AMP-responsive element-binding protein 1	0	0.0707	protein-containing complex	0.0127	enzyme binding	0.0051	negative regulation of macromolecule biosynthetic process	no
CLTC_Clathrin-propeller__Q00610_1_364	359-YGIESMSQDTEVRSRV-374	P18031	PTPN1	Tyrosine-protein phosphatase non-receptor type 1	0	0.0011	endosome	0.0011	protein kinase binding	0.000818	regulation of cellular protein localization	no
CLTC_Clathrin-propeller__Q00610_1_364	339-ATGKSVWGSLAVQNSP-354	P18615	NELFE	Negative elongation factor E	0	0.0546	plasma membrane	0.0068	RNA binding	0.0036	regulation of organelle organization	no
CLTC_Clathrin-propeller__Q00610_1_364	326-YPVVKEQSQPCADNAV-341	P19784	CSNK2A2	Casein kinase II subunit alpha'	0	0.0052	cytoplasmic vesicle	0.0852	heterocyclic compound binding	0.000157	autophagy	no
CLTC_Clathrin-propeller__Q00610_1_364	2557-QEMESGITTPPKMRRV-2572	P21359	NF1	Neurofibromin	0	0.0173	intracellular non-membrane-bounded organelle	0.408	binding	2.83e-05	osteoblast differentiation	no
CLTC_Clathrin-propeller__Q00610_1_364	234-ALQRSLSELESLKLPA-249	P22059	OSBP	Oxysterol-binding protein 1	0	0.0013	Golgi membrane	0.0012	protein domain specific binding	0.0053	intracellular transport	no
CLTC_Clathrin-propeller__Q00610_1_364	820-SVDDSRLEELKATLPS-835	P22314	UBA1	Ubiquitin-like modifier-activating enzyme 1	0	0.011	extracellular exosome	0.0068	RNA binding	0.0017	cellular macromolecule catabolic process	no
CLTC_Clathrin-propeller__Q00610_1_364	606-SDPWTGRELTNRHSLP-621	P22681	CBL	E3 ubiquitin-protein ligase CBL	0	0.000414	focal adhesion	0.0012	protein domain specific binding	0.0014	membrane organization	no
CLTC_Clathrin-propeller__Q00610_1_364	32-ETPPPPRRAVLSPGSV-47	P27987	ITPKB	Inositol-trisphosphate 3-kinase B	0	0.066	cytosol	0.0852	heterocyclic compound binding	0.0131	cell surface receptor signaling pathway	no
CLTC_Clathrin-propeller__Q00610_1_364	172-PDGRRKSEAGSGAASS-187	P30305	CDC25B	M-phase inducer phosphatase 2	0	0.066	cytosol	0.0011	protein kinase binding	4.73e-05	mitotic cell cycle	no
CLTC_Clathrin-propeller__Q00610_1_364	352-HIPLPRPQSAAPETDV-367	P32121	ARRB2	Beta-arrestin-2	0	6.54e-05	endocytic vesicle	0.0012	protein domain specific binding	1.12e-05	receptor internalization	no
CLTC_Clathrin-propeller__Q00610_1_364	405-DPTLSVDDLANSGQVG-420	P37173	TGFBR2	TGF-beta receptor type-2	0	0.0546	plasma membrane	0.0011	protein kinase binding	0.000142	receptor-mediated endocytosis	no
CLTC_Clathrin-propeller__Q00610_1_364	412-ELVKEQSGTIYLQHAD-427	P37198	NUP62	Nuclear pore glycoprotein p62	0	2.37e-05	mitotic spindle	0.0012	protein domain specific binding	3.02e-06	regulation of mitotic spindle organization	no
CLTC_Clathrin-propeller__Q00610_1_364	194-PRREPLPSRRDVYLSP-209	P38159	RBMX	RNA-binding motif protein, X chromosome	0	0.011	extracellular exosome	0.0012	protein domain specific binding	2.83e-05	osteoblast differentiation	no
CLTC_Clathrin-propeller__Q00610_1_364	20-PESPVPSYASSTPLHV-35	P41212	ETV6	Transcription factor ETV6	0	0.0173	intracellular non-membrane-bounded organelle	0.0012	protein domain specific binding	0.0051	negative regulation of macromolecule biosynthetic process	no
CLTC_Clathrin-propeller__Q00610_1_364	48-SASPSSSVRLGSFRSP-63	P41219	PRPH	Peripherin	0	0.0011	polymeric cytoskeletal fiber	0.001	structural molecule activity	0.0671	cellular component organization	no
CLTC_Clathrin-propeller__Q00610_1_364	309-VLLTVEEQDRKEPHSS-324	P48723	HSPA13	Heat shock 70 kDa protein 13	0	0.011	extracellular exosome	0.0852	heterocyclic compound binding	0.5192	cellular process	no
CLTC_Clathrin-propeller__Q00610_1_364	403-KEEEEDGTGSPQLNNR-418	P49407	ARRB1	Beta-arrestin-1	0	0.000343	lysosomal membrane	1.16e-05	clathrin binding	1.12e-05	receptor internalization	no
CLTC_Clathrin-propeller__Q00610_1_364	380-LPWDLWTTSTDLVQPA-395	P49418	AMPH	Amphiphysin	0	0.0013	cytoplasmic vesicle membrane	0.408	binding	0.000414	endocytosis	no
CLTC_Clathrin-propeller__Q00610_1_364	310-MLQAISPKQSPSSSPT-325	P49585	PCYT1A	Choline-phosphate cytidylyltransferase A	0	0.0282	organelle membrane	0.132	protein binding	0.0559	organonitrogen compound metabolic process	no
CLTC_Clathrin-propeller__Q00610_1_364	172-ASRSSLDLSYYPTSSS-187	P50402	EMD	Emerin	0	0.000128	spindle	0.132	protein binding	0.000818	regulation of cellular protein localization	no
CLTC_Clathrin-propeller__Q00610_1_364	15-PPQKHYGITSPISLAA-30	P51003	PAPOLA	Poly(A) polymerase alpha	0	0.1671	intracellular membrane-bounded organelle	0.0068	RNA binding	0.0756	regulation of nitrogen compound metabolic process	no
CLTC_Clathrin-propeller__Q00610_1_364	374-MGPGAAERDLAATSST-389	P51575	P2RX1	P2X purinoceptor 1	0	0.0013	cytoplasmic vesicle membrane	0.0852	heterocyclic compound binding	0.0012	cation transport	no
CLTC_Clathrin-propeller__Q00610_1_364	4-KPPPGRPQPDSGRRRR-19	P51991	HNRNPA3	Heterogeneous nuclear ribonucleoprotein A3	0	0.0707	protein-containing complex	0.0068	RNA binding	0.0784	macromolecule metabolic process	no
CLTC_Clathrin-propeller__Q00610_1_364	159-PLKSLLGDSAPTLHLN-174	P52594	AGFG1	Arf-GAP domain and FG repeat-containing protein 1	0	0.0052	cytoplasmic vesicle	0.0068	RNA binding	0.0014	membrane organization	no
CLTC_Clathrin-propeller__Q00610_1_364	130-PTTSPESVSGSVPSSG-145	P54725	RAD23A	UV excision repair protein RAD23 homolog A	0	0.066	cytosol	1.07e-06	ubiquitin-specific protease binding	0.000477	protein catabolic process	no
CLTC_Clathrin-propeller__Q00610_1_364	167-WSLASPLRSSSALGDH-182	P59923	ZNF445	Zinc finger protein 445	0	0.1671	intracellular membrane-bounded organelle	0.0384	nucleic acid binding	0.0357	regulation of macromolecule biosynthetic process	no
CLTC_Clathrin-propeller__Q00610_1_364	523-TSSTPPKMMLKTSSVP-538	P81274	GPSM2	G-protein-signaling modulator 2	0	0.066	cytosol	0.0012	protein domain specific binding	3.02e-06	regulation of mitotic spindle organization	no
CLTC_Clathrin-propeller__Q00610_1_364	268-LAPGPRDGEKVPNRDS-283	P98174	FGD1	FYVE, RhoGEF and PH domain-containing protein 1	0	0.0173	intracellular non-membrane-bounded organelle	0.0127	enzyme binding	0.0023	regulation of anatomical structure morphogenesis	no
CLTC_Clathrin-propeller__Q00610_1_364	292-TPGRPLSSYGMDSRPP-307	Q02750	MAP2K1	Dual specificity mitogen-activated protein kinase kinase 1	0	0.000414	focal adhesion	0.0014	kinase binding	0.0018	regulation of cellular localization	no
CLTC_Clathrin-propeller__Q00610_1_364	95-GCDSPDPDADDSVGHS-110	Q06413	MEF2C	Myocyte-specific enhancer factor 2C	0	0.066	cytosol	0.0012	protein domain specific binding	2.83e-05	osteoblast differentiation	no
CLTC_Clathrin-propeller__Q00610_1_364	372-GALVRRSSSLGYISKA-387	Q07001	CHRND	Acetylcholine receptor subunit delta	0	0.0011	plasma membrane protein complex	0.408	binding	0.0035	ion transport	no
CLTC_Clathrin-propeller__Q00610_1_364	452-STQLSPADLTEGKPTD-467	Q08J23	NSUN2	RNA cytosine C(5)-methyltransferase NSUN2	0	0.000128	spindle	0.0068	RNA binding	0.000399	cell division	no
CLTC_Clathrin-propeller__Q00610_1_364	1137-SLPGQLGALTSQPLHR-1152	Q12809	KCNH2	Potassium voltage-gated channel subfamily H member 2	0	0.0011	plasma membrane protein complex	0.0012	protein domain specific binding	0.000784	metal ion transport	no
CLTC_Clathrin-propeller__Q00610_1_364	192-PKRKRKNSRVTFSEDD-207	Q12972	PPP1R8	Nuclear inhibitor of protein phosphatase 1	0	0.0707	protein-containing complex	0.0068	RNA binding	0.0017	cellular macromolecule catabolic process	no
CLTC_Clathrin-propeller__Q00610_1_364	1260-PPQSPTFPEAGHTSLY-1275	Q13085	ACACA	Acetyl-CoA carboxylase 1	0	0.0173	intracellular non-membrane-bounded organelle	0.0852	heterocyclic compound binding	0.000477	regulation of small molecule metabolic process	no
CLTC_Clathrin-propeller__Q00610_1_364	304-LGQSASETEEDTVSVS-319	Q13435	SF3B2	Splicing factor 3B subunit 2	0	0.0707	protein-containing complex	0.0068	RNA binding	0.0784	macromolecule metabolic process	no
CLTC_Clathrin-propeller__Q00610_1_364	258-LYNLPRSYSHDVLPKV-273	Q13480	GAB1	GRB2-associated-binding protein 1	0	0.0016	anchoring junction	1		0.0023	regulation of anatomical structure morphogenesis	no
CLTC_Clathrin-propeller__Q00610_1_364	334-GDDDWTHLSSKEVDPS-349	Q13501	SQSTM1	Sequestosome-1	0	0.000214	lysosome	0.0012	protein domain specific binding	2.72e-05	regulation of protein localization to plasma membrane	no
CLTC_Clathrin-propeller__Q00610_1_364	117-PGSAPSPLSLLHPGVA-132	Q13886	KLF9	Krueppel-like factor 9	0	0.0546	plasma membrane	0.0384	nucleic acid binding	0.0357	regulation of macromolecule biosynthetic process	no
CLTC_Clathrin-propeller__Q00610_1_364	458-MVPGGDRSPSRMLPPC-473	Q13950	RUNX2	Runt-related transcription factor 2	0	0.066	cytosol	0.0384	nucleic acid binding	2.83e-05	osteoblast differentiation	no
CLTC_Clathrin-propeller__Q00610_1_364	433-VVGAKVVTNARSPGAR-448	Q14151	SAFB2	Scaffold attachment factor B2	0	0.011	extracellular exosome	0.0068	RNA binding	0.0096	cell differentiation	no
CLTC_Clathrin-propeller__Q00610_1_364	334-SASSFLDSDELERTGI-349	Q14498	RBM39	RNA-binding protein 39	0	0.0173	intracellular non-membrane-bounded organelle	0.0012	protein domain specific binding	0.0756	regulation of nitrogen compound metabolic process	no
CLTC_Clathrin-propeller__Q00610_1_364	402-SDTDDEEEVSAALTLA-417	Q14676	MDC1	Mediator of DNA damage checkpoint protein 1	0	0.000414	focal adhesion	0.0012	protein domain specific binding	0.0035	regulation of cell cycle	no
CLTC_Clathrin-propeller__Q00610_1_364	501-RRCRSVELDLNQAHME-516	Q14680	MELK	Maternal embryonic leucine zipper kinase	0	0.0546	plasma membrane	0.0852	heterocyclic compound binding	0.0237	cellular protein metabolic process	no
CLTC_Clathrin-propeller__Q00610_1_364	275-TKRPKSIDDSEMESPV-290	Q14938	NFIX	Nuclear factor 1 X-type	0	0.1671	intracellular membrane-bounded organelle	0.0384	nucleic acid binding	0.0051	negative regulation of macromolecule biosynthetic process	no
CLTC_Clathrin-propeller__Q00610_1_364	451-LSPSKEKSSDDTTDAQ-466	Q14BN4	SLMAP	Sarcolemmal membrane-associated protein	0	0.0546	plasma membrane	1		0.0099	protein localization	no
CLTC_Clathrin-propeller__Q00610_1_364	402-GTLRRSDSQQAVKSPP-417	Q15036	SNX17	Sorting nexin-17	0	0.000614	endosome membrane	1.4e-06	low-density lipoprotein particle receptor binding	0.000125	endosomal transport	no
CLTC_Clathrin-propeller__Q00610_1_364	163-CLVMLETLSQSPQGRV-178	Q15365	PCBP1	Poly(rC)-binding protein 1	0	0.0027	supramolecular complex	0.0068	RNA binding	0.0357	regulation of macromolecule biosynthetic process	no
CLTC_Clathrin-propeller__Q00610_1_364	128-TISQRIVSAQSLAEDD-143	Q15388	TOMM20	Mitochondrial import receptor subunit TOM20 homolog	0	0.0041	membrane protein complex	0.132	protein binding	0.000157	autophagy	no
CLTC_Clathrin-propeller__Q00610_1_364	432-VVGAKVVTNARSPGAR-447	Q15424	SAFB	Scaffold attachment factor B1	0	0.1671	intracellular membrane-bounded organelle	0.0068	RNA binding	0.0357	regulation of macromolecule biosynthetic process	no
CLTC_Clathrin-propeller__Q00610_1_364	60-QASDTFSGIGKKFGLL-75	Q15847	ADIRF	Adipogenesis regulatory factor	0	0.011	extracellular exosome	1		0.0096	cell differentiation	no
CLTC_Clathrin-propeller__Q00610_1_364	522-LIPNATGTGTFSPGAS-537	Q16512	PKN1	Serine/threonine-protein kinase N1	0	0.0011	endosome	0.0011	protein kinase binding	0.0023	regulation of anatomical structure morphogenesis	no
CLTC_Clathrin-propeller__Q00610_1_364	499-KHRITVQASPGLDRRR-514	Q16584	MAP3K11	Mitogen-activated protein kinase kinase kinase 11	0	0.000385	microtubule	0.0011	protein kinase binding	0.0237	cellular protein metabolic process	no
CLTC_Clathrin-propeller__Q00610_1_364	1017-HDTHFGRLTPVSPVQH-1032	Q2KHR2	RFX7	DNA-binding protein RFX7	0	0.1671	intracellular membrane-bounded organelle	0.0384	nucleic acid binding	0.0357	regulation of macromolecule biosynthetic process	no
CLTC_Clathrin-propeller__Q00610_1_364	184-PRSASLSHPGGEGEPA-199	Q2M3G4	SHROOM1	Protein Shroom1	0	0.000385	microtubule	0.132	protein binding	0.013	cellular component assembly	no
CLTC_Clathrin-propeller__Q00610_1_364	316-GTTSLGEVRTPSQLSD-331	Q4G0F5	VPS26B	Vacuolar protein sorting-associated protein 26B	0	6.54e-05	endocytic vesicle	1		1.77e-05	retrograde transport, endosome to Golgi	no
CLTC_Clathrin-propeller__Q00610_1_364	76-SVSDSGSDALRSGLTV-91	Q53EL6	PDCD4	Programmed cell death protein 4	0	0.066	cytosol	0.0068	RNA binding	0.0035	regulation of cell cycle	no
CLTC_Clathrin-propeller__Q00610_1_364	306-KGGKRKDSVWGSGGGQ-321	Q53EL6	PDCD4	Programmed cell death protein 4	0	0.066	cytosol	0.0068	RNA binding	0.0035	regulation of cell cycle	no
CLTC_Clathrin-propeller__Q00610_1_364	630-VLERDKGHGSPSTSEV-645	Q5H8A4	PIGG	GPI ethanolamine phosphate transferase 2	0	0.0282	organelle membrane	0.6121	molecular_function	0.0237	cellular protein metabolic process	no
CLTC_Clathrin-propeller__Q00610_1_364	52-RSPRRPGAPSLSPAPR-67	Q5QP82	DCAF10	DDB1- and CUL4-associated factor 10	0	0.0707	protein-containing complex	1		0.0237	cellular protein metabolic process	no
CLTC_Clathrin-propeller__Q00610_1_364	12-APASPGAGSDAQGPQF-27	Q5T6F0	DCAF12	DDB1- and CUL4-associated factor 12	0	0.0707	protein-containing complex	1		0.0237	cellular protein metabolic process	no
CLTC_Clathrin-propeller__Q00610_1_364	60-GTPAGTSSPASSSSLL-75	Q5VWJ9	SNX30	Sorting nexin-30	0	1		0.408	binding	0.0046	protein transport	no
CLTC_Clathrin-propeller__Q00610_1_364	60-DPALGSPSRLFHPWTA-75	Q6BEB4	SP5	Transcription factor Sp5	0	0.8197	cellular anatomical entity	0.0384	nucleic acid binding	0.0357	regulation of macromolecule biosynthetic process	no
CLTC_Clathrin-propeller__Q00610_1_364	355-RGEAGDLRRGSSPDVH-370	Q6NZI2	CAVIN1	Caveolae-associated protein 1	0	0.0546	plasma membrane	0.0068	RNA binding	0.0046	protein transport	no
CLTC_Clathrin-propeller__Q00610_1_364	112-PRRETFVLKDSPVRDL-127	Q6PGN9	PSRC1	Proline/serine-rich coiled-coil protein 1	0	0.000128	spindle	0.132	protein binding	3.02e-06	regulation of mitotic spindle organization	no
CLTC_Clathrin-propeller__Q00610_1_364	349-WASLEAAAKRKLSGLE-364	Q6RFH5	WDR74	WD repeat-containing protein 74	0	0.0173	intracellular non-membrane-bounded organelle	1		0.0653	developmental process	no
CLTC_Clathrin-propeller__Q00610_1_364	412-TSPLAPYPTSQMVSSD-427	Q6UUV7	CRTC3	CREB-regulated transcription coactivator 3	0	0.066	cytosol	0.132	protein binding	0.004	protein-containing complex assembly	no
CLTC_Clathrin-propeller__Q00610_1_364	4-AITDMADLEELSRLSP-19	Q6ZN18	AEBP2	Zinc finger protein AEBP2	0	0.0707	protein-containing complex	0.0384	nucleic acid binding	0.0175	negative regulation of macromolecule metabolic process	no
CLTC_Clathrin-propeller__Q00610_1_364	296-SISDDDTDSEDELRMM-311	Q76FK4	NOL8	Nucleolar protein 8	0	0.0173	intracellular non-membrane-bounded organelle	0.0068	RNA binding	0.0099	protein localization	no
CLTC_Clathrin-propeller__Q00610_1_364	237-ESPGTSGSPRTAVVPG-252	Q7L311	ARMCX2	Armadillo repeat-containing X-linked protein 2	0	0.0101	bounding membrane of organelle	1		1		no
CLTC_Clathrin-propeller__Q00610_1_364	28-LLKHAEATLGSGNLRM-43	Q7L9L4	MOB1B	MOB kinase activator 1B	0	0.011	extracellular exosome	0.0014	kinase binding	0.0493	signal transduction	no
CLTC_Clathrin-propeller__Q00610_1_364	1009-LSPLHNVALRSSEPQI-1024	Q7Z6B7	SRGAP1	SLIT-ROBO Rho GTPase-activating protein 1	0	0.066	cytosol	0.0127	enzyme binding	0.0185	regulation of localization	no
CLTC_Clathrin-propeller__Q00610_1_364	231-PMRKSFSQPGLRSLAF-246	Q86TI0	TBC1D1	TBC1 domain family member 1	0	0.066	cytosol	0.0127	enzyme binding	0.0014	membrane organization	no
CLTC_Clathrin-propeller__Q00610_1_364	39-SSSSPEAGEGQIRLTD-54	Q86U28	ISCA2	Iron-sulfur cluster assembly 2 homolog, mitochondrial	0	0.1671	intracellular membrane-bounded organelle	0.001	structural molecule activity	0.013	cellular component assembly	no
CLTC_Clathrin-propeller__Q00610_1_364	577-NSITEISDNEDDLLEY-592	Q86UU1	PHLDB1	Pleckstrin homology-like domain family B member 1	0	0.8197	cellular anatomical entity	1		4.94e-05	regulation of microtubule cytoskeleton organization	no
CLTC_Clathrin-propeller__Q00610_1_364	348-TQTPSVQERSSSCSSH-363	Q86VQ1	GLCCI1	Glucocorticoid-induced transcript 1 protein	0	0.8197	cellular anatomical entity	1		1		no
CLTC_Clathrin-propeller__Q00610_1_364	367-PRHLLDDSVMEPHAPS-382	Q86X27	RALGPS2	Ras-specific guanine nucleotide-releasing factor RalGPS2	0	0.0546	plasma membrane	0.0127	enzyme binding	0.0493	signal transduction	no
CLTC_Clathrin-propeller__Q00610_1_364	131-SPVINLPHETTGASQL-146	Q8IW19	APLF	Aprataxin and PNK-like factor	0	0.066	cytosol	0.0852	heterocyclic compound binding	0.0484	cellular macromolecule metabolic process	no
CLTC_Clathrin-propeller__Q00610_1_364	200-SPSSASRGMLSAITNV-215	Q8IWE2	FAM114A1	Protein NOXP20	0	0.066	cytosol	1		1		no
CLTC_Clathrin-propeller__Q00610_1_364	205-VEATVPMLQRTKSRIE-220	Q8IWT6	LRRC8A	Volume-regulated anion channel subunit LRRC8A	0	0.0041	membrane protein complex	0.132	protein binding	0.0035	ion transport	no
CLTC_Clathrin-propeller__Q00610_1_364	24-ELTMQLHPVADSSPAG-39	Q8IXM2	BAP18	Chromatin complexes subunit BAP18	0	0.066	cytosol	0.0384	nucleic acid binding	0.0671	cellular component organization	no
CLTC_Clathrin-propeller__Q00610_1_364	453-AGSPLAHSRTMHVLGL-468	Q8IZN3	ZDHHC14	Palmitoyltransferase ZDHHC14	0	0.0013	Golgi membrane	0.6121	molecular_function	0.0018	intracellular protein transport	no
CLTC_Clathrin-propeller__Q00610_1_364	695-PSPATTEGGSLTPVRD-710	Q8N122	RPTOR	Regulatory-associated protein of mTOR	0	0.000214	lysosome	0.0011	protein kinase binding	0.0015	regulation of cell cycle process	no
CLTC_Clathrin-propeller__Q00610_1_364	275-KLSSERPSSDGEGVVE-290	Q8N556	AFAP1	Actin filament-associated protein 1	0	0.000414	focal adhesion	0.0012	protein domain specific binding	0.00067	regulation of cytoskeleton organization	no
CLTC_Clathrin-propeller__Q00610_1_364	116-RDEVAEAQRAEFSPAQ-131	Q8N5U6	RNF10	RING finger protein 10	0	0.1671	intracellular membrane-bounded organelle	0.0384	nucleic acid binding	0.0148	regulation of developmental process	no
CLTC_Clathrin-propeller__Q00610_1_364	517-YTRHRNLDADLVRDRT-532	Q8NDT2	RBM15B	Putative RNA-binding protein 15B	0	0.0707	protein-containing complex	0.0068	RNA binding	0.0053	intracellular transport	no
CLTC_Clathrin-propeller__Q00610_1_364	68-KPQPKPNNRSSQFGSL-83	Q8NHZ8	CDC26	Anaphase-promoting complex subunit CDC26	0	0.066	cytosol	1		0.000399	cell division	no
CLTC_Clathrin-propeller__Q00610_1_364	116-SEPDDELLFDFLNSSQ-131	Q8TBA6	GOLGA5	Golgin subfamily A member 5	0	0.0013	Golgi membrane	0.0127	enzyme binding	0.0071	vesicle-mediated transport	no
CLTC_Clathrin-propeller__Q00610_1_364	173-LIPDRSPEPTREQLDS-188	Q8WUA2	PPIL4	Peptidyl-prolyl cis-trans isomerase-like 4	0	0.066	cytosol	0.0068	RNA binding	0.0357	regulation of macromolecule biosynthetic process	no
CLTC_Clathrin-propeller__Q00610_1_364	154-SPRSPGPLPGARGLHL-169	Q96A47	ISL2	Insulin gene enhancer protein ISL-2	0	0.1671	intracellular membrane-bounded organelle	0.0384	nucleic acid binding	0.0096	cell differentiation	no
CLTC_Clathrin-propeller__Q00610_1_364	336-HTETDEKQTESRTITP-351	Q96BD5	PHF21A	PHD finger protein 21A	0	0.0707	protein-containing complex	0.0384	nucleic acid binding	0.0051	negative regulation of macromolecule biosynthetic process	no
CLTC_Clathrin-propeller__Q00610_1_364	147-EQSQITSQVTGQIGWR-162	Q96CW1	AP2M1	AP-2 complex subunit mu	0	6.1e-07	endolysosome membrane	1.4e-06	low-density lipoprotein particle receptor binding	2.29e-07	low-density lipoprotein particle receptor catabolic process	no
CLTC_Clathrin-propeller__Q00610_1_364	194-PRREPLPSRRDVYLSP-209	Q96E39	RBMXL1	RNA binding motif protein, X-linked-like-1	0	0.0707	protein-containing complex	0.0068	RNA binding	0.0756	regulation of nitrogen compound metabolic process	no
CLTC_Clathrin-propeller__Q00610_1_364	221-WSVHAPSLRRKTMCGT-236	Q96GD4	AURKB	Aurora kinase B	0	6.22e-06	spindle microtubule	0.0014	kinase binding	0.000477	protein catabolic process	no
CLTC_Clathrin-propeller__Q00610_1_364	424-GSQASPNPVPGDGLHR-439	Q96GM8	TOE1	Target of EGR1 protein 1	0	0.0173	intracellular non-membrane-bounded organelle	0.0068	RNA binding	0.0784	macromolecule metabolic process	no
CLTC_Clathrin-propeller__Q00610_1_364	257-SPSTEHSQGLEKQGVH-272	Q96H79	ZC3HAV1L	Zinc finger CCCH-type antiviral protein 1-like	0	0.066	cytosol	1		1		no
CLTC_Clathrin-propeller__Q00610_1_364	1147-TLLEGPLRLSPLLPGG-1162	Q96PC5	MIA2	Melanoma inhibitory activity protein 2	0	0.0282	organelle membrane	0.6121	molecular_function	0.0018	intracellular protein transport	no
CLTC_Clathrin-propeller__Q00610_1_364	700-DPTHELPPYTPPPMLS-715	Q96PN7	TRERF1	Transcriptional-regulating factor 1	0	0.066	cytosol	0.0067	signaling receptor binding	0.0051	negative regulation of macromolecule biosynthetic process	no
CLTC_Clathrin-propeller__Q00610_1_364	76-SSRNKLLRRTVSVPVE-91	Q96PV0	SYNGAP1	Ras/Rap GTPase-activating protein SynGAP	0	0.0068	cell junction	0.0012	protein domain specific binding	0.0023	regulation of anatomical structure morphogenesis	no
CLTC_Clathrin-propeller__Q00610_1_364	471-REEETEGGSRRLSLPG-486	Q96Q42	ALS2	Alsin	0	0.0011	endosome	0.0127	enzyme binding	2.72e-05	receptor metabolic process	no
CLTC_Clathrin-propeller__Q00610_1_364	36-PVSPLAAQGIPLPAQL-51	Q96SI1	KCTD15	BTB/POZ domain-containing protein KCTD15	0	1		0.132	protein binding	0.004	protein-containing complex assembly	no
CLTC_Clathrin-propeller__Q00610_1_364	192-SPDGRRRVHRCHFNGC-207	Q99612	KLF6	Krueppel-like factor 6	0	0.0173	intracellular non-membrane-bounded organelle	0.0384	nucleic acid binding	0.0096	cell differentiation	no
CLTC_Clathrin-propeller__Q00610_1_364	347-REGRRQSFGGSLFAYS-362	Q99856	ARID3A	AT-rich interactive domain-containing protein 3A	0	0.066	cytosol	0.0384	nucleic acid binding	0.0015	regulation of cell cycle process	no
CLTC_Clathrin-propeller__Q00610_1_364	12-YLKRYLSGADAGVDRG-27	Q9BRD0	BUD13	BUD13 homolog	0	0.0707	protein-containing complex	0.0068	RNA binding	0.0784	macromolecule metabolic process	no
CLTC_Clathrin-propeller__Q00610_1_364	168-ARHDSDTSPPRRIRHD-183	Q9BRD0	BUD13	BUD13 homolog	0	0.0707	protein-containing complex	0.0068	RNA binding	0.0784	macromolecule metabolic process	no
CLTC_Clathrin-propeller__Q00610_1_364	482-TPVVKQGPVSQSATQQ-497	Q9BTA9	WAC	WW domain-containing adapter protein with coiled-coil	0	0.0707	protein-containing complex	0.0127	enzyme binding	0.0035	regulation of cell cycle	no
CLTC_Clathrin-propeller__Q00610_1_364	144-KVASPLSPTSLTHTSR-159	Q9BUL5	PHF23	PHD finger protein 23	0	0.1671	intracellular membrane-bounded organelle	0.408	binding	0.000157	autophagy	no
CLTC_Clathrin-propeller__Q00610_1_364	512-GSFLDKISPSVLRNSR-527	Q9BW04	SARG	Specifically androgen-regulated gene protein	0	0.011	extracellular exosome	1		1		no
CLTC_Clathrin-propeller__Q00610_1_364	373-HSFQNDNYSPSMTMSV-388	Q9BWW4	SSBP3	Single-stranded DNA-binding protein 3	0	0.0707	protein-containing complex	0.0384	nucleic acid binding	0.004	protein-containing complex assembly	no
CLTC_Clathrin-propeller__Q00610_1_364	112-VPYSPFRGMAPYGPLA-127	Q9BX40	LSM14B	Protein LSM14 homolog B	0	1		0.0068	RNA binding	0.0315	multicellular organismal process	no
CLTC_Clathrin-propeller__Q00610_1_364	467-LVDSFRSSSPAPPSQQ-482	Q9BXL6	CARD14	Caspase recruitment domain-containing protein 14	0	0.0546	plasma membrane	0.0012	protein domain specific binding	0.0131	cell surface receptor signaling pathway	no
CLTC_Clathrin-propeller__Q00610_1_364	323-PRPKRDTDITSESDYG-338	Q9C099	LRRCC1	Leucine-rich repeat and coiled-coil domain-containing protein 1	0	0.0173	intracellular non-membrane-bounded organelle	1		0.000399	cell division	no
CLTC_Clathrin-propeller__Q00610_1_364	182-SPNQGPPPQVPVSPGP-197	Q9C0E8	LNPK	Endoplasmic reticulum junction formation protein lunapark	0	0.0282	organelle membrane	0.132	protein binding	0.0036	regulation of organelle organization	no
CLTC_Clathrin-propeller__Q00610_1_364	386-TLAQLSRETDVSPFPP-401	Q9H8V3	ECT2	Protein ECT2	0	2.37e-05	mitotic spindle	0.0127	enzyme binding	0.00067	regulation of cytoskeleton organization	no
CLTC_Clathrin-propeller__Q00610_1_364	192-RRRQQHQSYSSLESRG-207	Q9HAP6	LIN7B	Protein lin-7 homolog B	0	0.0011	plasma membrane protein complex	0.0012	protein domain specific binding	0.0046	protein transport	no
CLTC_Clathrin-propeller__Q00610_1_364	170-EGASAVGESSVRSQED-185	Q9HD42	CHMP1A	Charged multivesicular body protein 1a	0	0.0011	endosome	0.0012	protein domain specific binding	3.02e-06	regulation of mitotic spindle organization	no
CLTC_Clathrin-propeller__Q00610_1_364	60-QEQMRSKGNRDRPWSN-75	Q9NRR8	CDC42SE1	CDC42 small effector protein 1	0	0.0068	cell junction	0.0127	enzyme binding	0.0023	regulation of anatomical structure morphogenesis	no
CLTC_Clathrin-propeller__Q00610_1_364	114-RLAREKSQDGGELTSP-129	Q9NSC5	HOMER3	Homer protein homolog 3	0	0.0546	plasma membrane	0.0067	signaling receptor binding	0.0018	intracellular protein transport	no
CLTC_Clathrin-propeller__Q00610_1_364	287-IKDKMLIEFYESPDPE-302	Q9NUQ2	AGPAT5	1-acyl-sn-glycerol-3-phosphate acyltransferase epsilon	0	0.0101	bounding membrane of organelle	0.6121	molecular_function	0.0096	cell differentiation	no
CLTC_Clathrin-propeller__Q00610_1_364	196-SVEAERTDTAVQATGS-211	Q9NXR1	NDE1	Nuclear distribution protein nudE homolog 1	0	0.000385	microtubule	0.132	protein binding	0.000399	cell division	no
CLTC_Clathrin-propeller__Q00610_1_364	115-KRHCRSLSVPVDLSRW-130	Q9NYF3	FAM53C	Protein FAM53C	0	0.1671	intracellular membrane-bounded organelle	1		0.0018	intracellular protein transport	no
CLTC_Clathrin-propeller__Q00610_1_364	767-RIGSTTNPFLDIPHDP-782	Q9NYI0	PSD3	PH and SEC7 domain-containing protein 3	0	0.1637	membrane	0.0127	enzyme binding	0.279	regulation of cellular process	no
CLTC_Clathrin-propeller__Q00610_1_364	633-SPSSSVGSPPVLYMQP-648	Q9NYV6	RRN3	RNA polymerase I-specific transcription initiation factor RRN3	0	0.0173	intracellular non-membrane-bounded organelle	0.0127	enzyme binding	0.0138	regulation of cellular component organization	no
CLTC_Clathrin-propeller__Q00610_1_364	136-KKSPTSLKRETYYLSD-151	Q9NYZ3	GTSE1	G2 and S phase-expressed protein 1	0	0.000385	microtubule	0.132	protein binding	0.000818	regulation of cellular protein localization	no
CLTC_Clathrin-propeller__Q00610_1_364	1447-FEGARYSRSSSSPTEA-1462	Q9UBG0	MRC2	C-type mannose receptor 2	0	0.000414	focal adhesion	0.408	binding	2.83e-05	osteoblast differentiation	no
CLTC_Clathrin-propeller__Q00610_1_364	681-DSSTRVDSPSHGLVTS-696	Q9UER7	DAXX	Death domain-associated protein 6	0	0.0173	intracellular non-membrane-bounded organelle	0.0011	protein kinase binding	0.0015	cellular protein-containing complex assembly	no
CLTC_Clathrin-propeller__Q00610_1_364	92-VVSRANSIGSTSASSV-107	Q9UH92	MLX	Max-like protein X	0	0.0282	organelle membrane	0.0384	nucleic acid binding	0.0051	negative regulation of macromolecule biosynthetic process	no
CLTC_Clathrin-propeller__Q00610_1_364	954-SPVERTAAWVLNNGQY-969	Q9UJF2	RASAL2	Ras GTPase-activating protein nGAP	0	0.066	cytosol	0.6121	molecular_function	0.0237	cellular protein metabolic process	no
CLTC_Clathrin-propeller__Q00610_1_364	20-GSRSEAEDEDDEDYVP-35	Q9UJV9	DDX41	Probable ATP-dependent RNA helicase DDX41	0	0.066	cytosol	0.0068	RNA binding	0.0096	cell differentiation	no
CLTC_Clathrin-propeller__Q00610_1_364	343-SLSMDSQVPVYSPSID-358	Q9ULJ3	ZBTB21	Zinc finger and BTB domain-containing protein 21	0	0.066	cytosol	0.0012	protein domain specific binding	0.0051	negative regulation of macromolecule biosynthetic process	no
CLTC_Clathrin-propeller__Q00610_1_364	192-DQSQASGTTGGRRVSK-207	Q9UNF1	MAGED2	Melanoma-associated antigen D2	0	0.0173	intracellular non-membrane-bounded organelle	1		0.000784	metal ion transport	no
CLTC_Clathrin-propeller__Q00610_1_364	163-EESAYVAGEKRQHSSQ-178	Q9UNZ2	NSFL1C	NSFL1 cofactor p47	0	0.0173	intracellular non-membrane-bounded organelle	0.0127	enzyme binding	3.57e-05	negative regulation of cellular protein localization	no
CLTC_Clathrin-propeller__Q00610_1_364	579-NSLPTAGSVGGGMGRR-594	Q9UPU9	SAMD4A	Protein Smaug homolog 1	0	0.0027	supramolecular complex	0.0068	RNA binding	0.0017	cellular macromolecule catabolic process	no
CLTC_Clathrin-propeller__Q00610_1_364	187-WSVHTPSLRRKTMCGT-202	Q9UQB9	AURKC	Aurora kinase C	0	6.22e-06	spindle microtubule	0.0852	heterocyclic compound binding	0.000399	cell division	no
CLTC_Clathrin-propeller__Q00610_1_364	503-GASKRLQTICLSGTGM-518	Q9Y2U5	MAP3K2	Mitogen-activated protein kinase kinase kinase 2	0	0.066	cytosol	0.0011	protein kinase binding	0.0237	cellular protein metabolic process	no
CLTC_Clathrin-propeller__Q00610_1_364	326-RAMNKSFMESGGTVLS-341	Q9Y2Z0	SUGT1	Protein SGT1 homolog	0	0.0027	supramolecular complex	1		4.73e-05	mitotic cell cycle	no
CLTC_Clathrin-propeller__Q00610_1_364	12-LYSLPQQVGAKAWIMD-27	Q9Y3Q4	HCN4	Potassium/sodium hyperpolarization-activated cyclic nucleotide-gated channel 4	0	0.0011	plasma membrane protein complex	0.0852	heterocyclic compound binding	0.000784	metal ion transport	no
CLTC_Clathrin-propeller__Q00610_1_364	52-PGGKGTPRNGSPPPGA-67	Q9Y3Q8	TSC22D4	TSC22 domain family protein 4	0	0.1671	intracellular membrane-bounded organelle	1		0.0051	negative regulation of macromolecule biosynthetic process	no
CLTC_Clathrin-propeller__Q00610_1_364	276-ARAPSVRSLSLSLADS-291	Q9Y446	PKP3	Plakophilin-3	0	0.0016	anchoring junction	0.0127	enzyme binding	0.0099	protein localization	no
CLTC_Clathrin-propeller__Q00610_1_364	24-GSQSGAKMRMGPGRKR-39	Q9Y570	PPME1	Protein phosphatase methylesterase 1	0	0.8197	cellular anatomical entity	0.0011	protein kinase binding	0.0237	cellular protein metabolic process	no
CLTC_Clathrin-propeller__Q00610_1_364	200-SSSNMAPFCVLSPVKS-215	Q9Y6H5	SNCAIP	Synphilin-1	0	0.0027	supramolecular complex	0.0127	enzyme binding	0.0138	regulation of cellular component organization	no
CLTC_Clathrin-propeller__Q00610_1_364	421-AGELELLAGEVPARSP-436	Q9Y6I3	EPN1	Epsin-1	0	4.62e-07	clathrin vesicle coat	1.16e-05	clathrin binding	0.000414	endocytosis	no
CREBBP_NCBD__Q92793_2062_2109	12-PPLSQETFSDLWKLLP-27	P04637	TP53	Cellular tumor antigen p53	3	0.000434	transcription regulator complex	8.11e-06	RNA polymerase II transcription factor binding	1.53e-05	regulation of transcription from RNA polymerase II promoter in response to hypoxia	yes
CREBBP_NCBD__Q92793_2062_2109	367-GHAQNPMEPSVPQLSL-382	P21580	TNFAIP3	Tumor necrosis factor alpha-induced protein 3	3	0.0595	cytoplasm	0.0017	zinc ion binding	4.06e-05	regulation of type I interferon production	yes
CREBBP_NCBD__Q92793_2062_2109	383-TSNALSWLDEELLCLG-398	Q9NZ52	GGA3	ADP-ribosylation factor-binding protein GGA3	3	0.0707	protein-containing complex	0.132	protein binding	6.48e-06	protein destabilization	yes
CREBBP_NCBD__Q92793_2062_2109	387-LSWLDEELLCLGLADP-402	Q9NZ52	GGA3	ADP-ribosylation factor-binding protein GGA3	3	0.0707	protein-containing complex	0.132	protein binding	6.48e-06	protein destabilization	yes
CREBBP_NCBD__Q92793_2062_2109	723-LLPMSPEEFDEVSRIV-738	P42224	STAT1	Signal transducer and activator of transcription 1-alpha/beta	2	0.0029	nuclear chromatin	0.000186	RNA polymerase II-specific DNA-binding transcription factor binding	7.77e-07	positive regulation of transcription of Notch receptor target	yes
CREBBP_NCBD__Q92793_2062_2109	8-QDVSVSQGFRMLFYTM-23	Q6ZNB7	AGMO	Alkylglycerol monooxygenase	2	0.1671	intracellular membrane-bounded organelle	0.003	transition metal ion binding	0.0121	cellular biosynthetic process	yes
CREBBP_NCBD__Q92793_2062_2109	30-KHAEATLGSGNLRMAV-45	Q7L9L4	MOB1B	MOB kinase activator 1B	3	0.0336	nucleoplasm	0.0343	molecular function regulator	0.0493	signal transduction	no
CREBBP_NCBD__Q92793_2062_2109	515-QQGPIKPVSPNSSPFG-530	Q9P2B4	CTTNBP2NL	CTTNBP2 N-terminal-like protein	3	0.0595	cytoplasm	0.132	protein binding	0.0191	cellular protein modification process	no
CREBBP_NCBD__Q92793_2062_2109	1-MAAAVSSVVRRVEELG-16	A6NDU8	C5orf51	UPF0600 protein C5orf51	2	0.0336	nucleoplasm	1		1		no
CREBBP_NCBD__Q92793_2062_2109	12-SPNKGLLSDSMTDVPV-27	O43399	TPD52L2	Tumor protein D54	2	0.0595	cytoplasm	0.0384	nucleic acid binding	0.1159	primary metabolic process	no
CREBBP_NCBD__Q92793_2062_2109	248-NRPPLPPTPSRALDDK-263	O43516	WIPF1	WAS/WASL-interacting protein family member 1	2	0.2416	intracellular organelle	0.132	protein binding	0.000436	immune response-activating cell surface receptor signaling pathway	no
CREBBP_NCBD__Q92793_2062_2109	3283-PSPNSRLERSLTASQD-3298	O95613	PCNT	Pericentrin	2	0.2416	intracellular organelle	0.132	protein binding	0.013	cellular component assembly	no
CREBBP_NCBD__Q92793_2062_2109	627-RSVGGSGGGSFGDNLV-642	P02545	LMNA	Prelamin-A/C	2	0.0015	nuclear body	0.132	protein binding	0.00018	response to hypoxia	no
CREBBP_NCBD__Q92793_2062_2109	262-QLGEESEERDDHLLPM-277	P20645	M6PR	Cation-dependent mannose-6-phosphate receptor	2	0.2416	intracellular organelle	0.132	protein binding	0.0671	cellular component organization	no
CREBBP_NCBD__Q92793_2062_2109	204-PLDNMIRRLSPAERAQ-219	P41212	ETV6	Transcription factor ETV6	2	0.0029	nuclear chromatin	0.0093	transcription regulator activity	0.0019	negative regulation of transcription by RNA polymerase II	no
CREBBP_NCBD__Q92793_2062_2109	1020-SPISTLSHRAGSASRT-1035	P41594	GRM5	Metabotropic glutamate receptor 5	2	0.0595	cytoplasm	0.0343	molecular function regulator	0.0131	cell surface receptor signaling pathway	no
CREBBP_NCBD__Q92793_2062_2109	40-SADKAGKRFDGKLQSE-55	P42285	MTREX	Exosome RNA helicase MTR4	2	0.0015	nuclear body	0.0384	nucleic acid binding	0.0055	RNA metabolic process	no
CREBBP_NCBD__Q92793_2062_2109	292-TPGRPLSSYGMDSRPP-307	Q02750	MAP2K1	Dual specificity mitogen-activated protein kinase kinase 1	2	0.0659	nucleus	0.0121	transferase activity	0.0012	regulation of cellular response to stress	no
CREBBP_NCBD__Q92793_2062_2109	121-SARPEKRDSRVSTSSQ-136	Q6PJT7	ZC3H14	Zinc finger CCCH domain-containing protein 14	2	0.0015	nuclear body	0.0384	nucleic acid binding	0.0044	negative regulation of RNA metabolic process	no
CREBBP_NCBD__Q92793_2062_2109	267-PLPPKVLVCSKPVTYA-282	Q86YW5	TREML1	Trem-like transcript 1 protein	2	0.2416	intracellular organelle	1		0.0025	regulation of immune response	no
CREBBP_NCBD__Q92793_2062_2109	36-RVLAALQERLDNVPHT-51	Q99733	NAP1L4	Nucleosome assembly protein 1-like 4	2	0.0595	cytoplasm	0.000853	chromatin binding	0.0011	chromatin organization	no
CREBBP_NCBD__Q92793_2062_2109	247-AVTTTAHLATTRNTSP-262	Q9NSU2	TREX1	Three-prime repair exonuclease 1	2	0.0013	transferase complex	0.0149	DNA binding	4.06e-05	regulation of type I interferon production	no
CREBBP_NCBD__Q92793_2062_2109	1-MIPLEKPGSGGSSPGA-16	Q9UEE5	STK17A	Serine/threonine-protein kinase 17A	2	0.0015	nuclear body	0.0121	transferase activity	0.0053	regulation of apoptotic process	no
CREBBP_NCBD__Q92793_2062_2109	104-GSPSGKKRPASLSTAP-119	Q9UPN4	CEP131	Centrosomal protein of 131 kDa	2	0.1671	intracellular membrane-bounded organelle	0.132	protein binding	0.013	cellular component assembly	no
CREBBP_NCBD__Q92793_2062_2109	24-SIRRTNSSEQERTGLP-39	Q9Y2I8	WDR37	WD repeat-containing protein 37	2	0.0595	cytoplasm	1		1		no
CREBBP_NCBD__Q92793_2062_2109	998-LPSPPTLDSIITEYLR-1013	Q9Y4B6	DCAF1	DDB1- and CUL4-associated factor 1	2	0.0013	transferase complex	0.000186	RNA polymerase II-specific DNA-binding transcription factor binding	0.000279	histone modification	no
CREBBP_NCBD__Q92793_2062_2109	102-HHVGNSSPTSTSPSRY-117	Q9Y580	RBM7	RNA-binding protein 7	2	0.0336	nucleoplasm	0.0384	nucleic acid binding	0.0055	RNA metabolic process	no
CREBBP_NCBD__Q92793_2062_2109	1024-AGWSGGRGIHREHLPL-1039	A0A096LP49	CCDC187	Coiled-coil domain-containing protein 187	1	0.8197	cellular anatomical entity	0.132	protein binding	0.0671	cellular component organization	no
CREBBP_NCBD__Q92793_2062_2109	240-SLAESWEDGSPPPQAR-255	A1L170	C1orf226	Uncharacterized protein C1orf226	1	1		1		1		no
CREBBP_NCBD__Q92793_2062_2109	118-VSDQEEDEEEGGGDVD-133	A6NIH7	UNC119B	Protein unc-119 homolog B	1	0.3026	organelle	0.408	binding	0.013	cellular component assembly	no
CREBBP_NCBD__Q92793_2062_2109	200-INSALHVEDKAIPDCR-215	A6NNC1		Putative POM121-like protein 1-like	1	0.8197	cellular anatomical entity	1		1		no
CREBBP_NCBD__Q92793_2062_2109	344-QSAKTILRGTEEKCGS-359	O00418	EEF2K	Eukaryotic elongation factor 2 kinase	1	0.0595	cytoplasm	0.0121	transferase activity	0.000196	response to decreased oxygen levels	no
CREBBP_NCBD__Q92793_2062_2109	174-GGGTGEEPGSQGLNGE-189	O15355	PPM1G	Protein phosphatase 1G	1	0.0336	nucleoplasm	0.0443	metal ion binding	0.0191	cellular protein modification process	no
CREBBP_NCBD__Q92793_2062_2109	143-SSPARAHQPAFLQPPE-158	O43187	IRAK2	Interleukin-1 receptor-associated kinase-like 2	1	0.0595	cytoplasm	0.0121	transferase activity	0.006	positive regulation of signal transduction	no
CREBBP_NCBD__Q92793_2062_2109	20-DSMTDVPVDTGVAART-35	O43399	TPD52L2	Tumor protein D54	1	0.0595	cytoplasm	0.0384	nucleic acid binding	0.1159	primary metabolic process	no
CREBBP_NCBD__Q92793_2062_2109	255-PPAKRVCTISPAPRHS-270	O43439	CBFA2T2	Protein CBFA2T2	1	0.0659	nucleus	8.55e-05	transcription corepressor activity	2.83e-05	regulation of Notch signaling pathway	no
CREBBP_NCBD__Q92793_2062_2109	359-SCFEYQKLYTYIQSRF-374	O43781	DYRK3	Dual specificity tyrosine-phosphorylation-regulated kinase 3	1	0.0015	nuclear body	0.0121	transferase activity	0.0012	regulation of cellular response to stress	no
CREBBP_NCBD__Q92793_2062_2109	328-EGSQKSQPRRRHASAP-343	O60343	TBC1D4	TBC1 domain family member 4	1	0.242	membrane-bounded organelle	0.0343	molecular function regulator	0.0208	cellular response to stimulus	no
CREBBP_NCBD__Q92793_2062_2109	336-RRRHASAPSHVQPSDS-351	O60343	TBC1D4	TBC1 domain family member 4	1	0.242	membrane-bounded organelle	0.0343	molecular function regulator	0.0208	cellular response to stimulus	no
CREBBP_NCBD__Q92793_2062_2109	588-VGQVDDTRRKSEPLPQ-603	O75157	TSC22D2	TSC22 domain family protein 2	1	1		1		0.0028	response to abiotic stimulus	no
CREBBP_NCBD__Q92793_2062_2109	1935-ARATNSPKPHMVPRHS-1950	O75179	ANKRD17	Ankyrin repeat domain-containing protein 17	1	0.0038	chromatin	0.000853	chromatin binding	0.000163	positive regulation of response to biotic stimulus	no
CREBBP_NCBD__Q92793_2062_2109	145-TPEVDLYQLQVNTLRR-160	O75446	SAP30	Histone deacetylase complex subunit SAP30	1	0.0044	catalytic complex	8.55e-05	transcription corepressor activity	0.0019	negative regulation of transcription by RNA polymerase II	no
CREBBP_NCBD__Q92793_2062_2109	84-ALFLPGGALPSPRIPV-99	O95201	ZNF205	Zinc finger protein 205	1	0.0659	nucleus	0.0017	zinc ion binding	0.0019	negative regulation of transcription by RNA polymerase II	no
CREBBP_NCBD__Q92793_2062_2109	553-DTVTQGSQMNGSPKPH-568	O95470	SGPL1	Sphingosine-1-phosphate lyase 1	1	0.1671	intracellular membrane-bounded organelle	0.0763	catalytic activity	0.000179	rhythmic process	no
CREBBP_NCBD__Q92793_2062_2109	517-FTLSFGHRQNSTGIPY-532	O95528	SLC2A10	Solute carrier family 2, facilitated glucose transporter member 10	1	0.8197	cellular anatomical entity	0.6121	molecular_function	1.92e-06	positive regulation of cellular response to transforming growth factor beta stimulus	no
CREBBP_NCBD__Q92793_2062_2109	3271-AAASPHSGGRATPSPN-3286	O95613	PCNT	Pericentrin	1	0.2416	intracellular organelle	0.132	protein binding	0.013	cellular component assembly	no
CREBBP_NCBD__Q92793_2062_2109	615-SSASSVTVTRSYRSVG-630	P02545	LMNA	Prelamin-A/C	1	0.0015	nuclear body	0.132	protein binding	0.00018	response to hypoxia	no
CREBBP_NCBD__Q92793_2062_2109	20-SDLWKLLPENNVLSPL-35	P04637	TP53	Cellular tumor antigen p53	1	0.000434	transcription regulator complex	8.11e-06	RNA polymerase II transcription factor binding	1.53e-05	regulation of transcription from RNA polymerase II promoter in response to hypoxia	no
CREBBP_NCBD__Q92793_2062_2109	91-NRGKAGVKRSAAEMYG-106	P07910	HNRNPC	Heterogeneous nuclear ribonucleoproteins C1/C2	1	0.0029	nuclear chromatin	2.03e-05	chromatin DNA binding	0.0011	chromatin organization	no
CREBBP_NCBD__Q92793_2062_2109	4-PAQGAKYRGSIHDFPG-19	P08133	ANXA6	Annexin A6	1	0.0595	cytoplasm	0.0443	metal ion binding	0.0057	homeostatic process	no
CREBBP_NCBD__Q92793_2062_2109	396-GGGQDNGLEGLGNDSR-411	P08621	SNRNP70	U1 small nuclear ribonucleoprotein 70 kDa	1	0.0015	nuclear body	0.0384	nucleic acid binding	0.0055	RNA metabolic process	no
CREBBP_NCBD__Q92793_2062_2109	124-AVQGGGATPVVGAVQG-139	P09012	SNRPA	U1 small nuclear ribonucleoprotein A	1	0.0336	nucleoplasm	0.0384	nucleic acid binding	0.0055	RNA metabolic process	no
CREBBP_NCBD__Q92793_2062_2109	841-LNMLNRRDSSASTISS-856	P10071	GLI3	Transcriptional activator GLI3	1	0.000434	transcription regulator complex	0.000853	chromatin binding	6.22e-06	embryonic digit morphogenesis	no
CREBBP_NCBD__Q92793_2062_2109	2140-LVVPHRTDGFAEAIHS-2155	P12270	TPR	Nucleoprotein TPR	1	0.0044	catalytic complex	0.000853	chromatin binding	1.49e-05	regulation of cellular response to heat	no
CREBBP_NCBD__Q92793_2062_2109	763-ARRRQSVLNLMTHSVN-778	P13569	CFTR	Cystic fibrosis transmembrane conductance regulator	1	0.0595	cytoplasm	0.0343	molecular function regulator	0.0032	organic cyclic compound biosynthetic process	no
CREBBP_NCBD__Q92793_2062_2109	300-CSKAHRRSSSSGDQSS-315	P15408	FOSL2	Fos-related antigen 2	1	0.0029	nuclear chromatin	0.000853	chromatin binding	0.0032	positive regulation of transcription by RNA polymerase II	no
CREBBP_NCBD__Q92793_2062_2109	351-QNSPKGCHRDKRTQIV-366	P18615	NELFE	Negative elongation factor E	1	0.0015	nuclear body	0.000853	chromatin binding	0.000688	RNA biosynthetic process	no
CREBBP_NCBD__Q92793_2062_2109	287-TPAKAKANAVRRVMAT-302	P30622	CLIP1	CAP-Gly domain-containing linker protein 1	1	0.0595	cytoplasm	0.0017	zinc ion binding	0.0671	cellular component organization	no
CREBBP_NCBD__Q92793_2062_2109	270-KKRSYGNAFHHPSAVR-285	P32314	FOXN2	Forkhead box protein N2	1	0.0029	nuclear chromatin	0.0093	transcription regulator activity	0.0653	developmental process	no
CREBBP_NCBD__Q92793_2062_2109	271-NVAKVPASPTLSSSAE-286	P35716	SOX11	Transcription factor SOX-11	1	0.0029	nuclear chromatin	0.0093	transcription regulator activity	2.77e-05	positive regulation of transmembrane receptor protein serine/threonine kinase signaling pathway	no
CREBBP_NCBD__Q92793_2062_2109	136-AVSPGTLTPTGVVSGP-151	P46937	YAP1	Transcriptional coactivator YAP1	1	0.000434	transcription regulator complex	8.55e-05	transcription corepressor activity	7.54e-06	positive regulation of Notch signaling pathway	no
CREBBP_NCBD__Q92793_2062_2109	258-CRGANRGELWVRDSPA-273	P49662	CASP4	Caspase-4	1	0.0595	cytoplasm	0.0763	catalytic activity	0.000137	protein maturation	no
CREBBP_NCBD__Q92793_2062_2109	276-RMSDPPLSTMPTAPGL-291	P78314	SH3BP2	SH3 domain-binding protein 2	1	1		0.132	protein binding	0.0493	signal transduction	no
CREBBP_NCBD__Q92793_2062_2109	276-GCQVEGDAAETPPRPR-291	Q02750	MAP2K1	Dual specificity mitogen-activated protein kinase kinase 1	1	0.0659	nucleus	0.0121	transferase activity	0.0012	regulation of cellular response to stress	no
CREBBP_NCBD__Q92793_2062_2109	288-PRPRTPGRPLSSYGMD-303	Q02750	MAP2K1	Dual specificity mitogen-activated protein kinase kinase 1	1	0.0659	nucleus	0.0121	transferase activity	0.0012	regulation of cellular response to stress	no
CREBBP_NCBD__Q92793_2062_2109	8-PLTSPGSVSPSRDSSV-23	Q08495	DMTN	Dematin	1	0.2416	intracellular organelle	0.132	protein binding	0.0027	regulation of response to external stimulus	no
CREBBP_NCBD__Q92793_2062_2109	471-TDRQNSPVTSPGSSPL-486	Q13191	CBLB	E3 ubiquitin-protein ligase CBL-B	1	0.0336	nucleoplasm	0.0017	zinc ion binding	0.0121	negative regulation of nitrogen compound metabolic process	no
CREBBP_NCBD__Q92793_2062_2109	463-PHVSGVKRSRSGEGEV-478	Q13263	TRIM28	Transcription intermediary factor 1-beta	1	0.000434	transcription regulator complex	8.55e-05	transcription corepressor activity	6.46e-05	transcription initiation from RNA polymerase II promoter	no
CREBBP_NCBD__Q92793_2062_2109	356-EQGERRNSAPESILLV-371	Q13469	NFATC2	Nuclear factor of activated T-cells, cytoplasmic 2	1	0.000434	transcription regulator complex	0.000853	chromatin binding	0.000385	regulation of hemopoiesis	no
CREBBP_NCBD__Q92793_2062_2109	258-LYNLPRSYSHDVLPKV-273	Q13480	GAB1	GRB2-associated-binding protein 1	1	0.8197	cellular anatomical entity	1		0.0044	regulation of multicellular organismal development	no
CREBBP_NCBD__Q92793_2062_2109	318-EEQTTKRRRPTLGVQL-333	Q13769	THOC5	THO complex subunit 5 homolog	1	0.0336	nucleoplasm	0.0384	nucleic acid binding	0.0012	regulation of cellular response to stress	no
CREBBP_NCBD__Q92793_2062_2109	364-VRPGEEDNAAISEVGT-379	Q13873	BMPR2	Bone morphogenetic protein receptor type-2	1	0.0336	nucleoplasm	0.0121	transferase activity	2.77e-05	positive regulation of transmembrane receptor protein serine/threonine kinase signaling pathway	no
CREBBP_NCBD__Q92793_2062_2109	336-RSRKSPSPAGGGSSPY-351	Q14004	CDK13	Cyclin-dependent kinase 13	1	0.0013	transferase complex	0.0121	transferase activity	0.000688	RNA biosynthetic process	no
CREBBP_NCBD__Q92793_2062_2109	1044-RKDLSLGLDDSRTNTP-1059	Q14004	CDK13	Cyclin-dependent kinase 13	1	0.0013	transferase complex	0.0121	transferase activity	0.000688	RNA biosynthetic process	no
CREBBP_NCBD__Q92793_2062_2109	153-DRSSGGSYRDSYDSYA-168	Q14011	CIRBP	Cold-inducible RNA-binding protein	1	0.0336	nucleoplasm	0.0384	nucleic acid binding	5.3e-05	response to UV	no
CREBBP_NCBD__Q92793_2062_2109	441-NARSPGARCYGFVTMS-456	Q14151	SAFB2	Scaffold attachment factor B2	1	0.0015	nuclear body	0.0149	DNA binding	0.0146	regulation of transcription by RNA polymerase II	no
CREBBP_NCBD__Q92793_2062_2109	1754-GNVRPSGRRESLTSFG-1769	Q14643	ITPR1	Inositol 1,4,5-trisphosphate receptor type 1	1	0.0044	catalytic complex	0.0343	molecular function regulator	0.00018	response to hypoxia	no
CREBBP_NCBD__Q92793_2062_2109	2041-QADRRQSMAFSILNTP-2056	Q14980	NUMA1	Nuclear mitotic apparatus protein 1	1	0.0336	nucleoplasm	0.0981	ion binding	2.77e-05	positive regulation of transmembrane receptor protein serine/threonine kinase signaling pathway	no
CREBBP_NCBD__Q92793_2062_2109	2053-LNTPKKLGNSLLRRGA-2068	Q14980	NUMA1	Nuclear mitotic apparatus protein 1	1	0.0336	nucleoplasm	0.0981	ion binding	2.77e-05	positive regulation of transmembrane receptor protein serine/threonine kinase signaling pathway	no
CREBBP_NCBD__Q92793_2062_2109	266-QALISRLQWDGSSDLS-281	Q14CW9	ATXN7L3	Ataxin-7-like protein 3	1	1.69e-05	histone acetyltransferase complex	0.000159	transcription coactivator activity	0.000279	histone modification	no
CREBBP_NCBD__Q92793_2062_2109	450-TPPAFNRAAPGAEFAP-465	Q15233	NONO	Non-POU domain-containing octamer-binding protein	1	0.000434	transcription regulator complex	0.000853	chromatin binding	5.53e-05	activation of innate immune response	no
CREBBP_NCBD__Q92793_2062_2109	130-SQRIVSAQSLAEDDVE-145	Q15388	TOMM20	Mitochondrial import receptor subunit TOM20 homolog	1	0.0707	protein-containing complex	0.132	protein binding	0.004	protein-containing complex assembly	no
CREBBP_NCBD__Q92793_2062_2109	825-HARHISFGGNLITFSP-840	Q15398	DLGAP5	Disks large-associated protein 5	1	0.0595	cytoplasm	0.132	protein binding	7.77e-07	positive regulation of transcription of Notch receptor target	no
CREBBP_NCBD__Q92793_2062_2109	440-NARSPGARCYGFVTMS-455	Q15424	SAFB	Scaffold attachment factor B1	1	0.0336	nucleoplasm	0.000853	chromatin binding	0.0011	chromatin organization	no
CREBBP_NCBD__Q92793_2062_2109	357-TPSPSSSRPISPGLSY-372	Q16204	CCDC6	Coiled-coil domain-containing protein 6	1	0.2416	intracellular organelle	0.132	protein binding	1		no
CREBBP_NCBD__Q92793_2062_2109	1013-QSRHHDTHFGRLTPVS-1028	Q2KHR2	RFX7	DNA-binding protein RFX7	1	0.0029	nuclear chromatin	0.0093	transcription regulator activity	0.0146	regulation of transcription by RNA polymerase II	no
CREBBP_NCBD__Q92793_2062_2109	140-RRARDSGREDEPGSPR-155	Q2TAM9	TUSC1	Tumor suppressor candidate gene 1 protein	1	1		1		1		no
CREBBP_NCBD__Q92793_2062_2109	1113-KRSPMKRERSRSHDSA-1128	Q4ZG55	GREB1	Protein GREB1	1	0.0336	nucleoplasm	1		1		no
CREBBP_NCBD__Q92793_2062_2109	208-LVMGSSPQLKRSVCPG-223	Q53LP3	SOWAHC	Ankyrin repeat domain-containing protein SOWAHC	1	1		1		1		no
CREBBP_NCBD__Q92793_2062_2109	510-KGHSPFTLRPKSNVFG-525	Q53LP3	SOWAHC	Ankyrin repeat domain-containing protein SOWAHC	1	1		1		1		no
CREBBP_NCBD__Q92793_2062_2109	1735-TMMNSSSRGSSPTRVL-1750	Q5JRA6	MIA3	Transport and Golgi organization protein 1 homolog	1	0.1671	intracellular membrane-bounded organelle	0.6121	molecular_function	0.0026	positive regulation of immune system process	no
CREBBP_NCBD__Q92793_2062_2109	342-LRARRTTSSSDLTTSS-357	Q5QP82	DCAF10	DDB1- and CUL4-associated factor 10	1	0.0013	transferase complex	1		0.0191	cellular protein modification process	no
CREBBP_NCBD__Q92793_2062_2109	363-DPRVYKQFRNPSGPVV-378	Q5T1Q4	SLC35F1	Solute carrier family 35 member F1	1	0.8197	cellular anatomical entity	0.6121	molecular_function	1		no
CREBBP_NCBD__Q92793_2062_2109	173-LSSDATVLTPNTESSC-188	Q63HQ0	AP1AR	AP-1 complex-associated regulatory protein	1	0.1671	intracellular membrane-bounded organelle	0.132	protein binding	0.0061	regulation of cell differentiation	no
CREBBP_NCBD__Q92793_2062_2109	308-RVSPCHSRQPSVISDA-323	Q674X7	KAZN	Kazrin	1	0.0015	nuclear body	1		0.5192	cellular process	no
CREBBP_NCBD__Q92793_2062_2109	671-PTRSPSPPTQHTGQPP-686	Q68EM7	ARHGAP17	Rho GTPase-activating protein 17	1	0.0336	nucleoplasm	0.0343	molecular function regulator	0.0226	regulation of signal transduction	no
CREBBP_NCBD__Q92793_2062_2109	129-SRVSTSSQESKTTNVR-144	Q6PJT7	ZC3H14	Zinc finger CCCH domain-containing protein 14	1	0.0015	nuclear body	0.0384	nucleic acid binding	0.0044	negative regulation of RNA metabolic process	no
CREBBP_NCBD__Q92793_2062_2109	170-RRNFSSPLLVHEPPPV-185	Q6ZMT1	STAC2	SH3 and cysteine-rich domain-containing protein 2	1	0.8197	cellular anatomical entity	0.0443	metal ion binding	0.0493	signal transduction	no
CREBBP_NCBD__Q92793_2062_2109	328-VESRSVSTSPSILTAF-343	Q6ZVF9	GPRIN3	G protein-regulated inducer of neurite outgrowth 3	1	1		1		1		no
CREBBP_NCBD__Q92793_2062_2109	128-KRKRSGNSDSIERDAA-143	Q7Z2E3	APTX	Aprataxin	1	0.0038	chromatin	1.02e-05	damaged DNA binding	0.000231	regulation of protein stability	no
CREBBP_NCBD__Q92793_2062_2109	1-MTGSNMSDALANAVCQ-16	Q7Z4I7	LIMS2	LIM and senescent cell antigen-like-containing domain protein 2	1	0.0595	cytoplasm	0.0443	metal ion binding	0.0053	regulation of apoptotic process	no
CREBBP_NCBD__Q92793_2062_2109	1261-SDSGTSEASLSPPSSP-1276	Q7Z4S6	KIF21A	Kinesin-like protein KIF21A	1	0.0707	protein-containing complex	0.0763	catalytic activity	0.5192	cellular process	no
CREBBP_NCBD__Q92793_2062_2109	326-MTRSQDATFSPGSEQA-341	Q86WB0	ZC3HC1	Nuclear-interacting partner of ALK	1	0.0336	nucleoplasm	0.0017	zinc ion binding	0.0053	regulation of apoptotic process	no
CREBBP_NCBD__Q92793_2062_2109	184-ASTEKLEQGTSALIRQ-199	Q8IWC1	MAP7D3	MAP7 domain-containing protein 3	1	0.0595	cytoplasm	0.132	protein binding	0.004	protein-containing complex assembly	no
CREBBP_NCBD__Q92793_2062_2109	496-KLQVPTPEEMSNLTPE-511	Q8IWQ3	BRSK2	Serine/threonine-protein kinase BRSK2	1	0.0595	cytoplasm	0.0121	transferase activity	0.0015	peptidyl-amino acid modification	no
CREBBP_NCBD__Q92793_2062_2109	719-KATEPPSPDAGELSLA-734	Q8IYB8	SUPV3L1	ATP-dependent RNA helicase SUPV3L1, mitochondrial	1	0.0044	catalytic complex	0.0149	DNA binding	0.0011	chromatin organization	no
CREBBP_NCBD__Q92793_2062_2109	1-MASRAGPRAAGTDGSD-16	Q8N5M9	JAGN1	Protein jagunal homolog 1	1	0.1671	intracellular membrane-bounded organelle	1		0.0073	interspecies interaction between organisms	no
CREBBP_NCBD__Q92793_2062_2109	92-SETQTSPVERYPGRPV-107	Q8N8K9	KIAA1958	Uncharacterized protein KIAA1958	1	1		1		1		no
CREBBP_NCBD__Q92793_2062_2109	179-GLHEHRDGSPTDRSWG-194	Q8NC24	RELL2	RELT-like protein 2	1	0.8197	cellular anatomical entity	0.408	binding	0.0012	regulation of cellular response to stress	no
CREBBP_NCBD__Q92793_2062_2109	187-SPTDRSWGSGGGQDPG-202	Q8NC24	RELL2	RELT-like protein 2	1	0.8197	cellular anatomical entity	0.408	binding	0.0012	regulation of cellular response to stress	no
CREBBP_NCBD__Q92793_2062_2109	16-EPMMLGSPTSPKPGVN-31	Q8NFH5	NUP35	Nucleoporin NUP35	1	0.0336	nucleoplasm	0.0149	DNA binding	1.49e-05	regulation of cellular response to heat	no
CREBBP_NCBD__Q92793_2062_2109	16-SPRLQGCDSLTQIQCG-31	Q8TCX5	RHPN1	Rhophilin-1	1	0.8197	cellular anatomical entity	1		0.0493	signal transduction	no
CREBBP_NCBD__Q92793_2062_2109	133-RANMPLHVRRSSDPAL-148	Q8TEW0	PARD3	Partitioning defective 3 homolog	1	0.0595	cytoplasm	0.0981	ion binding	0.004	protein-containing complex assembly	no
CREBBP_NCBD__Q92793_2062_2109	78-GSPSFSSPMDIFDMFF-93	Q8WW22	DNAJA4	DnaJ homolog subfamily A member 4	1	0.8197	cellular anatomical entity	0.0443	metal ion binding	0.0028	response to abiotic stimulus	no
CREBBP_NCBD__Q92793_2062_2109	684-SPGPRTHSTPSIPVLT-699	Q8WWM7	ATXN2L	Ataxin-2-like protein	1	0.0015	nuclear body	0.0384	nucleic acid binding	0.013	cellular component assembly	no
CREBBP_NCBD__Q92793_2062_2109	472-EQEIEQRLQQQAALSP-487	Q8WXI9	GATAD2B	Transcriptional repressor p66-beta	1	0.000434	transcription regulator complex	0.0017	zinc ion binding	0.0011	chromatin organization	no
CREBBP_NCBD__Q92793_2062_2109	476-EQRLQQQAALSPTTAP-491	Q8WXI9	GATAD2B	Transcriptional repressor p66-beta	1	0.000434	transcription regulator complex	0.0017	zinc ion binding	0.0011	chromatin organization	no
CREBBP_NCBD__Q92793_2062_2109	332-SSVTSLDGTRSRSHTS-347	Q92597	NDRG1	Protein NDRG1	1	0.0595	cytoplasm	0.132	protein binding	0.00018	response to hypoxia	no
CREBBP_NCBD__Q92793_2062_2109	340-TRSRSHTSEGTRSRSH-355	Q92597	NDRG1	Protein NDRG1	1	0.0595	cytoplasm	0.132	protein binding	0.00018	response to hypoxia	no
CREBBP_NCBD__Q92793_2062_2109	350-TRSRSHTSEGTRSRSH-365	Q92597	NDRG1	Protein NDRG1	1	0.0595	cytoplasm	0.132	protein binding	0.00018	response to hypoxia	no
CREBBP_NCBD__Q92793_2062_2109	364-SHTSEGAHLDITPNSG-379	Q92597	NDRG1	Protein NDRG1	1	0.0595	cytoplasm	0.132	protein binding	0.00018	response to hypoxia	no
CREBBP_NCBD__Q92793_2062_2109	562-QQPHSPDSSSSVHSIR-577	Q92613	JADE3	Protein Jade-3	1	1.69e-05	histone acetyltransferase complex	0.0443	metal ion binding	2.32e-05	histone acetylation	no
CREBBP_NCBD__Q92793_2062_2109	146-SEDKMSPASPIDDIER-161	Q96CJ1	EAF2	ELL-associated factor 2	1	0.0015	nuclear body	0.0093	transcription regulator activity	0.000688	RNA biosynthetic process	no
CREBBP_NCBD__Q92793_2062_2109	228-DQPNKSDATNYASHSP-243	Q96FJ0	STAMBPL1	AMSH-like protease	1	0.2416	intracellular organelle	0.0443	metal ion binding	0.0191	cellular protein modification process	no
CREBBP_NCBD__Q92793_2062_2109	484-EPRNLLSLFEDTLDPT-499	Q99640	PKMYT1	Membrane-associated tyrosine- and threonine-specific cdc2-inhibitory kinase	1	0.0336	nucleoplasm	0.0121	transferase activity	0.0145	negative regulation of cellular metabolic process	no
CREBBP_NCBD__Q92793_2062_2109	1-MAEASPHPGRYFCHCC-16	Q9BV68	RNF126	E3 ubiquitin-protein ligase RNF126	1	0.0336	nucleoplasm	0.0121	transferase activity	0.0191	cellular protein modification process	no
CREBBP_NCBD__Q92793_2062_2109	331-GSGDMDGLPKSSPGAV-346	Q9BWG4	SSBP4	Single-stranded DNA-binding protein 4	1	0.0659	nucleus	0.0149	DNA binding	0.0032	positive regulation of transcription by RNA polymerase II	no
CREBBP_NCBD__Q92793_2062_2109	68-ALVPSPPKRARPSPGH-83	Q9BWH6	RPAP1	RNA polymerase II-associated protein 1	1	0.0659	nucleus	0.0121	transferase activity	0.000688	RNA biosynthetic process	no
CREBBP_NCBD__Q92793_2062_2109	132-LMSELESFPGSFRGRH-147	Q9BWT1	CDCA7	Cell division cycle-associated protein 7	1	0.0336	nucleoplasm	1		0.0269	regulation of transcription, DNA-templated	no
CREBBP_NCBD__Q92793_2062_2109	514-RSSGGLQSKRLSLDSS-529	Q9BWT3	PAPOLG	Poly(A) polymerase gamma	1	0.0015	nuclear body	0.0121	transferase activity	0.0055	RNA metabolic process	no
CREBBP_NCBD__Q92793_2062_2109	198-NSASPCSQRHLSVGAP-213	Q9BXB5	OSBPL10	Oxysterol-binding protein-related protein 10	1	0.1671	intracellular membrane-bounded organelle	0.0877	organic cyclic compound binding	0.0559	organonitrogen compound metabolic process	no
CREBBP_NCBD__Q92793_2062_2109	182-HTRNPRSRMPPRDLSL-197	Q9GZU2	PEG3	Paternally-expressed gene 3 protein	1	0.0029	nuclear chromatin	0.0093	transcription regulator activity	0.0019	negative regulation of transcription by RNA polymerase II	no
CREBBP_NCBD__Q92793_2062_2109	84-HVRSHSSPASLQLGTG-99	Q9GZV5	WWTR1	WW domain-containing transcription regulator protein 1	1	0.000434	transcription regulator complex	8.55e-05	transcription corepressor activity	6.46e-05	transcription initiation from RNA polymerase II promoter	no
CREBBP_NCBD__Q92793_2062_2109	607-LSSSSMDLSRRSSLVG-622	Q9H0B6	KLC2	Kinesin light chain 2	1	0.0336	nucleoplasm	0.132	protein binding	0.0151	immune system process	no
CREBBP_NCBD__Q92793_2062_2109	611-ESASGGLSKKLLLGSP-626	Q9H165	BCL11A	B-cell lymphoma/leukemia 11A	1	0.0336	nucleoplasm	0.000558	transcription coregulator activity	0.000198	peptidyl-lysine modification	no
CREBBP_NCBD__Q92793_2062_2109	4-QGQSASGSSAWSTVFR-19	Q9H2D1	SLC25A32	Mitochondrial folate transporter/carrier	1	0.1671	intracellular membrane-bounded organelle	0.6121	molecular_function	0.0189	heterocycle metabolic process	no
CREBBP_NCBD__Q92793_2062_2109	96-SGSKDQVGGGGEFGGH-111	Q9H598	SLC32A1	Vesicular inhibitory amino acid transporter	1	0.8197	cellular anatomical entity	0.6121	molecular_function	0.0331	regulation of biological quality	no
CREBBP_NCBD__Q92793_2062_2109	873-PRSTSSPYHAGNLLQR-888	Q9H792	PEAK1	Inactive tyrosine-protein kinase PEAK1	1	0.0595	cytoplasm	0.0121	transferase activity	0.0049	anatomical structure morphogenesis	no
CREBBP_NCBD__Q92793_2062_2109	312-QRDGHFLQESRRLSAQ-327	Q9H7C4	SYNC	Syncoilin	1	0.8197	cellular anatomical entity	1		0.5192	cellular process	no
CREBBP_NCBD__Q92793_2062_2109	412-IALLLDLLQNPNSPPT-427	Q9H8K7	PAAT	ATPase PAAT	1	0.0595	cytoplasm	0.0763	catalytic activity	1		no
CREBBP_NCBD__Q92793_2062_2109	595-APPAEPHSPSPTASPL-610	Q9HA65	TBC1D17	TBC1 domain family member 17	1	0.1671	intracellular membrane-bounded organelle	0.0343	molecular function regulator	0.1287	cellular metabolic process	no
CREBBP_NCBD__Q92793_2062_2109	599-EPHSPSPTASPLPLSP-614	Q9HA65	TBC1D17	TBC1 domain family member 17	1	0.1671	intracellular membrane-bounded organelle	0.0343	molecular function regulator	0.1287	cellular metabolic process	no
CREBBP_NCBD__Q92793_2062_2109	128-LSPDTSDRDSPETGEE-143	Q9NP08	HMX1	Homeobox protein HMX1	1	0.0029	nuclear chromatin	0.0093	transcription regulator activity	0.0037	negative regulation of RNA biosynthetic process	no
CREBBP_NCBD__Q92793_2062_2109	444-PQSARRKRSYKQAVSE-459	Q9NQS7	INCENP	Inner centromere protein	1	0.0015	nuclear body	0.0343	molecular function regulator	0.000279	histone modification	no
CREBBP_NCBD__Q92793_2062_2109	252-PTPLQSRTSIVQAAAG-267	Q9NR12	PDLIM7	PDZ and LIM domain protein 7	1	0.0336	nucleoplasm	0.0443	metal ion binding	0.0061	regulation of cell differentiation	no
CREBBP_NCBD__Q92793_2062_2109	12-GGLSSQLKCKSKRRRR-27	Q9NS39	ADARB2	Double-stranded RNA-specific editase B2	1	0.0595	cytoplasm	0.0384	nucleic acid binding	0.0055	RNA metabolic process	no
CREBBP_NCBD__Q92793_2062_2109	1190-KQRALGRRKSQEALHE-1205	Q9NVE5	USP40	Ubiquitin carboxyl-terminal hydrolase 40	1	0.0659	nucleus	0.0763	catalytic activity	0.000231	regulation of protein stability	no
CREBBP_NCBD__Q92793_2062_2109	28-MLERRKTDTVVESSVS-43	Q9NXL2	ARHGEF38	Rho guanine nucleotide exchange factor 38	1	0.0595	cytoplasm	0.0343	molecular function regulator	1		no
CREBBP_NCBD__Q92793_2062_2109	316-SGSYSGRSPSPYGRRR-331	Q9NYV4	CDK12	Cyclin-dependent kinase 12	1	0.0013	transferase complex	0.0121	transferase activity	0.000688	RNA biosynthetic process	no
CREBBP_NCBD__Q92793_2062_2109	57-HTRNPRSRMPPRDLSL-72	Q9NZV7	ZIM2	Zinc finger imprinted 2	1	0.0029	nuclear chromatin	0.0017	zinc ion binding	0.0019	negative regulation of transcription by RNA polymerase II	no
CREBBP_NCBD__Q92793_2062_2109	348-NSPRPSPKQSPRNSPR-363	Q9P270	SLAIN2	SLAIN motif-containing protein 2	1	0.2416	intracellular organelle	1		0.0671	cellular component organization	no
CREBBP_NCBD__Q92793_2062_2109	523-SPNSSPFGTDYRNLAN-538	Q9P2B4	CTTNBP2NL	CTTNBP2 N-terminal-like protein	1	0.0595	cytoplasm	0.132	protein binding	0.0191	cellular protein modification process	no
CREBBP_NCBD__Q92793_2062_2109	673-LASLAPVADSSTRVDS-688	Q9UER7	DAXX	Death domain-associated protein 6	1	0.0015	nuclear body	1.16e-05	p53 binding	0.0011	chromatin organization	no
CREBBP_NCBD__Q92793_2062_2109	8-LTRYSQGDDDGSSSSG-23	Q9UH99	SUN2	SUN domain-containing protein 2	1	0.0707	protein-containing complex	0.132	protein binding	0.0331	regulation of biological quality	no
CREBBP_NCBD__Q92793_2062_2109	323-RKPWERSNSVEKPVSS-338	Q9UI08	EVL	Ena/VASP-like protein	1	0.0595	cytoplasm	0.132	protein binding	0.004	protein-containing complex assembly	no
CREBBP_NCBD__Q92793_2062_2109	331-SVEKPVSSILSRTPSV-346	Q9UI08	EVL	Ena/VASP-like protein	1	0.0595	cytoplasm	0.132	protein binding	0.004	protein-containing complex assembly	no
CREBBP_NCBD__Q92793_2062_2109	252-KQKREREESEDELEEA-267	Q9UKL0	RCOR1	REST corepressor 1	1	0.000434	transcription regulator complex	8.55e-05	transcription corepressor activity	0.000279	histone modification	no
CREBBP_NCBD__Q92793_2062_2109	88-GSPRPTEPTDFLMLFE-103	Q9UPN4	CEP131	Centrosomal protein of 131 kDa	1	0.1671	intracellular membrane-bounded organelle	0.132	protein binding	0.013	cellular component assembly	no
CREBBP_NCBD__Q92793_2062_2109	44-RLSSRSRSRSYSPAHN-59	Q9Y2W1	THRAP3	Thyroid hormone receptor-associated protein 3	1	0.0015	nuclear body	0.000159	transcription coactivator activity	0.000179	rhythmic process	no
CREBBP_NCBD__Q92793_2062_2109	248-SPLELLEAKPKRGRRS-263	Q9Y5W3	KLF2	Krueppel-like factor 2	1	0.0029	nuclear chromatin	0.0093	transcription regulator activity	3.16e-05	regulation of transcription from RNA polymerase II promoter in response to stress	no
CREBBP_NCBD__Q92793_2062_2109	312-SASATTPLSGNSSRRG-327	Q9Y608	LRRFIP2	Leucine-rich repeat flightless-interacting protein 2	1	1		0.132	protein binding	0.0131	cell surface receptor signaling pathway	no
CREBBP_NCBD__Q92793_2062_2109	1231-HGTPADVLYKGTITRI-1246	Q9Y618	NCOR2	Nuclear receptor corepressor 2	1	0.000434	transcription regulator complex	8.55e-05	transcription corepressor activity	0.000179	rhythmic process	no
CREBBP_NCBD__Q92793_2062_2109	746-TPQSPAKAFPPLSTPN-761	A5YKK6	CNOT1	CCR4-NOT transcription complex subunit 1	0	0.0659	nucleus	0.000186	RNA polymerase II-specific DNA-binding transcription factor binding	0.0019	negative regulation of transcription by RNA polymerase II	no
CREBBP_NCBD__Q92793_2062_2109	1-MAFSQVQCLDDNHVNW-16	A6ND36	FAM83G	Protein FAM83G	0	0.0659	nucleus	0.132	protein binding	0.0131	cell surface receptor signaling pathway	no
CREBBP_NCBD__Q92793_2062_2109	268-SQVKRTGGAEDGAPAP-283	A6NED2	RCCD1	RCC1 domain-containing protein 1	0	0.2416	intracellular organelle	1		0.0011	chromatin organization	no
CREBBP_NCBD__Q92793_2062_2109	100-TQERLSRGGDAKSPVL-115	A6NFI3	ZNF316	Zinc finger protein 316	0	0.0659	nucleus	0.0093	transcription regulator activity	0.0146	regulation of transcription by RNA polymerase II	no
CREBBP_NCBD__Q92793_2062_2109	355-QLGSDHENTEEVSMRR-370	A6NJ78	METTL15	12S rRNA N4-methylcytidine (m4C) methyltransferase	0	0.8197	cellular anatomical entity	0.0121	transferase activity	0.000135	macromolecule methylation	no
CREBBP_NCBD__Q92793_2062_2109	270-KQDMRWVEQLEWSLSK-285	I6L899	GOLGA8R	Golgin subfamily A member 8R	0	0.1671	intracellular membrane-bounded organelle	1		0.0671	cellular component organization	no
CREBBP_NCBD__Q92793_2062_2109	329-PKSPSQLRKGPPVPPP-344	O00499	BIN1	Myc box-dependent-interacting protein 1	0	0.0595	cytoplasm	0.0343	molecular function regulator	0.0013	viral process	no
CREBBP_NCBD__Q92793_2062_2109	480-DLPMPGCFRMRSHSYV-495	O14490	DLGAP1	Disks large-associated protein 1	0	0.3026	organelle	0.408	binding	0.0178	regulation of multicellular organismal process	no
CREBBP_NCBD__Q92793_2062_2109	20-KLRDLLSSDMISPPLG-35	O14613	CDC42EP2	Cdc42 effector protein 2	0	0.0595	cytoplasm	0.0343	molecular function regulator	0.0148	regulation of developmental process	no
CREBBP_NCBD__Q92793_2062_2109	56-PSSESSPQHPTPPARP-71	O14733	MAP2K7	Dual specificity mitogen-activated protein kinase kinase 7	0	0.0595	cytoplasm	0.0121	transferase activity	5.3e-05	response to UV	no
CREBBP_NCBD__Q92793_2062_2109	420-RLQISTPDIKDNIVAQ-435	O14896	IRF6	Interferon regulatory factor 6	0	0.0029	nuclear chromatin	0.0093	transcription regulator activity	0.0032	positive regulation of transcription by RNA polymerase II	no
CREBBP_NCBD__Q92793_2062_2109	965-SLPLPAPTSTSPSRGN-980	O15068	MCF2L	Guanine nucleotide exchange factor DBS	0	0.0595	cytoplasm	0.0343	molecular function regulator	0.0053	regulation of apoptotic process	no
CREBBP_NCBD__Q92793_2062_2109	20-SPPVSVRDAYGTSSLS-35	O15079	SNPH	Syntaphilin	0	0.0595	cytoplasm	0.132	protein binding	0.0331	regulation of biological quality	no
CREBBP_NCBD__Q92793_2062_2109	97-NSQTEDHALAPVRNTI-112	O15091	PRORP	Mitochondrial ribonuclease P catalytic subunit	0	0.0044	catalytic complex	0.0443	metal ion binding	0.000135	macromolecule methylation	no
CREBBP_NCBD__Q92793_2062_2109	204-RRNASSAGRLQGLAGG-219	O15553	MEFV	Pyrin	0	0.0336	nucleoplasm	0.0017	zinc ion binding	0.0012	regulation of defense response	no
CREBBP_NCBD__Q92793_2062_2109	587-ATIRRTPSTKPSVRRG-602	O43312	MTSS1	Protein MTSS 1	0	0.0595	cytoplasm	0.132	protein binding	0.0049	anatomical structure morphogenesis	no
CREBBP_NCBD__Q92793_2062_2109	437-RRSIQDLTVTGTEPGQ-452	O43318	MAP3K7	Mitogen-activated protein kinase kinase kinase 7	0	1.69e-05	histone acetyltransferase complex	0.0121	transferase activity	2.32e-05	histone acetylation	no
CREBBP_NCBD__Q92793_2062_2109	1-MAAQPLRHRSRCATPP-16	O43482	OIP5	Protein Mis18-beta	0	0.0015	nuclear body	0.0443	metal ion binding	0.0011	chromatin organization	no
CREBBP_NCBD__Q92793_2062_2109	336-QRNLSLSSSTPPLPSP-351	O43516	WIPF1	WAS/WASL-interacting protein family member 1	0	0.2416	intracellular organelle	0.132	protein binding	0.000436	immune response-activating cell surface receptor signaling pathway	no
CREBBP_NCBD__Q92793_2062_2109	415-PYTTKGSGLGSPTSSF-430	O43524	FOXO3	Forkhead box protein O3	0	0.0029	nuclear chromatin	2.03e-05	chromatin DNA binding	0.000136	regulation of myeloid cell differentiation	no
CREBBP_NCBD__Q92793_2062_2109	128-SASSEQGLLGRSPPTR-143	O43609	SPRY1	Protein sprouty homolog 1	0	0.0336	nucleoplasm	1		3.75e-05	regulation of transforming growth factor beta receptor signaling pathway	no
CREBBP_NCBD__Q92793_2062_2109	90-SPTPSTDAEYPANGSG-105	O43639	NCK2	Cytoplasmic protein NCK2	0	0.0595	cytoplasm	0.132	protein binding	3.16e-05	regulation of transcription from RNA polymerase II promoter in response to stress	no
CREBBP_NCBD__Q92793_2062_2109	969-SGFQCVEMLSNKPWNY-984	O43683	BUB1	Mitotic checkpoint serine/threonine-protein kinase BUB1	0	0.0336	nucleoplasm	0.0121	transferase activity	0.0013	viral process	no
CREBBP_NCBD__Q92793_2062_2109	186-PSPSSKSSGKKSTGNL-201	O43903	GAS2	Growth arrest-specific protein 2	0	0.8197	cellular anatomical entity	0.132	protein binding	2.83e-05	regulation of Notch signaling pathway	no
CREBBP_NCBD__Q92793_2062_2109	445-RPQSKAPDSTLRSPSS-460	O60291	MGRN1	E3 ubiquitin-protein ligase MGRN1	0	0.0595	cytoplasm	0.0121	transferase activity	1.81e-05	regulation of smoothened signaling pathway	no
CREBBP_NCBD__Q92793_2062_2109	1538-GLQRTLSDESLCSGRR-1553	O60292	SIPA1L3	Signal-induced proliferation-associated 1-like protein 3	0	0.0336	nucleoplasm	0.0343	molecular function regulator	0.0049	anatomical structure morphogenesis	no
CREBBP_NCBD__Q92793_2062_2109	36-GTPSPTLSRPLSPLSV-51	O60307	MAST3	Microtubule-associated serine/threonine-protein kinase 3	0	1		0.0121	transferase activity	0.0015	peptidyl-amino acid modification	no
CREBBP_NCBD__Q92793_2062_2109	68-SASDSQEIKIQQPSKN-83	O60551	NMT2	Glycylpeptide N-tetradecanoyltransferase 2	0	0.0595	cytoplasm	1.57e-05	N-acyltransferase activity	1.78e-06	N-terminal protein amino acid modification	no
CREBBP_NCBD__Q92793_2062_2109	260-QPQVRVGGSSVDLHRF-275	O60716	CTNND1	Catenin delta-1	0	0.0595	cytoplasm	0.132	protein binding	0.000231	regulation of protein stability	no
CREBBP_NCBD__Q92793_2062_2109	154-TDLDMLSPIHTPQRTV-169	O60784	TOM1	Target of Myb protein 1	0	0.0595	cytoplasm	0.132	protein binding	0.0151	immune system process	no
CREBBP_NCBD__Q92793_2062_2109	336-SLREQLEGVNRSIEEV-351	O60826	CCDC22	Coiled-coil domain-containing protein 22	0	0.0336	nucleoplasm	0.132	protein binding	0.0057	homeostatic process	no
CREBBP_NCBD__Q92793_2062_2109	504-SPGASKTSSRRSSMSM-519	O75030	MITF	Microphthalmia-associated transcription factor	0	0.0029	nuclear chromatin	0.000853	chromatin binding	0.000136	regulation of myeloid cell differentiation	no
CREBBP_NCBD__Q92793_2062_2109	583-VPSEEDFQGITPGAQG-598	O75150	RNF40	E3 ubiquitin-protein ligase BRE1B	0	0.0013	transferase complex	0.0121	transferase activity	0.000279	histone modification	no
CREBBP_NCBD__Q92793_2062_2109	1600-YFHLFPPPPSPCTDSS-1615	O75197	LRP5	Low-density lipoprotein receptor-related protein 5	0	0.0707	protein-containing complex	0.132	protein binding	6.22e-06	embryonic digit morphogenesis	no
CREBBP_NCBD__Q92793_2062_2109	1235-PRTAHEISLKRSYESV-1250	O75376	NCOR1	Nuclear receptor corepressor 1	0	0.000434	transcription regulator complex	5.73e-06	RNA polymerase II activating transcription factor binding	0.000179	rhythmic process	no
CREBBP_NCBD__Q92793_2062_2109	144-AFGRSPREIQRSQSWD-159	O75420	GIGYF1	GRB10-interacting GYF protein 1	0	0.0707	protein-containing complex	1		1		no
CREBBP_NCBD__Q92793_2062_2109	12-GGEEAAATTSVPGSPG-27	O75427	LRCH4	Leucine-rich repeat and calponin homology domain-containing protein 4	0	0.0015	nuclear body	1		0.0653	developmental process	no
CREBBP_NCBD__Q92793_2062_2109	428-ARKLTATPTPLGGMTG-443	O75533	SF3B1	Splicing factor 3B subunit 1	0	0.0015	nuclear body	0.0384	nucleic acid binding	0.004	protein-containing complex assembly	no
CREBBP_NCBD__Q92793_2062_2109	549-PSTPTEQRISVSSPGR-564	O75864	PPP1R37	Protein phosphatase 1 regulatory subunit 37	0	1		0.0343	molecular function regulator	0.0145	negative regulation of cellular metabolic process	no
CREBBP_NCBD__Q92793_2062_2109	404-ALGVISNFQSSPKYGS-419	O94876	TMCC1	Transmembrane and coiled-coil domains protein 1	0	0.1671	intracellular membrane-bounded organelle	0.132	protein binding	0.0671	cellular component organization	no
CREBBP_NCBD__Q92793_2062_2109	448-DSGEELKGHGAAPPIP-463	O94983	CAMTA2	Calmodulin-binding transcription activator 2	0	0.0038	chromatin	0.000159	transcription coactivator activity	0.0032	positive regulation of transcription by RNA polymerase II	no
CREBBP_NCBD__Q92793_2062_2109	463-EETSPVTQAERTPSVE-478	O95125	ZNF202	Zinc finger protein 202	0	0.0015	nuclear body	0.0093	transcription regulator activity	0.0019	negative regulation of transcription by RNA polymerase II	no
CREBBP_NCBD__Q92793_2062_2109	540-NSMSPKLEGGKGDQAD-555	O95196	CSPG5	Chondroitin sulfate proteoglycan 5	0	0.1671	intracellular membrane-bounded organelle	0.0343	molecular function regulator	0.0033	macromolecule biosynthetic process	no
CREBBP_NCBD__Q92793_2062_2109	417-NGTSEDIKSEGDTQSN-432	O95232	LUC7L3	Luc7-like protein 3	0	0.0015	nuclear body	0.0149	DNA binding	0.004	protein-containing complex assembly	no
CREBBP_NCBD__Q92793_2062_2109	4-GILSPPAGLLSDDDVV-19	O95235	KIF20A	Kinesin-like protein KIF20A	0	0.0336	nucleoplasm	0.0763	catalytic activity	0.0671	cellular component organization	no
CREBBP_NCBD__Q92793_2062_2109	307-NSLVKKKERSLSSGSN-322	O95243	MBD4	Methyl-CpG-binding domain protein 4	0	0.0015	nuclear body	0.0149	DNA binding	0.0021	nucleobase-containing compound biosynthetic process	no
CREBBP_NCBD__Q92793_2062_2109	52-SDTTPLLNGSSQDRMF-67	O95249	GOSR1	Golgi SNAP receptor complex member 1	0	0.0707	protein-containing complex	0.6121	molecular_function	0.0671	cellular component organization	no
CREBBP_NCBD__Q92793_2062_2109	232-DHNSEDEDEDKYADDI-247	O95391	SLU7	Pre-mRNA-splicing factor SLU7	0	0.0015	nuclear body	0.0017	zinc ion binding	0.0028	response to abiotic stimulus	no
CREBBP_NCBD__Q92793_2062_2109	284-TPSPHGSPRVSVTDDS-299	O95644	NFATC1	Nuclear factor of activated T-cells, cytoplasmic 1	0	0.000434	transcription regulator complex	8.11e-06	RNA polymerase II transcription factor binding	0.000511	immune response-regulating cell surface receptor signaling pathway	no
CREBBP_NCBD__Q92793_2062_2109	12-AARHPSSPCSVKHSPT-27	O95696	BRD1	Bromodomain-containing protein 1	0	1.69e-05	histone acetyltransferase complex	0.0443	metal ion binding	2.32e-05	histone acetylation	no
CREBBP_NCBD__Q92793_2062_2109	196-TLHTVDLSSDDDLPHD-211	O95810	CAVIN2	Caveolae-associated protein 2	0	0.0336	nucleoplasm	0.0981	ion binding	0.0671	cellular component organization	no
CREBBP_NCBD__Q92793_2062_2109	236-PPPPPQVRSVTPPPPP-251	O95835	LATS1	Serine/threonine-protein kinase LATS1	0	0.0659	nucleus	0.000186	RNA polymerase II-specific DNA-binding transcription factor binding	3.75e-05	regulation of transforming growth factor beta receptor signaling pathway	no
CREBBP_NCBD__Q92793_2062_2109	400-GRASSHSSQTQGGGSV-415	P02545	LMNA	Prelamin-A/C	0	0.0015	nuclear body	0.132	protein binding	0.00018	response to hypoxia	no
CREBBP_NCBD__Q92793_2062_2109	302-EESEESDEDMGFGLFD-317	P05388	RPLP0	60S acidic ribosomal protein P0	0	0.0595	cytoplasm	0.0384	nucleic acid binding	0.0013	viral process	no
CREBBP_NCBD__Q92793_2062_2109	146-GGGSKVPQKKVKLAAD-161	P06748	NPM1	Nucleophosmin	0	0.0336	nucleoplasm	1.77e-05	activating transcription factor binding	1.86e-05	cellular response to UV	no
CREBBP_NCBD__Q92793_2062_2109	107-SVTEHPSPSPLLSSSF-122	P07910	HNRNPC	Heterogeneous nuclear ribonucleoproteins C1/C2	0	0.0029	nuclear chromatin	2.03e-05	chromatin DNA binding	0.0011	chromatin organization	no
CREBBP_NCBD__Q92793_2062_2109	186-ERDAEQSGSPRTGMGS-201	P08651	NFIC	Nuclear factor 1 C-type	0	0.0029	nuclear chromatin	0.0093	transcription regulator activity	0.000688	RNA biosynthetic process	no
CREBBP_NCBD__Q92793_2062_2109	111-FGSLSNLQVTQPTVGM-126	P08708	RPS17	40S ribosomal protein S17	0	0.0336	nucleoplasm	0.0384	nucleic acid binding	0.0013	viral process	no
CREBBP_NCBD__Q92793_2062_2109	4-FYCDYCDTYLTHDSPS-19	P09234	SNRPC	U1 small nuclear ribonucleoprotein C	0	0.0015	nuclear body	0.0017	zinc ion binding	0.004	protein-containing complex assembly	no
CREBBP_NCBD__Q92793_2062_2109	232-ALSISPLSDASLDLQR-247	P10070	GLI2	Zinc finger protein GLI2	0	0.0015	nuclear body	0.000853	chromatin binding	6.22e-06	embryonic digit morphogenesis	no
CREBBP_NCBD__Q92793_2062_2109	798-MLSQLQERRDSSTSTV-813	P10070	GLI2	Zinc finger protein GLI2	0	0.0015	nuclear body	0.000853	chromatin binding	6.22e-06	embryonic digit morphogenesis	no
CREBBP_NCBD__Q92793_2062_2109	388-TVASHTSDSDVPSGVT-403	P10909	CLU	Clusterin	0	0.0595	cytoplasm	0.132	protein binding	0.000231	regulation of protein stability	no
CREBBP_NCBD__Q92793_2062_2109	12-GANSNVFSMFEQTQIQ-27	P10916	MYL2	Myosin regulatory light chain 2, ventricular/cardiac muscle isoform	0	0.0707	protein-containing complex	0.0443	metal ion binding	0.0049	anatomical structure morphogenesis	no
CREBBP_NCBD__Q92793_2062_2109	437-MNSGVLLVRPSRLSSS-452	P11362	FGFR1	Fibroblast growth factor receptor 1	0	0.0659	nucleus	0.0121	transferase activity	0.000206	regulation of cellular response to growth factor stimulus	no
CREBBP_NCBD__Q92793_2062_2109	217-TCLNSPDSPPRSDPTT-232	P11831	SRF	Serum response factor	0	0.0029	nuclear chromatin	2.03e-05	chromatin DNA binding	0.00018	response to hypoxia	no
CREBBP_NCBD__Q92793_2062_2109	334-GHHSTSDDSSAYRSVD-349	P12694	BCKDHA	2-oxoisovalerate dehydrogenase subunit alpha, mitochondrial	0	0.0044	catalytic complex	0.0443	metal ion binding	0.0559	organonitrogen compound metabolic process	no
CREBBP_NCBD__Q92793_2062_2109	260-QVARRQQERKAVTKRS-275	P14317	HCLS1	Hematopoietic lineage cell-specific protein	0	0.000434	transcription regulator complex	8.11e-06	RNA polymerase II transcription factor binding	0.000136	regulation of myeloid cell differentiation	no
CREBBP_NCBD__Q92793_2062_2109	443-RRDSSDDWEIPDGQIT-458	P15056	BRAF	Serine/threonine-protein kinase B-raf	0	0.0659	nucleus	0.0121	transferase activity	0.0049	anatomical structure morphogenesis	no
CREBBP_NCBD__Q92793_2062_2109	64-YPRPLTYPQYSPPQPR-79	P15407	FOSL1	Fos-related antigen 1	0	0.0029	nuclear chromatin	0.0093	transcription regulator activity	0.0028	response to abiotic stimulus	no
CREBBP_NCBD__Q92793_2062_2109	117-EQLSPEEEEKRRIRRE-132	P15408	FOSL2	Fos-related antigen 2	0	0.0029	nuclear chromatin	0.000853	chromatin binding	0.0032	positive regulation of transcription by RNA polymerase II	no
CREBBP_NCBD__Q92793_2062_2109	344-HSSNNFSSSPSTPVGS-359	P15923	TCF3	Transcription factor E2-alpha	0	0.000434	transcription regulator complex	1.78e-06	bHLH transcription factor binding	0.0019	negative regulation of transcription by RNA polymerase II	no
CREBBP_NCBD__Q92793_2062_2109	368-QWPRAGAPGALSPSYD-383	P15923	TCF3	Transcription factor E2-alpha	0	0.000434	transcription regulator complex	1.78e-06	bHLH transcription factor binding	0.0019	negative regulation of transcription by RNA polymerase II	no
CREBBP_NCBD__Q92793_2062_2109	496-VYCTPNKPSRTSMSKM-511	P16615	ATP2A2	Sarcoplasmic/endoplasmic reticulum calcium ATPase 2	0	0.0707	protein-containing complex	0.0443	metal ion binding	0.0028	response to abiotic stimulus	no
CREBBP_NCBD__Q92793_2062_2109	425-DASPGRGSHGQTPSPG-440	P17600	SYN1	Synapsin-1	0	0.1671	intracellular membrane-bounded organelle	0.0852	heterocyclic compound binding	0.0286	regulation of cell communication	no
CREBBP_NCBD__Q92793_2062_2109	144-TKASTDNSPSSKAEDA-159	P17677	GAP43	Neuromodulin	0	0.0595	cytoplasm	0.0981	ion binding	0.0067	cellular response to stress	no
CREBBP_NCBD__Q92793_2062_2109	201-EPQSVPLLARSPSTNR-216	P18433	PTPRA	Receptor-type tyrosine-protein phosphatase alpha	0	0.0707	protein-containing complex	0.0763	catalytic activity	0.0131	cell surface receptor signaling pathway	no
CREBBP_NCBD__Q92793_2062_2109	192-KAETPTESVSEPEVAT-207	P18858	LIG1	DNA ligase 1	0	0.0336	nucleoplasm	0.0149	DNA binding	0.0021	nucleobase-containing compound biosynthetic process	no
CREBBP_NCBD__Q92793_2062_2109	785-YDLSQLQQPDTVEPDA-800	P19022	CDH2	Cadherin-2	0	0.0595	cytoplasm	0.0443	metal ion binding	0.0028	response to abiotic stimulus	no
CREBBP_NCBD__Q92793_2062_2109	225-ESSGGPSTSRVTDPQG-240	P19447	ERCC3	General transcription and DNA repair factor IIH helicase subunit XPB	0	0.000434	transcription regulator complex	1.02e-05	damaged DNA binding	5.3e-05	response to UV	no
CREBBP_NCBD__Q92793_2062_2109	685-TVPAHKLDSPTMSRAR-700	P19634	SLC9A1	Sodium/hydrogen exchanger 1	0	0.0336	nucleoplasm	0.0981	ion binding	0.00018	response to hypoxia	no
CREBBP_NCBD__Q92793_2062_2109	290-ARTAVGRNDTHPTTGS-305	P20138	CD33	Myeloid cell surface antigen CD33	0	0.0336	nucleoplasm	0.0981	ion binding	0.000518	immune response-regulating signaling pathway	no
CREBBP_NCBD__Q92793_2062_2109	820-SVDDSRLEELKATLPS-835	P22314	UBA1	Ubiquitin-like modifier-activating enzyme 1	0	0.0336	nucleoplasm	0.0384	nucleic acid binding	0.0067	cellular response to stress	no
CREBBP_NCBD__Q92793_2062_2109	20-GGGGGRGGLHDFRSPP-35	P23246	SFPQ	Splicing factor, proline- and glutamine-rich	0	0.000434	transcription regulator complex	0.000853	chromatin binding	5.53e-05	activation of innate immune response	no
CREBBP_NCBD__Q92793_2062_2109	214-KDEILPTTPISEQKGG-229	P23396	RPS3	40S ribosomal protein S3	0	0.0336	nucleoplasm	1.02e-05	damaged DNA binding	0.000518	positive regulation of cytokine production	no
CREBBP_NCBD__Q92793_2062_2109	420-TGSESSQTGTSTTSSR-435	P23588	EIF4B	Eukaryotic translation initiation factor 4B	0	0.0707	protein-containing complex	0.0384	nucleic acid binding	0.0033	macromolecule biosynthetic process	no
CREBBP_NCBD__Q92793_2062_2109	152-TFPPTPPKDVSPDPSL-167	P23771	GATA3	Trans-acting T-cell-specific transcription factor GATA-3	0	0.0029	nuclear chromatin	0.0011	transcription factor binding	0.000206	regulation of cellular response to growth factor stimulus	no
CREBBP_NCBD__Q92793_2062_2109	650-RSRTSVQTEDDQLIAG-665	P26232	CTNNA2	Catenin alpha-2	0	0.0595	cytoplasm	0.132	protein binding	0.0027	regulation of response to external stimulus	no
CREBBP_NCBD__Q92793_2062_2109	124-TMTPDGLAVTPTPVPV-139	P26368	U2AF2	Splicing factor U2AF 65 kDa subunit	0	0.0015	nuclear body	0.0384	nucleic acid binding	0.0044	negative regulation of RNA metabolic process	no
CREBBP_NCBD__Q92793_2062_2109	237-ASMVITESPAALQLRY-252	P27105	STOM	Stomatin	0	0.1671	intracellular membrane-bounded organelle	0.132	protein binding	0.0073	interspecies interaction between organisms	no
CREBBP_NCBD__Q92793_2062_2109	632-ESSNTDSAGALGTLRF-647	P29474	NOS3	Nitric oxide synthase, endothelial	0	0.0595	cytoplasm	0.003	transition metal ion binding	7.54e-06	positive regulation of Notch signaling pathway	no
CREBBP_NCBD__Q92793_2062_2109	508-QPRPSTSKAVSPPHLD-523	P29590	PML	Protein PML	0	0.0015	nuclear body	0.000159	transcription coactivator activity	5.3e-05	response to UV	no
CREBBP_NCBD__Q92793_2062_2109	364-SPTITSPPNALPRRSS-379	P30260	CDC27	Cell division cycle protein 27 homolog	0	0.0013	transferase complex	0.132	protein binding	0.0191	cellular protein modification process	no
CREBBP_NCBD__Q92793_2062_2109	28-MLNLLLERDTSFTVCP-43	P30307	CDC25C	M-phase inducer phosphatase 3	0	0.0015	nuclear body	0.0763	catalytic activity	0.0013	viral process	no
CREBBP_NCBD__Q92793_2062_2109	105-VINRFTRRASVCAEAY-120	P31323	PRKAR2B	cAMP-dependent protein kinase type II-beta regulatory subunit	0	0.0595	cytoplasm	0.0343	molecular function regulator	0.0057	homeostatic process	no
CREBBP_NCBD__Q92793_2062_2109	2104-DVSPRRHLSPRRPVSP-2119	P31629	HIVEP2	Transcription factor HIVEP2	0	0.0336	nucleoplasm	0.0149	DNA binding	1		no
CREBBP_NCBD__Q92793_2062_2109	352-HIPLPRPQSAAPETDV-367	P32121	ARRB2	Beta-arrestin-2	0	0.0595	cytoplasm	0.132	protein binding	0.000179	rhythmic process	no
CREBBP_NCBD__Q92793_2062_2109	551-TSQAGSKDKKMDQPPQ-566	P34932	HSPA4	Heat shock 70 kDa protein 4	0	0.0659	nucleus	0.0852	heterocyclic compound binding	0.004	protein-containing complex assembly	no
CREBBP_NCBD__Q92793_2062_2109	651-RSRTSVQTEDDQLIAG-666	P35221	CTNNA1	Catenin alpha-1	0	0.0707	protein-containing complex	0.0384	nucleic acid binding	1.81e-05	regulation of smoothened signaling pathway	no
CREBBP_NCBD__Q92793_2062_2109	16-LTKDRGVAASAGSSGE-31	P35249	RFC4	Replication factor C subunit 4	0	0.0044	catalytic complex	0.0149	DNA binding	0.0021	nucleobase-containing compound biosynthetic process	no
CREBBP_NCBD__Q92793_2062_2109	316-MVGGKPGSFRVRASSD-331	P35568	IRS1	Insulin receptor substrate 1	0	0.0013	transferase complex	0.132	protein binding	0.000405	regulation of lipid metabolic process	no
CREBBP_NCBD__Q92793_2062_2109	344-GSPVSPSTNRTHAHRH-359	P35568	IRS1	Insulin receptor substrate 1	0	0.0013	transferase complex	0.132	protein binding	0.000405	regulation of lipid metabolic process	no
CREBBP_NCBD__Q92793_2062_2109	12-SPPPTTAPHKERYFDR-27	P35611	ADD1	Alpha-adducin	0	0.0015	nuclear body	0.0011	transcription factor binding	0.0044	regulation of multicellular organismal development	no
CREBBP_NCBD__Q92793_2062_2109	288-EGEPHSISPRPRPPGR-303	P36507	MAP2K2	Dual specificity mitogen-activated protein kinase kinase 2	0	0.0659	nucleus	0.0121	transferase activity	0.0012	regulation of cellular response to stress	no
CREBBP_NCBD__Q92793_2062_2109	425-LTPPPSDAGSPFQSSP-440	P36956	SREBF1	Sterol regulatory element-binding protein 1	0	0.0029	nuclear chromatin	0.000853	chromatin binding	0.000179	rhythmic process	no
CREBBP_NCBD__Q92793_2062_2109	330-RATFIRVTQQHNTVFS-345	P36959	GMPR	GMP reductase 1	0	0.0044	catalytic complex	0.0443	metal ion binding	0.0021	nucleobase-containing compound biosynthetic process	no
CREBBP_NCBD__Q92793_2062_2109	144-AASGGGVSPDNSIEHS-159	P40425	PBX2	Pre-B-cell leukemia transcription factor 2	0	0.000434	transcription regulator complex	0.000853	chromatin binding	0.000407	embryonic morphogenesis	no
CREBBP_NCBD__Q92793_2062_2109	749-QCRPPSPPESSVPQQQ-764	P41002	CCNF	Cyclin-F	0	0.0013	transferase complex	0.0343	molecular function regulator	0.0191	cellular protein modification process	no
CREBBP_NCBD__Q92793_2062_2109	148-SRFHFPPLDTHSPTND-163	P41162	ETV3	ETS translocation variant 3	0	0.000434	transcription regulator complex	0.0093	transcription regulator activity	0.0146	regulation of transcription by RNA polymerase II	no
CREBBP_NCBD__Q92793_2062_2109	1-MGKKTKRTADSSSSED-16	P45973	CBX5	Chromobox protein homolog 5	0	0.000434	transcription regulator complex	0.000323	DNA-binding transcription factor binding	0.0013	viral process	no
CREBBP_NCBD__Q92793_2062_2109	497-EGIPLKRRRVSFGGHL-512	P46013	MKI67	Proliferation marker protein Ki-67	0	0.0015	nuclear body	0.0149	DNA binding	0.279	regulation of cellular process	no
CREBBP_NCBD__Q92793_2062_2109	48-FAPGFLRRHSASNLHA-63	P47974	ZFP36L2	mRNA decay activator protein ZFP36L2	0	0.0595	cytoplasm	0.0384	nucleic acid binding	0.000385	regulation of hemopoiesis	no
CREBBP_NCBD__Q92793_2062_2109	100-RLSDSIMNLNVKKEAL-115	P48552	NRIP1	Nuclear receptor-interacting protein 1	0	0.0015	nuclear body	8.55e-05	transcription corepressor activity	0.000179	rhythmic process	no
CREBBP_NCBD__Q92793_2062_2109	216-SHNSLTTPCYTPYYVA-231	P49137	MAPKAPK2	MAP kinase-activated protein kinase 2	0	0.0336	nucleoplasm	0.0121	transferase activity	1.49e-05	regulation of cellular response to heat	no
CREBBP_NCBD__Q92793_2062_2109	503-SLQENEEEEIGNLELA-518	P49321	NASP	Nuclear autoantigenic sperm protein	0	0.0029	nuclear chromatin	0.132	protein binding	0.0011	chromatin organization	no
CREBBP_NCBD__Q92793_2062_2109	310-MLQAISPKQSPSSSPT-325	P49585	PCYT1A	Choline-phosphate cytidylyltransferase A	0	0.0595	cytoplasm	0.0121	transferase activity	0.0121	cellular biosynthetic process	no
CREBBP_NCBD__Q92793_2062_2109	20-GNDPLTSSPGRSSRRT-35	P49736	MCM2	DNA replication licensing factor MCM2	0	0.0038	chromatin	0.0149	DNA binding	0.0011	chromatin organization	no
CREBBP_NCBD__Q92793_2062_2109	232-SVYGVTEESQAQSPVH-247	P49758	RGS6	Regulator of G-protein signaling 6	0	0.0659	nucleus	0.0343	molecular function regulator	0.0226	regulation of signal transduction	no
CREBBP_NCBD__Q92793_2062_2109	2505-PKAVVSPPKFVFGSES-2520	P49792	RANBP2	E3 SUMO-protein ligase RanBP2	0	0.0595	cytoplasm	0.0121	transferase activity	1.49e-05	regulation of cellular response to heat	no
CREBBP_NCBD__Q92793_2062_2109	1130-SMSGGHGLRVGALDVP-1145	P49815	TSC2	Tuberin	0	0.0595	cytoplasm	0.0343	molecular function regulator	0.0013	viral process	no
CREBBP_NCBD__Q92793_2062_2109	4-YADLSDTELTTLLRRY-19	P50402	EMD	Emerin	0	0.0336	nucleoplasm	0.132	protein binding	0.0208	cellular response to stimulus	no
CREBBP_NCBD__Q92793_2062_2109	161-AAVSPTFMPRSTQPLT-176	P50616	TOB1	Protein Tob1	0	0.0595	cytoplasm	8.55e-05	transcription corepressor activity	0.000151	regulation of transmembrane receptor protein serine/threonine kinase signaling pathway	no
CREBBP_NCBD__Q92793_2062_2109	72-EPKQRRGSASGSEPAG-87	P50747	HLCS	Biotin--protein ligase	0	0.0038	chromatin	0.0763	catalytic activity	0.000279	histone modification	no
CREBBP_NCBD__Q92793_2062_2109	84-ASMDKHPSPRTQHIQQ-99	P51397	DAP	Death-associated protein 1	0	1		0.132	protein binding	0.0037	negative regulation of RNA biosynthetic process	no
CREBBP_NCBD__Q92793_2062_2109	471-REEPVDSRTPVTERVS-486	P51608	MECP2	Methyl-CpG-binding protein 2	0	0.0038	chromatin	8.55e-05	transcription corepressor activity	1.86e-05	histone methylation	no
CREBBP_NCBD__Q92793_2062_2109	149-DPSPEIEGDLQPATHG-164	P51970	NDUFA8	NADH dehydrogenase [ubiquinone] 1 alpha subcomplex subunit 8	0	0.0044	catalytic complex	0.0763	catalytic activity	0.004	protein-containing complex assembly	no
CREBBP_NCBD__Q92793_2062_2109	163-LLGDSAPTLHLNKGTP-178	P52594	AGFG1	Arf-GAP domain and FG repeat-containing protein 1	0	0.0707	protein-containing complex	0.0149	DNA binding	0.013	cellular component assembly	no
CREBBP_NCBD__Q92793_2062_2109	193-LAVCDEPSEPEEEEEM-208	P52701	MSH6	DNA mismatch repair protein Msh6	0	0.0029	nuclear chromatin	1.02e-05	damaged DNA binding	5.3e-05	response to UV	no
CREBBP_NCBD__Q92793_2062_2109	358-KLKTPGVDAPSWLEEQ-373	P53367	ARFIP1	Arfaptin-1	0	0.0595	cytoplasm	0.0981	ion binding	0.0331	regulation of biological quality	no
CREBBP_NCBD__Q92793_2062_2109	1-MAATEDERLAGSGEGE-16	P53609	PGGT1B	Geranylgeranyl transferase type-1 subunit beta	0	0.0013	transferase complex	0.0017	zinc ion binding	0.0051	negative regulation of macromolecule biosynthetic process	no
CREBBP_NCBD__Q92793_2062_2109	259-GSSRNISQDMTQTSGT-274	P54252	ATXN3	Ataxin-3	0	0.0336	nucleoplasm	0.0763	catalytic activity	0.0012	regulation of cellular response to stress	no
CREBBP_NCBD__Q92793_2062_2109	1-MSVNVNRSVSDQFYRY-16	P55010	EIF5	Eukaryotic translation initiation factor 5	0	0.0595	cytoplasm	0.0343	molecular function regulator	0.004	protein-containing complex assembly	no
CREBBP_NCBD__Q92793_2062_2109	337-GDDTGVLLPTPGEAQD-352	P55899	FCGRT	IgG receptor FcRn large subunit p51	0	0.8197	cellular anatomical entity	0.132	protein binding	0.5192	cellular process	no
CREBBP_NCBD__Q92793_2062_2109	97-DLPQRKPSLVASKLAG-112	P56211	ARPP19	cAMP-regulated phosphoprotein 19	0	0.0336	nucleoplasm	0.0343	molecular function regulator	0.0081	positive regulation of cellular biosynthetic process	no
CREBBP_NCBD__Q92793_2062_2109	1-MDRSGFGEISSPVIRE-16	P57740	NUP107	Nuclear pore complex protein Nup107	0	0.0707	protein-containing complex	0.6121	molecular_function	1.49e-05	regulation of cellular response to heat	no
CREBBP_NCBD__Q92793_2062_2109	138-SDSSSESEPEEPQSRK-153	P61244	MAX	Protein max	0	0.000434	transcription regulator complex	0.0093	transcription regulator activity	0.0019	negative regulation of transcription by RNA polymerase II	no
CREBBP_NCBD__Q92793_2062_2109	96-HSHSPMSTRRRHVGNR-111	P62995	TRA2B	Transformer-2 protein homolog beta	0	0.0336	nucleoplasm	0.0384	nucleic acid binding	0.0055	RNA metabolic process	no
CREBBP_NCBD__Q92793_2062_2109	478-PHPASPPPLLLPRSHS-493	P81408	FAM189B	Protein FAM189B	0	0.8197	cellular anatomical entity	0.132	protein binding	1		no
CREBBP_NCBD__Q92793_2062_2109	410-VLTQMGSPSIRCSSVS-425	P84022	SMAD3	Mothers against decapentaplegic homolog 3	0	0.000434	transcription regulator complex	1.78e-06	bHLH transcription factor binding	3.75e-05	regulation of transforming growth factor beta receptor signaling pathway	no
CREBBP_NCBD__Q92793_2062_2109	128-SLSRDRRRERSLSRER-143	P84103	SRSF3	Serine/arginine-rich splicing factor 3	0	0.0015	nuclear body	0.0384	nucleic acid binding	0.0055	RNA metabolic process	no
CREBBP_NCBD__Q92793_2062_2109	408-PFGPLSSRSAPASPTH-423	P85037	FOXK1	Forkhead box protein K1	0	0.0029	nuclear chromatin	0.0093	transcription regulator activity	0.0013	viral process	no
CREBBP_NCBD__Q92793_2062_2109	858-HTYPAISVVSTDDDLA-873	P98155	VLDLR	Very low-density lipoprotein receptor	0	0.0707	protein-containing complex	0.0443	metal ion binding	0.0049	anatomical structure morphogenesis	no
CREBBP_NCBD__Q92793_2062_2109	40-LNTVTEDMYTNGSPAP-55	Q00013	MPP1	55 kDa erythrocyte membrane protein	0	0.2416	intracellular organelle	0.0121	transferase activity	0.0027	regulation of response to external stimulus	no
CREBBP_NCBD__Q92793_2062_2109	107-GQEQLLENIKRKVTSV-122	Q00613	HSF1	Heat shock factor protein 1	0	0.0015	nuclear body	2.03e-05	chromatin DNA binding	1.49e-05	regulation of cellular response to heat	no
CREBBP_NCBD__Q92793_2062_2109	269-TELAPASPMASPGGSI-284	Q00613	HSF1	Heat shock factor protein 1	0	0.0015	nuclear body	2.03e-05	chromatin DNA binding	1.49e-05	regulation of cellular response to heat	no
CREBBP_NCBD__Q92793_2062_2109	1-MSSSPVNVKKLKVSEL-16	Q00839	HNRNPU	Heterogeneous nuclear ribonucleoprotein U	0	0.0015	nuclear body	2.03e-05	chromatin DNA binding	0.000179	rhythmic process	no
CREBBP_NCBD__Q92793_2062_2109	2155-TEQRTSSKESSPIPSP-2170	Q01082	SPTBN1	Spectrin beta chain, non-erythrocytic 1	0	0.0595	cytoplasm	0.0384	nucleic acid binding	0.000518	positive regulation of cytokine production	no
CREBBP_NCBD__Q92793_2062_2109	364-PLSSRSAPASPNHAGV-379	Q01167	FOXK2	Forkhead box protein K2	0	0.0029	nuclear chromatin	0.0093	transcription regulator activity	0.0032	positive regulation of transcription by RNA polymerase II	no
CREBBP_NCBD__Q92793_2062_2109	296-LTVPESHRKPLKRSSS-311	Q01850	CDR2	Cerebellar degeneration-related protein 2	0	0.0595	cytoplasm	1		1		no
CREBBP_NCBD__Q92793_2062_2109	87-ALNKKEHRGCDSPDPD-102	Q02078	MEF2A	Myocyte-specific enhancer factor 2A	0	0.000434	transcription regulator complex	8.11e-06	RNA polymerase II transcription factor binding	0.000688	RNA biosynthetic process	no
CREBBP_NCBD__Q92793_2062_2109	505-PAHDSNSLPASPLRIV-520	Q02297	NRG1	Pro-neuregulin-1, membrane-bound isoform	0	0.0336	nucleoplasm	0.000558	transcription coregulator activity	0.0037	negative regulation of RNA biosynthetic process	no
CREBBP_NCBD__Q92793_2062_2109	769-DSNPATPNVSTNMEEF-784	Q02446	SP4	Transcription factor Sp4	0	0.0029	nuclear chromatin	0.0093	transcription regulator activity	0.0146	regulation of transcription by RNA polymerase II	no
CREBBP_NCBD__Q92793_2062_2109	224-SQAQLKEVWEELDGLD-239	Q02818	NUCB1	Nucleobindin-1	0	0.0659	nucleus	0.0149	DNA binding	0.0191	cellular protein modification process	no
CREBBP_NCBD__Q92793_2062_2109	304-SSKGSRSAPGTSPRTS-319	Q03111	MLLT1	Protein ENL	0	0.0336	nucleoplasm	1		0.000688	RNA biosynthetic process	no
CREBBP_NCBD__Q92793_2062_2109	237-ATKQASPEEIDVTSDD-252	Q04743	EMX2	Homeobox protein EMX2	0	0.0029	nuclear chromatin	0.0093	transcription regulator activity	0.0049	anatomical structure morphogenesis	no
CREBBP_NCBD__Q92793_2062_2109	496-VDCSVTQSNKVSVTPP-511	Q05209	PTPN12	Tyrosine-protein phosphatase non-receptor type 12	0	0.0336	nucleoplasm	0.0763	catalytic activity	0.0131	cell surface receptor signaling pathway	no
CREBBP_NCBD__Q92793_2062_2109	568-LTPSPTTQVETPDLVD-583	Q05209	PTPN12	Tyrosine-protein phosphatase non-receptor type 12	0	0.0336	nucleoplasm	0.0763	catalytic activity	0.0131	cell surface receptor signaling pathway	no
CREBBP_NCBD__Q92793_2062_2109	120-EFDPTITDASLSLPSR-135	Q05682	CALD1	Caldesmon	0	0.2416	intracellular organelle	0.132	protein binding	0.7029	biological_process	no
CREBBP_NCBD__Q92793_2062_2109	304-GEDRSSPGNRTGNNGQ-319	Q06546	GABPA	GA-binding protein alpha chain	0	0.0029	nuclear chromatin	1.77e-05	activating transcription factor binding	0.000136	regulation of myeloid cell differentiation	no
CREBBP_NCBD__Q92793_2062_2109	143-RKGREVYRHFGKAPGT-158	Q07020	RPL18	60S ribosomal protein L18	0	0.0659	nucleus	0.0384	nucleic acid binding	0.0013	viral process	no
CREBBP_NCBD__Q92793_2062_2109	1260-STPPSTPSPRVPRRCY-1275	Q07890	SOS2	Son of sevenless homolog 2	0	0.8197	cellular anatomical entity	0.0149	DNA binding	0.0053	regulation of apoptotic process	no
CREBBP_NCBD__Q92793_2062_2109	72-LLEHVELPRSRERSLS-87	Q08495	DMTN	Dematin	0	0.2416	intracellular organelle	0.132	protein binding	0.0027	regulation of response to external stimulus	no
CREBBP_NCBD__Q92793_2062_2109	954-TELNKDRTSRDSSPVM-969	Q08999	RBL2	Retinoblastoma-like protein 2	0	0.000434	transcription regulator complex	5.73e-06	RNA polymerase II activating transcription factor binding	0.0011	chromatin organization	no
CREBBP_NCBD__Q92793_2062_2109	412-RRSSSMSYVDGFIGTW-427	Q08AD1	CAMSAP2	Calmodulin-regulated spectrin-associated protein 2	0	0.1671	intracellular membrane-bounded organelle	0.132	protein binding	0.0148	regulation of developmental process	no
CREBBP_NCBD__Q92793_2062_2109	1016-RRFSPSQVPIQTRSFV-1031	Q08AD1	CAMSAP2	Calmodulin-regulated spectrin-associated protein 2	0	0.1671	intracellular membrane-bounded organelle	0.132	protein binding	0.0148	regulation of developmental process	no
CREBBP_NCBD__Q92793_2062_2109	2551-LVLSERALTRSLSRPS-2566	Q12802	AKAP13	A-kinase anchor protein 13	0	0.0595	cytoplasm	0.0121	transferase activity	0.0053	regulation of apoptotic process	no
CREBBP_NCBD__Q92793_2062_2109	2723-SELSVSPKRNSISRTH-2738	Q12802	AKAP13	A-kinase anchor protein 13	0	0.0595	cytoplasm	0.0121	transferase activity	0.0053	regulation of apoptotic process	no
CREBBP_NCBD__Q92793_2062_2109	44-RAANRSHSAGRTPGRT-59	Q12834	CDC20	Cell division cycle protein 20 homolog	0	0.0336	nucleoplasm	0.0343	molecular function regulator	0.013	cellular component assembly	no
CREBBP_NCBD__Q92793_2062_2109	410-SPAEEENSLNEEWYVS-425	Q13094	LCP2	Lymphocyte cytosolic protein 2	0	0.0707	protein-containing complex	1		0.000436	immune response-activating cell surface receptor signaling pathway	no
CREBBP_NCBD__Q92793_2062_2109	20-KLHTDRSAGTPVFVPE-35	Q13114	TRAF3	TNF receptor-associated factor 3	0	0.0707	protein-containing complex	0.0017	zinc ion binding	4.06e-05	regulation of type I interferon production	no
CREBBP_NCBD__Q92793_2062_2109	849-WLLKESVSTEDLSPPS-864	Q13127	REST	RE1-silencing transcription factor	0	0.000434	transcription regulator complex	0.000853	chromatin binding	0.00018	response to hypoxia	no
CREBBP_NCBD__Q92793_2062_2109	332-EPPTSPGAAPSPLRLH-347	Q13207	TBX2	T-box transcription factor TBX2	0	0.000434	transcription regulator complex	0.0093	transcription regulator activity	6.22e-06	embryonic digit morphogenesis	no
CREBBP_NCBD__Q92793_2062_2109	292-SPDGFSPYSPEETNRR-307	Q13233	MAP3K1	Mitogen-activated protein kinase kinase kinase 1	0	0.8197	cellular anatomical entity	0.0017	zinc ion binding	0.000232	cellular response to abiotic stimulus	no
CREBBP_NCBD__Q92793_2062_2109	1-MYPESTTGSPARLSLR-16	Q13303	KCNAB2	Voltage-gated potassium channel subunit beta-2	0	0.0707	protein-containing complex	0.0343	molecular function regulator	0.0151	immune system process	no
CREBBP_NCBD__Q92793_2062_2109	473-GSQSPLHPSTLSTVIH-488	Q13322	GRB10	Growth factor receptor-bound protein 10	0	0.0595	cytoplasm	0.132	protein binding	0.000206	regulation of cellular response to growth factor stimulus	no
CREBBP_NCBD__Q92793_2062_2109	512-CTARLPEASQSPLVLK-527	Q13330	MTA1	Metastasis-associated protein MTA1	0	0.000434	transcription regulator complex	8.55e-05	transcription corepressor activity	0.000179	rhythmic process	no
CREBBP_NCBD__Q92793_2062_2109	348-RSRDRFRRSETPPHWR-363	Q13427	PPIG	Peptidyl-prolyl cis-trans isomerase G	0	0.0015	nuclear body	0.0384	nucleic acid binding	0.0015	peptidyl-amino acid modification	no
CREBBP_NCBD__Q92793_2062_2109	304-LGQSASETEEDTVSVS-319	Q13435	SF3B2	Splicing factor 3B subunit 2	0	0.0015	nuclear body	0.0384	nucleic acid binding	0.0013	viral process	no
CREBBP_NCBD__Q92793_2062_2109	12-GRARQYTSPEEIDAQL-27	Q13442	PDAP1	28 kDa heat- and acid-stable phosphoprotein	0	0.8197	cellular anatomical entity	0.0384	nucleic acid binding	0.0151	immune system process	no
CREBBP_NCBD__Q92793_2062_2109	414-SDRSSSLEGFHNHFKV-429	Q13480	GAB1	GRB2-associated-binding protein 1	0	0.8197	cellular anatomical entity	1		0.0044	regulation of multicellular organismal development	no
CREBBP_NCBD__Q92793_2062_2109	588-SPSSPSQMMPHVQTHF-603	Q13496	MTM1	Myotubularin	0	0.0595	cytoplasm	0.0763	catalytic activity	0.0049	anatomical structure morphogenesis	no
CREBBP_NCBD__Q92793_2062_2109	92-MSPAKRTKLDDLALLE-107	Q13523	PRPF4B	Serine/threonine-protein kinase PRP4 homolog	0	0.0015	nuclear body	0.0121	transferase activity	0.0055	RNA metabolic process	no
CREBBP_NCBD__Q92793_2062_2109	1-MSGGSSCSQTPSRAIP-16	Q13541	EIF4EBP1	Eukaryotic translation initiation factor 4E-binding protein 1	0	0.0595	cytoplasm	0.132	protein binding	0.00018	response to hypoxia	no
CREBBP_NCBD__Q92793_2062_2109	257-RRRSPSPYYSRYRSRS-272	Q13595	TRA2A	Transformer-2 protein homolog alpha	0	0.0336	nucleoplasm	0.0384	nucleic acid binding	0.0055	RNA metabolic process	no
CREBBP_NCBD__Q92793_2062_2109	333-SPATSPHLGRRRPLLR-348	Q13671	RIN1	Ras and Rab interactor 1	0	0.0595	cytoplasm	0.0343	molecular function regulator	0.0286	regulation of cell communication	no
CREBBP_NCBD__Q92793_2062_2109	216-RGSLSTTSHFSSQPQT-231	Q13761	RUNX3	Runt-related transcription factor 3	0	0.000434	transcription regulator complex	0.0093	transcription regulator activity	0.000385	regulation of hemopoiesis	no
CREBBP_NCBD__Q92793_2062_2109	43-TPSQHGNRTFSYTLED-58	Q14145	KEAP1	Kelch-like ECH-associated protein 1	0	0.0013	transferase complex	0.0011	transcription factor binding	0.0013	viral process	no
CREBBP_NCBD__Q92793_2062_2109	166-EDSEEEVDFLSERRMV-181	Q14676	MDC1	Mediator of DNA damage checkpoint protein 1	0	0.0015	nuclear body	0.132	protein binding	0.0067	cellular response to stress	no
CREBBP_NCBD__Q92793_2062_2109	536-TETPTAEDIQLLKRTV-551	Q14738	PPP2R5D	Serine/threonine-protein phosphatase 2A 56 kDa regulatory subunit delta isoform	0	0.0044	catalytic complex	0.0343	molecular function regulator	0.0121	negative regulation of nitrogen compound metabolic process	no
CREBBP_NCBD__Q92793_2062_2109	421-SASQKLSPLQKLSSMD-436	Q14807	KIF22	Kinesin-like protein KIF22	0	0.0015	nuclear body	0.0149	DNA binding	0.0067	cellular response to stress	no
CREBBP_NCBD__Q92793_2062_2109	244-EDSWLLLSAPGPTPAS-259	Q14934	NFATC4	Nuclear factor of activated T-cells, cytoplasmic 4	0	0.000434	transcription regulator complex	0.000853	chromatin binding	1.86e-05	cellular response to UV	no
CREBBP_NCBD__Q92793_2062_2109	143-HAPLPSPVDKVAANTP-158	Q14BN4	SLMAP	Sarcolemmal membrane-associated protein	0	0.1671	intracellular membrane-bounded organelle	1		0.0057	homeostatic process	no
CREBBP_NCBD__Q92793_2062_2109	322-RVTSSVPLPSGSTSSP-337	Q15036	SNX17	Sorting nexin-17	0	0.0707	protein-containing complex	0.0981	ion binding	0.0229	organic cyclic compound metabolic process	no
CREBBP_NCBD__Q92793_2062_2109	210-RLQLKPRTVATPLNQV-225	Q15056	EIF4H	Eukaryotic translation initiation factor 4H	0	0.0707	protein-containing complex	0.0384	nucleic acid binding	0.0013	viral process	no
CREBBP_NCBD__Q92793_2062_2109	163-CLVMLETLSQSPQGRV-178	Q15365	PCBP1	Poly(rC)-binding protein 1	0	0.0015	nuclear body	0.0093	transcription regulator activity	0.0013	viral process	no
CREBBP_NCBD__Q92793_2062_2109	730-IKQEPVSPKKKENALL-745	Q15596	NCOA2	Nuclear receptor coactivator 2	0	0.0015	nuclear body	0.000159	transcription coactivator activity	0.000179	rhythmic process	no
CREBBP_NCBD__Q92793_2062_2109	157-ELPDFQPQTPRRDLRE-172	Q15697	ZNF174	Zinc finger protein 174	0	0.0029	nuclear chromatin	0.0093	transcription regulator activity	0.0019	negative regulation of transcription by RNA polymerase II	no
CREBBP_NCBD__Q92793_2062_2109	309-GSEASSTRRGGSLGQT-324	Q15722	LTB4R	Leukotriene B4 receptor 1	0	0.8197	cellular anatomical entity	0.0852	heterocyclic compound binding	0.0151	immune system process	no
CREBBP_NCBD__Q92793_2062_2109	304-AGTGSPQPPSFTYAQQ-319	Q15942	ZYX	Zyxin	0	0.0595	cytoplasm	0.0384	nucleic acid binding	0.0012	regulation of defense response	no
CREBBP_NCBD__Q92793_2062_2109	69-SLFLTDLYSPEYPGPS-84	Q16181	SEPTIN7	Septin-7	0	0.0659	nucleus	0.0763	catalytic activity	0.0044	regulation of multicellular organismal development	no
CREBBP_NCBD__Q92793_2062_2109	522-LIPNATGTGTFSPGAS-537	Q16512	PKN1	Serine/threonine-protein kinase N1	0	0.0336	nucleoplasm	0.000159	transcription coactivator activity	0.000279	histone modification	no
CREBBP_NCBD__Q92793_2062_2109	499-KHRITVQASPGLDRRR-514	Q16584	MAP3K11	Mitogen-activated protein kinase kinase kinase 11	0	0.0595	cytoplasm	0.0121	transferase activity	0.0012	regulation of cellular response to stress	no
CREBBP_NCBD__Q92793_2062_2109	338-PSDSSTASTPVAEQIE-353	Q16643	DBN1	Drebrin	0	0.0595	cytoplasm	0.132	protein binding	0.0044	regulation of multicellular organismal development	no
CREBBP_NCBD__Q92793_2062_2109	1180-NRSREQSSEAAETGVS-1195	Q29RF7	PDS5A	Sister chromatid cohesion protein PDS5 homolog A	0	0.0038	chromatin	1		0.005	negative regulation of cellular macromolecule biosynthetic process	no
CREBBP_NCBD__Q92793_2062_2109	1168-VAHALTGRRNSAPVSV-1183	Q2M1Z3	ARHGAP31	Rho GTPase-activating protein 31	0	0.8197	cellular anatomical entity	0.0343	molecular function regulator	0.0226	regulation of signal transduction	no
CREBBP_NCBD__Q92793_2062_2109	617-GSLTPPSSPKTQRAGH-632	Q2M2I8	AAK1	AP2-associated protein kinase 1	0	0.0595	cytoplasm	0.0121	transferase activity	7.54e-06	positive regulation of Notch signaling pathway	no
CREBBP_NCBD__Q92793_2062_2109	467-SPAGSAQTSPELEHRV-482	Q2M3C6	TMEM266	Transmembrane protein 266	0	0.8197	cellular anatomical entity	0.132	protein binding	0.5192	cellular process	no
CREBBP_NCBD__Q92793_2062_2109	180-PATHPRSASLSHPGGE-195	Q2M3G4	SHROOM1	Protein Shroom1	0	0.2416	intracellular organelle	0.132	protein binding	0.0049	anatomical structure morphogenesis	no
CREBBP_NCBD__Q92793_2062_2109	375-ELSEAKDFLKESSKVV-390	Q2NL82	TSR1	Pre-rRNA-processing protein TSR1 homolog	0	0.0336	nucleoplasm	0.0384	nucleic acid binding	0.0055	RNA metabolic process	no
CREBBP_NCBD__Q92793_2062_2109	707-EPMRFRSATTSGAPGV-722	Q2PPJ7	RALGAPA2	Ral GTPase-activating protein subunit alpha-2	0	0.0595	cytoplasm	0.0343	molecular function regulator	0.0226	regulation of signal transduction	no
CREBBP_NCBD__Q92793_2062_2109	272-LVTPPQSPVSPQPPAI-287	Q2TAL5	SMTNL2	Smoothelin-like protein 2	0	0.0707	protein-containing complex	0.132	protein binding	0.005	positive regulation of multicellular organismal process	no
CREBBP_NCBD__Q92793_2062_2109	464-PKKEHLRDTKSTFAGS-479	Q2TBE0	CWF19L2	CWF19-like protein 2	0	0.0707	protein-containing complex	1		0.0055	RNA metabolic process	no
CREBBP_NCBD__Q92793_2062_2109	224-AEIRQQRWSWAGALHH-239	Q3KQU3	MAP7D1	MAP7 domain-containing protein 1	0	0.2416	intracellular organelle	1		0.0671	cellular component organization	no
CREBBP_NCBD__Q92793_2062_2109	255-VPPSPSREQTSTAIVL-270	Q3YBM2	TMEM176B	Transmembrane protein 176B	0	0.8197	cellular anatomical entity	1		0.000385	regulation of hemopoiesis	no
CREBBP_NCBD__Q92793_2062_2109	622-QFAKIEESTPVHDSPG-637	Q4FZB7	KMT5B	Histone-lysine N-methyltransferase KMT5B	0	0.0336	nucleoplasm	0.000853	chromatin binding	1.86e-05	histone methylation	no
CREBBP_NCBD__Q92793_2062_2109	316-GTTSLGEVRTPSQLSD-331	Q4G0F5	VPS26B	Vacuolar protein sorting-associated protein 26B	0	0.0707	protein-containing complex	1		0.0208	cellular response to stimulus	no
CREBBP_NCBD__Q92793_2062_2109	193-TLRSPEAGPIREEPRV-208	Q4KMZ1	IQCC	IQ domain-containing protein C	0	1		1		1		no
CREBBP_NCBD__Q92793_2062_2109	993-LTPERTMSPIQVLAVT-1008	Q4L180	FILIP1L	Filamin A-interacting protein 1-like	0	0.0595	cytoplasm	1		1		no
CREBBP_NCBD__Q92793_2062_2109	124-KPFVIPGRSSGCSTPS-139	Q53GG5	PDLIM3	PDZ and LIM domain protein 3	0	0.0707	protein-containing complex	0.0443	metal ion binding	0.0653	developmental process	no
CREBBP_NCBD__Q92793_2062_2109	96-TAPTRYYDDIYFDSDS-111	Q56P03	EAPP	E2F-associated phosphoprotein	0	0.0595	cytoplasm	1		0.0032	positive regulation of transcription by RNA polymerase II	no
CREBBP_NCBD__Q92793_2062_2109	52-TWARSPAESAAAGLTC-67	Q587I9	SFT2D3	Vesicle transport protein SFT2C	0	0.8197	cellular anatomical entity	1		0.5192	cellular process	no
CREBBP_NCBD__Q92793_2062_2109	464-TDQDDPSSSDDEGMPY-479	Q5JSH3	WDR44	WD repeat-containing protein 44	0	0.1671	intracellular membrane-bounded organelle	0.132	protein binding	1		no
CREBBP_NCBD__Q92793_2062_2109	149-NSPLPGSELTKEPFRW-164	Q5JSJ4	INTS6L	Integrator complex subunit 6-like	0	0.0707	protein-containing complex	1		0.0055	RNA metabolic process	no
CREBBP_NCBD__Q92793_2062_2109	299-HRRKSFDASDTLALPR-314	Q5JXC2	MIIP	Migration and invasion-inhibitory protein	0	1		1		0.0557	negative regulation of cellular process	no
CREBBP_NCBD__Q92793_2062_2109	136-TEEIVSEAESHVSGIS-151	Q5QJE6	DNTTIP2	Deoxynucleotidyltransferase terminal-interacting protein 2	0	0.0336	nucleoplasm	0.0384	nucleic acid binding	1		no
CREBBP_NCBD__Q92793_2062_2109	606-YKESSHHPLQRQLSAD-621	Q5R3F8	ELFN2	Protein phosphatase 1 regulatory subunit 29	0	0.8197	cellular anatomical entity	0.0343	molecular function regulator	0.0145	negative regulation of cellular metabolic process	no
CREBBP_NCBD__Q92793_2062_2109	2131-ASGPRSPLDMVSSRSS-2146	Q5T011	SZT2	KICSTOR complex protein SZT2	0	0.0707	protein-containing complex	1		0.0049	anatomical structure morphogenesis	no
CREBBP_NCBD__Q92793_2062_2109	28-GGGPGGGRPGAGTPLR-43	Q5T0D9	TPRG1L	Tumor protein p63-regulated gene 1-like protein	0	0.0595	cytoplasm	0.132	protein binding	0.0286	regulation of cell communication	no
CREBBP_NCBD__Q92793_2062_2109	385-KRHSYAGEQPETVPYL-400	Q5T0W9	FAM83B	Protein FAM83B	0	0.0595	cytoplasm	0.132	protein binding	0.0131	cell surface receptor signaling pathway	no
CREBBP_NCBD__Q92793_2062_2109	752-AKMSRKLSLPTDLKPD-767	Q5T5C0	STXBP5	Syntaxin-binding protein 5	0	0.0595	cytoplasm	0.0343	molecular function regulator	0.075	positive regulation of cellular process	no
CREBBP_NCBD__Q92793_2062_2109	180-TSSGGSSTNSLTGSRP-195	Q5T9C2	FAM102A	Protein FAM102A	0	1		1		1		no
CREBBP_NCBD__Q92793_2062_2109	114-GTQQSHSSPGEITSSP-129	Q5TDH0	DDI2	Protein DDI1 homolog 2	0	0.0336	nucleoplasm	0.0763	catalytic activity	0.000137	protein maturation	no
CREBBP_NCBD__Q92793_2062_2109	36-LQKTPVWKGRNTSSAV-51	Q5TKA1	LIN9	Protein lin-9 homolog	0	0.000434	transcription regulator complex	0.0149	DNA binding	0.000688	RNA biosynthetic process	no
CREBBP_NCBD__Q92793_2062_2109	4-TLSASNMQDPSSSPLE-19	Q5VUG0	SFMBT2	Scm-like with four MBT domains protein 2	0	0.0015	nuclear body	8.55e-05	transcription corepressor activity	0.0037	negative regulation of RNA biosynthetic process	no
CREBBP_NCBD__Q92793_2062_2109	1404-CYRKACRSASPSSQGW-1419	Q5VV67	PPRC1	Peroxisome proliferator-activated receptor gamma coactivator-related protein 1	0	0.0336	nucleoplasm	0.000159	transcription coactivator activity	0.0032	positive regulation of transcription by RNA polymerase II	no
CREBBP_NCBD__Q92793_2062_2109	593-AVVGSNLSSRPASPNS-608	Q659A1	ICE2	Little elongation complex subunit 2	0	0.0015	nuclear body	1		0.000688	RNA biosynthetic process	no
CREBBP_NCBD__Q92793_2062_2109	653-RLSLSPLRGGEAGPDA-668	Q66K74	MAP1S	Microtubule-associated protein 1S	0	0.0336	nucleoplasm	0.0149	DNA binding	0.0049	anatomical structure morphogenesis	no
CREBBP_NCBD__Q92793_2062_2109	328-QWHRSAGEEEDGPVLT-343	Q66PJ3	ARL6IP4	ADP-ribosylation factor-like protein 6-interacting protein 4	0	0.0015	nuclear body	0.0384	nucleic acid binding	0.0055	RNA metabolic process	no
CREBBP_NCBD__Q92793_2062_2109	732-EESLQDESSGASKDNV-747	Q68CR7	LRRC66	Leucine-rich repeat-containing protein 66	0	0.8197	cellular anatomical entity	1		1		no
CREBBP_NCBD__Q92793_2062_2109	184-LVQNGDVSAPSAILRT-199	Q6AI12	ANKRD40	Ankyrin repeat domain-containing protein 40	0	1		1		1		no
CREBBP_NCBD__Q92793_2062_2109	742-ASPVKNWGGFRIPKKG-757	Q6IE81	JADE1	Protein Jade-1	0	1.69e-05	histone acetyltransferase complex	0.000159	transcription coactivator activity	2.32e-05	histone acetylation	no
CREBBP_NCBD__Q92793_2062_2109	1076-PCRTPPLQQSPSVIRR-1091	Q6IQ26	DENND5A	DENN domain-containing protein 5A	0	0.8197	cellular anatomical entity	0.0343	molecular function regulator	0.0557	negative regulation of cellular process	no
CREBBP_NCBD__Q92793_2062_2109	143-AITERLRSFSMHDLTT-158	Q6NUK4	REEP3	Receptor expression-enhancing protein 3	0	0.8197	cellular anatomical entity	0.132	protein binding	0.0671	cellular component organization	no
CREBBP_NCBD__Q92793_2062_2109	388-TTSQDDCVSKERSSSR-403	Q6NYC1	JMJD6	Bifunctional arginine demethylase and lysyl-hydroxylase JMJD6	0	0.0336	nucleoplasm	0.000159	transcription coactivator activity	0.000198	peptidyl-lysine modification	no
CREBBP_NCBD__Q92793_2062_2109	124-SPTRSAAPGARGSPPR-139	Q6P1L5	FAM117B	Protein FAM117B	0	1		1		1		no
CREBBP_NCBD__Q92793_2062_2109	641-KHLPPSPRKRVSSSGL-656	Q6P3S1	DENND1B	DENN domain-containing protein 1B	0	0.0015	nuclear body	0.0343	molecular function regulator	0.000436	immune response-activating cell surface receptor signaling pathway	no
CREBBP_NCBD__Q92793_2062_2109	164-QSESPPRRDSLASLFP-179	Q6P597	KLC3	Kinesin light chain 3	0	0.0595	cytoplasm	0.132	protein binding	0.5192	cellular process	no
CREBBP_NCBD__Q92793_2062_2109	682-QGAGVTLPPTPSGSRT-697	Q6P996	PDXDC1	Pyridoxal-dependent decarboxylase domain-containing protein 1	0	0.1671	intracellular membrane-bounded organelle	0.0763	catalytic activity	0.0559	organonitrogen compound metabolic process	no
CREBBP_NCBD__Q92793_2062_2109	108-QEPSSQGSQSALQTYE-123	Q6P9G4	TMEM154	Transmembrane protein 154	0	0.8197	cellular anatomical entity	1		1		no
CREBBP_NCBD__Q92793_2062_2109	525-VPSPPGYMSDQEEDMC-540	Q6PJT7	ZC3H14	Zinc finger CCCH domain-containing protein 14	0	0.0015	nuclear body	0.0384	nucleic acid binding	0.0044	negative regulation of RNA metabolic process	no
CREBBP_NCBD__Q92793_2062_2109	68-YSPRDEEDSMPPISTP-83	Q6Q0C0	TRAF7	E3 ubiquitin-protein ligase TRAF7	0	0.0013	transferase complex	0.0017	zinc ion binding	2.99e-05	Notch signaling pathway	no
CREBBP_NCBD__Q92793_2062_2109	1131-IRTLTEPSVDFNHSDD-1146	Q6R327	RICTOR	Rapamycin-insensitive companion of mTOR	0	0.0707	protein-containing complex	0.0343	molecular function regulator	0.0012	regulation of defense response	no
CREBBP_NCBD__Q92793_2062_2109	202-LSGERRRASIIPRPRS-217	Q6T310	RASL11A	Ras-like protein family member 11A	0	0.2416	intracellular organelle	0.0763	catalytic activity	0.0054	positive regulation of nucleic acid-templated transcription	no
CREBBP_NCBD__Q92793_2062_2109	112-GSPHRRPLSVDKHGRQ-127	Q6UUV9	CRTC1	CREB-regulated transcription coactivator 1	0	0.0015	nuclear body	0.000323	DNA-binding transcription factor binding	0.000179	rhythmic process	no
CREBBP_NCBD__Q92793_2062_2109	294-LPRTPSASSLYSGSAQ-309	Q6UXY1	BAIAP2L2	Brain-specific angiogenesis inhibitor 1-associated protein 2-like protein 2	0	0.0336	nucleoplasm	0.0981	ion binding	0.013	cellular component assembly	no
CREBBP_NCBD__Q92793_2062_2109	556-RSKSEDMDNVQSKRRR-571	Q6VMQ6	ATF7IP	Activating transcription factor 7-interacting protein 1	0	0.000434	transcription regulator complex	8.55e-05	transcription corepressor activity	0.000135	macromolecule methylation	no
CREBBP_NCBD__Q92793_2062_2109	330-ALLLPPSPRPSPRVHL-345	Q6W2J9	BCOR	BCL-6 corepressor	0	0.0013	transferase complex	8.55e-05	transcription corepressor activity	0.000279	histone modification	no
CREBBP_NCBD__Q92793_2062_2109	142-IEVDIQFMRNNMTASM-157	Q6WKZ4	RAB11FIP1	Rab11 family-interacting protein 1	0	0.1671	intracellular membrane-bounded organelle	0.132	protein binding	0.0178	regulation of multicellular organismal process	no
CREBBP_NCBD__Q92793_2062_2109	543-ADVQKEIFPKDTASLG-558	Q6ZMZ0	RNF19B	E3 ubiquitin-protein ligase RNF19B	0	0.0013	transferase complex	0.0121	transferase activity	0.0151	immune system process	no
CREBBP_NCBD__Q92793_2062_2109	24-KALQASSRLSESPALV-39	Q6ZUU3	FOXL2NB	FOXL2 neighbor protein	0	0.8197	cellular anatomical entity	1		1		no
CREBBP_NCBD__Q92793_2062_2109	662-YESSERNSSSPVSLDA-677	Q70EL1	USP54	Inactive ubiquitin carboxyl-terminal hydrolase 54	0	1		0.0763	catalytic activity	0.0191	cellular protein modification process	no
CREBBP_NCBD__Q92793_2062_2109	209-ISARARTPEAVESPQE-224	Q7L190	DPPA4	Developmental pluripotency-associated protein 4	0	0.0336	nucleoplasm	0.000853	chromatin binding	0.0653	developmental process	no
CREBBP_NCBD__Q92793_2062_2109	16-YGGTLRRSSSAPLIHG-31	Q7Z309	PABIR2	PABIR family member 2	0	1		1		1		no
CREBBP_NCBD__Q92793_2062_2109	546-IVSLPQSDRSSSSSQE-561	Q7Z460	CLASP1	CLIP-associating protein 1	0	0.0595	cytoplasm	0.132	protein binding	0.0027	regulation of response to external stimulus	no
CREBBP_NCBD__Q92793_2062_2109	201-PRKRRRTNSSSSSPVV-216	Q7Z589	EMSY	BRCA2-interacting transcriptional repressor EMSY	0	0.0336	nucleoplasm	0.132	protein binding	0.0011	chromatin organization	no
CREBBP_NCBD__Q92793_2062_2109	237-PFLPEEPSSSSEEDDP-252	Q7Z6E9	RBBP6	E3 ubiquitin-protein ligase RBBP6	0	0.0015	nuclear body	0.0017	zinc ion binding	0.0033	macromolecule biosynthetic process	no
CREBBP_NCBD__Q92793_2062_2109	88-LLPPPPPPPPTPATPT-103	Q7Z7K6	CENPV	Centromere protein V	0	0.0336	nucleoplasm	0.0443	metal ion binding	0.0011	chromatin organization	no
CREBBP_NCBD__Q92793_2062_2109	420-CKLRNSLDSSDSDSAL-435	Q7Z7L8	C11orf96	Uncharacterized protein C11orf96	0	1		1		1		no
CREBBP_NCBD__Q92793_2062_2109	431-QKNMLHQSNAHSSILS-446	Q86SJ2	AMIGO2	Amphoterin-induced protein 2	0	0.0659	nucleus	1		0.0044	regulation of multicellular organismal development	no
CREBBP_NCBD__Q92793_2062_2109	328-TLSVPASPRVARKMLL-343	Q86SQ0	PHLDB2	Pleckstrin homology-like domain family B member 2	0	0.0595	cytoplasm	0.132	protein binding	0.0027	regulation of response to external stimulus	no
CREBBP_NCBD__Q92793_2062_2109	222-FGENGNLSPALVLSQG-237	Q86TJ5	ZNF554	Zinc finger protein 554	0	0.0029	nuclear chromatin	0.0093	transcription regulator activity	0.0019	negative regulation of transcription by RNA polymerase II	no
CREBBP_NCBD__Q92793_2062_2109	112-PQHSLSNPLPRRVEQP-127	Q86UE8	TLK2	Serine/threonine-protein kinase tousled-like 2	0	0.0659	nucleus	0.0121	transferase activity	7.13e-05	cellular response to radiation	no
CREBBP_NCBD__Q92793_2062_2109	393-NKIGTLQDRPPSPFRE-408	Q86UU1	PHLDB1	Pleckstrin homology-like domain family B member 1	0	0.0595	cytoplasm	1		0.0044	regulation of multicellular organismal development	no
CREBBP_NCBD__Q92793_2062_2109	72-GLPNRKGVRVGFRSQS-87	Q86VQ0	LCA5	Lebercilin	0	0.3026	organelle	0.408	binding	0.5192	cellular process	no
CREBBP_NCBD__Q92793_2062_2109	344-VLPRNNSIGESLSSQY-359	Q86VY9	TMEM200A	Transmembrane protein 200A	0	0.8197	cellular anatomical entity	1		1		no
CREBBP_NCBD__Q92793_2062_2109	152-TGALKSLSLNSPVQPL-167	Q86W11	ZSCAN30	Zinc finger and SCAN domain-containing protein 30	0	0.0659	nucleus	0.0093	transcription regulator activity	0.0146	regulation of transcription by RNA polymerase II	no
CREBBP_NCBD__Q92793_2062_2109	48-DAKDTSATSQSVNGSP-63	Q86WB0	ZC3HC1	Nuclear-interacting partner of ALK	0	0.0336	nucleoplasm	0.0017	zinc ion binding	0.0053	regulation of apoptotic process	no
CREBBP_NCBD__Q92793_2062_2109	72-LRVNLKFLTRTRSTVA-87	Q86WX3	RPS19BP1	Active regulator of SIRT1	0	0.0336	nucleoplasm	0.0384	nucleic acid binding	1		no
CREBBP_NCBD__Q92793_2062_2109	484-WRARRPRARSVDALDD-499	Q86X29	LSR	Lipolysis-stimulated lipoprotein receptor	0	0.0707	protein-containing complex	1		0.000405	regulation of lipid metabolic process	no
CREBBP_NCBD__Q92793_2062_2109	877-SPKSPHLHKDSQQILK-892	Q86YA3	ZGRF1	Protein ZGRF1	0	0.0595	cytoplasm	0.0017	zinc ion binding	0.0109	nucleic acid metabolic process	no
CREBBP_NCBD__Q92793_2062_2109	280-HTKLKPPRTPPPPSRK-295	Q8IVT5	KSR1	Kinase suppressor of Ras 1	0	0.0595	cytoplasm	0.0121	transferase activity	0.006	positive regulation of signal transduction	no
CREBBP_NCBD__Q92793_2062_2109	731-LLHVDTRKRLSTIDEL-746	Q8IW52	SLITRK4	SLIT and NTRK-like protein 4	0	0.8197	cellular anatomical entity	1		0.0044	regulation of multicellular organismal development	no
CREBBP_NCBD__Q92793_2062_2109	1473-FQLKNEPTTRSPVSSQ-1488	Q8IWJ2	GCC2	GRIP and coiled-coil domain-containing protein 2	0	0.0336	nucleoplasm	0.132	protein binding	0.0671	cellular component organization	no
CREBBP_NCBD__Q92793_2062_2109	416-ASSGLSTSPLSSPRVT-431	Q8IWQ3	BRSK2	Serine/threonine-protein kinase BRSK2	0	0.0595	cytoplasm	0.0121	transferase activity	0.0015	peptidyl-amino acid modification	no
CREBBP_NCBD__Q92793_2062_2109	205-VEATVPMLQRTKSRIE-220	Q8IWT6	LRRC8A	Volume-regulated anion channel subunit LRRC8A	0	0.0707	protein-containing complex	0.132	protein binding	0.0028	response to abiotic stimulus	no
CREBBP_NCBD__Q92793_2062_2109	680-MPPSERLLAAVEAFYS-695	Q8IWX8	CHERP	Calcium homeostasis endoplasmic reticulum protein	0	0.0336	nucleoplasm	0.0384	nucleic acid binding	0.0055	RNA metabolic process	no
CREBBP_NCBD__Q92793_2062_2109	736-TAALAPVASDPLSPPL-751	Q8IXF0	NPAS3	Neuronal PAS domain-containing protein 3	0	0.0029	nuclear chromatin	0.0093	transcription regulator activity	0.0054	positive regulation of nucleic acid-templated transcription	no
CREBBP_NCBD__Q92793_2062_2109	45-DVTPEKVPTHIVDYSE-60	Q8IXI1	RHOT2	Mitochondrial Rho GTPase 2	0	0.0336	nucleoplasm	0.0443	metal ion binding	0.0057	homeostatic process	no
CREBBP_NCBD__Q92793_2062_2109	308-TVPRISRTAITTASIR-323	Q8IXS8	FAM126B	Protein FAM126B	0	0.8197	cellular anatomical entity	1		0.1159	primary metabolic process	no
CREBBP_NCBD__Q92793_2062_2109	359-GLKLEENLQETHSAVL-374	Q8IXU6	SLC35F2	Solute carrier family 35 member F2	0	0.8197	cellular anatomical entity	0.6121	molecular_function	1		no
CREBBP_NCBD__Q92793_2062_2109	648-ASPGPSLPARSPSPPR-663	Q8IY33	MICALL2	MICAL-like protein 2	0	0.2416	intracellular organelle	0.0443	metal ion binding	0.004	protein-containing complex assembly	no
CREBBP_NCBD__Q92793_2062_2109	44-KWSSEVLVQKNDPQRQ-59	Q8IY42	C4orf19	Uncharacterized protein C4orf19	0	0.0336	nucleoplasm	1		1		no
CREBBP_NCBD__Q92793_2062_2109	711-ERDTTIINHSRNGSYG-726	Q8IY63	AMOTL1	Angiomotin-like protein 1	0	0.2416	intracellular organelle	0.132	protein binding	0.0131	cell surface receptor signaling pathway	no
CREBBP_NCBD__Q92793_2062_2109	16-PRGVSAVAGPHDIGAS-31	Q8IYB7	DIS3L2	DIS3-like exonuclease 2	0	0.0044	catalytic complex	0.0384	nucleic acid binding	0.0055	RNA metabolic process	no
CREBBP_NCBD__Q92793_2062_2109	148-TGSQPNSEAESVPENV-163	Q8IZ21	PHACTR4	Phosphatase and actin regulator 4	0	0.0595	cytoplasm	0.0343	molecular function regulator	0.0049	anatomical structure morphogenesis	no
CREBBP_NCBD__Q92793_2062_2109	416-PLHIRIQQALTSPLPM-431	Q8IZ21	PHACTR4	Phosphatase and actin regulator 4	0	0.0595	cytoplasm	0.0343	molecular function regulator	0.0049	anatomical structure morphogenesis	no
CREBBP_NCBD__Q92793_2062_2109	544-RKDTLAMKLNHRPSEP-559	Q8IZ21	PHACTR4	Phosphatase and actin regulator 4	0	0.0595	cytoplasm	0.0343	molecular function regulator	0.0049	anatomical structure morphogenesis	no
CREBBP_NCBD__Q92793_2062_2109	56-NGDAGGDAKVELSPGP-71	Q8IZ73	RPUSD2	RNA pseudouridylate synthase domain-containing protein 2	0	1		0.0384	nucleic acid binding	0.0055	RNA metabolic process	no
CREBBP_NCBD__Q92793_2062_2109	116-PSPLTRYRPLHNAASH-131	Q8IZD0	SAMD14	Sterile alpha motif domain-containing protein 14	0	0.0595	cytoplasm	0.132	protein binding	0.0493	signal transduction	no
CREBBP_NCBD__Q92793_2062_2109	231-SLNQRPRTHSGSSGGS-246	Q8IZP0	ABI1	Abl interactor 1	0	0.0659	nucleus	0.0343	molecular function regulator	0.000436	immune response-activating cell surface receptor signaling pathway	no
CREBBP_NCBD__Q92793_2062_2109	48-LTRTSQETADVKASVL-63	Q8N1F7	NUP93	Nuclear pore complex protein Nup93	0	0.0707	protein-containing complex	0.6121	molecular_function	1.49e-05	regulation of cellular response to heat	no
CREBBP_NCBD__Q92793_2062_2109	314-LEPSQRAASLDTRGSP-329	Q8N350	CBARP	Voltage-dependent calcium channel beta subunit-associated regulatory protein	0	0.2416	intracellular organelle	0.132	protein binding	0.0557	negative regulation of cellular process	no
CREBBP_NCBD__Q92793_2062_2109	699-SNSAWQIYLQRRAERG-714	Q8N4C8	MINK1	Misshapen-like kinase 1	0	0.0595	cytoplasm	0.0121	transferase activity	0.0012	regulation of cellular response to stress	no
CREBBP_NCBD__Q92793_2062_2109	903-SNGYTNLPDVVQPSHS-918	Q8N4C8	MINK1	Misshapen-like kinase 1	0	0.0595	cytoplasm	0.0121	transferase activity	0.0012	regulation of cellular response to stress	no
CREBBP_NCBD__Q92793_2062_2109	359-SVTMTDGLTADKVTRS-374	Q8N5H7	SH2D3C	SH2 domain-containing protein 3C	0	0.0595	cytoplasm	0.0343	molecular function regulator	0.0067	cellular response to stress	no
CREBBP_NCBD__Q92793_2062_2109	4-HGKPKASPSCSSPTRD-19	Q8N5I9	C12orf45	Uncharacterized protein C12orf45	0	1		1		1		no
CREBBP_NCBD__Q92793_2062_2109	351-CADTSTERRSSDSWEV-366	Q8N6T3	ARFGAP1	ADP-ribosylation factor GTPase-activating protein 1	0	0.3026	organelle	0.0343	molecular function regulator	0.0067	cellular response to stress	no
CREBBP_NCBD__Q92793_2062_2109	176-TLEEIWRAATPTLTTF-191	Q8N9Z2	CCDC71L	Coiled-coil domain-containing protein 71L	0	1		1		0.0061	regulation of cell differentiation	no
CREBBP_NCBD__Q92793_2062_2109	1-MAGLSDLELRRELQAL-16	Q8NC56	LEMD2	LEM domain-containing protein 2	0	0.8197	cellular anatomical entity	2.03e-05	chromatin DNA binding	0.000151	regulation of transmembrane receptor protein serine/threonine kinase signaling pathway	no
CREBBP_NCBD__Q92793_2062_2109	84-SRDNSNSDSEGEDRRP-99	Q8NCF5	NFATC2IP	NFATC2-interacting protein	0	0.0595	cytoplasm	1		0.0032	positive regulation of transcription by RNA polymerase II	no
CREBBP_NCBD__Q92793_2062_2109	1-MFPRPLTPLAAPNGAE-16	Q8NCH0	CHST14	Carbohydrate sulfotransferase 14	0	0.242	membrane-bounded organelle	0.0121	transferase activity	0.0033	macromolecule biosynthetic process	no
CREBBP_NCBD__Q92793_2062_2109	388-SPCTPPKRLPDGRVLS-403	Q8NCN4	RNF169	E3 ubiquitin-protein ligase RNF169	0	0.0015	nuclear body	0.000853	chromatin binding	0.0012	regulation of cellular response to stress	no
CREBBP_NCBD__Q92793_2062_2109	252-YLPLHGGYQYKQRSLS-267	Q8NDT2	RBM15B	Putative RNA-binding protein 15B	0	0.0013	transferase complex	0.0384	nucleic acid binding	0.000135	macromolecule methylation	no
CREBBP_NCBD__Q92793_2062_2109	140-LPGSPKQNRSTSTQVV-155	Q8NDX1	PSD4	PH and SEC7 domain-containing protein 4	0	0.8197	cellular anatomical entity	0.0343	molecular function regulator	0.0226	regulation of signal transduction	no
CREBBP_NCBD__Q92793_2062_2109	134-PSNMMSKLSSEDEEED-149	Q8NEJ9	NGDN	Neuroguidin	0	0.0336	nucleoplasm	0.0384	nucleic acid binding	0.0055	RNA metabolic process	no
CREBBP_NCBD__Q92793_2062_2109	8210-LIRLPLPDDEHDLSDR-8225	Q8NF91	SYNE1	Nesprin-1	0	0.0336	nucleoplasm	0.0384	nucleic acid binding	0.0331	regulation of biological quality	no
CREBBP_NCBD__Q92793_2062_2109	480-YYSDSDDELTVEQRRQ-495	Q8NFC6	BOD1L1	Biorientation of chromosomes in cell division protein 1-like 1	0	0.0336	nucleoplasm	0.0343	molecular function regulator	0.0067	cellular response to stress	no
CREBBP_NCBD__Q92793_2062_2109	132-TGQSMFSPASIGQPRK-147	Q8NFH5	NUP35	Nucleoporin NUP35	0	0.0336	nucleoplasm	0.0149	DNA binding	1.49e-05	regulation of cellular response to heat	no
CREBBP_NCBD__Q92793_2062_2109	56-KIEKQIATSGPPPEGG-71	Q8NHG7	SVIP	Small VCP/p97-interacting protein	0	0.242	membrane-bounded organelle	0.132	protein binding	0.0012	regulation of cellular response to stress	no
CREBBP_NCBD__Q92793_2062_2109	423-SDESIGKGDGFDFLPQ-438	Q8NHV4	NEDD1	Protein NEDD1	0	0.0336	nucleoplasm	1		0.279	regulation of cellular process	no
CREBBP_NCBD__Q92793_2062_2109	302-EESEESDEDMGFGLFD-317	Q8NHW5	RPLP0P6	60S acidic ribosomal protein P0-like	0	0.0707	protein-containing complex	0.0384	nucleic acid binding	0.0033	macromolecule biosynthetic process	no
CREBBP_NCBD__Q92793_2062_2109	36-PRPPSPRDGYGSPHHT-51	Q8TAP9	MPLKIP	M-phase-specific PLK1-interacting protein	0	0.0336	nucleoplasm	1		0.5192	cellular process	no
CREBBP_NCBD__Q92793_2062_2109	1-MAESIIIRVQSPDGVK-16	Q8TAT6	NPLOC4	Nuclear protein localization protein 4 homolog	0	0.0336	nucleoplasm	0.0443	metal ion binding	4.06e-05	regulation of type I interferon production	no
CREBBP_NCBD__Q92793_2062_2109	168-SPNRELHPQLLSPTKA-183	Q8TBN0	RAB3IL1	Guanine nucleotide exchange factor for Rab-3A	0	0.2416	intracellular organelle	0.0343	molecular function regulator	0.5192	cellular process	no
CREBBP_NCBD__Q92793_2062_2109	734-AARAAAGGTASPGGGA-749	Q8TE49	OTUD7A	OTU domain-containing protein 7A	0	0.0595	cytoplasm	0.0017	zinc ion binding	0.0191	cellular protein modification process	no
CREBBP_NCBD__Q92793_2062_2109	520-SVPSPEQPQPYRTLRE-535	Q8TEH3	DENND1A	DENN domain-containing protein 1A	0	0.0336	nucleoplasm	0.0343	molecular function regulator	0.0226	regulation of signal transduction	no
CREBBP_NCBD__Q92793_2062_2109	768-APDYTRLSPAKIVLRR-783	Q8TEK3	DOT1L	Histone-lysine N-methyltransferase, H3 lysine-79 specific	0	0.0336	nucleoplasm	0.0011	transcription factor binding	1.86e-05	histone methylation	no
CREBBP_NCBD__Q92793_2062_2109	1100-SAGVSPKRRALPSVAG-1115	Q8TEK3	DOT1L	Histone-lysine N-methyltransferase, H3 lysine-79 specific	0	0.0336	nucleoplasm	0.0011	transcription factor binding	1.86e-05	histone methylation	no
CREBBP_NCBD__Q92793_2062_2109	221-SLSASHPMVGKWLEKQ-236	Q8TEW0	PARD3	Partitioning defective 3 homolog	0	0.0595	cytoplasm	0.0981	ion binding	0.004	protein-containing complex assembly	no
CREBBP_NCBD__Q92793_2062_2109	578-LTPDGTREFLTFEVPL-593	Q8TEW0	PARD3	Partitioning defective 3 homolog	0	0.0595	cytoplasm	0.0981	ion binding	0.004	protein-containing complex assembly	no
CREBBP_NCBD__Q92793_2062_2109	883-GLKKSSSLESLQTAVA-898	Q8TEW0	PARD3	Partitioning defective 3 homolog	0	0.0595	cytoplasm	0.0981	ion binding	0.004	protein-containing complex assembly	no
CREBBP_NCBD__Q92793_2062_2109	93-GNPADRQSPDAFETEV-108	Q8TEW8	PARD3B	Partitioning defective 3 homolog B	0	0.0595	cytoplasm	0.0981	ion binding	0.0671	cellular component organization	no
CREBBP_NCBD__Q92793_2062_2109	740-GLKKSSSLESLQTAVA-755	Q8TEW8	PARD3B	Partitioning defective 3 homolog B	0	0.0595	cytoplasm	0.0981	ion binding	0.0671	cellular component organization	no
CREBBP_NCBD__Q92793_2062_2109	363-HTRIHTGDRPYKCAHP-378	Q8TF68	ZNF384	Zinc finger protein 384	0	0.0659	nucleus	0.0093	transcription regulator activity	0.0146	regulation of transcription by RNA polymerase II	no
CREBBP_NCBD__Q92793_2062_2109	104-CRYLSKVLELRKSDVV-119	Q8WUR7	C15orf40	UPF0235 protein C15orf40	0	0.0595	cytoplasm	1		1		no
CREBBP_NCBD__Q92793_2062_2109	296-SEADSDTEVPKDNSGT-311	Q8WVC0	LEO1	RNA polymerase-associated protein LEO1	0	0.0336	nucleoplasm	0.132	protein binding	2.06e-06	beta-catenin-TCF complex assembly	no
CREBBP_NCBD__Q92793_2062_2109	120-VDGSVNAYAINVSQKR-135	Q8WVK2	SNRNP27	U4/U6.U5 small nuclear ribonucleoprotein 27 kDa protein	0	0.0336	nucleoplasm	0.0384	nucleic acid binding	0.0055	RNA metabolic process	no
CREBBP_NCBD__Q92793_2062_2109	12-NESMHSLRISVGGLPV-27	Q8WVQ1	CANT1	Soluble calcium-activated nucleotidase 1	0	0.242	membrane-bounded organelle	0.0443	metal ion binding	0.0033	macromolecule biosynthetic process	no
CREBBP_NCBD__Q92793_2062_2109	16-TDTSPVLETAGTVAAM-31	Q8WWH5	TRUB1	Probable tRNA pseudouridine synthase 1	0	0.0659	nucleus	0.0384	nucleic acid binding	0.0055	RNA metabolic process	no
CREBBP_NCBD__Q92793_2062_2109	479-SFPTSPAATPPPAPAA-494	Q8WXH2	JPH3	Junctophilin-3	0	0.0707	protein-containing complex	1		0.0057	homeostatic process	no
CREBBP_NCBD__Q92793_2062_2109	328-TVNRVSSPLPSPSAMT-343	Q8WXI9	GATAD2B	Transcriptional repressor p66-beta	0	0.000434	transcription regulator complex	0.0017	zinc ion binding	0.0011	chromatin organization	no
CREBBP_NCBD__Q92793_2062_2109	40-RYEAVSPERLELERQH-55	Q92585	MAML1	Mastermind-like protein 1	0	0.0015	nuclear body	0.000159	transcription coactivator activity	7.77e-07	positive regulation of transcription of Notch receptor target	no
CREBBP_NCBD__Q92793_2062_2109	16-PRSLSLGGHVGFDSLP-31	Q92599	SEPTIN8	Septin-8	0	0.0707	protein-containing complex	0.0763	catalytic activity	0.000231	regulation of protein stability	no
CREBBP_NCBD__Q92793_2062_2109	576-ENKGATLSRSSSSVGG-591	Q92608	DOCK2	Dedicator of cytokinesis protein 2	0	0.2416	intracellular organelle	0.0343	molecular function regulator	0.0013	viral process	no
CREBBP_NCBD__Q92793_2062_2109	20-GGATRIPRSVSKESVA-35	Q92805	GOLGA1	Golgin subfamily A member 1	0	0.1671	intracellular membrane-bounded organelle	1		1		no
CREBBP_NCBD__Q92793_2062_2109	668-TGRSSQSSSQQFSGIG-683	Q92841	DDX17	Probable ATP-dependent RNA helicase DDX17	0	0.0015	nuclear body	0.000159	transcription coactivator activity	0.0032	positive regulation of transcription by RNA polymerase II	no
CREBBP_NCBD__Q92793_2062_2109	823-TSKVPTDREDSQRIDD-838	Q92854	SEMA4D	Semaphorin-4D	0	0.8197	cellular anatomical entity	0.0343	molecular function regulator	0.0019	negative regulation of transcription by RNA polymerase II	no
CREBBP_NCBD__Q92793_2062_2109	16-TAPISFGFTRTSARRR-31	Q92917	GPKOW	G-patch domain and KOW motifs-containing protein	0	0.0336	nucleoplasm	0.0384	nucleic acid binding	0.0055	RNA metabolic process	no
CREBBP_NCBD__Q92793_2062_2109	353-QSFTNPTLTKGATVAD-368	Q92968	PEX13	Peroxisomal membrane protein PEX13	0	0.0707	protein-containing complex	1		0.0191	cellular protein modification process	no
CREBBP_NCBD__Q92793_2062_2109	238-TMLWKSKGRRRRASHP-253	Q93073	SECISBP2L	Selenocysteine insertion sequence-binding protein 2-like	0	0.0707	protein-containing complex	0.0384	nucleic acid binding	0.0033	macromolecule biosynthetic process	no
CREBBP_NCBD__Q92793_2062_2109	52-GLAGSVRRIQSGLGAL-67	Q969G5	CAVIN3	Caveolae-associated protein 3	0	0.0595	cytoplasm	0.132	protein binding	0.000179	rhythmic process	no
CREBBP_NCBD__Q92793_2062_2109	140-REEGRCSSSDDDTDVD-155	Q96AQ6	PBXIP1	Pre-B-cell leukemia transcription factor-interacting protein 1	0	0.0659	nucleus	8.55e-05	transcription corepressor activity	0.0037	negative regulation of RNA biosynthetic process	no
CREBBP_NCBD__Q92793_2062_2109	104-FLTHKQLSPEDSSSPV-119	Q96AY2	EME1	Crossover junction endonuclease EME1	0	0.0029	nuclear chromatin	0.0149	DNA binding	0.0067	cellular response to stress	no
CREBBP_NCBD__Q92793_2062_2109	2114-LIPSPNSPFQKVGKLA-2129	Q96AY4	TTC28	Tetratricopeptide repeat protein 28	0	0.0595	cytoplasm	0.132	protein binding	0.279	regulation of cellular process	no
CREBBP_NCBD__Q92793_2062_2109	56-PCLLMELRRDSSESQL-71	Q96B23	C18orf25	Uncharacterized protein C18orf25	0	1		0.0121	transferase activity	0.0329	protein metabolic process	no
CREBBP_NCBD__Q92793_2062_2109	193-RKGPSAGPRRSSVSTI-208	Q96B33	CLDN23	Claudin-23	0	0.8197	cellular anatomical entity	0.132	protein binding	0.013	cellular component assembly	no
CREBBP_NCBD__Q92793_2062_2109	500-SLSSPDIFDSPSPEED-515	Q96B97	SH3KBP1	SH3 domain-containing kinase-binding protein 1	0	0.0595	cytoplasm	0.132	protein binding	0.0026	positive regulation of immune system process	no
CREBBP_NCBD__Q92793_2062_2109	213-AQEPGGVSPAEAQRAW-228	Q96CA5	BIRC7	Baculoviral IAP repeat-containing protein 7	0	0.0336	nucleoplasm	0.0121	transferase activity	0.0053	regulation of apoptotic process	no
CREBBP_NCBD__Q92793_2062_2109	524-RTSDSDQQAYLVQRGA-539	Q96CV9	OPTN	Optineurin	0	0.0336	nucleoplasm	0.0443	metal ion binding	0.000332	positive regulation of defense response	no
CREBBP_NCBD__Q92793_2062_2109	534-RSHSGTSPDNTAPPPP-549	Q96D71	REPS1	RalBP1-associated Eps domain-containing protein 1	0	0.8197	cellular anatomical entity	0.0443	metal ion binding	0.0671	cellular component organization	no
CREBBP_NCBD__Q92793_2062_2109	292-SPRVGGFGFVATPSPA-307	Q96DF8	ESS2	Splicing factor ESS-2 homolog	0	0.0044	catalytic complex	1		0.0055	RNA metabolic process	no
CREBBP_NCBD__Q92793_2062_2109	376-RRVTENLASLTPKGLS-391	Q96DF8	ESS2	Splicing factor ESS-2 homolog	0	0.0044	catalytic complex	1		0.0055	RNA metabolic process	no
CREBBP_NCBD__Q92793_2062_2109	220-QPFTPRTGSPSSSASA-235	Q96F45	ZNF503	Zinc finger protein 503	0	0.0659	nucleus	0.000323	DNA-binding transcription factor binding	0.0037	negative regulation of RNA biosynthetic process	no
CREBBP_NCBD__Q92793_2062_2109	190-VHSSEAAIMNNSQGDG-205	Q96G28	CFAP36	Cilia- and flagella-associated protein 36	0	0.0659	nucleus	0.132	protein binding	1		no
CREBBP_NCBD__Q92793_2062_2109	259-NCGAQQVPAGPGTSTP-274	Q96G46	DUS3L	tRNA-dihydrouridine(47) synthase [NAD(P)(+)]-like	0	1		0.0384	nucleic acid binding	1		no
CREBBP_NCBD__Q92793_2062_2109	495-LGNSLARSLEPHSDSM-510	Q96GD3	SCMH1	Polycomb protein SCMH1	0	0.0336	nucleoplasm	0.000853	chromatin binding	0.0011	chromatin organization	no
CREBBP_NCBD__Q92793_2062_2109	176-KSNSPGTASSGSSRLP-191	Q96GY0	ZC2HC1A	Zinc finger C2HC domain-containing protein 1A	0	1		0.0443	metal ion binding	1		no
CREBBP_NCBD__Q92793_2062_2109	256-SPERRTPWKPPPSDLY-271	Q96HB5	CCDC120	Coiled-coil domain-containing protein 120	0	0.0707	protein-containing complex	1		0.0653	developmental process	no
CREBBP_NCBD__Q92793_2062_2109	707-KRSSITEPEGPGGPNI-722	Q96KQ4	PPP1R13B	Apoptosis-stimulating of p53 protein 1	0	0.0336	nucleoplasm	1.16e-05	p53 binding	0.0053	regulation of apoptotic process	no
CREBBP_NCBD__Q92793_2062_2109	803-NAGPPDLSPRIVDGIE-818	Q96L42	KCNH8	Potassium voltage-gated channel subfamily H member 8	0	0.8197	cellular anatomical entity	0.6121	molecular_function	0.0331	regulation of biological quality	no
CREBBP_NCBD__Q92793_2062_2109	300-ERKRARGISPIVFDRS-315	Q96MU7	YTHDC1	YTH domain-containing protein 1	0	0.0015	nuclear body	0.0384	nucleic acid binding	0.004	protein-containing complex assembly	no
CREBBP_NCBD__Q92793_2062_2109	728-GEAYRSLSDPIPQRHR-743	Q96PE2	ARHGEF17	Rho guanine nucleotide exchange factor 17	0	0.8197	cellular anatomical entity	0.0343	molecular function regulator	0.0053	regulation of apoptotic process	no
CREBBP_NCBD__Q92793_2062_2109	156-GGPGSPRGGGTVGPGD-171	Q96PG8	BBC3	Bcl-2-binding component 3, isoforms 3/4	0	0.1671	intracellular membrane-bounded organelle	0.132	protein binding	0.0053	regulation of apoptotic process	no
CREBBP_NCBD__Q92793_2062_2109	712-PMLSPVRQGSGLFSNV-727	Q96PN7	TRERF1	Transcriptional-regulating factor 1	0	0.000434	transcription regulator complex	8.55e-05	transcription corepressor activity	0.000279	histone modification	no
CREBBP_NCBD__Q92793_2062_2109	167-PWSRSIEDLHRGSNLP-182	Q96PY5	FMNL2	Formin-like protein 2	0	0.8197	cellular anatomical entity	0.132	protein binding	0.0148	regulation of developmental process	no
CREBBP_NCBD__Q92793_2062_2109	252-VAALKTLVLSSSPTSP-267	Q96QF0	RAB3IP	Rab-3A-interacting protein	0	0.0659	nucleus	0.0343	molecular function regulator	0.013	cellular component assembly	no
CREBBP_NCBD__Q92793_2062_2109	360-RQSLSLPSMLRDAAIG-375	Q96R06	SPAG5	Sperm-associated antigen 5	0	0.0595	cytoplasm	0.132	protein binding	0.0671	cellular component organization	no
CREBBP_NCBD__Q92793_2062_2109	502-TSGNTEGSPAAEKAQL-517	Q96S66	CLCC1	Chloride channel CLIC-like protein 1	0	0.0707	protein-containing complex	0.6121	molecular_function	1		no
CREBBP_NCBD__Q92793_2062_2109	192-LASFSPSPPSPYPTTV-207	Q96SK2	TMEM209	Transmembrane protein 209	0	0.8197	cellular anatomical entity	1		1		no
CREBBP_NCBD__Q92793_2062_2109	188-STVAISYSPDRVFHVC-203	Q96T17	MAP7D2	MAP7 domain-containing protein 2	0	0.2416	intracellular organelle	1		0.0671	cellular component organization	no
CREBBP_NCBD__Q92793_2062_2109	300-AYPQSPKTTKPPYPGS-315	Q96T17	MAP7D2	MAP7 domain-containing protein 2	0	0.2416	intracellular organelle	1		0.0671	cellular component organization	no
CREBBP_NCBD__Q92793_2062_2109	112-PESQPDTPPGTPLVSQ-127	Q96T60	PNKP	Bifunctional polynucleotide phosphatase/kinase	0	0.0336	nucleoplasm	1.02e-05	damaged DNA binding	0.000488	response to radiation	no
CREBBP_NCBD__Q92793_2062_2109	385-TPLHESDFSGVTPQRQ-400	Q99459	CDC5L	Cell division cycle 5-like protein	0	0.0015	nuclear body	0.0011	transcription factor binding	0.0032	positive regulation of transcription by RNA polymerase II	no
CREBBP_NCBD__Q92793_2062_2109	336-SSPKRSGMTAVPQHLG-351	Q99569	PKP4	Plakophilin-4	0	0.0595	cytoplasm	0.132	protein binding	0.013	cellular component assembly	no
CREBBP_NCBD__Q92793_2062_2109	208-NSPGTLTLRQGKRPSP-223	Q99618	CDCA3	Cell division cycle-associated protein 3	0	0.8197	cellular anatomical entity	1		0.0191	cellular protein modification process	no
CREBBP_NCBD__Q92793_2062_2109	956-AGSNEYLRSISLPVPV-971	Q99683	MAP3K5	Mitogen-activated protein kinase kinase kinase 5	0	0.0013	transferase complex	0.0121	transferase activity	0.0012	regulation of cellular response to stress	no
CREBBP_NCBD__Q92793_2062_2109	252-GKKKGSKWNTRESYDD-267	Q99848	EBNA1BP2	Probable rRNA-processing protein EBP2	0	0.0707	protein-containing complex	0.0384	nucleic acid binding	0.0055	RNA metabolic process	no
CREBBP_NCBD__Q92793_2062_2109	88-SEEEDAAREGTPGSPG-103	Q99856	ARID3A	AT-rich interactive domain-containing protein 3A	0	0.0336	nucleoplasm	0.000558	transcription coregulator activity	0.0067	cellular response to stress	no
CREBBP_NCBD__Q92793_2062_2109	206-EAEKKVVIKSEAASPA-221	Q99958	FOXC2	Forkhead box protein C2	0	0.0015	nuclear body	2.03e-05	chromatin DNA binding	2.99e-05	Notch signaling pathway	no
CREBBP_NCBD__Q92793_2062_2109	78-HRTSSVPEYVYNLHLV-93	Q99959	PKP2	Plakophilin-2	0	0.0336	nucleoplasm	0.0343	molecular function regulator	0.0049	anatomical structure morphogenesis	no
CREBBP_NCBD__Q92793_2062_2109	170-QRSQAGHTLHHQESRR-185	Q99959	PKP2	Plakophilin-2	0	0.0336	nucleoplasm	0.0343	molecular function regulator	0.0049	anatomical structure morphogenesis	no
CREBBP_NCBD__Q92793_2062_2109	175-PSTRITRSQPNHTPAG-190	Q9BQ15	NABP2	SOSS complex subunit B1	0	0.0336	nucleoplasm	0.0149	DNA binding	0.000488	response to radiation	no
CREBBP_NCBD__Q92793_2062_2109	44-VSGAGSSPVSGGVNLF-59	Q9BQ61	TRIR	Telomerase RNA component interacting RNase	0	1		0.0384	nucleic acid binding	0.0055	RNA metabolic process	no
CREBBP_NCBD__Q92793_2062_2109	240-GPGSSEGGCSRRSSVT-255	Q9BQ89	FAM110A	Protein FAM110A	0	0.0595	cytoplasm	1		1		no
CREBBP_NCBD__Q92793_2062_2109	44-SPEDRLAKLHPSKELL-59	Q9BR77	CCDC77	Coiled-coil domain-containing protein 77	0	0.8197	cellular anatomical entity	1		1		no
CREBBP_NCBD__Q92793_2062_2109	1-MGSTESSEGRRVSFGV-16	Q9BRQ6	CHCHD6	MICOS complex subunit MIC25	0	0.0707	protein-containing complex	1		0.0067	cellular response to stress	no
CREBBP_NCBD__Q92793_2062_2109	112-SPRPQKASPNGSISSA-127	Q9BSF8	BTBD10	BTB/POZ domain-containing protein 10	0	0.0336	nucleoplasm	1		0.0065	regulation of cell death	no
CREBBP_NCBD__Q92793_2062_2109	28-VSRSRKQSEELQSVQA-43	Q9BU64	CENPO	Centromere protein O	0	0.0015	nuclear body	1		0.0011	chromatin organization	no
CREBBP_NCBD__Q92793_2062_2109	141-AAEETAVSPRKSPRPA-156	Q9BUH6	PAXX	Protein PAXX	0	0.0336	nucleoplasm	0.132	protein binding	0.0067	cellular response to stress	no
CREBBP_NCBD__Q92793_2062_2109	84-GSPSELSPRIEEQELS-99	Q9BUR4	WRAP53	Telomerase Cajal body protein 1	0	0.0015	nuclear body	0.0384	nucleic acid binding	0.0012	regulation of cellular response to stress	no
CREBBP_NCBD__Q92793_2062_2109	451-SGSQEVLSELRVLSQK-466	Q9BVJ6	UTP14A	U3 small nucleolar RNA-associated protein 14 homolog A	0	0.0336	nucleoplasm	0.0384	nucleic acid binding	0.0055	RNA metabolic process	no
CREBBP_NCBD__Q92793_2062_2109	336-YYEKLCLEKSHSPIQD-351	Q9BWF2	TRAIP	E3 ubiquitin-protein ligase TRAIP	0	0.0336	nucleoplasm	0.0121	transferase activity	4.06e-05	regulation of type I interferon production	no
CREBBP_NCBD__Q92793_2062_2109	634-MSNITKTVTPKRSHSP-649	Q9BWT3	PAPOLG	Poly(A) polymerase gamma	0	0.0015	nuclear body	0.0121	transferase activity	0.0055	RNA metabolic process	no
CREBBP_NCBD__Q92793_2062_2109	460-YSPRYSFSEDTKSPLS-475	Q9BX66	SORBS1	Sorbin and SH3 domain-containing protein 1	0	0.0659	nucleus	0.132	protein binding	0.000405	regulation of lipid metabolic process	no
CREBBP_NCBD__Q92793_2062_2109	96-GGASPASSSSAASSPS-111	Q9BXK1	KLF16	Krueppel-like factor 16	0	0.0029	nuclear chromatin	0.0093	transcription regulator activity	0.0146	regulation of transcription by RNA polymerase II	no
CREBBP_NCBD__Q92793_2062_2109	4-ESSPLLAYRLLGEEGV-19	Q9BXP2	SLC12A9	Solute carrier family 12 member 9	0	0.242	membrane-bounded organelle	0.6121	molecular_function	0.0057	homeostatic process	no
CREBBP_NCBD__Q92793_2062_2109	168-ESSKPGKNKRTAITTP-183	Q9BXS6	NUSAP1	Nucleolar and spindle-associated protein 1	0	0.0595	cytoplasm	0.0149	DNA binding	0.0671	cellular component organization	no
CREBBP_NCBD__Q92793_2062_2109	501-PVPIKVCPRSPPLETR-516	Q9BYV9	BACH2	Transcription regulator protein BACH2	0	0.0029	nuclear chromatin	0.0093	transcription regulator activity	0.0146	regulation of transcription by RNA polymerase II	no
CREBBP_NCBD__Q92793_2062_2109	8-VGQPGPTERSHRSSVS-23	Q9BZ68	FRMD8P1	Putative FERM domain-containing protein FRMD8P1	0	0.2416	intracellular organelle	1		1		no
CREBBP_NCBD__Q92793_2062_2109	500-PPSRIPEPESPAKPNV-515	Q9BZL4	PPP1R12C	Protein phosphatase 1 regulatory subunit 12C	0	0.0595	cytoplasm	0.0343	molecular function regulator	0.0493	signal transduction	no
CREBBP_NCBD__Q92793_2062_2109	594-QASPARRASAILPGVL-609	Q9BZQ8	NIBAN1	Protein Niban 1	0	0.0595	cytoplasm	1		0.0067	cellular response to stress	no
CREBBP_NCBD__Q92793_2062_2109	392-RHPSYRSEPSLEPESF-407	Q9C0B5	ZDHHC5	Palmitoyltransferase ZDHHC5	0	0.2416	intracellular organelle	0.000104	transferase activity, transferring acyl groups other than amino-acyl groups	6.87e-05	protein acylation	no
CREBBP_NCBD__Q92793_2062_2109	890-DKPEGQSPVKAEWPSE-905	Q9C0C9	UBE2O	(E3-independent) E2 ubiquitin-conjugating enzyme	0	0.0015	nuclear body	0.0121	transferase activity	2.77e-05	positive regulation of transmembrane receptor protein serine/threonine kinase signaling pathway	no
CREBBP_NCBD__Q92793_2062_2109	377-SPKRHSISHSPNSNSN-392	Q9H1A4	ANAPC1	Anaphase-promoting complex subunit 1	0	0.0013	transferase complex	0.6121	molecular_function	0.0191	cellular protein modification process	no
CREBBP_NCBD__Q92793_2062_2109	656-NSSSPVSPASVPGQRR-671	Q9H1B7	IRF2BPL	Probable E3 ubiquitin-protein ligase IRF2BPL	0	0.0336	nucleoplasm	8.55e-05	transcription corepressor activity	0.0019	negative regulation of transcription by RNA polymerase II	no
CREBBP_NCBD__Q92793_2062_2109	1376-ARHIRRSLSTPNVHNV-1391	Q9H1H9	KIF13A	Kinesin-like protein KIF13A	0	0.0707	protein-containing complex	0.0763	catalytic activity	0.0671	cellular component organization	no
CREBBP_NCBD__Q92793_2062_2109	12-EAASPAPASAIGGASS-27	Q9H1K6	TLNRD1	Talin rod domain-containing protein 1	0	0.8197	cellular anatomical entity	0.132	protein binding	1		no
CREBBP_NCBD__Q92793_2062_2109	263-QNAIRQRSLGPSLATD-278	Q9H3N1	TMX1	Thioredoxin-related transmembrane protein 1	0	0.8197	cellular anatomical entity	0.0763	catalytic activity	0.0067	cellular response to stress	no
CREBBP_NCBD__Q92793_2062_2109	239-TPIPPSRTLLRKERGV-254	Q9H3P2	NELFA	Negative elongation factor A	0	0.0015	nuclear body	1		0.000688	RNA biosynthetic process	no
CREBBP_NCBD__Q92793_2062_2109	328-LDPSPARKLLKLQLQN-343	Q9H410	DSN1	Kinetochore-associated protein DSN1 homolog	0	0.0015	nuclear body	1		0.0151	immune system process	no
CREBBP_NCBD__Q92793_2062_2109	111-RKRQLSEEQPSGNGVK-126	Q9H4Z3	PCIF1	mRNA (2'-O-methyladenosine-N(6)-)-methyltransferase	0	0.0336	nucleoplasm	0.0121	transferase activity	0.000135	macromolecule methylation	no
CREBBP_NCBD__Q92793_2062_2109	127-KPKIEIPVTPTGQSVP-142	Q9H4Z3	PCIF1	mRNA (2'-O-methyladenosine-N(6)-)-methyltransferase	0	0.0336	nucleoplasm	0.0121	transferase activity	0.000135	macromolecule methylation	no
CREBBP_NCBD__Q92793_2062_2109	160-SPEFEAQSSKFQEGAE-175	Q9H5H4	ZNF768	Zinc finger protein 768	0	0.0029	nuclear chromatin	0.0093	transcription regulator activity	0.000688	RNA biosynthetic process	no
CREBBP_NCBD__Q92793_2062_2109	353-QVKVEAIVISDEETDV-368	Q9H5J0	ZBTB3	Zinc finger and BTB domain-containing protein 3	0	0.0659	nucleus	0.0093	transcription regulator activity	0.0146	regulation of transcription by RNA polymerase II	no
CREBBP_NCBD__Q92793_2062_2109	633-SPSHSGNAGDLKQMMC-648	Q9H694	BICC1	Protein bicaudal C homolog 1	0	0.0595	cytoplasm	0.0384	nucleic acid binding	0.0226	regulation of signal transduction	no
CREBBP_NCBD__Q92793_2062_2109	44-EPGSPPSVQRAGLGSP-59	Q9H6F5	CCDC86	Coiled-coil domain-containing protein 86	0	0.0336	nucleoplasm	0.0384	nucleic acid binding	0.0013	viral process	no
CREBBP_NCBD__Q92793_2062_2109	221-RSQSLRVVKRKPPVRE-236	Q9H6H4	REEP4	Receptor expression-enhancing protein 4	0	0.1671	intracellular membrane-bounded organelle	0.132	protein binding	0.0671	cellular component organization	no
CREBBP_NCBD__Q92793_2062_2109	80-ERSERRKRRSTDSSSV-95	Q9H8G2	CAAP1	Caspase activity and apoptosis inhibitor 1	0	1		1		0.0053	regulation of apoptotic process	no
CREBBP_NCBD__Q92793_2062_2109	52-GERESPERKLLQGPMD-67	Q9H8Y5	ANKZF1	Ankyrin repeat and zinc finger domain-containing protein 1	0	0.0595	cytoplasm	0.0443	metal ion binding	0.0067	cellular response to stress	no
CREBBP_NCBD__Q92793_2062_2109	1384-KCGDAEDVYYKSMPNL-1399	Q9HAR2	ADGRL3	Adhesion G protein-coupled receptor L3	0	0.8197	cellular anatomical entity	0.0443	metal ion binding	0.013	cellular component assembly	no
CREBBP_NCBD__Q92793_2062_2109	343-SGEMISMKDLLAANKA-358	Q9HB14	KCNK13	Potassium channel subfamily K member 13	0	0.8197	cellular anatomical entity	0.6121	molecular_function	0.0331	regulation of biological quality	no
CREBBP_NCBD__Q92793_2062_2109	260-KSGSLSSSRESAFTSP-275	Q9HC44	GPBP1L1	Vasculin-like protein 1	0	0.0659	nucleus	0.0149	DNA binding	0.000688	RNA biosynthetic process	no
CREBBP_NCBD__Q92793_2062_2109	464-DCESPNSISIMGLNTS-479	Q9HCI5	MAGEE1	Melanoma-associated antigen E1	0	0.0659	nucleus	1		1		no
CREBBP_NCBD__Q92793_2062_2109	764-TINGTLPIRSHHRSSP-779	Q9HCL0	PCDH18	Protocadherin-18	0	0.8197	cellular anatomical entity	0.0443	metal ion binding	0.0653	developmental process	no
CREBBP_NCBD__Q92793_2062_2109	433-SPKFPYTRRRNPSCGS-448	Q9HCS5	EPB41L4A	Band 4.1-like protein 4A	0	0.0595	cytoplasm	0.132	protein binding	0.0671	cellular component organization	no
CREBBP_NCBD__Q92793_2062_2109	80-PSSKAPRSPPVGSGPA-95	Q9HD15	SRA1	Steroid receptor RNA activator 1	0	0.000434	transcription regulator complex	0.000159	transcription coactivator activity	0.0053	regulation of apoptotic process	no
CREBBP_NCBD__Q92793_2062_2109	448-TPKESPHFYRKGTTPP-463	Q9HDC5	JPH1	Junctophilin-1	0	0.0336	nucleoplasm	0.6121	molecular_function	0.0057	homeostatic process	no
CREBBP_NCBD__Q92793_2062_2109	266-RDSQKPTSPLQSAGDH-281	Q9NQS1	AVEN	Cell death regulator Aven	0	0.8197	cellular anatomical entity	1		0.0053	regulation of apoptotic process	no
CREBBP_NCBD__Q92793_2062_2109	374-PSPETGEAKRSAFVEV-389	Q9NQV8	PRDM8	PR domain zinc finger protein 8	0	0.0659	nucleus	0.0121	transferase activity	0.000203	methylation	no
CREBBP_NCBD__Q92793_2062_2109	188-SPPPPLSPPPTTSPHK-203	Q9NQX3	GPHN	Gephyrin	0	0.0595	cytoplasm	0.0121	transferase activity	0.0025	heterocycle biosynthetic process	no
CREBBP_NCBD__Q92793_2062_2109	268-GVPGGGSNNGKTPVCH-283	Q9NR12	PDLIM7	PDZ and LIM domain protein 7	0	0.0336	nucleoplasm	0.0443	metal ion binding	0.0061	regulation of cell differentiation	no
CREBBP_NCBD__Q92793_2062_2109	40-HVGSGDLFSGMNSVSS-55	Q9NRR3	CDC42SE2	CDC42 small effector protein 2	0	0.0595	cytoplasm	0.132	protein binding	0.0148	regulation of developmental process	no
CREBBP_NCBD__Q92793_2062_2109	36-SAAGEGGDAGRMDTEE-51	Q9NRX1	PNO1	RNA-binding protein PNO1	0	0.0336	nucleoplasm	0.0384	nucleic acid binding	1		no
CREBBP_NCBD__Q92793_2062_2109	411-TPEPFDSETRKVIQMQ-426	Q9NSY0	NRBP2	Nuclear receptor-binding protein 2	0	0.0595	cytoplasm	0.0121	transferase activity	0.0053	regulation of apoptotic process	no
CREBBP_NCBD__Q92793_2062_2109	435-TLGYLSPKDMNQPSSS-450	Q9NUL3	STAU2	Double-stranded RNA-binding protein Staufen homolog 2	0	0.1671	intracellular membrane-bounded organelle	0.0384	nucleic acid binding	1		no
CREBBP_NCBD__Q92793_2062_2109	455-SPTSNSSATIARELLM-470	Q9NUL3	STAU2	Double-stranded RNA-binding protein Staufen homolog 2	0	0.1671	intracellular membrane-bounded organelle	0.0384	nucleic acid binding	1		no
CREBBP_NCBD__Q92793_2062_2109	475-STAEAIGLKGSSPTPP-490	Q9NUL3	STAU2	Double-stranded RNA-binding protein Staufen homolog 2	0	0.1671	intracellular membrane-bounded organelle	0.0384	nucleic acid binding	1		no
CREBBP_NCBD__Q92793_2062_2109	523-GVDEDSDISDDEPSVY-538	Q9NUN5	LMBRD1	Lysosomal cobalamin transport escort protein LMBD1	0	0.8197	cellular anatomical entity	0.0852	heterocyclic compound binding	0.0013	viral process	no
CREBBP_NCBD__Q92793_2062_2109	235-SPPVPGPSAALTTMQL-250	Q9NVF7	FBXO28	F-box only protein 28	0	0.2416	intracellular organelle	0.132	protein binding	0.0191	cellular protein modification process	no
CREBBP_NCBD__Q92793_2062_2109	228-SRSPLHPMSEIPRRSH-243	Q9NVW2	RLIM	E3 ubiquitin-protein ligase RLIM	0	0.000434	transcription regulator complex	8.55e-05	transcription corepressor activity	0.0019	negative regulation of transcription by RNA polymerase II	no
CREBBP_NCBD__Q92793_2062_2109	76-SSPPDRIDIFGRTVSK-91	Q9NWB6	ARGLU1	Arginine and glutamate-rich protein 1	0	0.0336	nucleoplasm	0.132	protein binding	1		no
CREBBP_NCBD__Q92793_2062_2109	140-EHEVPVPSYYRASPSY-155	Q9NYD6	HOXC10	Homeobox protein Hox-C10	0	0.0015	nuclear body	0.0093	transcription regulator activity	0.000407	embryonic morphogenesis	no
CREBBP_NCBD__Q92793_2062_2109	251-SPASSPELPWRPRGLR-266	Q9NYF3	FAM53C	Protein FAM53C	0	0.0659	nucleus	1		0.5192	cellular process	no
CREBBP_NCBD__Q92793_2062_2109	296-PSRRSPAKTIAPQNAP-311	Q9NYF8	BCLAF1	Bcl-2-associated transcription factor 1	0	0.0015	nuclear body	0.000558	transcription coregulator activity	3.51e-05	regulation of DNA-templated transcription in response to stress	no
CREBBP_NCBD__Q92793_2062_2109	376-SSRSRHSSISPVRLPL-391	Q9NYV4	CDK12	Cyclin-dependent kinase 12	0	0.0013	transferase complex	0.0121	transferase activity	0.000688	RNA biosynthetic process	no
CREBBP_NCBD__Q92793_2062_2109	613-VPQNDTVIGITPSSFD-628	Q9NYV6	RRN3	RNA polymerase I-specific transcription initiation factor RRN3	0	0.0336	nucleoplasm	0.0093	transcription regulator activity	9.71e-05	DNA-templated transcription, initiation	no
CREBBP_NCBD__Q92793_2062_2109	72-EFPCQHSPEAWRVDDL-87	Q9NYW8	RBAK	RB-associated KRAB zinc finger protein	0	0.0336	nucleoplasm	0.0017	zinc ion binding	0.0037	negative regulation of RNA biosynthetic process	no
CREBBP_NCBD__Q92793_2062_2109	140-TSLKRETYYLSDSPLL-155	Q9NYZ3	GTSE1	G2 and S phase-expressed protein 1	0	0.0336	nucleoplasm	0.132	protein binding	0.000231	regulation of protein stability	no
CREBBP_NCBD__Q92793_2062_2109	512-PTPASRRCSGLPPMTP-527	Q9NYZ3	GTSE1	G2 and S phase-expressed protein 1	0	0.0336	nucleoplasm	0.132	protein binding	0.000231	regulation of protein stability	no
CREBBP_NCBD__Q92793_2062_2109	156-NSMSSSGLGSPNRSSP-171	Q9NZN8	CNOT2	CCR4-NOT transcription complex subunit 2	0	0.0336	nucleoplasm	0.000558	transcription coregulator activity	0.0019	negative regulation of transcription by RNA polymerase II	no
CREBBP_NCBD__Q92793_2062_2109	194-EAMDPIAELLSQLSGV-209	Q9P0J7	KCMF1	E3 ubiquitin-protein ligase KCMF1	0	0.8197	cellular anatomical entity	0.0017	zinc ion binding	0.0151	immune system process	no
CREBBP_NCBD__Q92793_2062_2109	782-QRPPSQHPSRSFSYPC-797	Q9P203	BTBD7	BTB/POZ domain-containing protein 7	0	0.0659	nucleus	1		0.0049	anatomical structure morphogenesis	no
CREBBP_NCBD__Q92793_2062_2109	160-RSTVLGLPQHVQKELG-175	Q9P206	KIAA1522	Uncharacterized protein KIAA1522	0	1		1		0.0653	developmental process	no
CREBBP_NCBD__Q92793_2062_2109	1264-HVEDGDIAGAPASSPE-1279	Q9P2E9	RRBP1	Ribosome-binding protein 1	0	0.1671	intracellular membrane-bounded organelle	0.0384	nucleic acid binding	0.0033	macromolecule biosynthetic process	no
CREBBP_NCBD__Q92793_2062_2109	1-MAESAPARHRRKRRST-16	Q9UDV6	ZNF212	Zinc finger protein 212	0	0.0029	nuclear chromatin	0.0017	zinc ion binding	0.0146	regulation of transcription by RNA polymerase II	no
CREBBP_NCBD__Q92793_2062_2109	20-SGRAGRGLSGPCRPPP-35	Q9UEE5	STK17A	Serine/threonine-protein kinase 17A	0	0.0015	nuclear body	0.0121	transferase activity	0.0053	regulation of apoptotic process	no
CREBBP_NCBD__Q92793_2062_2109	32-DPEYIRERNMSPDLRQ-47	Q9UEY8	ADD3	Gamma-adducin	0	0.0595	cytoplasm	0.132	protein binding	0.013	cellular component assembly	no
CREBBP_NCBD__Q92793_2062_2109	64-SPAFREDLECLIQEQM-79	Q9UEY8	ADD3	Gamma-adducin	0	0.0595	cytoplasm	0.132	protein binding	0.013	cellular component assembly	no
CREBBP_NCBD__Q92793_2062_2109	218-PALLPSTPTMPLFPHV-233	Q9UGR2	ZC3H7B	Zinc finger CCCH domain-containing protein 7B	0	0.0659	nucleus	0.0384	nucleic acid binding	0.0013	viral process	no
CREBBP_NCBD__Q92793_2062_2109	320-SMTRLARSRTHSTSSS-335	Q9UGV2	NDRG3	Protein NDRG3	0	0.0595	cytoplasm	1		0.0493	signal transduction	no
CREBBP_NCBD__Q92793_2062_2109	8-RRQWTSLSLRVTAKEL-23	Q9UHB6	LIMA1	LIM domain and actin-binding protein 1	0	0.2416	intracellular organelle	0.0443	metal ion binding	0.0057	homeostatic process	no
CREBBP_NCBD__Q92793_2062_2109	128-SRLRSPPEALVQGRYP-143	Q9UHB6	LIMA1	LIM domain and actin-binding protein 1	0	0.2416	intracellular organelle	0.0443	metal ion binding	0.0057	homeostatic process	no
CREBBP_NCBD__Q92793_2062_2109	488-PHSPGVEDAPIAKVGV-503	Q9UHB6	LIMA1	LIM domain and actin-binding protein 1	0	0.2416	intracellular organelle	0.0443	metal ion binding	0.0057	homeostatic process	no
CREBBP_NCBD__Q92793_2062_2109	328-PPPLTAIHTPCKTEPS-343	Q9UHB7	AFF4	AF4/FMR2 family member 4	0	0.0038	chromatin	1		0.000688	RNA biosynthetic process	no
CREBBP_NCBD__Q92793_2062_2109	1040-QAPSPGLGSKAVGMPS-1055	Q9UHB7	AFF4	AF4/FMR2 family member 4	0	0.0038	chromatin	1		0.000688	RNA biosynthetic process	no
CREBBP_NCBD__Q92793_2062_2109	363-RMKPAGSVNDMALDAF-378	Q9UI08	EVL	Ena/VASP-like protein	0	0.0595	cytoplasm	0.132	protein binding	0.004	protein-containing complex assembly	no
CREBBP_NCBD__Q92793_2062_2109	271-TSISSPQPGKLRSPFL-286	Q9UJU6	DBNL	Drebrin-like protein	0	0.0595	cytoplasm	0.0343	molecular function regulator	0.004	protein-containing complex assembly	no
CREBBP_NCBD__Q92793_2062_2109	20-GSRSEAEDEDDEDYVP-35	Q9UJV9	DDX41	Probable ATP-dependent RNA helicase DDX41	0	0.0044	catalytic complex	0.0149	DNA binding	1.49e-05	positive regulation of type I interferon production	no
CREBBP_NCBD__Q92793_2062_2109	149-NSPLPGSELTKEPFRW-164	Q9UL03	INTS6	Integrator complex subunit 6	0	0.0336	nucleoplasm	0.6121	molecular_function	0.000688	RNA biosynthetic process	no
CREBBP_NCBD__Q92793_2062_2109	1-MSVPGPSSPDGALTRP-16	Q9UL45	BLOC1S6	Biogenesis of lysosome-related organelles complex 1 subunit 6	0	0.0595	cytoplasm	0.132	protein binding	0.0061	regulation of cell differentiation	no
CREBBP_NCBD__Q92793_2062_2109	300-GCTIVKPFNLSQGKKR-315	Q9ULW0	TPX2	Targeting protein for Xklp2	0	0.0336	nucleoplasm	0.0343	molecular function regulator	0.013	cellular component assembly	no
CREBBP_NCBD__Q92793_2062_2109	136-RSSPDDGNDVSPYSLS-151	Q9UM11	FZR1	Fizzy-related protein homolog	0	0.0336	nucleoplasm	0.0343	molecular function regulator	0.0067	cellular response to stress	no
CREBBP_NCBD__Q92793_2062_2109	890-SDTVQAHAARAQSPTP-905	Q9UMS6	SYNPO2	Synaptopodin-2	0	0.0336	nucleoplasm	0.132	protein binding	0.013	cellular component assembly	no
CREBBP_NCBD__Q92793_2062_2109	141-LPVSRRENNSPSNLPR-156	Q9UN30	SCML1	Sex comb on midleg-like protein 1	0	0.0659	nucleus	0.000853	chromatin binding	0.0037	negative regulation of RNA biosynthetic process	no
CREBBP_NCBD__Q92793_2062_2109	28-QTLLTVTQNVEVPETP-43	Q9UNF1	MAGED2	Melanoma-associated antigen D2	0	0.0336	nucleoplasm	1		0.5192	cellular process	no
CREBBP_NCBD__Q92793_2062_2109	260-CHRLTVGRRSSPAQTR-275	Q9UNN5	FAF1	FAS-associated factor 1	0	0.0336	nucleoplasm	0.000186	RNA polymerase II-specific DNA-binding transcription factor binding	0.0053	regulation of apoptotic process	no
CREBBP_NCBD__Q92793_2062_2109	64-TTLDQEEVQQHKDGKP-79	Q9UPW0	FOXJ3	Forkhead box protein J3	0	0.0029	nuclear chromatin	0.0093	transcription regulator activity	0.0032	positive regulation of transcription by RNA polymerase II	no
CREBBP_NCBD__Q92793_2062_2109	708-RDREKRLEARRNSPAF-723	Q9UPX8	SHANK2	SH3 and multiple ankyrin repeat domains protein 2	0	0.0707	protein-containing complex	0.132	protein binding	0.0049	anatomical structure morphogenesis	no
CREBBP_NCBD__Q92793_2062_2109	263-HSMQSPQKTTLILPTQ-278	Q9UQR0	SCML2	Sex comb on midleg-like protein 2	0	0.0659	nucleus	0.000853	chromatin binding	0.0037	negative regulation of RNA biosynthetic process	no
CREBBP_NCBD__Q92793_2062_2109	170-LRTNLQPLESTQSQDF-185	Q9Y248	GINS2	DNA replication complex GINS protein PSF2	0	0.0336	nucleoplasm	1		0.0067	cellular response to stress	no
CREBBP_NCBD__Q92793_2062_2109	298-SGGNFRKRLSTFRKHS-313	Q9Y271	CYSLTR1	Cysteinyl leukotriene receptor 1	0	0.8197	cellular anatomical entity	0.6121	molecular_function	0.0057	homeostatic process	no
CREBBP_NCBD__Q92793_2062_2109	8-APQQLSDEELFSQLRR-23	Q9Y2U8	LEMD3	Inner nuclear membrane protein Man1	0	0.8197	cellular anatomical entity	2.03e-05	chromatin DNA binding	3.75e-05	regulation of transforming growth factor beta receptor signaling pathway	no
CREBBP_NCBD__Q92793_2062_2109	264-SPRPSPVPKPSPPLSS-279	Q9Y2W1	THRAP3	Thyroid hormone receptor-associated protein 3	0	0.0015	nuclear body	0.000159	transcription coactivator activity	0.000179	rhythmic process	no
CREBBP_NCBD__Q92793_2062_2109	276-TDKSDGESDGDEFVHR-291	Q9Y2W2	WBP11	WW domain-binding protein 11	0	0.0336	nucleoplasm	0.0149	DNA binding	0.0055	RNA metabolic process	no
CREBBP_NCBD__Q92793_2062_2109	248-ALSELSVQHADSLENI-263	Q9Y365	STARD10	START domain-containing protein 10	0	0.3026	organelle	0.408	binding	0.006	positive regulation of signal transduction	no
CREBBP_NCBD__Q92793_2062_2109	4-ADSEQPSKRPRCDDSP-19	Q9Y3Z3	SAMHD1	Deoxynucleoside triphosphate triphosphohydrolase SAMHD1	0	0.0336	nucleoplasm	0.0017	zinc ion binding	0.000243	regulation of innate immune response	no
CREBBP_NCBD__Q92793_2062_2109	1507-SGLRVLHSPPAVRRVD-1522	Q9Y4B5	MTCL1	Microtubule cross-linking factor 1	0	0.0595	cytoplasm	0.0384	nucleic acid binding	0.0671	cellular component organization	no
CREBBP_NCBD__Q92793_2062_2109	732-PAESSPEDSGYMRMWC-747	Q9Y4H2	IRS2	Insulin receptor substrate 2	0	0.0707	protein-containing complex	0.132	protein binding	0.000405	regulation of lipid metabolic process	no
CREBBP_NCBD__Q92793_2062_2109	289-SNRFSNDSQLHDRWTF-304	Q9Y4L5	RNF115	E3 ubiquitin-protein ligase RNF115	0	0.8197	cellular anatomical entity	0.0121	transferase activity	0.0191	cellular protein modification process	no
CREBBP_NCBD__Q92793_2062_2109	531-AIPADSPTDQEPKTVM-546	Q9Y5Y0	FLVCR1	Feline leukemia virus subgroup C receptor-related protein 1	0	0.1671	intracellular membrane-bounded organelle	0.0852	heterocyclic compound binding	6.22e-06	embryonic digit morphogenesis	no
CREBBP_NCBD__Q92793_2062_2109	4-SQVLGEKINILSGETV-19	Q9Y5Z9	UBIAD1	UbiA prenyltransferase domain-containing protein 1	0	0.0595	cytoplasm	0.0121	transferase activity	0.0121	cellular biosynthetic process	no
CREBBP_NCBD__Q92793_2062_2109	209-QRRNTASQEDKDDSVV-224	Q9Y6G9	DYNC1LI1	Cytoplasmic dynein 1 light intermediate chain 1	0	0.0044	catalytic complex	0.0384	nucleic acid binding	0.0013	viral process	no
CREBBP_NCBD__Q92793_2062_2109	461-PTPTPPTRKTPESFLG-476	Q9Y6I3	EPN1	Epsin-1	0	0.0659	nucleus	0.0981	ion binding	2.99e-05	Notch signaling pathway	no
DOK1_PTB__Q99704_151_256	293-LSSQISAGEEKWNSVS-308	Q86UE4	MTDH	Protein LYRIC	3	0.0012	perinuclear region of cytoplasm	1		0.006	positive regulation of signal transduction	yes
DOK1_PTB__Q99704_151_256	285-GWNEKSVKLSSQISAG-300	Q86UE4	MTDH	Protein LYRIC	2	0.0012	perinuclear region of cytoplasm	1		0.006	positive regulation of signal transduction	yes
DOK1_PTB__Q99704_151_256	297-ISAGEEKWNSVSPASA-312	Q86UE4	MTDH	Protein LYRIC	2	0.0012	perinuclear region of cytoplasm	1		0.006	positive regulation of signal transduction	yes
DOK1_PTB__Q99704_151_256	596-SESDGEENIGWSTVNL-611	O43290	SART1	U4/U6.U5 tri-snRNP-associated protein 1	2	0.066	cytosol	1		0.075	positive regulation of cellular process	no
DOK1_PTB__Q99704_151_256	973-GQGKLDVTILSPSRKV-988	O75369	FLNB	Filamin-B	2	0.066	cytosol	1		0.0493	signal transduction	no
DOK1_PTB__Q99704_151_256	747-WNNDNPLFKSATTTVM-762	P05107	ITGB2	Integrin beta-2	2	0.242	membrane-bounded organelle	1		0.001	cytokine-mediated signaling pathway	no
DOK1_PTB__Q99704_151_256	64-FGGFNSSDTVTSPQRA-79	P12931	SRC	Proto-oncogene tyrosine-protein kinase Src	2	0.0012	perinuclear region of cytoplasm	1		0.000172	axon guidance	no
DOK1_PTB__Q99704_151_256	655-EPSPLPELALRKVGAP-670	Q13207	TBX2	T-box transcription factor TBX2	2	0.0659	nucleus	1		0.0131	cell surface receptor signaling pathway	no
DOK1_PTB__Q99704_151_256	3326-SGSDDSRRWSDQLSLD-3341	Q8IZQ1	WDFY3	WD repeat and FYVE domain-containing protein 3	2	0.066	cytosol	1		0.5192	cellular process	no
DOK1_PTB__Q99704_151_256	505-YLDKINPIYDALSYSS-520	Q92692	NECTIN2	Nectin-2	2	0.242	membrane-bounded organelle	1		0.006	positive regulation of signal transduction	no
DOK1_PTB__Q99704_151_256	205-RREVQSESAQEPGGVS-220	Q96CA5	BIRC7	Baculoviral IAP repeat-containing protein 7	2	0.066	cytosol	1		0.006	positive regulation of signal transduction	no
DOK1_PTB__Q99704_151_256	285-GNRGDALNLSSPKRSK-300	A6NJL1	ZSCAN5B	Zinc finger and SCAN domain-containing protein 5B	1	0.0659	nucleus	1		0.279	regulation of cellular process	no
DOK1_PTB__Q99704_151_256	835-EVEGRALPDSQQVPSS-850	O14924	RGS12	Regulator of G-protein signaling 12	1	0.066	cytosol	1		0.0226	regulation of signal transduction	no
DOK1_PTB__Q99704_151_256	8-KMSPTGNEMKSTTQGT-23	O95171	SCEL	Sciellin	1	0.0012	perinuclear region of cytoplasm	1		0.006	positive regulation of signal transduction	no
DOK1_PTB__Q99704_151_256	272-SKSPAEQRERKSLADD-287	P10398	ARAF	Serine/threonine-protein kinase A-Raf	1	0.066	cytosol	1		0.0065	intracellular signal transduction	no
DOK1_PTB__Q99704_151_256	221-SPDSPPRSDPTTDQRM-236	P11831	SRF	Serum response factor	1	0.0659	nucleus	1		0.0057	movement of cell or subcellular component	no
DOK1_PTB__Q99704_151_256	72-TVTSPQRAGPLAGGVT-87	P12931	SRC	Proto-oncogene tyrosine-protein kinase Src	1	0.0012	perinuclear region of cytoplasm	1		0.000172	axon guidance	no
DOK1_PTB__Q99704_151_256	124-TMTPDGLAVTPTPVPV-139	P26368	U2AF2	Splicing factor U2AF 65 kDa subunit	1	0.0659	nucleus	1		0.075	positive regulation of cellular process	no
DOK1_PTB__Q99704_151_256	340-ASVDGSPVSPSTNRTH-355	P35568	IRS1	Insulin receptor substrate 1	1	0.066	cytosol	1		0.000629	transmembrane receptor protein tyrosine kinase signaling pathway	no
DOK1_PTB__Q99704_151_256	24-LTSSPGRSSRRTDALT-39	P49736	MCM2	DNA replication licensing factor MCM2	1	0.0659	nucleus	1		0.279	regulation of cellular process	no
DOK1_PTB__Q99704_151_256	191-MLSQSVSSQYNMAGVR-206	P54105	CLNS1A	Methylosome subunit pICln	1	0.066	cytosol	1		0.3434	biological regulation	no
DOK1_PTB__Q99704_151_256	241-VPSPTGTISVPNSCPA-256	P85037	FOXK1	Forkhead box protein K1	1	0.0659	nucleus	1		0.075	positive regulation of cellular process	no
DOK1_PTB__Q99704_151_256	28-DLRSSSPGPTGQPRRP-43	Q00325	SLC25A3	Phosphate carrier protein, mitochondrial	1	0.1671	intracellular membrane-bounded organelle	1		0.5192	cellular process	no
DOK1_PTB__Q99704_151_256	317-RPSSVDTLLSPTALID-332	Q00613	HSF1	Heat shock factor protein 1	1	0.0012	perinuclear region of cytoplasm	1		0.0065	intracellular signal transduction	no
DOK1_PTB__Q99704_151_256	304-KPLKRSSSETILSSLA-319	Q01850	CDR2	Cerebellar degeneration-related protein 2	1	0.8197	cellular anatomical entity	1		1		no
DOK1_PTB__Q99704_151_256	86-RRFSMEDVSKRLSLPM-101	Q07002	CDK18	Cyclin-dependent kinase 18	1	0.0659	nucleus	1		0.279	regulation of cellular process	no
DOK1_PTB__Q99704_151_256	32-HDYCTTPGGTLFSTTP-47	Q13542	EIF4EBP2	Eukaryotic translation initiation factor 4E-binding protein 2	1	0.8197	cellular anatomical entity	1		0.000629	transmembrane receptor protein tyrosine kinase signaling pathway	no
DOK1_PTB__Q99704_151_256	148-QTQPPSPAGAGMSTAM-163	Q16666	IFI16	Gamma-interferon-inducible protein 16	1	0.066	cytosol	1		0.0065	intracellular signal transduction	no
DOK1_PTB__Q99704_151_256	789-RISDPQVFSKEVQTEA-804	Q4L180	FILIP1L	Filamin A-interacting protein 1-like	1	0.0659	nucleus	1		1		no
DOK1_PTB__Q99704_151_256	602-YWHREGSTQQLQTTSP-617	Q5T8P6	RBM26	RNA-binding protein 26	1	0.0659	nucleus	1		0.075	positive regulation of cellular process	no
DOK1_PTB__Q99704_151_256	48-QKLQQLRLTQYHGGSL-63	Q6UUV7	CRTC3	CREB-regulated transcription coactivator 3	1	0.066	cytosol	1		0.0226	regulation of signal transduction	no
DOK1_PTB__Q99704_151_256	197-QLQHPGTPITVRERRP-212	Q6ZTU2	EP400P1	Putative EP400-like protein	1	1		1		1		no
DOK1_PTB__Q99704_151_256	297-AAGFGMTSPPPPTSPS-312	Q6ZTU2	EP400P1	Putative EP400-like protein	1	1		1		1		no
DOK1_PTB__Q99704_151_256	296-SISDDDTDSEDELRMM-311	Q76FK4	NOL8	Nucleolar protein 8	1	0.2416	intracellular organelle	1		0.5192	cellular process	no
DOK1_PTB__Q99704_151_256	484-WRARRPRARSVDALDD-499	Q86X29	LSR	Lipolysis-stimulated lipoprotein receptor	1	0.242	membrane-bounded organelle	1		0.3095	regulation of biological process	no
DOK1_PTB__Q99704_151_256	492-PRSPAPARVKAELSSP-507	Q8IX07	ZFPM1	Zinc finger protein ZFPM1	1	0.0659	nucleus	1		0.075	positive regulation of cellular process	no
DOK1_PTB__Q99704_151_256	16-GGGARVFFQSPRGGAG-31	Q8TAE6	PPP1R14C	Protein phosphatase 1 regulatory subunit 14C	1	0.8197	cellular anatomical entity	1		0.279	regulation of cellular process	no
DOK1_PTB__Q99704_151_256	340-TRSRSHTSEGTRSRSH-355	Q92597	NDRG1	Protein NDRG1	1	0.0012	perinuclear region of cytoplasm	1		0.0065	intracellular signal transduction	no
DOK1_PTB__Q99704_151_256	350-TRSRSHTSEGTRSRSH-365	Q92597	NDRG1	Protein NDRG1	1	0.0012	perinuclear region of cytoplasm	1		0.0065	intracellular signal transduction	no
DOK1_PTB__Q99704_151_256	176-PTQQYAKSLPVSVPVW-191	Q96B36	AKT1S1	Proline-rich AKT1 substrate 1	1	0.066	cytosol	1		0.000629	transmembrane receptor protein tyrosine kinase signaling pathway	no
DOK1_PTB__Q99704_151_256	732-TATRFSYTSQHSDYGQ-747	Q96J84	KIRREL1	Kin of IRRE-like protein 1	1	0.0012	perinuclear region of cytoplasm	1		0.075	positive regulation of cellular process	no
DOK1_PTB__Q99704_151_256	208-QLQHPGTPITVRERRP-223	Q96L91	EP400	E1A-binding protein p400	1	0.8197	cellular anatomical entity	1		0.5192	cellular process	no
DOK1_PTB__Q99704_151_256	308-AAGFGMTSPPPPTSPS-323	Q96L91	EP400	E1A-binding protein p400	1	0.8197	cellular anatomical entity	1		0.5192	cellular process	no
DOK1_PTB__Q99704_151_256	692-NSSPGLPDVAESQGRR-707	Q96RN1	SLC26A8	Testis anion transporter 1	1	0.8197	cellular anatomical entity	1		0.0057	movement of cell or subcellular component	no
DOK1_PTB__Q99704_151_256	183-LLSISSESLQARKENS-198	Q9BRV8	SIKE1	Suppressor of IKBKE 1	1	0.066	cytosol	1		1		no
DOK1_PTB__Q99704_151_256	510-VSPRSLQRSSSQRSPS-525	Q9BTA9	WAC	WW domain-containing adapter protein with coiled-coil	1	0.0659	nucleus	1		0.075	positive regulation of cellular process	no
DOK1_PTB__Q99704_151_256	286-GNRGDALNLSSPKRSK-301	Q9BUG6	ZSCAN5A	Zinc finger and SCAN domain-containing protein 5A	1	0.0659	nucleus	1		0.279	regulation of cellular process	no
DOK1_PTB__Q99704_151_256	187-FASELSRSLTEEQQQR-202	Q9BVW5	TIPIN	TIMELESS-interacting protein	1	0.0659	nucleus	1		0.075	positive regulation of cellular process	no
DOK1_PTB__Q99704_151_256	710-ELPDSSSPVPANNIRV-725	Q9BWT3	PAPOLG	Poly(A) polymerase gamma	1	0.066	cytosol	1		0.5192	cellular process	no
DOK1_PTB__Q99704_151_256	602-SAILPGVLGSETLSNE-617	Q9BZQ8	NIBAN1	Protein Niban 1	1	0.066	cytosol	1		0.075	positive regulation of cellular process	no
DOK1_PTB__Q99704_151_256	8-ASGSSAWSTVFRHVRY-23	Q9H2D1	SLC25A32	Mitochondrial folate transporter/carrier	1	0.1671	intracellular membrane-bounded organelle	1		0.5192	cellular process	no
DOK1_PTB__Q99704_151_256	268-PPPSPRRVAVPVLVKD-283	Q9H2Z4	NKX2-4	Homeobox protein Nkx-2.4	1	0.0659	nucleus	1		0.279	regulation of cellular process	no
DOK1_PTB__Q99704_151_256	13-VSPAYVRQGCEARRSH-28	Q9HD40	SEPSECS	O-phosphoseryl-tRNA(Sec) selenium transferase	1	0.066	cytosol	1		0.279	regulation of cellular process	no
DOK1_PTB__Q99704_151_256	455-SPTSNSSATIARELLM-470	Q9NUL3	STAU2	Double-stranded RNA-binding protein Staufen homolog 2	1	0.1671	intracellular membrane-bounded organelle	1		1		no
DOK1_PTB__Q99704_151_256	431-MEDGEEGSDDEAEWVV-446	Q9NZN4	EHD2	EH domain-containing protein 2	1	0.0012	perinuclear region of cytoplasm	1		0.075	positive regulation of cellular process	no
DOK1_PTB__Q99704_151_256	36-EAVARSPKRPAWGSRR-51	Q9UKY4	POMT2	Protein O-mannosyl-transferase 2	1	0.8197	cellular anatomical entity	1		0.075	positive regulation of cellular process	no
DOK1_PTB__Q99704_151_256	24-HNTRGTGSSSSGVLMV-39	Q9Y6M4	CSNK1G3	Casein kinase I isoform gamma-3	1	0.0659	nucleus	1		0.006	positive regulation of signal transduction	no
DOK1_PTB__Q99704_151_256	254-RPDEPPPRRASLLVGG-269	A4D2P6	GRID2IP	Delphilin	0	0.8197	cellular anatomical entity	1		0.0286	regulation of cell communication	no
DOK1_PTB__Q99704_151_256	660-TEVRERRRSYLTPVRD-675	O14974	PPP1R12A	Protein phosphatase 1 regulatory subunit 12A	0	0.066	cytosol	1		0.0493	signal transduction	no
DOK1_PTB__Q99704_151_256	239-DGGKSGKAPRRRAVSM-254	O43524	FOXO3	Forkhead box protein O3	0	0.066	cytosol	1		0.000629	transmembrane receptor protein tyrosine kinase signaling pathway	no
DOK1_PTB__Q99704_151_256	164-SVSLSMRKSGAMKKGG-179	O60238	BNIP3L	BCL2/adenovirus E1B 19 kDa protein-interacting protein 3-like	0	0.066	cytosol	1		0.075	positive regulation of cellular process	no
DOK1_PTB__Q99704_151_256	20-YSTTPGGTLYATTPGG-35	O60516	EIF4EBP3	Eukaryotic translation initiation factor 4E-binding protein 3	0	0.8197	cellular anatomical entity	1		0.279	regulation of cellular process	no
DOK1_PTB__Q99704_151_256	224-PGHTPSLRWDETPGRA-239	O75533	SF3B1	Splicing factor 3B subunit 1	0	0.0659	nucleus	1		0.0922	positive regulation of biological process	no
DOK1_PTB__Q99704_151_256	292-RWDETPKTERDTPGHG-307	O75533	SF3B1	Splicing factor 3B subunit 1	0	0.0659	nucleus	1		0.0922	positive regulation of biological process	no
DOK1_PTB__Q99704_151_256	336-SRWDETPASQMGGSTP-351	O75533	SF3B1	Splicing factor 3B subunit 1	0	0.0659	nucleus	1		0.0922	positive regulation of biological process	no
DOK1_PTB__Q99704_151_256	215-GTLDESKSSDSHSDSD-230	O75554	WBP4	WW domain-binding protein 4	0	0.0659	nucleus	1		0.5192	cellular process	no
DOK1_PTB__Q99704_151_256	189-ISAPDKRIYQFTAASP-204	O75563	SKAP2	Src kinase-associated phosphoprotein 2	0	0.066	cytosol	1		0.0493	signal transduction	no
DOK1_PTB__Q99704_151_256	255-PGNNKLQASAPNLTPI-270	O75712	GJB3	Gap junction beta-3 protein	0	0.1671	intracellular membrane-bounded organelle	1		0.5192	cellular process	no
DOK1_PTB__Q99704_151_256	230-DVLPEEAVGHARPSRR-245	O75995	SASH3	SAM and SH3 domain-containing protein 3	0	0.0659	nucleus	1		0.0127	positive regulation of response to stimulus	no
DOK1_PTB__Q99704_151_256	582-RGAKKTTQRSREDLSA-597	O95049	TJP3	Tight junction protein ZO-3	0	0.0659	nucleus	1		0.3434	biological regulation	no
DOK1_PTB__Q99704_151_256	270-RKRSYSSSSSSPERNR-285	O95218	ZRANB2	Zinc finger Ran-binding domain-containing protein 2	0	0.8197	cellular anatomical entity	1		0.5192	cellular process	no
DOK1_PTB__Q99704_151_256	353-AISQLRSPRVKESISN-368	O95747	OXSR1	Serine/threonine-protein kinase OSR1	0	0.066	cytosol	1		0.001	cytokine-mediated signaling pathway	no
DOK1_PTB__Q99704_151_256	607-VGGPISSGSSASSVTV-622	P02545	LMNA	Prelamin-A/C	0	0.0012	perinuclear region of cytoplasm	1		0.0425	regulation of response to stimulus	no
DOK1_PTB__Q99704_151_256	783-PHIPRSPYKFPSSPLR-798	P06400	RB1	Retinoblastoma-associated protein	0	0.0659	nucleus	1		7.82e-05	Ras protein signal transduction	no
DOK1_PTB__Q99704_151_256	320-VEVAAPAHRGTPDTDL-335	P0C7T5	ATXN1L	Ataxin-1-like	0	0.0659	nucleus	1		0.075	positive regulation of cellular process	no
DOK1_PTB__Q99704_151_256	798-MLSQLQERRDSSTSTV-813	P10070	GLI2	Zinc finger protein GLI2	0	0.066	cytosol	1		0.000172	axon guidance	no
DOK1_PTB__Q99704_151_256	1784-GRSSVASPRRLSNVSS-1799	P11137	MAP2	Microtubule-associated protein 2	0	0.066	cytosol	1		0.075	positive regulation of cellular process	no
DOK1_PTB__Q99704_151_256	673-GPVGGQGPRGMGPGTP-688	P23246	SFPQ	Splicing factor, proline- and glutamine-rich	0	0.0659	nucleus	1		0.0057	movement of cell or subcellular component	no
DOK1_PTB__Q99704_151_256	251-TTEYVGPSSERRPEVC-266	P35442	THBS2	Thrombospondin-2	0	0.2416	intracellular organelle	1		0.3095	regulation of biological process	no
DOK1_PTB__Q99704_151_256	228-VGTRSYMAPERLQGTH-243	P36507	MAP2K2	Dual specificity mitogen-activated protein kinase kinase 2	0	0.0012	perinuclear region of cytoplasm	1		0.006	positive regulation of signal transduction	no
DOK1_PTB__Q99704_151_256	148-GGVSPDNSIEHSDYRS-163	P40425	PBX2	Pre-B-cell leukemia transcription factor 2	0	0.0659	nucleus	1		0.075	positive regulation of cellular process	no
DOK1_PTB__Q99704_151_256	247-QQQAQQQSPRRVAVPV-262	P43699	NKX2-1	Homeobox protein Nkx-2.1	0	0.0659	nucleus	1		0.000172	axon guidance	no
DOK1_PTB__Q99704_151_256	616-LTTLTPVSESSKVVVV-631	P48029	SLC6A8	Sodium- and chloride-dependent creatine transporter 1	0	0.8197	cellular anatomical entity	1		0.5192	cellular process	no
DOK1_PTB__Q99704_151_256	380-LPWDLWTTSTDLVQPA-395	P49418	AMPH	Amphiphysin	0	0.066	cytosol	1		0.5192	cellular process	no
DOK1_PTB__Q99704_151_256	1130-SMSGGHGLRVGALDVP-1145	P49815	TSC2	Tuberin	0	0.0012	perinuclear region of cytoplasm	1		0.000629	transmembrane receptor protein tyrosine kinase signaling pathway	no
DOK1_PTB__Q99704_151_256	308-TTLPISDEDRTPRKRI-323	P49915	GMPS	GMP synthase [glutamine-hydrolyzing]	0	0.066	cytosol	1		0.5192	cellular process	no
DOK1_PTB__Q99704_151_256	4-YADLSDTELTTLLRRY-19	P50402	EMD	Emerin	0	0.1671	intracellular membrane-bounded organelle	1		0.0226	regulation of signal transduction	no
DOK1_PTB__Q99704_151_256	145-PASSVSSSPSPPFGHS-160	P50616	TOB1	Protein Tob1	0	0.0659	nucleus	1		0.0226	regulation of signal transduction	no
DOK1_PTB__Q99704_151_256	352-GGRSSGSPYGGGYGSG-367	P51991	HNRNPA3	Heterogeneous nuclear ribonucleoprotein A3	0	0.0659	nucleus	1		0.5192	cellular process	no
DOK1_PTB__Q99704_151_256	159-PLKSLLGDSAPTLHLN-174	P52594	AGFG1	Arf-GAP domain and FG repeat-containing protein 1	0	0.066	cytosol	1		0.5192	cellular process	no
DOK1_PTB__Q99704_151_256	156-PVATSPTATDSTSGDS-171	P54727	RAD23B	UV excision repair protein RAD23 homolog B	0	0.066	cytosol	1		0.279	regulation of cellular process	no
DOK1_PTB__Q99704_151_256	214-TISNPEVVMKRRRQQK-229	P55196	AFDN	Afadin	0	0.066	cytosol	1		0.0493	signal transduction	no
DOK1_PTB__Q99704_151_256	436-TPECLSREGSPIPHDP-451	P85037	FOXK1	Forkhead box protein K1	0	0.0659	nucleus	1		0.075	positive regulation of cellular process	no
DOK1_PTB__Q99704_151_256	160-KLQINSPPFDQPMSRR-175	Q00537	CDK17	Cyclin-dependent kinase 17	0	0.0659	nucleus	1		0.279	regulation of cellular process	no
DOK1_PTB__Q99704_151_256	762-TVAAISQDSNPATPNV-777	Q02446	SP4	Transcription factor Sp4	0	0.066	cytosol	1		0.279	regulation of cellular process	no
DOK1_PTB__Q99704_151_256	224-VGTRSYMSPERLQGTH-239	Q02750	MAP2K1	Dual specificity mitogen-activated protein kinase kinase 1	0	0.066	cytosol	1		0.0057	movement of cell or subcellular component	no
DOK1_PTB__Q99704_151_256	228-KAEEKDSLSRYDSDGD-243	Q04726	TLE3	Transducin-like enhancer protein 3	0	0.0659	nucleus	1		0.0131	cell surface receptor signaling pathway	no
DOK1_PTB__Q99704_151_256	235-NMQAKSPPPMNLGMNN-250	Q06413	MEF2C	Myocyte-specific enhancer factor 2C	0	0.066	cytosol	1		0.0057	movement of cell or subcellular component	no
DOK1_PTB__Q99704_151_256	290-SQFSKWPASPGSHSND-305	Q12778	FOXO1	Forkhead box protein O1	0	0.066	cytosol	1		0.000629	transmembrane receptor protein tyrosine kinase signaling pathway	no
DOK1_PTB__Q99704_151_256	52-AGRTPGRTPGKSSSKV-67	Q12834	CDC20	Cell division cycle protein 20 homolog	0	0.0012	perinuclear region of cytoplasm	1		0.0286	regulation of cell communication	no
DOK1_PTB__Q99704_151_256	870-SPSKQAAPRPAAPAAH-885	Q12872	SFSWAP	Splicing factor, suppressor of white-apricot homolog	0	0.0659	nucleus	1		0.279	regulation of cellular process	no
DOK1_PTB__Q99704_151_256	268-TSPCGKRRHSSAEVCY-283	Q12968	NFATC3	Nuclear factor of activated T-cells, cytoplasmic 3	0	0.066	cytosol	1		0.0065	intracellular signal transduction	no
DOK1_PTB__Q99704_151_256	206-YQSRGSPHYFSPFRPY-221	Q13242	SRSF9	Serine/arginine-rich splicing factor 9	0	0.0659	nucleus	1		0.279	regulation of cellular process	no
DOK1_PTB__Q99704_151_256	162-GHTKLAFPSPFGHLSE-177	Q13501	SQSTM1	Sequestosome-1	0	0.066	cytosol	1		0.001	cytokine-mediated signaling pathway	no
DOK1_PTB__Q99704_151_256	1-MEQDNSPRKIQFTVPL-16	Q13522	PPP1R1A	Protein phosphatase 1 regulatory subunit 1A	0	0.8197	cellular anatomical entity	1		0.0065	intracellular signal transduction	no
DOK1_PTB__Q99704_151_256	626-TPSPVGDSRALQASRN-641	Q13586	STIM1	Stromal interaction molecule 1	0	0.1671	intracellular membrane-bounded organelle	1		0.0293	regulation of signaling	no
DOK1_PTB__Q99704_151_256	325-DVDCYAQRRLSGGSHS-340	Q13905	RAPGEF1	Rap guanine nucleotide exchange factor 1	0	0.0012	perinuclear region of cytoplasm	1		7.82e-05	Ras protein signal transduction	no
DOK1_PTB__Q99704_151_256	300-MSGCSSKSHRRTSLPC-315	Q14432	PDE3A	cGMP-inhibited 3',5'-cyclic phosphodiesterase A	0	0.066	cytosol	1		0.0065	intracellular signal transduction	no
DOK1_PTB__Q99704_151_256	421-SASQKLSPLQKLSSMD-436	Q14807	KIF22	Kinesin-like protein KIF22	0	0.066	cytosol	1		0.0057	movement of cell or subcellular component	no
DOK1_PTB__Q99704_151_256	406-GREPSTSQVQKRARSR-421	Q14CB8	ARHGAP19	Rho GTPase-activating protein 19	0	0.066	cytosol	1		0.0226	regulation of signal transduction	no
DOK1_PTB__Q99704_151_256	163-CLVMLETLSQSPQGRV-178	Q15365	PCBP1	Poly(rC)-binding protein 1	0	0.066	cytosol	1		0.075	positive regulation of cellular process	no
DOK1_PTB__Q99704_151_256	369-SAGAHQLFRGFSFVAT-384	Q15418	RPS6KA1	Ribosomal protein S6 kinase alpha-1	0	0.066	cytosol	1		0.0065	intracellular signal transduction	no
DOK1_PTB__Q99704_151_256	504-PHPALVEGRRSSVKVE-519	Q15742	NAB2	NGFI-A-binding protein 2	0	0.0659	nucleus	1		0.075	positive regulation of cellular process	no
DOK1_PTB__Q99704_151_256	1-MAAQRRSLLQSEQQPS-16	Q15750	TAB1	TGF-beta-activated kinase 1 and MAP3K7-binding protein 1	0	0.066	cytosol	1		0.001	cytokine-mediated signaling pathway	no
DOK1_PTB__Q99704_151_256	181-NNVSSPLPGEGKSISY-196	Q15771	RAB30	Ras-related protein Rab-30	0	0.1671	intracellular membrane-bounded organelle	1		7.82e-05	Ras protein signal transduction	no
DOK1_PTB__Q99704_151_256	52-ETIDKTANQASDTFSG-67	Q15847	ADIRF	Adipogenesis regulatory factor	0	0.066	cytosol	1		0.0425	regulation of response to stimulus	no
DOK1_PTB__Q99704_151_256	276-TLWNSPSRNRSLQLSA-291	Q3KQU3	MAP7D1	MAP7 domain-containing protein 1	0	0.066	cytosol	1		0.5192	cellular process	no
DOK1_PTB__Q99704_151_256	138-VLQKTKEQRKSLGSSH-153	Q5HYJ3	FAM76B	Protein FAM76B	0	0.8197	cellular anatomical entity	1		1		no
DOK1_PTB__Q99704_151_256	332-GEVMGPQRPRSNSGRE-347	Q5JSH3	WDR44	WD repeat-containing protein 44	0	0.0012	perinuclear region of cytoplasm	1		1		no
DOK1_PTB__Q99704_151_256	442-PSSLPGRLSRALSLGT-457	Q5SNT2	TMEM201	Transmembrane protein 201	0	0.8197	cellular anatomical entity	1		0.0057	movement of cell or subcellular component	no
DOK1_PTB__Q99704_151_256	400-VSHHSPQRTESPGIPV-415	Q5T0B9	ZNF362	Zinc finger protein 362	0	0.8197	cellular anatomical entity	1		0.279	regulation of cellular process	no
DOK1_PTB__Q99704_151_256	60-GTPAGTSSPASSSSLL-75	Q5VWJ9	SNX30	Sorting nexin-30	0	1		1		0.7029	biological_process	no
DOK1_PTB__Q99704_151_256	488-PTSPATVDAAVPGAGK-503	Q6NYC8	PPP1R18	Phostensin	0	0.2416	intracellular organelle	1		1		no
DOK1_PTB__Q99704_151_256	355-RGEAGDLRRGSSPDVH-370	Q6NZI2	CAVIN1	Caveolae-associated protein 1	0	0.066	cytosol	1		0.075	positive regulation of cellular process	no
DOK1_PTB__Q99704_151_256	393-SPVRSMDEAPCVNGRW-408	Q6P3S6	FBXO42	F-box only protein 42	0	1		1		1		no
DOK1_PTB__Q99704_151_256	96-AARKLVEEQFSSSSEE-111	Q6ZNB6	NFXL1	NF-X1-type zinc finger protein NFXL1	0	0.0659	nucleus	1		0.279	regulation of cellular process	no
DOK1_PTB__Q99704_151_256	165-LVRQISLSPSSGGHFV-180	Q6ZTU2	EP400P1	Putative EP400-like protein	0	1		1		1		no
DOK1_PTB__Q99704_151_256	642-GPESPPSNRYAGDWSV-657	Q6ZW31	SYDE1	Rho GTPase-activating protein SYDE1	0	0.066	cytosol	1		0.0057	movement of cell or subcellular component	no
DOK1_PTB__Q99704_151_256	221-SPQEASGVRWCVVHGK-236	Q7L190	DPPA4	Developmental pluripotency-associated protein 4	0	0.8197	cellular anatomical entity	1		0.7029	biological_process	no
DOK1_PTB__Q99704_151_256	8-SLAHLCGPGGVDHLPV-23	Q86V86	PIM3	Serine/threonine-protein kinase pim-3	0	0.066	cytosol	1		0.0286	regulation of cell communication	no
DOK1_PTB__Q99704_151_256	84-SNVDLPYIPAENSPTR-99	Q86XP3	DDX42	ATP-dependent RNA helicase DDX42	0	0.066	cytosol	1		0.279	regulation of cellular process	no
DOK1_PTB__Q99704_151_256	196-ALNHSVEDIEPDLLTP-211	Q8IWR0	ZC3H7A	Zinc finger CCCH domain-containing protein 7A	0	0.0659	nucleus	1		0.3095	regulation of biological process	no
DOK1_PTB__Q99704_151_256	127-TAPIEATATKEEEGSS-142	Q8N4Q1	CHCHD4	Mitochondrial intermembrane space import and assembly protein 40	0	0.1671	intracellular membrane-bounded organelle	1		0.5192	cellular process	no
DOK1_PTB__Q99704_151_256	211-NSLRVGLSTPPPPAYE-226	Q8N699	MYCT1	Myc target protein 1	0	0.1671	intracellular membrane-bounded organelle	1		0.3434	biological regulation	no
DOK1_PTB__Q99704_151_256	12-NESMHSLRISVGGLPV-27	Q8WVQ1	CANT1	Soluble calcium-activated nucleotidase 1	0	0.242	membrane-bounded organelle	1		0.006	positive regulation of signal transduction	no
DOK1_PTB__Q99704_151_256	835-LVRTADGRVSPAGGTL-850	Q8WY36	BBX	HMG box transcription factor BBX	0	0.066	cytosol	1		0.279	regulation of cellular process	no
DOK1_PTB__Q99704_151_256	16-GMAKKVTKAGGSAALS-31	Q92522	H1-10	Histone H1.10	0	0.0659	nucleus	1		0.075	positive regulation of cellular process	no
DOK1_PTB__Q99704_151_256	44-VSPERLELERQHTFAL-59	Q92585	MAML1	Mastermind-like protein 1	0	0.0659	nucleus	1		0.006	positive regulation of signal transduction	no
DOK1_PTB__Q99704_151_256	16-TAPISFGFTRTSARRR-31	Q92917	GPKOW	G-patch domain and KOW motifs-containing protein	0	0.0659	nucleus	1		0.5192	cellular process	no
DOK1_PTB__Q99704_151_256	400-SASSTPESLQARRHHQ-415	Q96BT3	CENPT	Centromere protein T	0	0.066	cytosol	1		0.5192	cellular process	no
DOK1_PTB__Q99704_151_256	8-RVQEAVESMVKSLERE-23	Q96C01	FAM136A	Protein FAM136A	0	0.8197	cellular anatomical entity	1		1		no
DOK1_PTB__Q99704_151_256	271-YTKSVIDLRPEDVVHE-286	Q96C24	SYTL4	Synaptotagmin-like protein 4	0	0.2416	intracellular organelle	1		0.0286	regulation of cell communication	no
DOK1_PTB__Q99704_151_256	264-QEPSPVGSRRGHVTPN-279	Q96CP6	GRAMD1A	Protein Aster-A	0	0.066	cytosol	1		0.5192	cellular process	no
DOK1_PTB__Q99704_151_256	750-LVKSESSESLLSQTTG-765	Q96DY7	MTBP	Mdm2-binding protein	0	0.2416	intracellular organelle	1		0.075	positive regulation of cellular process	no
DOK1_PTB__Q99704_151_256	190-VHSSEAAIMNNSQGDG-205	Q96G28	CFAP36	Cilia- and flagella-associated protein 36	0	0.0659	nucleus	1		1		no
DOK1_PTB__Q99704_151_256	244-SMTSSVMRRNEQLTLH-259	Q96GA3	LTV1	Protein LTV1 homolog	0	0.066	cytosol	1		0.5192	cellular process	no
DOK1_PTB__Q99704_151_256	328-WSGSQDSQMGFPRADP-343	Q96HB5	CCDC120	Coiled-coil domain-containing protein 120	0	0.2416	intracellular organelle	1		0.5192	cellular process	no
DOK1_PTB__Q99704_151_256	369-TKAKQLKDSVTCSPGM-384	Q96KC8	DNAJC1	DnaJ homolog subfamily C member 1	0	0.1671	intracellular membrane-bounded organelle	1		0.279	regulation of cellular process	no
DOK1_PTB__Q99704_151_256	176-LVRQISLSPSSGGHFV-191	Q96L91	EP400	E1A-binding protein p400	0	0.8197	cellular anatomical entity	1		0.5192	cellular process	no
DOK1_PTB__Q99704_151_256	1400-KSLVPGSPGTPGRERR-1415	Q96L96	ALPK3	Alpha-protein kinase 3	0	0.0659	nucleus	1		0.5192	cellular process	no
DOK1_PTB__Q99704_151_256	1642-CTTPVTVKIPKARKRK-1657	Q96Q89	KIF20B	Kinesin-like protein KIF20B	0	0.0012	perinuclear region of cytoplasm	1		0.0057	movement of cell or subcellular component	no
DOK1_PTB__Q99704_151_256	321-QVLDGTSGFSPAPKLV-336	Q96S94	CCNL2	Cyclin-L2	0	0.0659	nucleus	1		0.279	regulation of cellular process	no
DOK1_PTB__Q99704_151_256	400-DLRSAVSPDLHITPIY-415	Q99569	PKP4	Plakophilin-4	0	0.0012	perinuclear region of cytoplasm	1		0.075	positive regulation of cellular process	no
DOK1_PTB__Q99704_151_256	160-ETPVASQSSDKPSRDP-175	Q99618	CDCA3	Cell division cycle-associated protein 3	0	0.066	cytosol	1		0.5192	cellular process	no
DOK1_PTB__Q99704_151_256	350-STVPGTPPPKKFRSLF-365	Q99638	RAD9A	Cell cycle checkpoint control protein RAD9A	0	0.0659	nucleus	1		0.006	positive regulation of signal transduction	no
DOK1_PTB__Q99704_151_256	40-ALQERLDNVPHTPSSY-55	Q99733	NAP1L4	Nucleosome assembly protein 1-like 4	0	0.0659	nucleus	1		0.5192	cellular process	no
DOK1_PTB__Q99704_151_256	121-SEWHSENEEEEKLAGD-136	Q99733	NAP1L4	Nucleosome assembly protein 1-like 4	0	0.0659	nucleus	1		0.5192	cellular process	no
DOK1_PTB__Q99704_151_256	206-EAEKKVVIKSEAASPA-221	Q99958	FOXC2	Forkhead box protein C2	0	0.0659	nucleus	1		0.000629	transmembrane receptor protein tyrosine kinase signaling pathway	no
DOK1_PTB__Q99704_151_256	208-HNSSGASPRRVRHDSP-223	Q9BRD0	BUD13	BUD13 homolog	0	0.0659	nucleus	1		0.5192	cellular process	no
DOK1_PTB__Q99704_151_256	68-TAPVTPSRPEGGEPGL-83	Q9BRP8	PYM1	Partner of Y14 and mago	0	0.066	cytosol	1		0.075	positive regulation of cellular process	no
DOK1_PTB__Q99704_151_256	206-RHLSVGAPGVVTITHH-221	Q9BXB5	OSBPL10	Oxysterol-binding protein-related protein 10	0	0.066	cytosol	1		0.5192	cellular process	no
DOK1_PTB__Q99704_151_256	536-DSMETEENPKVLITAF-551	Q9H015	SLC22A4	Solute carrier family 22 member 4	0	0.1671	intracellular membrane-bounded organelle	1		0.3434	biological regulation	no
DOK1_PTB__Q99704_151_256	44-ISITVPSKTQTMSPHI-59	Q9H1N7	SLC35B3	Adenosine 3'-phospho 5'-phosphosulfate transporter 2	0	0.8197	cellular anatomical entity	1		0.5192	cellular process	no
DOK1_PTB__Q99704_151_256	4-LPSRRKSLPSPSLSSS-19	Q9H6Q3	SLA2	Src-like-adapter 2	0	0.1671	intracellular membrane-bounded organelle	1		0.0127	positive regulation of response to stimulus	no
DOK1_PTB__Q99704_151_256	332-VAFQDEVMKSPGLYAI-347	Q9H7Z3	NRDE2	Nuclear exosome regulator NRDE2	0	0.2416	intracellular organelle	1		0.075	positive regulation of cellular process	no
DOK1_PTB__Q99704_151_256	208-KLLNGPGDVETGTSIT-223	Q9HC07	TMEM165	Transmembrane protein 165	0	0.1671	intracellular membrane-bounded organelle	1		0.3434	biological regulation	no
DOK1_PTB__Q99704_151_256	260-KSGSLSSSRESAFTSP-275	Q9HC44	GPBP1L1	Vasculin-like protein 1	0	0.0659	nucleus	1		0.075	positive regulation of cellular process	no
DOK1_PTB__Q99704_151_256	496-SPSPLLARRGLGGGEL-511	Q9HCH0	NCKAP5L	Nck-associated protein 5-like	0	0.8197	cellular anatomical entity	1		0.5192	cellular process	no
DOK1_PTB__Q99704_151_256	268-DSPAFPDSPWRERVLA-283	Q9NQS7	INCENP	Inner centromere protein	0	0.066	cytosol	1		0.075	positive regulation of cellular process	no
DOK1_PTB__Q99704_151_256	28-QQQSPEDDDRKVRRRE-43	Q9NR55	BATF3	Basic leucine zipper transcriptional factor ATF-like 3	0	0.0659	nucleus	1		0.279	regulation of cellular process	no
DOK1_PTB__Q99704_151_256	64-NVKRTSPEELLNDHAR-79	Q9NS25	SPANXB1	Sperm protein associated with the nucleus on the X chromosome B1	0	0.0659	nucleus	1		0.5192	cellular process	no
DOK1_PTB__Q99704_151_256	84-TKSPQKSTVLTNGEAA-99	Q9NVP1	DDX18	ATP-dependent RNA helicase DDX18	0	0.2416	intracellular organelle	1		0.5192	cellular process	no
DOK1_PTB__Q99704_151_256	400-SPAPSQRCFKPYPLIT-415	Q9NZ56	FMN2	Formin-2	0	0.0012	perinuclear region of cytoplasm	1		0.0057	movement of cell or subcellular component	no
DOK1_PTB__Q99704_151_256	241-YVCELCKGAAPPDSPV-256	Q9NZU5	LMCD1	LIM and cysteine-rich domains protein 1	0	0.0659	nucleus	1		0.006	positive regulation of signal transduction	no
DOK1_PTB__Q99704_151_256	1114-PSPEPTVVDTPSHASQ-1129	Q9P2R6	RERE	Arginine-glutamic acid dipeptide repeats protein	0	0.0659	nucleus	1		0.0057	movement of cell or subcellular component	no
DOK1_PTB__Q99704_151_256	222-AVPVLPASPPPKDSLR-237	Q9UBC2	EPS15L1	Epidermal growth factor receptor substrate 15-like 1	0	0.066	cytosol	1		1.9e-05	regulation of epidermal growth factor receptor signaling pathway	no
DOK1_PTB__Q99704_151_256	1-MSSKTASTNNIAQARR-16	Q9UBI6	GNG12	Guanine nucleotide-binding protein G(I)/G(S)/G(O) subunit gamma-12	0	0.242	membrane-bounded organelle	1		0.0493	signal transduction	no
DOK1_PTB__Q99704_151_256	416-SVLLDSPSSPRVRLPC-431	Q9UGP4	LIMD1	LIM domain-containing protein 1	0	0.066	cytosol	1		0.0057	movement of cell or subcellular component	no
DOK1_PTB__Q99704_151_256	218-PALLPSTPTMPLFPHV-233	Q9UGR2	ZC3H7B	Zinc finger CCCH domain-containing protein 7B	0	0.0659	nucleus	1		0.3095	regulation of biological process	no
DOK1_PTB__Q99704_151_256	363-RMKPAGSVNDMALDAF-378	Q9UI08	EVL	Ena/VASP-like protein	0	0.066	cytosol	1		0.000172	axon guidance	no
DOK1_PTB__Q99704_151_256	726-MLDVPIRLTGSQLSIT-741	Q9UJF2	RASAL2	Ras GTPase-activating protein nGAP	0	0.066	cytosol	1		0.0065	intracellular signal transduction	no
DOK1_PTB__Q99704_151_256	16-VPAGGSRSEAEDEDDE-31	Q9UJV9	DDX41	Probable ATP-dependent RNA helicase DDX41	0	0.066	cytosol	1		0.075	positive regulation of cellular process	no
DOK1_PTB__Q99704_151_256	95-YAGGSERSGQQIVGPP-110	Q9UNZ2	NSFL1C	NSFL1 cofactor p47	0	0.066	cytosol	1		0.075	positive regulation of cellular process	no
DOK1_PTB__Q99704_151_256	379-ENATSGETLEENEAGD-394	Q9UQ80	PA2G4	Proliferation-associated protein 2G4	0	0.0659	nucleus	1		0.075	positive regulation of cellular process	no
DOK1_PTB__Q99704_151_256	326-GVKESSESTNTTIEDE-341	Q9UQM7	CAMK2A	Calcium/calmodulin-dependent protein kinase type II subunit alpha	0	0.066	cytosol	1		0.001	cytokine-mediated signaling pathway	no
DOK1_PTB__Q99704_151_256	575-LLPVNDALRTIEGSSP-590	Q9Y217	MTMR6	Myotubularin-related protein 6	0	0.0012	perinuclear region of cytoplasm	1		0.5192	cellular process	no
DOK1_PTB__Q99704_151_256	349-SPRAPTNWRLGKLLGQ-364	Q9Y2U5	MAP3K2	Mitogen-activated protein kinase kinase kinase 2	0	0.066	cytosol	1		0.006	positive regulation of signal transduction	no
DOK1_PTB__Q99704_151_256	503-GASKRLQTICLSGTGM-518	Q9Y2U5	MAP3K2	Mitogen-activated protein kinase kinase kinase 2	0	0.066	cytosol	1		0.006	positive regulation of signal transduction	no
DOK1_PTB__Q99704_151_256	584-SSNPDLLQSHHRILDF-599	Q9Y4G8	RAPGEF2	Rap guanine nucleotide exchange factor 2	0	0.0012	perinuclear region of cytoplasm	1		7.82e-05	Ras protein signal transduction	no
DOK1_PTB__Q99704_151_256	760-LLPNGDYLNVSPSDAV-775	Q9Y4H2	IRS2	Insulin receptor substrate 2	0	0.066	cytosol	1		0.000172	axon guidance	no
EPS15_EH__P42566_121_215	263-ANPFYRPTTPQRETVT-278	Q9NP74	PALMD	Palmdelphin	4	0.000144	postsynapse	1		0.0331	regulation of biological quality	yes
EPS15_EH__P42566_121_215	374-KLESPPPSTNPFLEDE-389	Q5VIR6	VPS53	Vacuolar protein sorting-associated protein 53 homolog	3	0.000614	endosome membrane	1		4.17e-06	endocytic recycling	yes
EPS15_EH__P42566_121_215	259-EPVYANPFYRPTTPQR-274	Q9NP74	PALMD	Palmdelphin	3	0.000144	postsynapse	1		0.0331	regulation of biological quality	yes
EPS15_EH__P42566_121_215	370-GTLKKLESPPPSTNPF-385	Q5VIR6	VPS53	Vacuolar protein sorting-associated protein 53 homolog	2	0.000614	endosome membrane	1		4.17e-06	endocytic recycling	yes
EPS15_EH__P42566_121_215	636-TNPFSSDLQKTFEIEL-651	P49757	NUMB	Protein numb homolog	4	8.69e-06	clathrin-coated pit	0.000264	cadherin binding	0.0331	regulation of biological quality	no
EPS15_EH__P42566_121_215	805-DSPGLNCSNPFTQLER-820	Q15398	DLGAP5	Disks large-associated protein 5	4	0.066	cytosol	0.132	protein binding	0.0015	cellular protein-containing complex assembly	no
EPS15_EH__P42566_121_215	127-YNPFYMYQHISPDLSR-142	Q8N9U0	TC2N	Tandem C2 domains nuclear protein	4	0.1671	intracellular membrane-bounded organelle	1		1		no
EPS15_EH__P42566_121_215	312-TNPFLNETLQDVQPSP-327	Q8WXE9	STON2	Stonin-2	4	0.066	cytosol	0.132	protein binding	1.9e-05	vesicle-mediated transport in synapse	no
EPS15_EH__P42566_121_215	320-LQDVQPSPINPFSAFF-335	Q8WXE9	STON2	Stonin-2	4	0.066	cytosol	0.132	protein binding	1.9e-05	vesicle-mediated transport in synapse	no
EPS15_EH__P42566_121_215	324-QPSPINPFSAFFEEQE-339	Q8WXE9	STON2	Stonin-2	4	0.066	cytosol	0.132	protein binding	1.9e-05	vesicle-mediated transport in synapse	no
EPS15_EH__P42566_121_215	632-NPSPTNPFSSDLQKTF-647	P49757	NUMB	Protein numb homolog	3	8.69e-06	clathrin-coated pit	0.000264	cadherin binding	0.0331	regulation of biological quality	no
EPS15_EH__P42566_121_215	140-NPFPELCGPGSPPVLT-155	Q13322	GRB10	Growth factor receptor-bound protein 10	3	0.0546	plasma membrane	0.0109	identical protein binding	0.004	negative regulation of signal transduction	no
EPS15_EH__P42566_121_215	801-CHLLDSPGLNCSNPFT-816	Q15398	DLGAP5	Disks large-associated protein 5	3	0.066	cytosol	0.132	protein binding	0.0015	cellular protein-containing complex assembly	no
EPS15_EH__P42566_121_215	1140-SDNPFSPPRTLHSPPL-1155	Q6PFW1	PPIP5K1	Inositol hexakisphosphate and diphosphoinositol-pentakisphosphate kinase 1	3	0.0546	plasma membrane	0.0981	ion binding	0.1287	cellular metabolic process	no
EPS15_EH__P42566_121_215	123-SYDVYNPFYMYQHISP-138	Q8N9U0	TC2N	Tandem C2 domains nuclear protein	3	0.1671	intracellular membrane-bounded organelle	1		1		no
EPS15_EH__P42566_121_215	365-ELDESNPFYEPKSTPP-380	Q8NDI1	EHBP1	EH domain-binding protein 1	3	0.0546	plasma membrane	1		0.000414	endocytosis	no
EPS15_EH__P42566_121_215	352-SSPDNPFFESSPTTLL-367	Q9H2G9	BLZF1	Golgin-45	3	0.0101	bounding membrane of organelle	0.132	protein binding	2.37e-05	post-Golgi vesicle-mediated transport	no
EPS15_EH__P42566_121_215	251-SKSPTEYHEPVYANPF-266	Q9NP74	PALMD	Palmdelphin	3	0.000144	postsynapse	1		0.0331	regulation of biological quality	no
EPS15_EH__P42566_121_215	767-RIGSTTNPFLDIPHDP-782	Q9NYI0	PSD3	PH and SEC7 domain-containing protein 3	3	0.000286	cell projection membrane	0.132	protein binding	0.0226	regulation of signal transduction	no
EPS15_EH__P42566_121_215	128-TPRSNSTPISTNSNPF-143	Q9UHD9	UBQLN2	Ubiquilin-2	3	0.0546	plasma membrane	6.74e-06	polyubiquitin modification-dependent protein binding	0.013	cellular component assembly	no
EPS15_EH__P42566_121_215	676-QANNPFYIKSSPSPQK-691	O14617	AP3D1	AP-3 complex subunit delta-1	2	3.2e-06	AP-type membrane coat adaptor complex	1		2.36e-06	neurotransmitter receptor transport	no
EPS15_EH__P42566_121_215	2026-SDSMTFLGCIPPNPFE-2041	O95071	UBR5	E3 ubiquitin-protein ligase UBR5	2	0.066	cytosol	0.0443	metal ion binding	0.0013	viral process	no
EPS15_EH__P42566_121_215	436-TPSEADRWLEEVSKSV-451	P49757	NUMB	Protein numb homolog	2	8.69e-06	clathrin-coated pit	0.000264	cadherin binding	0.0331	regulation of biological quality	no
EPS15_EH__P42566_121_215	48-DPLLTPVPASENPFRE-63	P59768	GNG2	Guanine nucleotide-binding protein G(I)/G(S)/G(O) subunit gamma-2	2	0.0011	plasma membrane protein complex	0.132	protein binding	0.279	regulation of cellular process	no
EPS15_EH__P42566_121_215	394-SPNPFVGSPPKGLSIQ-409	P98082	DAB2	Disabled homolog 2	2	8.69e-06	clathrin-coated pit	0.132	protein binding	0.000142	receptor-mediated endocytosis	no
EPS15_EH__P42566_121_215	228-QPQTPIQGTSELNPFS-243	Q13761	RUNX3	Runt-related transcription factor 3	2	0.066	cytosol	0.0981	ion binding	0.0066	regulation of cell population proliferation	no
EPS15_EH__P42566_121_215	12-PEWLRALSSGGSITSP-27	Q6Y7W6	GIGYF2	GRB10-interacting GYF protein 2	2	0.066	cytosol	0.000264	cadherin binding	0.0255	positive regulation of cellular metabolic process	no
EPS15_EH__P42566_121_215	217-GGVSPAEAQRAWWVLE-232	Q96CA5	BIRC7	Baculoviral IAP repeat-containing protein 7	2	0.066	cytosol	0.0443	metal ion binding	0.0066	regulation of cell population proliferation	no
EPS15_EH__P42566_121_215	763-KTISRIGSTTNPFLDI-778	Q9NYI0	PSD3	PH and SEC7 domain-containing protein 3	2	0.000286	cell projection membrane	0.132	protein binding	0.0226	regulation of signal transduction	no
EPS15_EH__P42566_121_215	331-SPSYIDKLVQGISFSQ-346	O14757	CHEK1	Serine/threonine-protein kinase Chk1	1	0.066	cytosol	0.0012	protein domain specific binding	0.0226	regulation of signal transduction	no
EPS15_EH__P42566_121_215	32-SRQYATLDVYNPFETR-47	O14828	SCAMP3	Secretory carrier-associated membrane protein 3	1	0.000614	endosome membrane	0.132	protein binding	2.37e-05	post-Golgi vesicle-mediated transport	no
EPS15_EH__P42566_121_215	303-NNPFSSLAGNSDSSSS-318	Q9NRR5	UBQLN4	Ubiquilin-4	1	0.0282	organelle membrane	6.74e-06	polyubiquitin modification-dependent protein binding	0.0065	negative regulation of response to stimulus	no
EPS15_EH__P42566_121_215	250-PSRSVDAYDSYWESRK-265	Q9UM82	SPATA2	Spermatogenesis-associated protein 2	1	0.8197	cellular anatomical entity	0.132	protein binding	0.0226	regulation of signal transduction	no
EPS15_EH__P42566_121_215	96-SWHDVQVSSAYVKTSE-111	O43399	TPD52L2	Tumor protein D54	0	0.8197	cellular anatomical entity	0.0109	identical protein binding	0.0066	regulation of cell population proliferation	no
EPS15_EH__P42566_121_215	548-SPASLDAFGAFLKSCV-563	P17029	ZKSCAN1	Zinc finger protein with KRAB and SCAN domains 1	0	0.1671	intracellular membrane-bounded organelle	0.0443	metal ion binding	0.0875	regulation of cellular metabolic process	no
EPS15_EH__P42566_121_215	2321-PASSRAQTLPTSVVTI-2336	Q01082	SPTBN1	Spectrin beta chain, non-erythrocytic 1	0	0.000286	cell projection membrane	0.000264	cadherin binding	2.37e-05	post-Golgi vesicle-mediated transport	no
EPS15_EH__P42566_121_215	12-PAPPVRMSSTIFSTGG-27	Q13177	PAK2	Serine/threonine-protein kinase PAK 2	0	0.000272	glutamatergic synapse	0.000264	cadherin binding	0.0013	viral process	no
EPS15_EH__P42566_121_215	644-TPRPASPGPSLPARSP-659	Q8IY33	MICALL2	MICAL-like protein 2	0	0.0068	cell junction	0.0443	metal ion binding	4.17e-06	endocytic recycling	no
EPS15_EH__P42566_121_215	96-DSPPPSSRSELRKVSE-111	Q9C0K0	BCL11B	B-cell lymphoma/leukemia 11B	0	0.1671	intracellular membrane-bounded organelle	0.0443	metal ion binding	0.0066	regulation of cell population proliferation	no
EPS15_EH__P42566_121_215	383-TSNALSWLDEELLCLG-398	Q9NZ52	GGA3	ADP-ribosylation factor-binding protein GGA3	0	6.38e-05	early endosome membrane	0.132	protein binding	4.17e-06	endocytic recycling	no
G3BP1_NTF2_1_Q13283_1_139	92-PEECYVYSPLGSAYKL-107	Q8NBW4	SLC38A9	Sodium-coupled neutral amino acid transporter 9	3	0.1671	intracellular membrane-bounded organelle	0.0981	ion binding	0.0714	response to stimulus	yes
G3BP1_NTF2_1_Q13283_1_139	1-MGSTESSEGRRVSFGV-16	Q9BRQ6	CHCHD6	MICOS complex subunit MIC25	3	0.066	cytosol	1		0.0145	organelle organization	yes
G3BP1_NTF2_1_Q13283_1_139	12-VSFGVDEEERVRVLQG-27	Q9BRQ6	CHCHD6	MICOS complex subunit MIC25	3	0.066	cytosol	1		0.0145	organelle organization	yes
G3BP1_NTF2_1_Q13283_1_139	96-YVYSPLGSAYKLQSYT-111	Q8NBW4	SLC38A9	Sodium-coupled neutral amino acid transporter 9	1	0.1671	intracellular membrane-bounded organelle	0.0981	ion binding	0.0714	response to stimulus	yes
G3BP1_NTF2_1_Q13283_1_139	420-YRCSPERLKKAWSSQD-435	A1L390	PLEKHG3	Pleckstrin homology domain-containing family G member 3	2	1		0.408	binding	1		no
G3BP1_NTF2_1_Q13283_1_139	1595-ATERSYFHLFPPPPSP-1610	O75197	LRP5	Low-density lipoprotein receptor-related protein 5	2	0.0707	protein-containing complex	0.408	binding	0.000877	positive regulation of organelle organization	no
G3BP1_NTF2_1_Q13283_1_139	195-QREEAENTLQSFRQDV-210	P08670	VIM	Vimentin	2	0.000414	focal adhesion	0.0068	RNA binding	0.0013	viral process	no
G3BP1_NTF2_1_Q13283_1_139	2509-VSPPKFVFGSESVKSI-2524	P49792	RANBP2	E3 SUMO-protein ligase RanBP2	2	0.0595	cytoplasm	0.0068	RNA binding	0.0013	viral process	no
G3BP1_NTF2_1_Q13283_1_139	219-KLLVKMPFQTSPGGKA-234	P51608	MECP2	Methyl-CpG-binding protein 2	2	0.066	cytosol	0.00022	mRNA binding	0.000691	positive regulation of cellular component biogenesis	no
G3BP1_NTF2_1_Q13283_1_139	227-QTSPGGKAEGGGATTS-242	P51608	MECP2	Methyl-CpG-binding protein 2	2	0.066	cytosol	0.00022	mRNA binding	0.000691	positive regulation of cellular component biogenesis	no
G3BP1_NTF2_1_Q13283_1_139	92-EVQSPVRVRMRNHPPR-107	Q00536	CDK16	Cyclin-dependent kinase 16	2	0.0173	intracellular non-membrane-bounded organelle	0.0055	ATP binding	0.0671	cellular component organization	no
G3BP1_NTF2_1_Q13283_1_139	104-HPPRKISTEDINKRLS-119	Q00536	CDK16	Cyclin-dependent kinase 16	2	0.0173	intracellular non-membrane-bounded organelle	0.0055	ATP binding	0.0671	cellular component organization	no
G3BP1_NTF2_1_Q13283_1_139	412-RSPMVSFGAVGFDPHP-427	Q04726	TLE3	Transducin-like enhancer protein 3	2	0.0659	nucleus	0.408	binding	0.013	cellular component assembly	no
G3BP1_NTF2_1_Q13283_1_139	231-ASPPVSAPASWDFGVP-246	Q07687	DLX2	Homeobox protein DLX-2	2	0.8197	cellular anatomical entity	0.0068	RNA binding	0.0315	multicellular organismal process	no
G3BP1_NTF2_1_Q13283_1_139	348-AVEFLGPCEQGERRNS-363	Q13469	NFATC2	Nuclear factor of activated T-cells, cytoplasmic 2	2	0.0011	ribonucleoprotein complex	0.0149	DNA binding	5.38e-05	cytokine production	no
G3BP1_NTF2_1_Q13283_1_139	683-VRRASAGPAPGPVVTA-698	Q4KMP7	TBC1D10B	TBC1 domain family member 10B	2	0.066	cytosol	0.408	binding	0.3434	biological regulation	no
G3BP1_NTF2_1_Q13283_1_139	160-SPRGGGTVGPGDRGPA-175	Q96PG8	BBC3	Bcl-2-binding component 3, isoforms 3/4	2	0.1671	intracellular membrane-bounded organelle	0.408	binding	0.000877	positive regulation of organelle organization	no
G3BP1_NTF2_1_Q13283_1_139	470-SQDSYPVSPRPFSSPS-485	Q96S59	RANBP9	Ran-binding protein 9	2	0.0595	cytoplasm	0.408	binding	0.0065	intracellular signal transduction	no
G3BP1_NTF2_1_Q13283_1_139	217-YRDMPGGFLFEGLSDD-232	Q96S82	UBL7	Ubiquitin-like protein 7	2	0.066	cytosol	0.408	binding	0.0784	macromolecule metabolic process	no
G3BP1_NTF2_1_Q13283_1_139	88-FTYINEDFRTESPPSP-103	Q9BRK4	LZTS2	Leucine zipper putative tumor suppressor 2	2	0.0027	supramolecular complex	1		0.013	cellular component assembly	no
G3BP1_NTF2_1_Q13283_1_139	76-FFTFDSPAELPSRTPR-91	Q9NXH8	TOR4A	Torsin-4A	2	0.8197	cellular anatomical entity	0.000412	ATPase activity	0.5192	cellular process	no
G3BP1_NTF2_1_Q13283_1_139	459-DTQESLPSSTGRRHTL-474	A0A0B4J2F2	SIK1B	Probable serine/threonine-protein kinase SIK1B	1	0.0595	cytoplasm	0.0055	ATP binding	0.0065	intracellular signal transduction	no
G3BP1_NTF2_1_Q13283_1_139	408-AILEMDSYYPNRYRCS-423	A1L390	PLEKHG3	Pleckstrin homology domain-containing family G member 3	1	1		0.408	binding	1		no
G3BP1_NTF2_1_Q13283_1_139	1-MEASVLSPTSWEKRRA-16	A2RU30	TESPA1	Protein TESPA1	1	0.0595	cytoplasm	0.408	binding	0.013	cellular component assembly	no
G3BP1_NTF2_1_Q13283_1_139	24-PLTQADSDESEDDLVL-39	A2RU67	FAM234B	Protein FAM234B	1	0.0173	intracellular non-membrane-bounded organelle	1		1		no
G3BP1_NTF2_1_Q13283_1_139	289-DALNLSSPKRSKPDAS-304	A6NJL1	ZSCAN5B	Zinc finger and SCAN domain-containing protein 5B	1	0.0659	nucleus	0.0149	DNA binding	0.279	regulation of cellular process	no
G3BP1_NTF2_1_Q13283_1_139	1177-PGMSRSNSVGIQDAFN-1192	O14497	ARID1A	AT-rich interactive domain-containing protein 1A	1	0.0659	nucleus	0.0149	DNA binding	0.0145	organelle organization	no
G3BP1_NTF2_1_Q13283_1_139	56-PAPAPLPPPSAPSLQP-71	O14828	SCAMP3	Secretory carrier-associated membrane protein 3	1	0.1671	intracellular membrane-bounded organelle	0.408	binding	0.5192	cellular process	no
G3BP1_NTF2_1_Q13283_1_139	934-HKQVTVARQASLPGSP-949	O15018	PDZD2	PDZ domain-containing protein 2	1	0.0016	anchoring junction	1		0.5192	cellular process	no
G3BP1_NTF2_1_Q13283_1_139	288-DTGHSSLEAPRSPDTL-303	O43310	CTIF	CBP80/20-dependent translation initiation factor	1	0.066	cytosol	0.0068	RNA binding	0.0784	macromolecule metabolic process	no
G3BP1_NTF2_1_Q13283_1_139	12-SPNKGLLSDSMTDVPV-27	O43399	TPD52L2	Tumor protein D54	1	0.0595	cytoplasm	0.0068	RNA binding	0.1332	organic substance metabolic process	no
G3BP1_NTF2_1_Q13283_1_139	407-QHSPGSADSLSNDSQR-422	O43439	CBFA2T2	Protein CBFA2T2	1	0.0659	nucleus	0.0981	ion binding	0.0032	positive regulation of cellular component organization	no
G3BP1_NTF2_1_Q13283_1_139	106-RKSSLVTSKLAGGQVE-121	O43768	ENSA	Alpha-endosulfine	1	0.0595	cytoplasm	0.408	binding	0.0089	response to external stimulus	no
G3BP1_NTF2_1_Q13283_1_139	772-AIPSTPPNSPSHSPCP-787	O60296	TRAK2	Trafficking kinesin-binding protein 2	1	0.0595	cytoplasm	0.408	binding	0.0138	regulation of cellular component organization	no
G3BP1_NTF2_1_Q13283_1_139	56-TPPCCLPQIPGVTTPP-71	O60516	EIF4EBP3	Eukaryotic translation initiation factor 4E-binding protein 3	1	0.0595	cytoplasm	0.408	binding	0.279	regulation of cellular process	no
G3BP1_NTF2_1_Q13283_1_139	192-GFPQSPLQIPVSRSFS-207	O60732	MAGEC1	Melanoma-associated antigen C1	1	1		1		1		no
G3BP1_NTF2_1_Q13283_1_139	1-MAESDWDTVTVLRKKG-16	O60869	EDF1	Endothelial differentiation-related factor 1	1	0.0173	intracellular non-membrane-bounded organelle	0.0068	RNA binding	0.0315	multicellular organismal process	no
G3BP1_NTF2_1_Q13283_1_139	511-SSRRSSMSMEETEHTC-526	O75030	MITF	Microphthalmia-associated transcription factor	1	0.0595	cytoplasm	0.0149	DNA binding	0.013	cellular component assembly	no
G3BP1_NTF2_1_Q13283_1_139	118-LNIQSPLTSQENSHNH-133	O75182	SIN3B	Paired amphipathic helix protein Sin3b	1	0.0173	intracellular non-membrane-bounded organelle	0.408	binding	0.0671	cellular component organization	no
G3BP1_NTF2_1_Q13283_1_139	2101-RTSRAPSVATVGSICD-2116	O75369	FLNB	Filamin-B	1	0.000414	focal adhesion	0.0068	RNA binding	0.0145	organelle organization	no
G3BP1_NTF2_1_Q13283_1_139	634-SRSLSVPDSGRLWDVH-649	O75420	GIGYF1	GRB10-interacting GYF protein 1	1	0.0707	protein-containing complex	1		1		no
G3BP1_NTF2_1_Q13283_1_139	8-AGDSDSWDADAFSVED-23	O75822	EIF3J	Eukaryotic translation initiation factor 3 subunit J	1	0.0011	ribonucleoprotein complex	0.0068	RNA binding	0.013	cellular component assembly	no
G3BP1_NTF2_1_Q13283_1_139	241-RLDSSACLHAVGDKAV-256	O94808	GFPT2	Glutamine--fructose-6-phosphate aminotransferase [isomerizing] 2	1	0.066	cytosol	0.0126	carbohydrate derivative binding	0.0714	response to stimulus	no
G3BP1_NTF2_1_Q13283_1_139	322-ASPQASSAEVNASPLW-337	O94864	SUPT7L	STAGA complex 65 subunit gamma	1	0.0659	nucleus	0.0763	catalytic activity	0.0671	cellular component organization	no
G3BP1_NTF2_1_Q13283_1_139	36-LEPRACRPPGSPGRAP-51	O95685	PPP1R3D	Protein phosphatase 1 regulatory subunit 3D	1	0.0707	protein-containing complex	0.0014	hydrolase activity, acting on ester bonds	0.0784	macromolecule metabolic process	no
G3BP1_NTF2_1_Q13283_1_139	272-GASSREGSPARSSTPL-287	O95817	BAG3	BAG family molecular chaperone regulator 3	1	0.0595	cytoplasm	0.006	adenyl nucleotide binding	0.000787	organelle assembly	no
G3BP1_NTF2_1_Q13283_1_139	55-LRAPSWFDTGLSEMRL-70	P02511	CRYAB	Alpha-crystallin B chain	1	5.83e-05	perikaryon	0.0981	ion binding	0.0023	regulation of cellular component biogenesis	no
G3BP1_NTF2_1_Q13283_1_139	1240-TPTAENPEYLGLDVPV-1255	P04626	ERBB2	Receptor tyrosine-protein kinase erbB-2	1	0.066	cytosol	0.0055	ATP binding	0.0065	intracellular signal transduction	no
G3BP1_NTF2_1_Q13283_1_139	175-QSNEITIPVTFESRAQ-190	P04792	HSPB1	Heat shock protein beta-1	1	0.000414	focal adhesion	0.0068	RNA binding	0.000225	response to virus	no
G3BP1_NTF2_1_Q13283_1_139	99-EESEESDDDMGFGLFD-114	P05386	RPLP1	60S acidic ribosomal protein P1	1	0.000414	focal adhesion	0.408	binding	0.0013	viral process	no
G3BP1_NTF2_1_Q13283_1_139	100-EESEESDDDMGFGLFD-115	P05387	RPLP2	60S acidic ribosomal protein P2	1	0.000414	focal adhesion	0.6121	molecular_function	0.0013	viral process	no
G3BP1_NTF2_1_Q13283_1_139	228-EPQTVPEMPGETPPLS-243	P05412	JUN	Transcription factor AP-1	1	0.0173	intracellular non-membrane-bounded organelle	0.0068	RNA binding	7.82e-05	Ras protein signal transduction	no
G3BP1_NTF2_1_Q13283_1_139	414-VDGKVVSETNDTKVLR-429	P05783	KRT18	Keratin, type I cytoskeletal 18	1	0.0016	anchoring junction	0.0068	RNA binding	0.0013	viral process	no
G3BP1_NTF2_1_Q13283_1_139	710-PPSAELYSNALPVGLP-725	P09619	PDGFRB	Platelet-derived growth factor receptor beta	1	0.000414	focal adhesion	0.0055	ATP binding	0.000787	organelle assembly	no
G3BP1_NTF2_1_Q13283_1_139	402-GIGTPPSVLKRQRKRR-417	P10244	MYBL2	Myb-related protein B	1	0.0659	nucleus	0.0149	DNA binding	0.000787	organelle assembly	no
G3BP1_NTF2_1_Q13283_1_139	168-HEAPSNRPLNELLTPQ-183	P10398	ARAF	Serine/threonine-protein kinase A-Raf	1	0.066	cytosol	0.0055	ATP binding	0.0065	intracellular signal transduction	no
G3BP1_NTF2_1_Q13283_1_139	20-KAGGYPRAAEDDSASP-35	P10588	NR2F6	Nuclear receptor subfamily 2 group F member 6	1	0.0659	nucleus	0.0149	DNA binding	0.0089	response to external stimulus	no
G3BP1_NTF2_1_Q13283_1_139	437-MNSGVLLVRPSRLSSS-452	P11362	FGFR1	Fibroblast growth factor receptor 1	1	0.066	cytosol	0.0055	ATP binding	5.38e-05	cytokine production	no
G3BP1_NTF2_1_Q13283_1_139	627-PLHASSLDDVSLASTP-642	P12270	TPR	Nucleoprotein TPR	1	0.0027	supramolecular complex	0.00022	mRNA binding	9.03e-05	regulation of organelle assembly	no
G3BP1_NTF2_1_Q13283_1_139	72-TVTSPQRAGPLAGGVT-87	P12931	SRC	Proto-oncogene tyrosine-protein kinase Src	1	0.000414	focal adhesion	0.0055	ATP binding	1.12e-05	positive regulation of organelle assembly	no
G3BP1_NTF2_1_Q13283_1_139	188-KSPAKPKAVKPKAAKP-203	P16401	H1-5	Histone H1.5	1	0.0659	nucleus	0.0068	RNA binding	0.000877	positive regulation of organelle organization	no
G3BP1_NTF2_1_Q13283_1_139	292-ELMESRMRIESLSSQL-307	P20700	LMNB1	Lamin-B1	1	0.0027	supramolecular complex	0.0149	DNA binding	0.0493	signal transduction	no
G3BP1_NTF2_1_Q13283_1_139	40-NQPKPSPKRESGEEFR-55	P30533	LRPAP1	Alpha-2-macroglobulin receptor-associated protein	1	0.1671	intracellular membrane-bounded organelle	0.0126	carbohydrate derivative binding	0.0138	regulation of cellular component organization	no
G3BP1_NTF2_1_Q13283_1_139	339-TSSRYARKISGTTALQ-354	P30622	CLIP1	CAP-Gly domain-containing linker protein 1	1	0.0027	supramolecular complex	0.0981	ion binding	0.000691	positive regulation of cellular component biogenesis	no
G3BP1_NTF2_1_Q13283_1_139	128-ALGTPERRKGSLADVV-143	P35711	SOX5	Transcription factor SOX-5	1	0.0659	nucleus	0.0149	DNA binding	0.0714	response to stimulus	no
G3BP1_NTF2_1_Q13283_1_139	52-KRSPGDTAKDALFASQ-67	P40855	PEX19	Peroxisomal biogenesis factor 19	1	0.0595	cytoplasm	0.408	binding	0.0145	organelle organization	no
G3BP1_NTF2_1_Q13283_1_139	255-GGGSFRTPIQEEQADA-270	P43489	TNFRSF4	Tumor necrosis factor receptor superfamily member 4	1	0.8197	cellular anatomical entity	0.408	binding	0.0039	defense response	no
G3BP1_NTF2_1_Q13283_1_139	1-MSNVRVSNGSPSLERM-16	P46527	CDKN1B	Cyclin-dependent kinase inhibitor 1B	1	0.0595	cytoplasm	0.408	binding	0.0065	intracellular signal transduction	no
G3BP1_NTF2_1_Q13283_1_139	378-TTNSSDPFLNSGTYHS-393	P46937	YAP1	Transcriptional coactivator YAP1	1	0.0595	cytoplasm	0.0149	DNA binding	9.03e-05	regulation of organelle assembly	no
G3BP1_NTF2_1_Q13283_1_139	20-PTPTPGPSRRGPSLGA-35	P49450	CENPA	Histone H3-like centromeric protein A	1	0.0027	supramolecular complex	0.0149	DNA binding	0.000787	organelle assembly	no
G3BP1_NTF2_1_Q13283_1_139	206-MPVATSDQEGDSSFGK-221	P56746	CLDN15	Claudin-15	1	0.0016	anchoring junction	0.408	binding	0.013	cellular component assembly	no
G3BP1_NTF2_1_Q13283_1_139	459-DTQESLPSSTGRRHTL-474	P57059	SIK1	Serine/threonine-protein kinase SIK1	1	0.0595	cytoplasm	0.0055	ATP binding	0.0065	intracellular signal transduction	no
G3BP1_NTF2_1_Q13283_1_139	1-MSDNDDIEVESDEEQP-16	P61244	MAX	Protein max	1	0.0595	cytoplasm	0.0149	DNA binding	0.0089	response to external stimulus	no
G3BP1_NTF2_1_Q13283_1_139	184-EPGLRRSDSLLSFRLD-199	Q00587	CDC42EP1	Cdc42 effector protein 1	1	0.000414	focal adhesion	0.408	binding	7.82e-05	Ras protein signal transduction	no
G3BP1_NTF2_1_Q13283_1_139	317-RPSSVDTLLSPTALID-332	Q00613	HSF1	Heat shock factor protein 1	1	0.000156	ribonucleoprotein granule	0.0149	DNA binding	0.000691	positive regulation of cellular component biogenesis	no
G3BP1_NTF2_1_Q13283_1_139	1-MSSSPVNVKKLKVSEL-16	Q00839	HNRNPU	Heterogeneous nuclear ribonucleoprotein U	1	0.000143	cytoplasmic ribonucleoprotein granule	0.00022	mRNA binding	9.03e-05	regulation of organelle assembly	no
G3BP1_NTF2_1_Q13283_1_139	212-RHREHPKVNVPGSQAQ-227	Q02818	NUCB1	Nucleobindin-1	1	0.0659	nucleus	0.0149	DNA binding	0.000175	small GTPase mediated signal transduction	no
G3BP1_NTF2_1_Q13283_1_139	692-SPVPHVNNVVNAPLSI-707	Q06190	PPP2R3A	Serine/threonine-protein phosphatase 2A regulatory subunit B'' subunit alpha	1	0.0707	protein-containing complex	0.0981	ion binding	0.0493	signal transduction	no
G3BP1_NTF2_1_Q13283_1_139	655-GLGRSITSPTTLYDRY-670	Q08999	RBL2	Retinoblastoma-like protein 2	1	0.0173	intracellular non-membrane-bounded organelle	0.0149	DNA binding	0.0065	intracellular signal transduction	no
G3BP1_NTF2_1_Q13283_1_139	492-RSNSLPHPAGGGKAGG-507	Q09019	DMWD	Dystrophia myotonica WD repeat-containing protein	1	5.83e-05	perikaryon	1		1		no
G3BP1_NTF2_1_Q13283_1_139	326-TPSEIQFHQVKFGAPR-341	Q12851	MAP4K2	Mitogen-activated protein kinase kinase kinase kinase 2	1	0.8197	cellular anatomical entity	0.0055	ATP binding	0.00091	innate immune response	no
G3BP1_NTF2_1_Q13283_1_139	596-GLHHDLLLRKMSSSSP-611	Q12852	MAP3K12	Mitogen-activated protein kinase kinase kinase 12	1	0.0595	cytoplasm	0.0055	ATP binding	0.0065	intracellular signal transduction	no
G3BP1_NTF2_1_Q13283_1_139	1648-TPTRKITESPRASMGV-1663	Q12888	TP53BP1	TP53-binding protein 1	1	0.0027	supramolecular complex	0.0149	DNA binding	0.013	cellular component assembly	no
G3BP1_NTF2_1_Q13283_1_139	364-SLSPARETSIDDGLGS-379	Q12968	NFATC3	Nuclear factor of activated T-cells, cytoplasmic 3	1	0.0595	cytoplasm	0.0149	DNA binding	5.38e-05	cytokine production	no
G3BP1_NTF2_1_Q13283_1_139	409-IPQQRKALLSPFSTPV-424	Q13322	GRB10	Growth factor receptor-bound protein 10	1	0.0595	cytoplasm	0.408	binding	0.0493	signal transduction	no
G3BP1_NTF2_1_Q13283_1_139	465-RSTRMNILGSQSPLHP-480	Q13322	GRB10	Growth factor receptor-bound protein 10	1	0.0595	cytoplasm	0.408	binding	0.0493	signal transduction	no
G3BP1_NTF2_1_Q13283_1_139	108-SHSPEERQDPGSAPSP-123	Q13886	KLF9	Krueppel-like factor 9	1	0.066	cytosol	0.0149	DNA binding	0.0714	response to stimulus	no
G3BP1_NTF2_1_Q13283_1_139	48-PPPISPSKRKFSMEPG-63	Q14135	VGLL4	Transcription cofactor vestigial-like protein 4	1	0.0659	nucleus	0.408	binding	0.0138	regulation of cellular component organization	no
G3BP1_NTF2_1_Q13283_1_139	1762-RESLTSFGNGPLSAGG-1777	Q14643	ITPR1	Inositol 1,4,5-trisphosphate receptor type 1	1	0.0068	cell junction	0.016	small molecule binding	0.0065	intracellular signal transduction	no
G3BP1_NTF2_1_Q13283_1_139	276-TPSSASPALSRRGSLG-291	Q14934	NFATC4	Nuclear factor of activated T-cells, cytoplasmic 4	1	0.066	cytosol	0.0149	DNA binding	5.38e-05	cytokine production	no
G3BP1_NTF2_1_Q13283_1_139	358-SCPHQEETQHHTEEAL-373	Q14CB8	ARHGAP19	Rho GTPase-activating protein 19	1	0.0595	cytoplasm	0.6121	molecular_function	0.0493	signal transduction	no
G3BP1_NTF2_1_Q13283_1_139	1196-NRRISGCLHDIQVHPI-1211	Q15058	KIF14	Kinesin-like protein KIF14	1	0.0027	supramolecular complex	0.000412	ATPase activity	0.0023	regulation of cellular component biogenesis	no
G3BP1_NTF2_1_Q13283_1_139	797-LTTECHLLDSPGLNCS-812	Q15398	DLGAP5	Disks large-associated protein 5	1	0.0595	cytoplasm	0.408	binding	0.000787	organelle assembly	no
G3BP1_NTF2_1_Q13283_1_139	344-SQLDQDTQVQDMDEGS-359	Q15459	SF3A1	Splicing factor 3A subunit 1	1	0.0011	ribonucleoprotein complex	0.0068	RNA binding	0.013	cellular component assembly	no
G3BP1_NTF2_1_Q13283_1_139	236-QLNQSMDTGSPAELSP-251	Q15796	SMAD2	Mothers against decapentaplegic homolog 2	1	0.0595	cytoplasm	0.0149	DNA binding	0.0065	intracellular signal transduction	no
G3BP1_NTF2_1_Q13283_1_139	134-SNGLARLSSPVLHRLR-149	Q16643	DBN1	Drebrin	1	0.0016	anchoring junction	0.408	binding	0.0023	regulation of cellular component biogenesis	no
G3BP1_NTF2_1_Q13283_1_139	445-PPVTSSPITPSTPISL-460	Q2VYF4	LETM2	LETM1 domain-containing protein LETM2, mitochondrial	1	0.8197	cellular anatomical entity	0.408	binding	0.3434	biological regulation	no
G3BP1_NTF2_1_Q13283_1_139	695-VVTAEGLHPSLPSPTG-710	Q4KMP7	TBC1D10B	TBC1 domain family member 10B	1	0.066	cytosol	0.408	binding	0.3434	biological regulation	no
G3BP1_NTF2_1_Q13283_1_139	222-VGQTERRSQSDTAVNV-237	Q4VX76	SYTL3	Synaptotagmin-like protein 3	1	0.2416	intracellular organelle	0.0201	anion binding	0.5192	cellular process	no
G3BP1_NTF2_1_Q13283_1_139	212-SSPQLKRSVCPGGSSP-227	Q53LP3	SOWAHC	Ankyrin repeat domain-containing protein SOWAHC	1	1		1		1		no
G3BP1_NTF2_1_Q13283_1_139	16-DVHLGGGYPVGSPGKV-31	Q5JSH3	WDR44	WD repeat-containing protein 44	1	0.066	cytosol	0.408	binding	1		no
G3BP1_NTF2_1_Q13283_1_139	303-SFDASDTLALPRHCLL-318	Q5JXC2	MIIP	Migration and invasion-inhibitory protein	1	1		1		0.279	regulation of cellular process	no
G3BP1_NTF2_1_Q13283_1_139	732-PHREKYPRSGSPNLPH-747	Q5T481	RBM20	RNA-binding protein 20	1	0.0659	nucleus	0.00022	mRNA binding	0.075	positive regulation of cellular process	no
G3BP1_NTF2_1_Q13283_1_139	513-SDSKDQSDKHDRRRSQ-528	Q5VTL8	PRPF38B	Pre-mRNA-splicing factor 38B	1	0.0011	ribonucleoprotein complex	0.0068	RNA binding	0.0784	macromolecule metabolic process	no
G3BP1_NTF2_1_Q13283_1_139	281-PKRSRPTSFADELAAR-296	Q641Q2	WASHC2A	WASH complex subunit 2A	1	0.0173	intracellular non-membrane-bounded organelle	0.408	binding	0.5192	cellular process	no
G3BP1_NTF2_1_Q13283_1_139	228-RKASTAPGAEASPSPC-243	Q66PJ3	ARL6IP4	ADP-ribosylation factor-like protein 6-interacting protein 4	1	0.0173	intracellular non-membrane-bounded organelle	0.0068	RNA binding	0.0784	macromolecule metabolic process	no
G3BP1_NTF2_1_Q13283_1_139	184-LVQNGDVSAPSAILRT-199	Q6AI12	ANKRD40	Ankyrin repeat domain-containing protein 40	1	1		1		1		no
G3BP1_NTF2_1_Q13283_1_139	1-MLPAGEIGASPAAPCC-16	Q6NUQ1	RINT1	RAD50-interacting protein 1	1	0.066	cytosol	1		0.279	regulation of cellular process	no
G3BP1_NTF2_1_Q13283_1_139	388-TTSQDDCVSKERSSSR-403	Q6NYC1	JMJD6	Bifunctional arginine demethylase and lysyl-hydroxylase JMJD6	1	0.0011	ribonucleoprotein complex	0.000358	catalytic activity, acting on RNA	0.013	cellular component assembly	no
G3BP1_NTF2_1_Q13283_1_139	355-RGEAGDLRRGSSPDVH-370	Q6NZI2	CAVIN1	Caveolae-associated protein 1	1	0.0595	cytoplasm	0.0068	RNA binding	0.075	positive regulation of cellular process	no
G3BP1_NTF2_1_Q13283_1_139	579-RPQRSCSLDLGDAGCY-594	Q6PJG9	LRFN4	Leucine-rich repeat and fibronectin type-III domain-containing protein 4	1	0.0068	cell junction	1		9.03e-05	regulation of organelle assembly	no
G3BP1_NTF2_1_Q13283_1_139	166-STSFRRNFSSPLLVHE-181	Q6ZMT1	STAC2	SH3 and cysteine-rich domain-containing protein 2	1	0.066	cytosol	0.0981	ion binding	0.0065	intracellular signal transduction	no
G3BP1_NTF2_1_Q13283_1_139	4-PRRVAFISLSPVRRRE-19	Q6ZU65	UBN2	Ubinuclein-2	1	0.8197	cellular anatomical entity	1		1		no
G3BP1_NTF2_1_Q13283_1_139	481-DADPRVALVNDSLSDV-496	Q7Z2W4	ZC3HAV1	Zinc finger CCCH-type antiviral protein 1	1	0.0595	cytoplasm	0.0068	RNA binding	0.000107	defense response to virus	no
G3BP1_NTF2_1_Q13283_1_139	533-ATPLKAKGTGGGGLPA-548	Q7Z5R6	APBB1IP	Amyloid beta A4 precursor protein-binding family B member 1-interacting protein	1	0.000414	focal adhesion	1		0.0028	immune effector process	no
G3BP1_NTF2_1_Q13283_1_139	136-VSPGRPPGSIKALSRL-151	Q7Z6I8	C5orf24	UPF0461 protein C5orf24	1	1		1		1		no
G3BP1_NTF2_1_Q13283_1_139	132-PESHRRSSSPERRSPG-147	Q86VQ1	GLCCI1	Glucocorticoid-induced transcript 1 protein	1	0.0595	cytoplasm	1		1		no
G3BP1_NTF2_1_Q13283_1_139	372-SEILSQPKSLSLEATS-387	Q86YC2	PALB2	Partner and localizer of BRCA2	1	0.8197	cellular anatomical entity	0.0149	DNA binding	0.0252	response to stress	no
G3BP1_NTF2_1_Q13283_1_139	240-SRRFGDSSDSDNGFSS-255	Q8IU60	DCP2	m7GpppN-mRNA hydrolase	1	0.000143	cytoplasmic ribonucleoprotein granule	0.0001	nuclease activity	0.0036	regulation of organelle organization	no
G3BP1_NTF2_1_Q13283_1_139	711-ERDTTIINHSRNGSYG-726	Q8IY63	AMOTL1	Angiomotin-like protein 1	1	0.0016	anchoring junction	0.408	binding	0.0065	intracellular signal transduction	no
G3BP1_NTF2_1_Q13283_1_139	76-TRESWVSPRKRGLSSS-91	Q8IYH5	ZZZ3	ZZ-type zinc finger-containing protein 3	1	0.0173	intracellular non-membrane-bounded organelle	0.0149	DNA binding	0.0671	cellular component organization	no
G3BP1_NTF2_1_Q13283_1_139	398-FLSAHEHPSSPRRRSY-413	Q8N1M1	BEST3	Bestrophin-3	1	0.0707	protein-containing complex	0.6121	molecular_function	0.3095	regulation of biological process	no
G3BP1_NTF2_1_Q13283_1_139	100-VANELNARRRSFTAAD-115	Q8N2U9	SLC66A2	Solute carrier family 66 member 2	1	0.066	cytosol	1		0.0671	cellular component organization	no
G3BP1_NTF2_1_Q13283_1_139	447-SEPQLCPGSAPKTHGE-462	Q8N5H7	SH2D3C	SH2 domain-containing protein 3C	1	0.0595	cytoplasm	0.408	binding	0.000175	small GTPase mediated signal transduction	no
G3BP1_NTF2_1_Q13283_1_139	96-QTDVREKRKSNHLNHV-111	Q8N7R7	CCNYL1	Cyclin-Y-like protein 1	1	0.0595	cytoplasm	0.408	binding	0.075	positive regulation of cellular process	no
G3BP1_NTF2_1_Q13283_1_139	72-RRRRVNDAEPGSPEAP-87	Q8N8A6	DDX51	ATP-dependent RNA helicase DDX51	1	0.0173	intracellular non-membrane-bounded organelle	1.49e-05	RNA helicase activity	0.0784	macromolecule metabolic process	no
G3BP1_NTF2_1_Q13283_1_139	683-PRLSEPQGSGRQGNSL-698	Q8NCD3	HJURP	Holliday junction recognition protein	1	0.0027	supramolecular complex	0.0149	DNA binding	0.0023	regulation of cellular component biogenesis	no
G3BP1_NTF2_1_Q13283_1_139	100-DTKLKQELASEEEGDA-115	Q8NCU4	CCDC191	Coiled-coil domain-containing protein 191	1	1		1		1		no
G3BP1_NTF2_1_Q13283_1_139	80-SPGIPEIFRTASQRCR-95	Q8ND82	ZNF280C	Zinc finger protein 280C	1	0.8197	cellular anatomical entity	0.0149	DNA binding	0.279	regulation of cellular process	no
G3BP1_NTF2_1_Q13283_1_139	4303-ASPPIAFPPAFEAAQV-4318	Q8NEZ4	KMT2C	Histone-lysine N-methyltransferase 2C	1	0.0659	nucleus	0.0068	RNA binding	0.0671	cellular component organization	no
G3BP1_NTF2_1_Q13283_1_139	44-GYGSPHHTPPYGPRSR-59	Q8TAP9	MPLKIP	M-phase-specific PLK1-interacting protein	1	0.0595	cytoplasm	1		0.5192	cellular process	no
G3BP1_NTF2_1_Q13283_1_139	415-LKQRGKKAVPVESPVQ-430	Q8TB61	SLC35B2	Adenosine 3'-phospho 5'-phosphosulfate transporter 1	1	0.1671	intracellular membrane-bounded organelle	0.6121	molecular_function	0.075	positive regulation of cellular process	no
G3BP1_NTF2_1_Q13283_1_139	380-LPPQFHPRCSSLGDLL-395	Q8TD55	PLEKHO2	Pleckstrin homology domain-containing family O member 2	1	0.8197	cellular anatomical entity	1		0.0028	immune effector process	no
G3BP1_NTF2_1_Q13283_1_139	1391-TKRHLSRTISVSGSTA-1406	Q8TDJ6	DMXL2	DmX-like protein 2	1	0.0707	protein-containing complex	0.408	binding	0.3434	biological regulation	no
G3BP1_NTF2_1_Q13283_1_139	863-LNTVDDQKAGSPSRDV-878	Q8TEW0	PARD3	Partitioning defective 3 homolog	1	0.000143	cytoplasmic ribonucleoprotein granule	0.0201	anion binding	0.013	cellular component assembly	no
G3BP1_NTF2_1_Q13283_1_139	593-NVSTTPYLQSVKKKVQ-608	Q8WWK9	CKAP2	Cytoskeleton-associated protein 2	1	0.0027	supramolecular complex	1		0.0036	regulation of organelle organization	no
G3BP1_NTF2_1_Q13283_1_139	1-MAATDLERFSNAEPEP-16	Q92599	SEPTIN8	Septin-8	1	0.0173	intracellular non-membrane-bounded organelle	0.0015	nucleoside-triphosphatase activity	0.0023	regulation of cellular component biogenesis	no
G3BP1_NTF2_1_Q13283_1_139	573-HHVENKGATLSRSSSS-588	Q92608	DOCK2	Dedicator of cytokinesis protein 2	1	0.0173	intracellular non-membrane-bounded organelle	0.408	binding	0.000175	small GTPase mediated signal transduction	no
G3BP1_NTF2_1_Q13283_1_139	268-PTPSYKYNEWADDRRH-283	Q92620	DHX38	Pre-mRNA-splicing factor ATP-dependent RNA helicase PRP16	1	0.0011	ribonucleoprotein complex	1.49e-05	RNA helicase activity	0.0784	macromolecule metabolic process	no
G3BP1_NTF2_1_Q13283_1_139	190-SNCLGTDEDSQDSSDG-205	Q92993	KAT5	Histone acetyltransferase KAT5	1	0.0173	intracellular non-membrane-bounded organelle	0.0763	catalytic activity	0.0013	viral process	no
G3BP1_NTF2_1_Q13283_1_139	205-PATLLNAFPTAPSPRP-220	Q93015	NAA80	N-alpha-acetyltransferase 80	1	0.0595	cytoplasm	0.0059	adenyl ribonucleotide binding	0.0036	regulation of organelle organization	no
G3BP1_NTF2_1_Q13283_1_139	148-SDDDTDVDMEGLRRRR-163	Q96AQ6	PBXIP1	Pre-B-cell leukemia transcription factor-interacting protein 1	1	0.0027	supramolecular complex	0.6121	molecular_function	0.0315	multicellular organismal process	no
G3BP1_NTF2_1_Q13283_1_139	452-HPDSPENEKTETTFTF-467	Q96BD5	PHF21A	PHD finger protein 21A	1	0.0707	protein-containing complex	0.0149	DNA binding	0.0315	multicellular organismal process	no
G3BP1_NTF2_1_Q13283_1_139	48-RSVSMPAETAHISSPH-63	Q96CC6	RHBDF1	Inactive rhomboid protein 1	1	0.8197	cellular anatomical entity	0.408	binding	0.0784	macromolecule metabolic process	no
G3BP1_NTF2_1_Q13283_1_139	72-QRQTSITQTIRRGTAD-87	Q96CC6	RHBDF1	Inactive rhomboid protein 1	1	0.8197	cellular anatomical entity	0.408	binding	0.0784	macromolecule metabolic process	no
G3BP1_NTF2_1_Q13283_1_139	754-RNKETNTVLARLNSEL-769	Q96D71	REPS1	RalBP1-associated Eps domain-containing protein 1	1	0.066	cytosol	0.0981	ion binding	0.0671	cellular component organization	no
G3BP1_NTF2_1_Q13283_1_139	640-RLSHSSGYAQLNTYSR-655	Q96J84	KIRREL1	Kin of IRRE-like protein 1	1	0.0016	anchoring junction	0.408	binding	0.000691	positive regulation of cellular component biogenesis	no
G3BP1_NTF2_1_Q13283_1_139	1210-PGIMRRNSLSGSSTGS-1225	Q96J92	WNK4	Serine/threonine-protein kinase WNK4	1	0.0016	anchoring junction	0.0055	ATP binding	0.0065	intracellular signal transduction	no
G3BP1_NTF2_1_Q13283_1_139	56-GSQGSQGPSPQGARRA-71	Q96MG7	NSMCE3	Non-structural maintenance of chromosomes element 3 homolog	1	0.0595	cytoplasm	0.408	binding	0.0252	response to stress	no
G3BP1_NTF2_1_Q13283_1_139	300-ERKRARGISPIVFDRS-315	Q96MU7	YTHDC1	YTH domain-containing protein 1	1	0.0659	nucleus	0.00022	mRNA binding	0.013	cellular component assembly	no
G3BP1_NTF2_1_Q13283_1_139	156-GGPGSPRGGGTVGPGD-171	Q96PG8	BBC3	Bcl-2-binding component 3, isoforms 3/4	1	0.1671	intracellular membrane-bounded organelle	0.408	binding	0.000877	positive regulation of organelle organization	no
G3BP1_NTF2_1_Q13283_1_139	425-YMFPQQPRTEDVMFIS-440	Q96RT1	ERBIN	Erbin	1	0.00043	cell-substrate junction	0.408	binding	0.004	response to external biotic stimulus	no
G3BP1_NTF2_1_Q13283_1_139	1121-PGSQRPLSARTYSIDG-1136	Q96RT1	ERBIN	Erbin	1	0.00043	cell-substrate junction	0.408	binding	0.004	response to external biotic stimulus	no
G3BP1_NTF2_1_Q13283_1_139	12-TGEDASSPPPKTEAAS-27	Q99536	VAT1	Synaptic vesicle membrane protein VAT-1 homolog	1	0.242	membrane-bounded organelle	0.0763	catalytic activity	0.0028	immune effector process	no
G3BP1_NTF2_1_Q13283_1_139	336-SSPKRSGMTAVPQHLG-351	Q99569	PKP4	Plakophilin-4	1	0.0016	anchoring junction	0.408	binding	0.013	cellular component assembly	no
G3BP1_NTF2_1_Q13283_1_139	262-LATLSDTDSHSQDLGS-277	Q99638	RAD9A	Cell cycle checkpoint control protein RAD9A	1	0.0595	cytoplasm	8.46e-05	catalytic activity, acting on DNA	0.0252	response to stress	no
G3BP1_NTF2_1_Q13283_1_139	88-KSEPSSPCSSSSLSSE-103	Q99941	ATF6B	Cyclic AMP-dependent transcription factor ATF-6 beta	1	0.0659	nucleus	0.0149	DNA binding	0.0252	response to stress	no
G3BP1_NTF2_1_Q13283_1_139	44-VSGAGSSPVSGGVNLF-59	Q9BQ61	TRIR	Telomerase RNA component interacting RNase	1	1		0.0001	nuclease activity	0.0784	macromolecule metabolic process	no
G3BP1_NTF2_1_Q13283_1_139	474-ERETPRPEGGSPSPAG-489	Q9BR39	JPH2	Junctophilin-2	1	0.0659	nucleus	0.0149	DNA binding	0.0315	multicellular organismal process	no
G3BP1_NTF2_1_Q13283_1_139	44-SPEDRLAKLHPSKELL-59	Q9BR77	CCDC77	Coiled-coil domain-containing protein 77	1	0.8197	cellular anatomical entity	1		1		no
G3BP1_NTF2_1_Q13283_1_139	116-WQGPLRRSFSEDTLMD-131	Q9BRG2	SH2D3A	SH2 domain-containing protein 3A	1	1		0.408	binding	0.000175	small GTPase mediated signal transduction	no
G3BP1_NTF2_1_Q13283_1_139	370-VPELSDQEGDSSSEED-385	Q9BRX2	PELO	Protein pelota homolog	1	0.0595	cytoplasm	3.63e-05	endonuclease activity	0.0145	organelle organization	no
G3BP1_NTF2_1_Q13283_1_139	16-CPALDAELSDGQSPPA-31	Q9BT81	SOX7	Transcription factor SOX-7	1	0.0595	cytoplasm	0.0149	DNA binding	0.075	positive regulation of cellular process	no
G3BP1_NTF2_1_Q13283_1_139	471-SPQSPQLIRRGPRLWT-486	Q9BTX1	NDC1	Nucleoporin NDC1	1	0.0173	intracellular non-membrane-bounded organelle	0.6121	molecular_function	0.0013	viral process	no
G3BP1_NTF2_1_Q13283_1_139	290-DALNLSSPKRSKPDAS-305	Q9BUG6	ZSCAN5A	Zinc finger and SCAN domain-containing protein 5A	1	0.0659	nucleus	0.0149	DNA binding	0.279	regulation of cellular process	no
G3BP1_NTF2_1_Q13283_1_139	370-NFLHSFQNDNYSPSMT-385	Q9BWW4	SSBP3	Single-stranded DNA-binding protein 3	1	0.0659	nucleus	0.0149	DNA binding	0.013	cellular component assembly	no
G3BP1_NTF2_1_Q13283_1_139	198-NSASPCSQRHLSVGAP-213	Q9BXB5	OSBPL10	Oxysterol-binding protein-related protein 10	1	0.0173	intracellular non-membrane-bounded organelle	0.016	small molecule binding	0.1332	organic substance metabolic process	no
G3BP1_NTF2_1_Q13283_1_139	176-KRTAITTPNFKKLHEA-191	Q9BXS6	NUSAP1	Nucleolar and spindle-associated protein 1	1	0.0027	supramolecular complex	0.0068	RNA binding	0.000877	positive regulation of organelle organization	no
G3BP1_NTF2_1_Q13283_1_139	128-NLSPSPLRDLSGGLGG-143	Q9C086	INO80B	INO80 complex subunit B	1	0.0173	intracellular non-membrane-bounded organelle	0.0981	ion binding	0.0252	response to stress	no
G3BP1_NTF2_1_Q13283_1_139	60-SHSRQSSTDSSGGHPG-75	Q9GZV5	WWTR1	WW domain-containing transcription regulator protein 1	1	0.0595	cytoplasm	0.408	binding	0.000787	organelle assembly	no
G3BP1_NTF2_1_Q13283_1_139	253-FSGKGYVLGETSNLPS-268	Q9H040	SPRTN	DNA-dependent metalloprotease SPRTN	1	0.0659	nucleus	0.0149	DNA binding	0.0252	response to stress	no
G3BP1_NTF2_1_Q13283_1_139	698-QSGSPTLDTAPNGRYG-713	Q9H2J7	SLC6A15	Sodium-dependent neutral amino acid transporter B(0)AT2	1	0.8197	cellular anatomical entity	0.6121	molecular_function	0.5192	cellular process	no
G3BP1_NTF2_1_Q13283_1_139	16-SPSRSTSSCSSKQGSR-31	Q9H4L5	OSBPL3	Oxysterol-binding protein-related protein 3	1	0.066	cytosol	0.016	small molecule binding	0.1332	organic substance metabolic process	no
G3BP1_NTF2_1_Q13283_1_139	248-PLSSPARSGPSARGTP-263	Q9H6K5	PRR36	Proline-rich protein 36	1	1		1		1		no
G3BP1_NTF2_1_Q13283_1_139	479-NSSQDDLFPTSDTPRA-494	Q9H6T3	RPAP3	RNA polymerase II-associated protein 3	1	0.066	cytosol	1		1		no
G3BP1_NTF2_1_Q13283_1_139	134-LSLSPPLNKLKLVHSN-149	Q9H7X7	IFT22	Intraflagellar transport protein 22 homolog	1	0.0707	protein-containing complex	0.0015	nucleoside-triphosphatase activity	0.5192	cellular process	no
G3BP1_NTF2_1_Q13283_1_139	230-PGVDRLPMVAGPLSPQ-245	Q9HBE1	PATZ1	POZ-, AT hook-, and zinc finger-containing protein 1	1	0.0659	nucleus	0.0149	DNA binding	0.0151	immune system process	no
G3BP1_NTF2_1_Q13283_1_139	270-GPGPAEPDSDDDSSDL-285	Q9NPB6	PARD6A	Partitioning defective 6 homolog alpha	1	0.0016	anchoring junction	0.408	binding	0.0013	viral process	no
G3BP1_NTF2_1_Q13283_1_139	950-SSPVGLAKWFGSDVLQ-965	Q9NRA8	EIF4ENIF1	Eukaryotic translation initiation factor 4E transporter	1	0.000143	cytoplasmic ribonucleoprotein granule	0.00022	mRNA binding	0.000787	organelle assembly	no
G3BP1_NTF2_1_Q13283_1_139	92-LAPLSPGAEISPHDLS-107	Q9NRF2	SH2B1	SH2B adapter protein 1	1	0.066	cytosol	0.408	binding	0.000877	positive regulation of organelle organization	no
G3BP1_NTF2_1_Q13283_1_139	350-ESTLIEDGGARSDGSL-365	Q9NRX5	SERINC1	Serine incorporator 1	1	0.8197	cellular anatomical entity	0.408	binding	0.0683	cellular component organization or biogenesis	no
G3BP1_NTF2_1_Q13283_1_139	4-LVLGQRDEPAGHRLSQ-19	Q9NSK0	KLC4	Kinesin light chain 4	1	0.0027	supramolecular complex	1		1		no
G3BP1_NTF2_1_Q13283_1_139	560-DVLRRSSELLVRKLQG-575	Q9NSK0	KLC4	Kinesin light chain 4	1	0.0027	supramolecular complex	1		1		no
G3BP1_NTF2_1_Q13283_1_139	16-STDAGERARLLQSPCV-31	Q9NVC3	SLC38A7	Putative sodium-coupled neutral amino acid transporter 7	1	0.8197	cellular anatomical entity	0.6121	molecular_function	0.5192	cellular process	no
G3BP1_NTF2_1_Q13283_1_139	72-ATKDCREVAPVTNFSD-87	Q9NWQ4	GPATCH2L	G patch domain-containing protein 2-like	1	1		1		1		no
G3BP1_NTF2_1_Q13283_1_139	305-DPTLTEEEISAMYSSV-320	Q9NWQ8	PAG1	Phosphoprotein associated with glycosphingolipid-enriched microdomains 1	1	0.8197	cellular anatomical entity	0.408	binding	0.0042	immune response	no
G3BP1_NTF2_1_Q13283_1_139	244-PLTPAARISALNIVGD-259	Q9NXR1	NDE1	Nuclear distribution protein nudE homolog 1	1	0.0027	supramolecular complex	0.408	binding	0.0145	organelle organization	no
G3BP1_NTF2_1_Q13283_1_139	336-YPAVNRFSPSPRNSPR-351	Q9P270	SLAIN2	SLAIN motif-containing protein 2	1	0.0173	intracellular non-membrane-bounded organelle	1		0.000691	positive regulation of cellular component biogenesis	no
G3BP1_NTF2_1_Q13283_1_139	384-RLQQPRLSLQGHPTDL-399	Q9P270	SLAIN2	SLAIN motif-containing protein 2	1	0.0173	intracellular non-membrane-bounded organelle	1		0.000691	positive regulation of cellular component biogenesis	no
G3BP1_NTF2_1_Q13283_1_139	343-TSSRYARKISGTTALQ-358	Q9UDT6	CLIP2	CAP-Gly domain-containing linker protein 2	1	0.0595	cytoplasm	0.408	binding	0.0145	organelle organization	no
G3BP1_NTF2_1_Q13283_1_139	512-SPAKAPETEPIDVAAH-527	Q9UGU5	HMGXB4	HMG domain-containing protein 4	1	0.0707	protein-containing complex	0.0149	DNA binding	0.0493	signal transduction	no
G3BP1_NTF2_1_Q13283_1_139	378-SPNNSGHDSTDTDSNH-393	Q9UKT9	IKZF3	Zinc finger protein Aiolos	1	0.0595	cytoplasm	0.0149	DNA binding	0.0029	response to other organism	no
G3BP1_NTF2_1_Q13283_1_139	732-PLTVPVSPKFSTRFHC-747	Q9ULW0	TPX2	Targeting protein for Xklp2	1	0.0027	supramolecular complex	0.408	binding	0.000787	organelle assembly	no
G3BP1_NTF2_1_Q13283_1_139	323-TRLSRSRTASLTSAAS-338	Q9UN36	NDRG2	Protein NDRG2	1	0.0595	cytoplasm	1		0.0493	signal transduction	no
G3BP1_NTF2_1_Q13283_1_139	40-LPGSRRGTVEGSVQEV-55	Q9UPV7	PHF24	PHD finger protein 24	1	1		0.0981	ion binding	0.0089	response to external stimulus	no
G3BP1_NTF2_1_Q13283_1_139	720-SPAFLSTDLGDEDVGL-735	Q9UPX8	SHANK2	SH3 and multiple ankyrin repeat domains protein 2	1	0.0027	supramolecular complex	0.408	binding	0.000787	organelle assembly	no
G3BP1_NTF2_1_Q13283_1_139	360-LSSPTDNLELSLRSQS-375	Q9Y2X7	GIT1	ARF GTPase-activating protein GIT1	1	0.000414	focal adhesion	0.0981	ion binding	0.0493	signal transduction	no
G3BP1_NTF2_1_Q13283_1_139	303-YGSHRTLQRLSSGFDD-318	Q9Y446	PKP3	Plakophilin-3	1	0.0011	ribonucleoprotein complex	0.408	binding	0.013	cellular component assembly	no
G3BP1_NTF2_1_Q13283_1_139	281-PKRSRPTSFADELAAR-296	Q9Y4E1	WASHC2C	WASH complex subunit 2C	1	0.0173	intracellular non-membrane-bounded organelle	0.0201	anion binding	0.000691	positive regulation of cellular component biogenesis	no
G3BP1_NTF2_1_Q13283_1_139	130-IIQRSFSSPENFQRQA-145	Q9Y580	RBM7	RNA-binding protein 7	1	0.0659	nucleus	0.0068	RNA binding	0.0784	macromolecule metabolic process	no
G3BP1_NTF2_1_Q13283_1_139	212-KPVSPPPIESKHRSLV-227	Q9Y618	NCOR2	Nuclear receptor corepressor 2	1	0.0659	nucleus	0.0149	DNA binding	0.0714	response to stimulus	no
G3BP1_NTF2_1_Q13283_1_139	313-ERVTPPEGYEVVTVFP-328	O00151	PDLIM1	PDZ and LIM domain protein 1	0	0.000414	focal adhesion	0.0981	ion binding	0.013	cellular component assembly	no
G3BP1_NTF2_1_Q13283_1_139	401-MAVELHYEEGSPRNLG-416	O14523	C2CD2L	Phospholipid transfer protein C2CD2L	0	0.8197	cellular anatomical entity	0.0201	anion binding	0.075	positive regulation of cellular process	no
G3BP1_NTF2_1_Q13283_1_139	40-RSKVTAIKSLSIEIGH-55	O15155	BET1	BET1 homolog	0	0.0707	protein-containing complex	0.6121	molecular_function	0.013	cellular component assembly	no
G3BP1_NTF2_1_Q13283_1_139	350-NMQTPDIQLVHHSAIQ-365	O43556	SGCE	Epsilon-sarcoglycan	0	0.0173	intracellular non-membrane-bounded organelle	1		0.5192	cellular process	no
G3BP1_NTF2_1_Q13283_1_139	488-DTLSPVGVTDPLLSSV-503	O75030	MITF	Microphthalmia-associated transcription factor	0	0.0595	cytoplasm	0.0149	DNA binding	0.013	cellular component assembly	no
G3BP1_NTF2_1_Q13283_1_139	803-GVTGLNKNRRSLPVSI-818	O94885	SASH1	SAM and SH3 domain-containing protein 1	0	0.0595	cytoplasm	0.408	binding	0.075	positive regulation of cellular process	no
G3BP1_NTF2_1_Q13283_1_139	467-MVPPMPHSPVSGDSVE-482	O94966	USP19	Ubiquitin carboxyl-terminal hydrolase 19	0	0.066	cytosol	0.0149	hydrolase activity	0.0252	response to stress	no
G3BP1_NTF2_1_Q13283_1_139	453-LSPPDNHLSPQNDDAL-468	O94972	TRIM37	E3 ubiquitin-protein ligase TRIM37	0	0.0595	cytoplasm	0.0763	catalytic activity	9.03e-05	regulation of organelle assembly	no
G3BP1_NTF2_1_Q13283_1_139	1062-EDSFLQRYSSDPTGAL-1077	P00533	EGFR	Epidermal growth factor receptor	0	0.000414	focal adhesion	0.0055	ATP binding	0.0065	intracellular signal transduction	no
G3BP1_NTF2_1_Q13283_1_139	1-MASSDIQVKELEKRAS-16	P16949	STMN1	Stathmin	0	0.0027	supramolecular complex	0.408	binding	0.000225	response to virus	no
G3BP1_NTF2_1_Q13283_1_139	52-RVYQVSRTSGGAGGLG-67	P17661	DES	Desmin	0	0.0016	anchoring junction	0.408	binding	0.0145	organelle organization	no
[truncated: 9,085 more rows]

## Sheet: B_Switches_ELM
bait	group	in_HD2_paper	phosphomodulated	ELM.switch_ID	ELM.switch_phosphosite	phosphosite_in_MP_HD2	phosphosite_in_selections	psite_phosphomodulated?	psite_pmod_direction	ELM.sw_direction
MDM2_p53-binding-domain__Q00987_17_125	other	TRUE	TRUE	SWTI000456	P04637.T18	TRUE	TRUE	TRUE	-8.3	Negative
SUMO1_SUMO__P63165_1_101	other	TRUE	TRUE	SWTI000613	O75925.S466	TRUE	TRUE	FALSE	-1.5	Positive
SUMO1_SUMO__P63165_1_101	other	TRUE	TRUE	SWTI000613	O75925.S467	TRUE	TRUE	FALSE	0.86	Positive
SUMO1_SUMO__P63165_1_101	other	TRUE	TRUE	SWTI000613	O75925.S468	TRUE	TRUE	FALSE	-0.93	Positive
CLTC_Clathrin-propeller__Q00610_1_364	other	TRUE	TRUE	SWTI000676	P49418.T387	TRUE	FALSE	NA	NA	Negative
CLTC_Clathrin-propeller__Q00610_1_364	other	TRUE	TRUE	SWTI000675	P49418.T350	TRUE	FALSE	NA	NA	Negative
KPNA2_ARM__P52292_70_497	other	FALSE	TRUE	SWTI000196	O95644.S290	TRUE	FALSE	NA	NA	Negative
KPNA2_ARM__P52292_70_497	other	FALSE	TRUE	SWTI000196	O95644.S241	TRUE	FALSE	NA	NA	Negative
KPNB1_Heat_1_Q14974_1_485	other	TRUE	TRUE	SWTI000188	P12272.T121	TRUE	FALSE	NA	NA	Negative
SUMO1_SUMO__P63165_1_101	other	TRUE	TRUE	SWTI000458	Q9UER7.S737	TRUE	FALSE	NA	NA	Positive
SUMO1_SUMO__P63165_1_101	other	TRUE	TRUE	SWTI000458	Q9UER7.S739	TRUE	FALSE	NA	NA	Positive
USP7_MATH-TRAF__Q93009_53_206	other	TRUE	TRUE	SWTI000681	O15151.S403	TRUE	FALSE	NA	NA	Negative
Pin1_WW__Q13526_3_41	phospho-binder	FALSE	FALSE	SWTI000074	Q05397.S910	TRUE	FALSE	NA	NA	Positive
Pin1_WW__Q13526_3_41	phospho-binder	FALSE	FALSE	SWTI000060	P40763.S727	TRUE	FALSE	NA	NA	Positive
Pin1_WW__Q13526_3_41	phospho-binder	FALSE	FALSE	SWTI000041	P05412.S73	TRUE	FALSE	NA	NA	Positive
Pin1_WW__Q13526_3_41	phospho-binder	FALSE	FALSE	SWTI000040	P05412.S63	TRUE	FALSE	NA	NA	Positive
Pin1_WW__Q13526_3_41	phospho-binder	FALSE	FALSE	SWTI000100	Q9UER7.S178	TRUE	FALSE	NA	NA	Positive
Pin1_WW__Q13526_3_41	phospho-binder	FALSE	FALSE	SWTI000047	P22736.S95	TRUE	FALSE	NA	NA	Positive
Pin1_WW__Q13526_3_41	phospho-binder	FALSE	FALSE	SWTI000661	Q969H0.T205	TRUE	FALSE	NA	NA	Positive
Pin1_WW__Q13526_3_41	phospho-binder	FALSE	FALSE	SWTI000051	P29590.S518	TRUE	FALSE	NA	NA	Positive
Pin1_WW__Q13526_3_41	phospho-binder	FALSE	FALSE	SWTI000101	Q9Y618.T1241	TRUE	FALSE	NA	NA	Positive
Pin1_WW__Q13526_3_41	phospho-binder	FALSE	FALSE	SWTI000044	P14598.S345	TRUE	FALSE	NA	NA	Positive
Pin1_WW__Q13526_3_41	phospho-binder	FALSE	FALSE	SWTI000057	P35568.S434	TRUE	FALSE	NA	NA	Positive
Pin1_WW__Q13526_3_41	phospho-binder	FALSE	FALSE	SWTI000068	P84022.T179	TRUE	FALSE	NA	NA	Positive
Pin1_WW__Q13526_3_41	phospho-binder	FALSE	FALSE	SWTI000072	Q01860.S12	TRUE	FALSE	NA	NA	Positive
Pin1_WW__Q13526_3_41	phospho-binder	FALSE	FALSE	SWTI000099	Q9NY61.T146	TRUE	FALSE	NA	NA	Positive
Pin1_WW__Q13526_3_41	phospho-binder	FALSE	FALSE	SWTI000037	P04637.S33	TRUE	FALSE	NA	NA	Positive
Pin1_WW__Q13526_3_41	phospho-binder	FALSE	FALSE	SWTI000029	O15350.T482	TRUE	FALSE	NA	NA	Positive
Pin1_WW__Q13526_3_41	phospho-binder	FALSE	FALSE	SWTI000071	P84022.S213	TRUE	FALSE	NA	NA	Positive
Pin1_WW__Q13526_3_41	phospho-binder	FALSE	FALSE	SWTI000092	Q9BR01.T8	TRUE	FALSE	NA	NA	Positive
Pin1_WW__Q13526_3_41	phospho-binder	FALSE	FALSE	SWTI000045	P22736.S140	TRUE	FALSE	NA	NA	Positive
Pin1_WW__Q13526_3_41	phospho-binder	FALSE	FALSE	SWTI000064	P46531.S2136	TRUE	FALSE	NA	NA	Positive
Pin1_WW__Q13526_3_41	phospho-binder	FALSE	FALSE	SWTI000070	P84022.S208	TRUE	FALSE	NA	NA	Positive
Pin1_WW__Q13526_3_41	phospho-binder	FALSE	FALSE	SWTI000104	Q9Y6H5.S215	TRUE	FALSE	NA	NA	Positive
Pin1_WW__Q13526_3_41	phospho-binder	FALSE	FALSE	SWTI000052	P29590.S527	TRUE	FALSE	NA	NA	Positive
Pin1_WW__Q13526_3_41	phospho-binder	FALSE	FALSE	SWTI000062	P46531.S2121	TRUE	FALSE	NA	NA	Positive
Pin1_WW__Q13526_3_41	phospho-binder	FALSE	FALSE	SWTI000038	P04637.S315	TRUE	FALSE	NA	NA	Positive
Pin1_WW__Q13526_3_41	phospho-binder	FALSE	FALSE	SWTI000050	P29590.S505	TRUE	FALSE	NA	NA	Positive
Pin1_WW__Q13526_3_41	phospho-binder	FALSE	FALSE	SWTI000069	P84022.S204	TRUE	FALSE	NA	NA	Positive
Pin1_WW__Q13526_3_41	phospho-binder	FALSE	FALSE	SWTI000035	P01106.T58	TRUE	FALSE	NA	NA	Positive
Pin1_WW__Q13526_3_41	phospho-binder	FALSE	FALSE	SWTI000103	Q9Y6H5.S211	TRUE	FALSE	NA	NA	Positive
Pin1_WW__Q13526_3_41	phospho-binder	FALSE	FALSE	SWTI000043	P10276.S77	TRUE	FALSE	NA	NA	Positive
Pin1_WW__Q13526_3_41	phospho-binder	FALSE	FALSE	SWTI000093	Q9BR01.T11	TRUE	FALSE	NA	NA	Positive
Pin1_WW__Q13526_3_41	phospho-binder	FALSE	FALSE	SWTI000027	O15350.S412	TRUE	FALSE	NA	NA	Positive
Pin1_WW__Q13526_3_41	phospho-binder	FALSE	FALSE	SWTI000061	P46527.T187	TRUE	FALSE	NA	NA	Positive
Pin1_WW__Q13526_3_41	phospho-binder	FALSE	FALSE	SWTI000039	P04637.T81	TRUE	FALSE	NA	NA	Positive
Pin1_WW__Q13526_3_41	phospho-binder	FALSE	FALSE	SWTI000028	O15350.T442	TRUE	FALSE	NA	NA	Positive
Pin1_WW__Q13526_3_41	phospho-binder	FALSE	FALSE	SWTI000049	P29590.S403	TRUE	FALSE	NA	NA	Positive
Pin1_WW__Q13526_3_41	phospho-binder	FALSE	FALSE	SWTI000004	Q12800.T329	TRUE	FALSE	NA	NA	Positive
Pin1_WW__Q13526_3_41	phospho-binder	FALSE	FALSE	SWTI000279	P84022.T179	TRUE	FALSE	NA	NA	Positive
Pin1_WW__Q13526_3_41	phospho-binder	FALSE	FALSE	SWTI000063	P46531.T2132	TRUE	FALSE	NA	NA	Positive
Pin1_WW__Q13526_3_41	phospho-binder	FALSE	FALSE	SWTI000053	P31749.T450	TRUE	FALSE	NA	NA	Positive
Pin1_WW__Q13526_3_41	phospho-binder	FALSE	FALSE	SWTI000102	Q9Y618.T1444	TRUE	FALSE	NA	NA	Positive
PLK1-B_Polo-box__P53350_366_603	phospho-binder	FALSE	FALSE	SWTI000006	P30305.S50	TRUE	FALSE	NA	NA	Positive
PLK1-B_Polo-box__P53350_366_603	phospho-binder	FALSE	FALSE	SWTI000005	P30307.T130	TRUE	FALSE	NA	NA	Positive
YWHAB_14-3-3_beta-alpha_P31946_1_246	phospho-binder	FALSE	FALSE	SWTI000317	Q9P0K1.S857	TRUE	FALSE	NA	NA	Positive
YWHAB_14-3-3_beta-alpha_P31946_1_246	phospho-binder	FALSE	FALSE	SWTI000116	P56524.S632	TRUE	FALSE	NA	NA	Positive
YWHAB_14-3-3_beta-alpha_P31946_1_246	phospho-binder	FALSE	FALSE	SWTI000190	P30305.S321	TRUE	FALSE	NA	NA	Negative
YWHAB_14-3-3_beta-alpha_P31946_1_246	phospho-binder	FALSE	FALSE	SWTI000320	P04233.S8	TRUE	FALSE	NA	NA	Positive
YWHAB_14-3-3_beta-alpha_P31946_1_246	phospho-binder	FALSE	FALSE	SWTI000317	Q9P0K1.S834	TRUE	FALSE	NA	NA	Positive
YWHAB_14-3-3_beta-alpha_P31946_1_246	phospho-binder	FALSE	FALSE	SWTI000008	P30307.S216	TRUE	FALSE	NA	NA	Positive
YWHAE_14-3-3_epsilon_P62258_1_255	phospho-binder	FALSE	FALSE	SWTI000587	Q9GZV5.S89	TRUE	FALSE	NA	NA	Positive
YWHAE_14-3-3_epsilon_P62258_1_255	phospho-binder	FALSE	FALSE	SWTI000110	P32418.S392	TRUE	FALSE	NA	NA	Positive
YWHAG_14-3-3__P61981_1_247	phospho-binder	FALSE	FALSE	SWTI000692	P46527.T157	TRUE	FALSE	NA	NA	Positive
YWHAH_14-3-3_eta_Q04917_6_220	phospho-binder	FALSE	FALSE	SWTI000112	Q04206.S45	TRUE	FALSE	NA	NA	Positive
YWHAZ_14-3-3__P63104_1_245	phospho-binder	FALSE	FALSE	SWTI000113	Q14432.S428	TRUE	FALSE	NA	NA	Positive
YWHAZ_14-3-3__P63104_1_245	phospho-binder	FALSE	FALSE	SWTI000111	P98177.S197	TRUE	FALSE	NA	NA	Positive
YWHAZ_14-3-3__P63104_1_245	phospho-binder	FALSE	FALSE	SWTI000189	P04049.S257	TRUE	FALSE	NA	NA	Negative
YWHAZ_14-3-3__P63104_1_245	phospho-binder	FALSE	FALSE	SWTI000288	P05107.T758	TRUE	FALSE	NA	NA	Positive
YWHAZ_14-3-3__P63104_1_245	phospho-binder	FALSE	FALSE	SWTI000291	P54253.S775	TRUE	FALSE	NA	NA	Positive
YWHAZ_14-3-3__P63104_1_245	phospho-binder	FALSE	FALSE	SWTI000107	P54253.S775	TRUE	FALSE	NA	NA	Positive
YWHAZ_14-3-3__P63104_1_245	phospho-binder	FALSE	FALSE	SWTI000108	Q99683.S966	TRUE	FALSE	NA	NA	Positive
ITCH_WW_1_Q96J02_324_362	other	FALSE	TRUE	SWTI000290	Q15303.Y1056	FALSE	FALSE	NA	NA	Negative
ITCH_WW_2_Q96J02_356_394	other	FALSE	TRUE	SWTI000290	Q15303.Y1056	FALSE	FALSE	NA	NA	Negative
AP2_Mu__Q96CW1_160_435	other	FALSE	FALSE	SWTI000461	P32004.Y1176	FALSE	FALSE	NA	NA	Negative
AP2_Mu__Q96CW1_160_435	other	FALSE	FALSE	SWTI000680	P32004.Y1176	FALSE	FALSE	NA	NA	Negative
AP2_Mu__Q96CW1_160_435	other	FALSE	FALSE	SWTI000614	O60331.S645	FALSE	FALSE	NA	NA	Negative
DOK1_PTB__Q99704_151_256	other	FALSE	FALSE	SWTI000139	P05106.Y773	FALSE	FALSE	NA	NA	Positive
DOK1_PTB__Q99704_151_256	other	FALSE	FALSE	SWTI000134	P00533.Y1110	FALSE	FALSE	NA	NA	Positive
DOK1_PTB__Q99704_151_256	other	FALSE	FALSE	SWTI000277	P05106.Y773	FALSE	FALSE	NA	NA	Positive
Pin1_WW__Q13526_3_41	phospho-binder	FALSE	FALSE	SWTI000046	P22736.S431	FALSE	FALSE	NA	NA	Positive
Pin1_WW__Q13526_3_41	phospho-binder	FALSE	FALSE	SWTI000056	P35222.S246	FALSE	FALSE	NA	NA	Positive
Pin1_WW__Q13526_3_41	phospho-binder	FALSE	FALSE	SWTI000075	Q14653.S339	FALSE	FALSE	NA	NA	Positive
Pin1_WW__Q13526_3_41	phospho-binder	FALSE	FALSE	SWTI000066	P69713.S41	FALSE	FALSE	NA	NA	Positive
Pin1_WW__Q13526_3_41	phospho-binder	FALSE	FALSE	SWTI000067	P78543.S147	FALSE	FALSE	NA	NA	Positive
Pin1_WW__Q13526_3_41	phospho-binder	FALSE	FALSE	SWTI000087	Q92945.S181	FALSE	FALSE	NA	NA	Positive
Pin1_WW__Q13526_3_41	phospho-binder	FALSE	FALSE	SWTI000036	P03409.S160	FALSE	FALSE	NA	NA	Positive
Pin1_WW__Q13526_3_41	phospho-binder	FALSE	FALSE	SWTI000073	Q04206.T254	FALSE	FALSE	NA	NA	Positive
Pin1_WW__Q13526_3_41	phospho-binder	FALSE	FALSE	SWTI000065	P54274.T149	FALSE	FALSE	NA	NA	Positive
Pin1_WW__Q13526_3_41	phospho-binder	FALSE	FALSE	SWTI000054	P31749.T92	FALSE	FALSE	NA	NA	Positive
Pin1_WW__Q13526_3_41	phospho-binder	FALSE	FALSE	SWTI000098	Q9HC98.S245	FALSE	FALSE	NA	NA	Positive
Pin1_WW__Q13526_3_41	phospho-binder	FALSE	FALSE	SWTI000097	Q9HC98.S215	FALSE	FALSE	NA	NA	Positive
YWHAB_14-3-3_beta-alpha_P31946_1_246	phospho-binder	FALSE	FALSE	SWTI000105	O35147.S137	FALSE	FALSE	NA	NA	Positive
YWHAB_14-3-3_beta-alpha_P31946_1_246	phospho-binder	FALSE	FALSE	SWTI000319	P49685.S359	FALSE	FALSE	NA	NA	Positive
YWHAH_14-3-3_eta_Q04917_6_220	phospho-binder	FALSE	FALSE	SWTI000323	Q96PU5.S468	FALSE	FALSE	NA	NA	Positive
YWHAZ_14-3-3__P63104_1_245	phospho-binder	FALSE	FALSE	SWTI000106	P03076.S257	FALSE	FALSE	NA	NA	Positive
