# Supplementary material for: Large‐scale phosphomimetic screening identifies phospho‐modulated motif‐based protein interactions
Source: Mol Syst Biol. 2023 May 23;19(7):e11164. doi: 10.15252/msb.202211164 (PMC10333884; doi:10.15252/msb.202211164)
Supplement: Supplementary file 9 — Dataset EV8 [file MSB-19-e11164-s007.xlsx]

## Sheet: legend
Dataset EV8: Overview of peptides used for affinity measurements and crystallisation.
List of all peptides used in this study, including information on the protein they are dervied from, specifiying its amino acid numbers and sequence, as well as N- and C-terminal modifications, the bait protein domain they are used for and the company they were ordered from. In order to indicate the peptide triplicate, the phosphosite is always indicated as S(pS/E) or T(pT/E).

## Sheet: peptides
Peptide	Amino acid sequence	Sequence wt(p(S/T)/E)	Bait domain	Company
ATG4C	444-458	H3COC-YKKQLKRFS(pS/E)TEEFVLL-COO-	ATG8 proteins	Genecust
BAIAPL1	392-407	H3COC-FPSS(pS/E)YTKLLEENETEA-NH2	AP2 µ2	Genecust
CDC25A	114-125(C115A)	H3COC-GAS(pS/E)PALKRSHSDSY-NH2	KPNA4 ARM	Genecust
CDC25C	30-44(C42A)	H3COC-NLLLERDTS(pS/E)FTVAPDY-NH2	SNX27 PDZ	Glbiochem
DAXX	606-616	H3COC-GMVSS(pS/E)TSFNGGY-NH2	SNX27 PDZ	Genecust
DHX38	260-275	H3COC-KYSDDTPLPT(pT/E)PSYKYN-NH2	RANBP2 RanBD4	Genecust
FOXK1	212-227	H3COC-ASPLRPLYPQIS(pS/E)PLKI-NH2	PDCD6IP Alix V domain	Glbiochem
GJA1	269-283	H3COC-YNGASSPTAPLS(pS/E)PMSP-NH2	TSG101 UEV	Glbiochem
GTSE1	145-160	H3COC-ETYYLSDS(pS/E)PLLGPPVG-NH2	GGA1 VHS	Glbiochem
HURP	832-846	H3COC-YGGNLITFS(pS/E)PLQPGEF-NH2 or COO-	Clathrin NTD	Genecust/Glbiochem
INTS6	145-159	H3COC-HLPLNS(pS/E)PLPGSELTKY-NH2	RANBP2 RanBD4	Genecust
JUN	59-73	H3COC-DLLT(pT/E)SPDVGLLKLASY-NH2	GGA1 VHS	Glbiochem
OTUD5	507-522(C519A)	H3COC-TS(pS/E)PLVSLYPALEARAL-NH2	PDCD6IP Alix V domain	Glbiochem
PCBP1	179-194	H3COC-MTIPYQPMPASS(pS/E)PVIC-NH2	AP2 µ2	Genecust
PDCD6IP	711-725	H3COC-QSIAREPS(pS/E)APSIPTPY-NH2	TSG101 UEV	Genecust
RANBP3	114-129 (C116A)	H3COC-NYAPPVKRERT(pT/E)SSLTQ-NH2	KPNA4 ARM	Genecust
RANBP3	114-129 (C116A)	H3COC-NYAPPVKRERTS(pS/E)SLTQ-NH2	KPNA4 ARM	Genecust
RNF11	6-21	H3COC-YKSPTSDDIS(pS/E)LLHESQS-NH2	GGA1 VHS	Glbiochem/Genecust
SQSTM	258-272	H3COC-DVEHGGKRS(pS/E)RLTPVSY-NH2	KPNA4 ARM	Genecust
TBK1	164-179	H3COC-LEDDEQFVS(pS/E)LYGTEEY-NH2	ATG8 proteins	Genecust
PIP4P2	17-32	H3COC-HSGNVT(pT/E)PTAPPYLQES-NH2	TSG101 UEV	Glbiochem/Genecust
TPD52L2	91-106	H3COC-QNLSRS(pS/E)WHDVQVSSAY-NH2	ATG8 proteins	Glbiochem
DLGAP4	907-922	H3COC-ANSWQLVET(pT/E)PEKRKEE-NH2	ATG8 proteins	Genecust
TOM1	366-382(F368Y)	H3COC-DMYALTRGSS(E/pS)LADQRK-NH2	14-3-3 Theta	Glbiochem
PIAS2	493-507	H3COC-MSETQSS(pS/E)PTKGVLMY-NH2	PIN1 WW	Genecust
HURP_long	826-846	H3COC-YRHISFGGNLITFpSPLQPGEF-NH2	Clathrin NTD	Genecust
GTSE1	692-707	H3COC-YGQLIDLS(pS)S(pS)PLIQLS(pS)PE-NH2	Clathrin NTD	Genecust
FITC-C7orf25	404-413	FITC- KEALATPLPK-NH2	RANBP2 RanBD4	Genecust
FITC-NSP3	1768-1777	FITC-SVDLITFDSV-NH2	Clathrin NTD	Genecust
FITC-SYT16	303-318	FITC-GSLEMETAFNSRGFED-NH2	SNX27 PDZ	Genecust
FITC-SQSTM1	335-345	FITC-DDDWTHLSSK-NH2	ATG8 proteins	Glbiochem
FITC-NCOR2	1307-1322	FITC-PKRTYDMMEGRVGRAI-NH2	KPNA4 ARM minor	Genecust
FITC-MYC	320-328	FITC-PAAKRVKLD-NH2	KPNA4 ARM major	Glbiochem
FITC-ATG9A	4-14	FITC-FDTEYQRLEAS-NH2	AP2 µ2	Glbiochem
FITC-IGF2R	2482-2491	FITC-DDSDEDLLHI	GGA1 VHS	Glbiochem
FITC-HIV1_Gag	493-502	FITC - SLYPPLTSLR	PDCD6IP Alix V domain	Glbiochem
FITC-HIV2_Gag	453-462	FITC - GLIPTAPPAD	TSG101 UEV	Glbiochem
FITC-2BTP	consenus 14-3-3 peptide	FITC-RQRpSAP-NH2	14-3-3 protein	Glbiochem
FITC-SMAD3	175-189	FITC-NIPEpTPPPGYLSEDG	PIN1 WW	Genecust
