# Supplementary material for: Large‐scale phosphomimetic screening identifies phospho‐modulated motif‐based protein interactions
Source: Mol Syst Biol. 2023 May 23;19(7):e11164. doi: 10.15252/msb.202211164 (PMC10333884; doi:10.15252/msb.202211164)
Supplement: Supplementary file 13 — Source Data for Appendix [file MSB-19-e11164-s002.zip]

Archive with 8 entries (8 files):
- Source data Appendix Fig S2.xlsx
- __MACOSX/._Source data Appendix Fig S2.xlsx
- Source data Appendix Fig S3.xlsx
- __MACOSX/._Source data Appendix Fig S3.xlsx
- Source data Appendix Fig S4.xlsx
- __MACOSX/._Source data Appendix Fig S4.xlsx
- Source data Appendix Fig S6.xlsx
- __MACOSX/._Source data Appendix Fig S6.xlsx
