# Supplementary material for: Large‐scale phosphomimetic screening identifies phospho‐modulated motif‐based protein interactions
Source: Mol Syst Biol. 2023 May 23;19(7):e11164. doi: 10.15252/msb.202211164 (PMC10333884; doi:10.15252/msb.202211164)
Supplement: Supplementary file 13 — Source Data for Appendix [file MSB-19-e11164-s002.zip › Source data Appendix Fig S2.xlsx]

## Sheet: legend
Source Data Appendix Fig S2.
Raw FP values for Appendix Figure S2

## Sheet: FP Layout
	96well plate		1	2	3	4	5	6	7	8	9	10	11	12
		A	Raw values row A vertical
			Raw values row A horizontal
		B	Raw values row B vertical
			Raw values row B horizontal
		C	Raw values row C vertical
			Raw values row C horizontal
		D	Raw values row D vertical
			Raw values row D horizontal
		E	Raw values row E vertical
			Raw values row E horizontal
		F	Raw values row F vertical
			Raw values row F horizontal
		G	Raw values row G vertical
			Raw values row G horizontal														Experiment type:
		H	Raw values row H vertical														Protein:
			Raw values row H horizontal														FITC-labelled peptide:
																	Displacing peptide:
			1	2	3	4	5	6	7	8	9	10	11	12			1	2	3	4	5	6	7	8	9	10	11	12
		A	Reduced value row A													A	Protein/Peptide concentration in µM
		B	Reduced value row B													B	Protein/Peptide concentration in µM
		C	Reduced value row C													C	Protein/Peptide concentration in µM
		D	Reduced value row D													D	Protein/Peptide concentration in µM
		E	Reduced value row E													E	Protein/Peptide concentration in µM
		F	Reduced value row F													F	Protein/Peptide concentration in µM
		G	Reduced value row G													G	Protein/Peptide concentration in µM
		H	Reduced value row H													H	Protein/Peptide concentration in µM

## Sheet: Appendix Figure S2
Plate:	auto displ 14-3-3T Tom1 CdpS	1.3	PlateFormat	Endpoint	Fluor Polarization	Raw	FALSE	1
	Temperature(¡C)	1	2	3	4	5	6	7	8	9	10	11	12
	25	135917.333333333	137023.333333333	136259.333333333	134311.333333333	133396.333333333	132432.333333333	130527.333333333	129591.333333333	132865.333333333	102018.333333333	118199.333333333	141581.333333333
		228680	231451	228350	227145	225148	224339	219633	218120	224847	168328	198693	235468
		144940.333333333	142789.333333333	139683.333333333	144139.333333333	140033.333333333	136076.333333333	134749.333333333	142425.333333333	136577.333333333	139024.333333333	138728.333333333	141246.333333333
		246608	237490	235007	241041	233505	226568	226731	236796	228656	233646	233477	235770
		137087.333333333	143066.333333333	136848.333333333	137171.333333333	144943.333333333	132601.333333333	130132.333333333	127450.333333333	138894.333333333	133542.333333333	130150.333333333	120355.333333333
		232985	240803	229683	231859	244305	220576	220569	218320	234790	222860	218902	202025
		138765.333333333	142014.333333333	139686.333333333	136826.333333333	138439.333333333	135556.333333333	132610.333333333	134118.333333333	136963.333333333	131345.333333333	127911.333333333	120245.333333333
		234239	237233	236154	230225	233456	225663	223994	226933	228508	221416	216954	202293
		138322.333333333	137358.333333333	134411.333333333	130357.333333333	139449.333333333	134021.333333333	132797.333333333	124485.333333333	134597.333333333	138373.333333333	145112.333333333	146586.333333333
		236292	229571	222882	217857	233193	224238	221060	202551	222137	223935	229002	221028
		135326.333333333	135973.333333333	139146.333333333	141968.333333333	138112.333333333	138535.333333333	107072.333333333	135703.333333333	138347.333333333	138203.333333333	139408.333333333	140722.333333333
		229728	227003	234724	234734	228542	229919	175886	224555	223543	224848	219002	209698
		-38.6666666666667	16.3333333333333	22.3333333333333	136415.333333333	137642.333333333	133776.333333333	52823.3333333333	54230.3333333333	54759.3333333333	52.3333333333333	42.3333333333333	68.3333333333333				Experiment type: Displacement
		-87	10	77	233044	233354	226931	67477	69637	70419	39	5	93				Protein: 14-3-3 Theta
		137561.333333333	138858.333333333	135079.333333333	138746.333333333	139629.333333333	137135.333333333	133325.333333333	139031.333333333	137959.333333333	131552.333333333	130167.333333333	127452.333333333				FITC-labelled peptide: FITC-2BTP
		229921	231665	226364	232265	235482	228877	224180	230799	229592	217465	216858	205414				Displacing peptide: TOM1
		1	2	3	4	5	6	7	8	9	10	11	12				1	2	3	4	5	6	7	8	9	10	11	12
		167.38747789580287	169.30173108449804	165.46368969420803	169.88987908382447	168.92111490573268	170.69502564592287	167.43536085394956	167.57344707164538	170.20839199199344	157.88822012037838	166.95572401082785	161.75620230231672			A	0.610352	1.2207	2.44141	4.88281	9.76562	19.5312	39.0625	78.125	156.25	312.5	625	1250	wt
		172.8259432477189	161.78273405648994	167.36830863305244	164.42621184797787	163.032785864598	162.30560950660185	167.42210054727977	161.60060278671122	164.98127111839335	166.84378957798131	167.52802218271739	163.53324831912698			B	0.610352	1.2207	2.44141	4.88281	9.76562	19.5312	39.0625	78.125	156.25	312.5	625	1250
		172.28165351664362	167.57894757257637	166.19658238999139	169.6327994983663	168.26105772564358	161.85090450927265	170.97278193963922	176.10173344638966	169.67134223012218	163.42321855713797	167.22085600390741	166.25304443855617			C	0.610352	1.2207	2.44141	4.88281	9.76562	19.5312	39.0625	78.125	156.25	312.5	625	1250	E
		168.98153346638142	163.90473989709804	169.72313471574452	167.4204381864252	168.49757447260041	162.22105597653132	169.29556407493715	170.13470834676119	163.29314979229454	168.32845069946896	171.30735898950357	167.34191721914877			D	0.610352	1.2207	2.44141	4.88281	9.76562	19.5312	39.0625	78.125	156.25	312.5	625	1250
		174.76735040474412	164.15019231695661	160.31314846648252	164.12110745318154	164.4157448514751	164.68032813280715	162.19893548339604	151.07574330825094	158.00755785554574	148.43467535764378	136.10069832374512	113.68306277454352			E	0.610352	1.2207	2.44141	4.88281	9.76562	19.5312	39.0625	78.125	156.25	312.5	625	1250	pS
		171.72413722751935	163.60775147307206	168.65438750748072	158.90554337737228	159.29722469087702	160.73398367433072	155.7274500218154	159.29571320524832	147.66975442537955	151.02433630583681	133.86764416555351	107.85788853057647			F	0.610352	1.2207	2.44141	4.88281	9.76562	19.5312	39.0625	78.125	156.25	312.5	625	1250
		304.34782608695565	-324.32432432432222	483.622350674375	174.78746914874739	171.08897614401909	171.36983027523172	31.245940473006534	33.854093208248017	34.583068268466526	-233.7917485265219	-820.78853046594941	62.857142857143472			G	Buffer			Buffer + complex			Buffer + FITC-peptide
		164.17287730009471	163.2834959012792	165.44543159230105	164.93454970225244	168.5372963091248	163.46761407220529	167.08627213340745	160.85390529946187	162.06985214474142	158.80038728812514	162.59420766913959	146.4216668973493			H
~End
Plate:	auto displ 14-3-3T Tom1 2	1.3	PlateFormat	Endpoint	Fluor Polarization	Raw	FALSE	1
	Temperature(¡C)	1	2	3	4	5	6	7	8	9	10	11	12
	25	138451.333333333	148236.333333333	140652.333333333	135269.333333333	143319.333333333	138188.333333333	136785.333333333	136068.333333333	136281.333333333	143230.333333333	139156.333333333	146564.333333333
		236690.666666667	254069.666666667	239102.666666667	229775.666666667	243904.666666667	234199.666666667	231655.666666667	232526.666666667	230549.666666667	241868.666666667	233119.666666667	245478.666666667
		139293.333333333	141851.333333333	141055.333333333	145095.333333333	126613.333333333	139469.333333333	139758.333333333	137506.333333333	134208.333333333	137707.333333333	132410.333333333	122768.333333333
		237549.666666667	241381.666666667	235678.666666667	245686.666666667	217035.666666667	239612.666666667	236175.666666667	235442.666666667	224359.666666667	233861.666666667	223581.666666667	208699.666666667
		137676.333333333	136909.333333333	137090.333333333	135500.333333333	139241.333333333	139313.333333333	139995.333333333	136603.333333333	137951.333333333	138599.333333333	141902.333333333	143546.333333333
		232688.666666667	229884.666666667	231213.666666667	228620.666666667	234847.666666667	234541.666666667	235488.666666667	227615.666666667	228609.666666667	226124.666666667	223662.666666667	212767.666666667
		4.33333333333326	10.3333333333333	-14.6666666666667	140117.333333333	140649.333333333	140334.333333333	52239.3333333333	51834.3333333333	55554.3333333333	-16.6666666666667	91.3333333333333	-11.6666666666667
		61.6666666666665	-45.3333333333335	-16.3333333333335	233008.666666667	234805.666666667	237087.666666667	67565.6666666667	66782.6666666667	71481.6666666667	-77.3333333333335	34.6666666666665	-3.33333333333348
																	Experiment type: Displacement
		1	2	3	4	5	6	7	8	9	10	11	12				Protein: 14-3-3 Theta
																	FITC-labelled peptide: FITC-2BTP
																	Displacing peptide: TOM1
																	1	2	3	4	5	6	7	8	9	10	11	12
		175.13261102553184	176.37571595322268	172.40101061049484	172.02923140303213	172.93475581078099	170.92319909472477	170.57502891626049	174.94479655995403	170.04372466402953	169.16761625838521	165.28584251323267	165.18452019496419			E	0.610352	1.2207	2.44141	4.88281	9.76562	19.5312	39.0625	78.125	156.25	312.5	625	1250	wt
		173.94953484253833	172.88508724177598	164.00315038615938	170.49091188588372	176.43540831951864	177.52764373579558	169.51744594386034	175.88967352416958	164.26590234287497	171.91447580845195	169.133732988607	172.39868360071716			F	0.610352	1.2207	2.44141	4.88281	9.76562	19.5312	39.0625	78.125	156.25	312.5	625	1250	E
		169.58286364556341	166.40660226450521	168.56595142280835	168.75437519042941	168.57871186863486	167.69406042220365	167.27905640319312	162.66976781407416	160.00980334284515	152.3924100907509	135.50064966690815	105.21978844914823			G	0.610352	1.2207	2.44141	4.88281	9.76562	19.5312	39.0625	78.125	156.25	312.5	625	1250	pS
		844.466600199404	1753.0364372469524	-37.328094302551946	161.70498045450051	163.59995658905604	169.39174491103984	37.4538141962839	35.5196877335564	34.864827432447548	589.04109589041025	-519.40850277264451	-615.38461538460319			H	Buffer			Buffer + complex			Buffer + FITC-peptide
Plate:	auto 220127 Pin1 GST disp1 PIAS	1.3	PlateFormat	Endpoint	Fluor Polarization	Raw	FALSE	1
	Temperature(¡C)	1	2	3	4	5	6	7	8	9	10	11	12
	25.5	36283.3333333333	37454.3333333333	37225.3333333333	37573.3333333333	37704.3333333333	37351.3333333333	38880.3333333333	38153.3333333333	39128.3333333333	38844.3333333333	41519.3333333333	41136.3333333333
		58335.6666666667	59430.6666666667	59103.6666666667	59633.6666666667	60086.6666666667	59879.6666666667	61577.6666666667	60593.6666666667	61974.6666666667	62181.6666666667	66255.6666666667	64806.6666666667
		36439.3333333333	39240.3333333333	37121.3333333333	37212.3333333333	37200.3333333333	37446.3333333333	36715.3333333333	37837.3333333333	38251.3333333333	38885.3333333333	40567.3333333333	38582.3333333333
		58333.6666666667	62728.6666666667	60105.6666666667	59100.6666666667	59315.6666666667	59985.6666666667	59501.6666666667	60668.6666666667	61167.6666666667	63134.6666666667	65282.6666666667	61511.6666666667
		37759.3333333333	37566.3333333333	37252.3333333333	37342.3333333333	37455.3333333333	36118.3333333333	37742.3333333333	37505.3333333333	37929.3333333333	37299.3333333333	39313.3333333333	38166.3333333333
		60387.6666666667	60661.6666666667	60391.6666666667	59634.6666666667	59983.6666666667	57515.6666666667	60398.6666666667	60219.6666666667	60447.6666666667	60060.6666666667	62236.6666666667	60699.6666666667
		40575.3333333333	41237.3333333333	43261.3333333333	42044.3333333333	41368.3333333333	41595.3333333333	42616.3333333333	41400.3333333333	41262.3333333333	41509.3333333333	43048.3333333333	47101.3333333333
		58514.6666666667	59152.6666666667	62047.6666666667	60108.6666666667	58929.6666666667	59651.6666666667	60605.6666666667	59027.6666666667	59007.6666666667	60317.6666666667	62209.6666666667	67605.6666666667
		40959.3333333333	42602.3333333333	43103.3333333333	42632.3333333333	42054.3333333333	41371.3333333333	42401.3333333333	41205.3333333333	40513.3333333333	40913.3333333333	41123.3333333333	41983.3333333333
		58426.6666666667	60653.6666666667	61778.6666666667	61088.6666666667	59848.6666666667	59181.6666666667	60323.6666666667	59029.6666666667	57411.6666666667	58908.6666666667	59674.6666666667	61346.6666666667
		41048.3333333333	41867.3333333333	43427.3333333333	43519.3333333333	39501.3333333333	41251.3333333333	40362.3333333333	39232.3333333333	41028.3333333333	41731.3333333333	39633.3333333333	42301.3333333333
		58739.6666666667	59878.6666666667	61409.6666666667	62252.6666666667	56008.6666666667	58518.6666666667	57894.6666666667	56446.6666666667	58894.6666666667	60765.6666666667	57848.6666666667	62056.6666666667				Experiment type: Displacement
		-61.6666666666667	12.3333333333333	-56.6666666666667	61477.3333333333	65469.3333333333	41689.3333333333	41952.3333333333	38147.3333333333	38800.3333333333	23.3333333333333	-5.66666666666674	88.3333333333333				Protein: PIN1 WW or GST
		-130.333333333333	-96.3333333333335	-59.3333333333335	74517.6666666667	79520.6666666667	59433.6666666667	60465.6666666667	61018.6666666667	60673.6666666667	40.6666666666665	149.666666666667	95.6666666666665				FITC-labelled peptide: FITC-SMAD3
																	Displacing peptide: PIAS2
																	1	2	3	4	5	6	7	8	9	10	11	12
		1	2	3	4	5	6	7	8	9	10	11	12			A	0.610352	1.2207	2.44141	4.88281	9.76562	19.5312	39.0625	78.125	156.25	312.5	625	1250	wt	PIN1 WW
		145.23258743501063	138.78176181211742	139.08356037571363	138.89834959336653	140.90196192605205	143.81933615575488	137.86109241021464	139.21781827639259	137.89452424522469	143.09927613006244	141.56294886867147	135.2634719839491			B	0.610352	1.2207	2.44141	4.88281	9.76562	19.5312	39.0625	78.125	156.25	312.5	625	1250	E
		143.11525214038937	142.42109301772155	148.68493389791746	139.22993294489857	141.16796775047919	143.4415266304448	149.1237613468769	143.89900836024333	142.58122000773329	150.02465153896034	145.67709417988917	141.10751151557943			C	0.610352	1.2207	2.44141	4.88281	9.76562	19.5312	39.0625	78.125	156.25	312.5	625	1250	pS
		142.63602952538744	147.36031785761344	149.28347004631382	141.92924920309287	143.30751084373017	140.53137589936972	142.94581232314536	144.57697744095091	140.92169395190635	145.97868851833422	137.65011973019574	139.90769263512925			D	0.610352	1.2207	2.44141	4.88281	9.76562	19.5312	39.0625	78.125	156.25	312.5	625	1250	wt	GST
		91.639947365671745	88.992011350289175	88.925535518208221	87.330894075594415	85.544110648880135	88.871189437605651	84.711119755109678	85.9850326961323	87.473745835731663	95.401568949830221	92.6660480148008	89.295986001464144			E	0.610352	1.2207	2.44141	4.88281	9.76562	19.5312	39.0625	78.125	156.25	312.5	625	1250	E
		86.220957470805573	85.267202935382286	88.585290213445774	88.464060361867055	85.061533515278754	87.625711448540159	84.906650104701271	88.344525766359482	82.956335296133389	90.854098896961219	94.720363961011145	98.156214571275115			F	0.610352	1.2207	2.44141	4.88281	9.76562	19.5312	39.0625	78.125	156.25	312.5	625	1250	pS
		87.795106684403663	87.5219155922779	81.894508987060945	87.612061465065651	83.232225813813457	83.475693450118	88.967498504647764	90.488523918752293	89.344176382457917	96.425042206743569	97.607407360558582	100.11735688192337			G	Buffer			Buffer + complex			Buffer + FITC-peptide
		275.69331158238174	1363.0417007358922	-68.062827225130235	5.02302463138787	6.0567007048579766	85.934516627860233	91.354631745949561	142.72016540027909	131.61178257407002	184.46601941747551	1095.1936537564177	-51.239669421487932			H
~End
Plate:	auto 220127 Pin1 displ2 PIAS	1.3	PlateFormat	Endpoint	Fluor Polarization	Raw	FALSE	1
	Temperature(¡C)	1	2	3	4	5	6	7	8	9	10	11	12
	26.5	37494.8333333333	37862.8333333333	37836.8333333333	37820.8333333333	38385.8333333333	37956.8333333333	39201.8333333333	38302.8333333333	38413.8333333333	39120.8333333333	40332.8333333333	42187.8333333333
		59639.1666666667	60598.1666666667	60301.1666666667	60740.1666666667	61530.1666666667	60853.1666666667	62902.1666666667	61709.1666666667	61215.1666666667	62472.1666666667	64471.1666666667	67291.1666666667
		39024.8333333333	39399.8333333333	38173.8333333333	38726.8333333333	37777.8333333333	38230.8333333333	38965.8333333333	38510.8333333333	39303.8333333333	40904.8333333333	42054.8333333333	41445.8333333333
		62318.1666666667	63358.1666666667	61381.1666666667	62391.1666666667	61165.1666666667	61981.1666666667	62794.1666666667	61883.1666666667	63004.1666666667	65640.1666666667	67469.1666666667	65317.1666666667
		37294.8333333333	37470.8333333333	37245.8333333333	38212.8333333333	37988.8333333333	37517.8333333333	37344.8333333333	38907.8333333333	38789.8333333333	38059.8333333333	38441.8333333333	39389.8333333333
		59696.1666666667	60315.1666666667	59704.1666666667	61194.1666666667	60802.1666666667	59623.1666666667	60418.1666666667	62450.1666666667	62794.1666666667	60946.1666666667	61934.1666666667	63791.1666666667
		39423.8333333333	38695.8333333333	39812.8333333333	38689.8333333333	37037.8333333333	38726.8333333333	39767.8333333333	38086.8333333333	38215.8333333333	38449.8333333333	39233.8333333333	39200.8333333333
		62850.1666666667	62304.1666666667	63947.1666666667	61819.1666666667	59769.1666666667	62492.1666666667	63723.1666666667	61491.1666666667	61181.1666666667	62248.1666666667	62941.1666666667	62588.1666666667
		38863.8333333333	38576.8333333333	37971.8333333333	38150.8333333333	37881.8333333333	37573.8333333333	38117.8333333333	37053.8333333333	37968.8333333333	38055.8333333333	38831.8333333333	38393.8333333333
		61811.1666666667	62596.1666666667	61112.1666666667	61811.1666666667	60845.1666666667	60670.1666666667	65358.1666666667	60209.1666666667	60596.1666666667	60933.1666666667	62225.1666666667	61163.1666666667
		37957.8333333333	37785.8333333333	37684.8333333333	38158.8333333333	37975.8333333333	37817.8333333333	38609.8333333333	38491.8333333333	38144.8333333333	39348.8333333333	38655.8333333333	38593.8333333333
		61188.1666666667	60079.1666666667	60936.1666666667	60831.1666666667	60600.1666666667	60570.1666666667	61466.1666666667	61284.1666666667	61432.1666666667	63153.1666666667	61044.1666666667	61125.1666666667
		-65.1666666666667	53.8333333333333	30.8333333333333	37941.8333333333	39507.8333333333	38910.8333333333	63778.8333333333	61794.8333333333	62157.8333333333	17.8333333333333	-8.16666666666674	-29.1666666666667				Experiment type: Displacement
		-73.8333333333335	24.1666666666665	89.1666666666665	60611.1666666667	63342.1666666667	61663.1666666667	77464.1666666667	75301.1666666667	75876.1666666667	26.1666666666665	-4.83333333333348	-60.8333333333335				Protein: PIN1 WW
																	FITC-labelled peptide: FITC-SMAD3
																	Displacing peptide: PIAS2
		1	2	3	4	5	6	7	8	9	10	11	12				1	2	3	4	5	6	7	8	9	10	11	12
		139.96895178670579	142.9996853197745	140.92914235511844	144.68921132436384	143.75603159432367	143.84182408684592	144.25447294404344	146.23749720216566	140.88451934286175	141.90795777018536	142.39112233865515	141.33524353518885			A	0.610352	1.2207	2.44141	4.88281	9.76562	19.5312	39.0625	78.125	156.25	312.5	625	1250	wt	PIN1 WW
		141.90247550801826	145.32413375878497	145.28034859049043	146.22886609238913	148.65708677769368	149.30873724598197	146.36881027324631	144.96505426495236	143.77547417401726	144.29485449240059	144.17578727711234	135.43566469123425			B	0.610352	1.2207	2.44141	4.88281	9.76562	19.5312	39.0625	78.125	156.25	312.5	625	1250	E
		143.05764897324039	145.80302399470619	143.76711180644799	143.28658344249874	143.01854550433427	139.53678754463121	148.28542277552538	144.40928389245937	148.58308444546597	143.26259582890808	146.24586396194115	148.7801225114946			C	0.610352	1.2207	2.44141	4.88281	9.76562	19.5312	39.0625	78.125	156.25	312.5	625	1250	pS
		141.08333941042065	145.93790952355406	144.74932996228452	142.1875101042092	147.04054487584426	147.02023383179389	143.58498709522849	147.27284543703843	143.14408454147272	148.61766635226107	144.15844379884828	141.8159705066322			D	Buffer			Buffer + complex			Buffer + FITC-peptide
		139.92511909727355	149.73102422021813	145.72745301999683	148.99009066645186	144.7458076743257	147.33120627037064	176.56924554461207	150.41559282762029	141.61399137078647	143.20959473171556	143.59936790536096	140.72325993224274
		146.51605011294052	139.78243032379336	148.02814296556164	141.06469191875453	141.55600939991552	143.35575343073421	140.3956599057681	140.44248070315055	146.05872372153408	144.37176415586959	136.43309592033347	137.87113345927705
		-28.721771541328192	-455.50131430717425	413.47424042272155	142.08378071885883	143.86041792636789	138.15703459424705	6.0361955279728363	7.6770059386896818	8.5519012434074781	100.21023125437904	-339.40774487470549	269.56521739130432
