# Supplementary material for: Large‐scale phosphomimetic screening identifies phospho‐modulated motif‐based protein interactions
Source: Mol Syst Biol. 2023 May 23;19(7):e11164. doi: 10.15252/msb.202211164 (PMC10333884; doi:10.15252/msb.202211164)
Supplement: Supplementary file 13 — Source Data for Appendix [file MSB-19-e11164-s002.zip › Source data Appendix Fig S3.xlsx]

## Sheet: legend
Source Data Appendix Fig S3.
Raw FP values for Appendix Figure S2

## Sheet: FP Layout
	96well plate		1	2	3	4	5	6	7	8	9	10	11	12
		A	Raw values row A vertical
			Raw values row A horizontal
		B	Raw values row B vertical
			Raw values row B horizontal
		C	Raw values row C vertical
			Raw values row C horizontal
		D	Raw values row D vertical
			Raw values row D horizontal
		E	Raw values row E vertical
			Raw values row E horizontal
		F	Raw values row F vertical
			Raw values row F horizontal
		G	Raw values row G vertical
			Raw values row G horizontal														Experiment type:
		H	Raw values row H vertical														Protein:
			Raw values row H horizontal														FITC-labelled peptide:
																	Displacing peptide:
			1	2	3	4	5	6	7	8	9	10	11	12			1	2	3	4	5	6	7	8	9	10	11	12
		A	Reduced value row A													A	Protein/Peptide concentration in µM
		B	Reduced value row B													B	Protein/Peptide concentration in µM
		C	Reduced value row C													C	Protein/Peptide concentration in µM
		D	Reduced value row D													D	Protein/Peptide concentration in µM
		E	Reduced value row E													E	Protein/Peptide concentration in µM
		F	Reduced value row F													F	Protein/Peptide concentration in µM
		G	Reduced value row G													G	Protein/Peptide concentration in µM
		H	Reduced value row H													H	Protein/Peptide concentration in µM

## Sheet: Appendix Figure S3
Plate:	auto Sat 14-3-3T	1.3	PlateFormat	Endpoint	Fluor Polarization	Raw	FALSE	1
	Temperature(¡C)	1	2	3	4	5	6	7	8	9	10	11	12
	24	93789.6666666667	93695.6666666667	84007.6666666667	88024.6666666667	78540.6666666667	86327.6666666667	86593.6666666667	76876.6666666667	69910.6666666667	62351.6666666667	60136.6666666667	56637.6666666667
		115744	115010	104731	110539	100193	111420	120045	109902	106508	101654	104047	102775
		83583.6666666667	90733.6666666667	85214.6666666667	87385.6666666667	84557.6666666667	73294.6666666667	83247.6666666667	78876.6666666667	69510.6666666667	61685.6666666667	58351.6666666667	53145.6666666667
		105854	117065	106689	110358	108557	96347	113971	114075	107417	100200	101647	96831
		82984.6666666667	85127.6666666667	87854.6666666667	84466.6666666667	84823.6666666667	77196.6666666667	76568.6666666667	70972.6666666667	67788.6666666667	57868.6666666667	54008.6666666667	51566.6666666667
		102659	105758	110544	106159	108286	101954	104585	104160	106786	95247	94046	93561
		3.66666666666674	-7.33333333333326	3.66666666666674	79315.6666666667	79899.6666666667	75387.6666666667	83.6666666666667	610.666666666667	104.666666666667	60.6666666666667	101.666666666667	27.6666666666667
		14	-22	8	97814	99658	93327	88	809	27	64	25	-78
																	Experiment type: Saturation
																	Protein: 14-3-3 Theta
																	FITC-labelled peptide: FITC-2BTP
																	Displacing peptide:-
		1	2	3	4	5	6	7	8	9	10	11	12				1	2	3	4	5	6	7	8	9	10	11	12
		14.001391203180468	11.322307654428666	19.080452388389244	22.710976524805147	30.57058718855718	36.401486048298437	72.034235082207545	87.3096748023784	118.77681186213502	152.04333733765498	180.93649091146409	203.87583006228178			A	0.126221	0.252441	0.504883	1.00977	2.01953	4.03906	8.07812	16.1562	32.3125	64.625	129.25	258.5
		26.93903210409281	36.223795660367465	21.20828958212287	25.5328481262034	33.747218204205012	45.541902739329089	65.805949645622874	93.0545640956848	125.78852988369741	150.251287431955	184.22079699887576	205.82195661675985			B	0.126221	0.252441	0.504883	1.00977	2.01953	4.03906	8.07812	16.1562	32.3125	64.625	129.25	258.5
		15.21652922311343	17.338171296207239	23.699631800031089	23.125593319165958	30.929994325819759	47.885297291741608	64.6550012877454	100.31733422350303	135.22179061129282	156.68646555273142	184.03791096864848	203.81366563519282			C	0.126221	0.252441	0.504883	1.00977	2.01953	4.03906	8.07812	16.1562	32.3125	64.625	129.25	258.5
		521.739130434775	428.57142857143282	290.32258064515185	13.654395397133971	19.323137851748175	15.570845770386354	-65.817409766454816	49.422752626799792	-646.13368283093075	-64.327485380117523	-659.86394557823144	2482.1428571428637			D	Buffer			Buffer + FITC-peptide
Plate:	GGA1 sat	1.3	PlateFormat	Endpoint	Fluor Polarization	Raw	FALSE	1
	Temperature(¡C)	1	2	3	4	5	6	7	8	9	10	11	12
	25	54002.6666666667	56230.6666666667	53245.6666666667	49557.6666666667	47184.6666666667	46596.6666666667	46273.6666666667	47797.6666666667	46472.6666666667	43816.6666666667	42881.6666666667	42178.6666666667
		68699.6666666667	72342.6666666667	68498.6666666667	66426.6666666667	65746.6666666667	66702.6666666667	68784.6666666667	74876.6666666667	77583.6666666667	80291.6666666667	85093.6666666667	90871.6666666667
		47966.6666666667	51164.6666666667	49262.6666666667	47688.6666666667	47236.6666666667	45896.6666666667	44517.6666666667	43287.6666666667	42090.6666666667	39765.6666666667	38988.6666666667	38943.6666666667
		61041.6666666667	65995.6666666667	64921.6666666667	64406.6666666667	66448.6666666667	67328.6666666667	67341.6666666667	69549.6666666667	70451.6666666667	72961.6666666667	77140.6666666667	86147.6666666667
		46756.6666666667	52597.6666666667	53744.6666666667	48824.6666666667	43681.6666666667	42383.6666666667	46558.6666666667	44593.6666666667	41568.6666666667	34824.6666666667	33993.6666666667	35893.6666666667
		58652.6666666667	67342.6666666667	70997.6666666667	66889.6666666667	61872.6666666667	62067.6666666667	70775.6666666667	70468.6666666667	69620.6666666667	64206.6666666667	67527.6666666667	78699.6666666667
		-61.3333333333333	31.6666666666667	29.6666666666667	46739.6666666667	46366.6666666667	47310.6666666667	-208.333333333333	-229.333333333333	-217.333333333333	-185.333333333333	-172.333333333333	-262.333333333333
		-12.3333333333335	32.6666666666665	-20.3333333333335	57198.6666666667	56809.6666666667	57213.6666666667	-63.3333333333335	-224.333333333333	-141.333333333333	-222.333333333333	-155.333333333333	-309.333333333333
																	Experiment type: Saturation
																	Protein: GGA1 VHS
		1	2	3	4	5	6	7	8	9	10	11	12				FITC-labelled peptide: FITC-IGF2R
																	Displacing peptide:-
																	1	2	3	4	5	6	7	8	9	10	11	12
		29.186389505743506	34.801067281046343	34.774122791557751	55.263662349518555	74.570531357803063	87.969205341220587	106.63614873416373	132.48850017242182	163.60198633879651	208.55963774569457	246.32190501763691	284.53166884277425			A	0.289062	0.578125	1.15625	2.3125	4.625	9.25	18.5	37	74	148	296	592
		29.355967454083039	36.093482701074315	46.812426198017477	59.032193000149121	79.301999469407079	100.09966940258281	115.27108498583732	144.89885169359698	164.87094681623259	209.17110584590608	244.9365379422091	296.62286944467729			B	0.289062	0.578125	1.15625	2.3125	4.625	9.25	18.5	37	74	148	296	592
		22.173683201561555	32.389015676851891	48.003585962982214	66.146917233072827	82.72474859422762	99.242526658563236	117.69229837905226	136.76496841453221	165.16954097691226	211.48920968285677	246.81730254966618	292.57339258428732			C	0.289062	0.578125	1.15625	2.3125	4.625	9.25	18.5	37	74	148	296	592
		-712.95577967416273	-75.471698113211076	-3663.7554585153152	9.8076024513709719	10.401690830564236	3.8677106112597164	-595.74468085106287	-101.82837314827115	-297.08222811671021	-0.14990256333324931	-142.12076583210532	-8.7588122196107854			D	Buffer			Buffer + FITC-peptide
##BLOCKS= 2
Plate:	auto Sat GGA1 + RNF11	1.3	PlateFormat	Endpoint	Fluor Polarization	Raw	FALSE	1
	Temperature(¡C)	1	2	3	4	5	6	7	8	9	10	11	12
	24	54526.3	55342.3	54111.3	52679.3	50860.3	48854.3	46941.3	45361.3	43904.3	42020.3	42284.3	39827.3
		66234	67452	67031	66184	65593	65598	66228	66195	66537	66814	72629	75590
		55053.3	55091.3	56087.3	53405.3	50815.3	48307.3	47874.3	45206.3	43663.3	44072.3	41627.3	40627.3
		67637	68268	69877	67954	67286	65407	66814	66229	65955	69662	71505	76419
		55864.3	55392.3	53935.3	51638.3	51795.3	48156.3	46845.3	45793.3	43548.3	42666.3	41605.3	39815.3
		68116	68015	67321	66211	67879	65576	66503	66502	66077	68464	71441	75700
		44436.3	44178.3	44221.3	43139.3	44304.3	45171.3	44270.3	43038.3	46131.3	44017.3	45270.3	45892.3
		71762	73241	71616	70168	71977	78065	71565	68846	71874	67683	68255	66003
		45106.3	46556.3	51923.3	51212.3	60636.3	74547.3	119938	185563	336074	578464	1.04464e+06	1.9624e+06
		73053	74841	83649	81509	97119	118954	190490	294243	525291	888410	1599777	2888881
		44601.3	44734.3	43687.3	43739.3	44220.3	45459.3	45261.3	45920.3	46701.3	47805.3	49148.3	50741.3
		71051	71196	70469	69983	70224	71055	69188	67589	67245	65219	66395	67241
		-15.6667	28.3333	-12.6667	42545.3	43389.3	43475.3	58047.3	56875.3	57086.3	106.333	89.3333	57.3333			Experiment type: Saturation
		10	-15	5	68483	70877	70418	71477	69793	70025	74	82	41			Protein: GGA1 VHS
																FITC-labelled peptide: FITC-IGF2R
																Displacing peptide:-
		1	2	3	4	5	6	7	8	9	10	11	12			1	2	3	4	5	6	7	8	9	10	11	12
		6.09423	7.77811	15.8937	22.943	36.0165	56.1312	80.7653	97.5009	116.185	139.797	177.416	225.292		A	0.11	0.22	0.43	0.87	1.73	3.46	6.93	13.86	27.72	55.44	110.87	221.75
		11.7651	16.0622	18.7503	29.291	49.1765	60.289	75.3626	99.45	114.566	136.886	177.446	221.026		B	0.11	0.22	0.43	0.87	1.73	3.46	6.93	13.86	27.72	55.44	110.87	221.75
		7.98205	11.4823	19.6799	33.1183	44.0241	63.1337	83.8398	95.0977	116.779	144.274	177.268	226.125		C	0.11	0.22	0.43	0.87	1.73	3.46	6.93	13.86	27.72	55.44	110.87	221.75
		147.406	160.208	148.782	150.906	150.323	180.383	147.892	142.748	129.814	123.334	113.646	90.2937		D	displacement experiment
		148.807	145.158	146.214	140.275	143.366	141.534	139.24	138.449	131.385	122.745	121.335	101.834		E
		140.716	140.256	146.828	142.858	139.183	131.393	120.439	101.754	90.8728	64.0582	59.1595	49.5697		F
		-3272.73	-2578.95	-1980.39	145.8	152.995	148.853	12.897	11.1747	10.9826	-265.873	-133.192	-253.188		G	Buffer			Buffer + complex			Buffer + FITC-peptide
															H
Plate:	auto SAT2 RANBP2 CLTC	1.3	PlateFormat	Endpoint	Fluor Polarization	Raw	FALSE	1
	Temperature(¡C)	1	2	3	4	5	6	7	8	9	10	11	12
	23	37794	38492	36026	35722	36394	43592	33813	34216	32573	31893	32447	28694
		46406	48207	45811	46597	47675	58918	47308	49563	49265	48973	52803	50587
		36047	38669	38224	40395	44259	38235	34488	35214	36205	34548	31296	41956
		45610	48919	46656	50583	58845	50008	48309	50850	54384	53811	51186	72492
		32446	36752	37289	34915	36313	38460	34653	32364	36060	30579	29277	24151
		40088	44551	46804	44205	48050	51266	48982	47050	54258	47646	48396	42214
		40198	43478	42727	41746	42852	39630	41730	38190	37920	35107	34879	34161
		51448	54935	54477	52890	55730	51816	57087	56478	59913	58043	59691	61414
		35797	43262	39726	41065	47833	37305	36373	38106	35613	34424	33271	30048
		45233	55079	50517	52388	62169	49588	50619	57406	55617	57425	57695	53646
		30855	40450	38762	38744	42603	42829	37354	35120	33816	35276	30885	28344
		38797	51057	49521	50205	56856	57727	54457	53991	54806	59236	54583	51310				Experiment type: Saturation
		15	-4	-11	33964	33185	32929	39047	39637	37540	-14	281	36				Protein: Clathrin NTD orr RANBP2 RanBD4
		-5	-24	29	41739	41169	39268	48635	49333	47544	24	259	18				FITC-labelled peptide: FITC-NSP3 (Clathrin) or FITC-C7orf25 (RANBP2 RanBD4)
																	Displacing peptide: PIAS2
																	1	2	3	4	5	6	7	8	9	10	11	12
		1	2	3	4	5	6	7	8	9	10	11	12			A	0.253174	0.506348	1.0127	2.02539	4.05078	8.10156	16.2031	32.4062	64.8125	129.625	259.25	518.5	Clathrin NTD
		11.477918194222292	21.362876519904137	28.972779199076427	41.699734192977225	43.812768342532657	59.4056913522086	76.605874133512984	93.8379337513325	115.19072443821689	122.65974054554667	151.15206770482476	190.00515174112391			B	0.253174	0.506348	1.0127	2.02539	4.05078	8.10156	16.2031	32.4062	64.8125	129.625	259.25	518.5
		26.484700629259187	26.396899764796768	8.5079892093795877	21.290771979769225	51.218427272191391	43.028470122014809	77.188593293241752	92.294010748946434	111.8061944188899	129.66916696582084	153.60170923990214	180.27470058417839			C	0.253174	0.506348	1.0127	2.02539	4.05078	8.10156	16.2031	32.4062	64.8125	129.625	259.25	518.5
		14.588120956883586	5.0601556172690341	22.470584637163245	26.793491515975052	48.833513777808832	52.4954320556776	81.6910615067973	95.628198978189957	112.64226391879421	129.84463035683805	158.79150085479907	185.86646290761175			D	0.281738	0.563477	1.12695	2.25391	4.50781	9.01562	18.0312	36.0625	72.125	144.25	288.5	577	RANBP2 RanBD4
		32.205253316426862	25.781309810790184	30.303718035279619	27.137880006059152	40.200686125555741	42.869218693394515	65.423700344335273	104.09946630696148	136.68573380005122	158.87369049449242	175.64685097758851	199.40785413525614			E	0.281738	0.563477	1.12695	2.25391	4.50781	9.01562	18.0312	36.0625	72.125	144.25	288.5	577
		25.814893853456297	29.577525342684677	28.9831160974537	30.590364526980505	39.888398793663228	51.105411535282023	73.954083418729439	113.23996540396306	130.97162657621661	163.22880310491451	182.0299487196298	196.07239843216996			F	0.281738	0.563477	1.12695	2.25391	4.50781	9.01562	18.0312	36.0625	72.125	144.25	288.5	577
		23.357028869867982	25.271845537516189	31.307205467983671	38.389704832995221	53.087805474367393	58.028734863244608	97.018788942182809	123.23295365891715	149.15102133244992	166.43955922778221	191.18337061487262	202.72658656302895			G	Buffer			Buffer + FITC peptide Clathrin			Buffer + FITC-peptide RAN2BP
		-1769.2307692307691	666.66666666666663	2670.8860759493673	11.906060672179731	16.631477571582028	-3.1326634747685493	18.625761063299926	18.252295727233122	26.95697252462416	5666.666666666667	-131.16403891311637	-411.76470588235293			H
Plate:	sat CLTC RANBP2	1.3	PlateFormat	Endpoint	Fluor Polarization	Raw	FALSE	1
	Temperature(¡C)	1	2	3	4	5	6	7	8	9	10	11	12
	25	38690	39702	38366	38994	38702	38173	38069	37592	38469	36452	35962	36375
		48035	49390	47863	48881	49309	50616	51124	53306	56999	56502	58295	62394
		38980	38904	39903	38726	37419	38061	37355	37495	36739	35775	35442	35135
		47995	48450	49869	49126	48494	50320	51475	53931	54499	55676	57015	60732
		38314	38467	39829	37599	34803	36949	37125	36869	35806	35343	35642	35202
		47684	47682	50600	47650	44809	49155	51025	52255	53690	54913	57109	61389
		49595	50064	49250	49288	44476	49925	47049	47720	46331	45810	45084	45263
		61455	62956	62081	62899	58274	67438	66730	71707	73099	74596	75811	79200
		49038	50190	49892	51000	50741	49334	47820	48312	45968	45383	44675	43702
		60537	62411	61977	64935	66346	66367	67858	72606	71937	74766	75628	76330
		52893	49485	49122	50918	48082	48194	47981	44994	45116	46971	44631	42676
		66094	61430	61653	64484	62866	65148	68288	67683	70787	76724	74789	75418				Experiment type: Saturation
		-12	-24	36	34951	40832	39057	49066	49618	49042	175	109	117				Protein: Clathrin NTD orr RANBP2 RanBD4
		6	19	-25	43519	50482	47956	60900	61605	61188	118	128	49				FITC-labelled peptide: FITC-NSP3 (Clathrin) or FITC-C7orf25 (RANBP2 RanBD4)
																	Displacing peptide: -
																	1	2	3	4	5	6	7	8	9	10	11	12
		1	2	3	4	5	6	7	8	9	10	11	12			A	0.171631	0.343262	0.686523	1.37305	2.74609	5.49219	10.9844	21.9688	43.9375	87.875	175.75	351.5	Clathrin NTD
		17.011951769475878	18.010478974033404	19.422335152957046	21.826247102132506	29.937943466100744	49.867459833484766	56.206795390406512	83.274738763051673	105.04081937306256	127.28491566611203	149.24287378732649	176.75681792463504			B	0.171631	0.343262	0.686523	1.37305	2.74609	5.49219	10.9844	21.9688	43.9375	87.875	175.75	351.5
		12.862584545905394	18.554724454143013	20.310457215460268	27.770687844413885	38.450996179740685	48.407595538017311	69.043935161628639	90.341167551175133	105.61561604206698	129.26191103989615	145.50747699039835	180.47699574319202			C	0.171631	0.343262	0.686523	1.37305	2.74609	5.49219	10.9844	21.9688	43.9375	87.875	175.75	351.5
		18.227476169325957	16.214419068566009	28.509636688117713	27.285035486068644	35.177411790797564	51.513576301316292	67.747842008893542	83.0298721836146	110.93638135596731	128.45056645493537	143.55913231357016	184.75674361245723			D	0.223877	0.447754	0.895508	1.79102	3.58203	7.16406	14.3281	28.6562	57.3125	114.625	229.25	458.5	RANBP2 RanBD4
		16.045433127495475	23.401889577413538	24.599565938554726	30.754330793824561	43.914113638562185	59.1136099506863	83.377709661917365	111.98641555078274	135.99313732651007	151.45714991355891	167.11491950692707	186.37822097193137			E	0.223877	0.447754	0.895508	1.79102	3.58203	7.16406	14.3281	28.6562	57.3125	114.625	229.25	458.5
		14.16789381367135	17.800210373535336	17.288838333850425	29.6111309311452	42.887502829405726	57.070363580472105	83.630092141613829	112.05050681419263	131.9872917561641	157.13914270856549	170.36784846562156	185.50248345142282			F	0.223877	0.447754	0.895508	1.79102	3.58203	7.16406	14.3281	28.6562	57.3125	114.625	229.25	458.5
		20.239940231048994	16.951958414727013	22.442897725859321	26.933024168376004	42.861740281542467	59.482455797978261	85.097389906026478	112.51374554348527	133.2610773400616	152.97109006591069	165.42601183361879	191.16285975114747			G	Buffer			Buffer + FITC peptide Clathrin			Buffer + FITC-peptide RAN2BP
		-2428.5714285714289	-4877.5510204081647	-3747.2527472527477	18.462395360647445	14.913490496620426	11.469621742926911	16.871042718602254	17.032256786405902	19.473768394113872	-280.48780487804879	-10.819165378670723	-482.57655755015844			H
Plate:	220127 Pin1 GST sat SMAD3	1.3	PlateFormat	Endpoint	Fluor Polarization	Raw	FALSE	1
	Temperature(¡C)	1	2	3	4	5	6	7	8	9	10	11	12
	23.5	61720.8333333333	62019.8333333333	60331.8333333333	58838.8333333333	55733.8333333333	52932.8333333333	50691.8333333333	46995.8333333333	45643.8333333333	44689.8333333333	45897.8333333333	42767.8333333333
		75823.3333333333	76602.3333333333	76092.3333333333	74215.3333333333	72681.3333333333	72941.3333333333	73432.3333333333	71034.3333333333	71742.3333333333	72115.3333333333	76230.3333333333	73383.3333333333
		61091.8333333333	61957.8333333333	60935.8333333333	59149.8333333333	52669.8333333333	53132.8333333333	39676.8333333333	48260.8333333333	45230.8333333333	45789.8333333333	40600.8333333333	42567.8333333333
		76745.3333333333	75695.3333333333	76195.3333333333	75107.3333333333	69761.3333333333	73170.3333333333	57805.3333333333	74147.3333333333	71225.3333333333	73959.3333333333	67860.3333333333	72617.3333333333
		63352.8333333333	62430.8333333333	61375.8333333333	59586.8333333333	57264.8333333333	51565.8333333333	51803.8333333333	47704.8333333333	45725.8333333333	44245.8333333333	45077.8333333333	43640.8333333333
		79248.3333333333	77391.3333333333	75513.3333333333	75812.3333333333	75318.3333333333	70436.3333333333	74855.3333333333	72373.3333333333	72522.3333333333	71685.3333333333	74897.3333333333	75033.3333333333
		61091.8333333333	61129.8333333333	59423.8333333333	58871.8333333333	57809.8333333333	60253.8333333333	55755.8333333333	51276.8333333333	49834.8333333333	48661.8333333333	49059.8333333333	48864.8333333333
		74856.3333333333	74808.3333333333	73924.3333333333	72360.3333333333	73070.3333333333	77569.3333333333	74596.3333333333	69611.3333333333	70610.3333333333	71125.3333333333	73827.3333333333	75933.3333333333
		62581.8333333333	61857.8333333333	61605.8333333333	61285.8333333333	53723.8333333333	59171.8333333333	56018.8333333333	51404.8333333333	51574.8333333333	50806.8333333333	51182.8333333333	51655.8333333333
		77329.3333333333	75784.3333333333	75383.3333333333	74755.3333333333	67685.3333333333	75746.3333333333	75507.3333333333	70789.3333333333	72342.3333333333	72580.3333333333	76209.3333333333	80487.3333333333
		62701.8333333333	61526.8333333333	62158.8333333333	62146.8333333333	56816.8333333333	58488.8333333333	54604.8333333333	53453.8333333333	51455.8333333333	52778.8333333333	51602.8333333333	51155.8333333333
		77035.3333333333	75270.3333333333	75483.3333333333	76346.3333333333	72353.3333333333	74572.3333333333	71928.3333333333	74053.3333333333	73235.3333333333	76263.3333333333	77733.3333333333	79542.3333333333				Experiment type: Saturation
		-53.1666666666667	-39.1666666666667	-81.1666666666667	62562.8333333333	64447.8333333333	63539.8333333333	-158.166666666667	-129.166666666667	-203.166666666667	102.833333333333	40.8333333333333	29.8333333333333				Protein: PIN1 WW or GST
		-58.6666666666665	-70.6666666666665	-4.66666666666652	76386.3333333333	78578.3333333333	78092.3333333333	-308.666666666667	-340.666666666667	-336.666666666667	89.3333333333335	45.3333333333335	-0.666666666666515				FITC-labelled peptide: FITC-SMAD3
																	Displacing peptide: -
																	1	2	3	4	5	6	7	8	9	10	11	12
		1	2	3	4	5	6	7	8	9	10	11	12			A	0.0544434	0.108887	0.217773	0.435547	0.871094	1.74219	3.48438	6.96875	13.9375	27.875	55.75	111.5	PIN1 WW
		11.730955266698512	14.424876577651851	24.877904674506734	24.918417053770323	41.563864836113304	69.045014658673438	93.861876582099342	114.88197379985766	134.13225526999707	147.02618618803302	161.09434529370188	176.91335961051459			B	0.0544434	0.108887	0.217773	0.435547	0.871094	1.74219	3.48438	6.96875	13.9375	27.875	55.75	111.5
		22.892413608650649	8.97021377180406	20.575727472625569	28.253914216492664	49.31769080315285	68.72819441212178	96.692959994637178	122.93118549349917	135.04396996602983	147.48239947414336	164.17150830321603	174.09986952170348			C	0.0544434	0.108887	0.217773	0.435547	0.871094	1.74219	3.48438	6.96875	13.9375	27.875	55.75	111.5
		20.769609922561571	16.245554522076898	12.48511149895079	29.244058598537016	45.825538221427713	64.673784343462316	92.619613983172272	116.70756426391776	138.55774765817151	148.98448206314561	161.28238669341098	177.89574759227327			D	0.0883789	0.176758	0.353516	0.707031	1.41406	2.82812	5.65625	11.3125	22.625	45.25	90.5	181	GST
		10.435105003469056	9.8035421977968049	18.010607327814462	11.986398756606912	25.965163865373114	35.127745140471319	54.340298226190164	61.605274221171392	82.879813841452318	98.2950834185628	112.70256977312582	128.52335344826298			E	0.0883789	0.176758	0.353516	0.707031	1.41406	2.82812	5.65625	11.3125	22.625	45.25	90.5	181
		14.637338048725217	10.365273223873732	9.7537343921273276	8.1749626316321518	24.340806604822937	32.300180621527019	58.044820310992847	68.718808611628688	77.869084501376165	86.950661632125744	107.46254052569444	129.8502888239519			F	0.0883789	0.176758	0.353516	0.707031	1.41406	2.82812	5.65625	11.3125	22.625	45.25	90.5	181
		11.775429336697938	9.6452642432187474	5.9486235451059182	11.728754442676541	29.6949292766661	30.2968060923355	46.579416552042517	71.699576790583919	85.109903271292268	92.61407403834535	113.20566474656188	128.82579448801761			G	Buffer			Buffer + FITC peptide
		-41.916167664672649	201.1331444759187	-908.55649902025118	8.6552114813598742	7.9590000752543313	11.951093299560833	238.46462484953813	374.57969065231964	159.98621798552853	-160.13788780946291	-38.869257950527427	-1037.9506641366136			H
Plate:	sat SNX27 + CDC25 displ	1.3	PlateFormat	Endpoint	Fluor Polarization	Raw	FALSE	1
	Temperature(¡C)	1	2	3	4	5	6	7	8	9	10	11	12
	23	24213	24747	23429	21880	19946	17168	14548	12702	11966	11493	12954	16860
		30619	31037	30191	28186	26951	23693	21109	19943	20598	20820	25208	35440
		24732	23991	22638	22827	19284	16467	14102	12852	11629	11965	13117	16507
		31067	30493	28951	30026	25651	23159	21190	20428	19722	21644	25577	34578
		24684	23835	24730	20077	19858	16588	14176	12892	11575	11753	13387	16386
		31154	30283	33091	25999	26580	23511	20661	20658	19812	21039	26261	34426
		14121	14157	14230	14090	14543	14765	15965	16721	19595	20426	23481	26645
		23776	23501	23430	23508	23758	24480	25946	26481	29982	30285	32938	37198
		12851	15477	13420	15593	14026	15701	15053	15234	14044	15678	15203	15891
		21125	26281	22545	26255	23364	26109	25051	25602	23462	25602	24510	24577
		14223	14856	14332	14885	14660	14813	14635	14536	15574	17255	18096	21359
		23820	24967	24156	24825	24299	24804	24482	24264	25547	27392	28214	32103
		-13	-43	56	14426	14074	14657	24227	24397	23978	163	29	48				Experiment type: Saturation
		-54	-58	112	23853	23296	24055	30166	30847	29770	112	105	56				Protein: SNX27 PDZ - MBP
																	FITC-labelled peptide: FITC-SYT16
																	Displacing peptide: -
		1	2	3	4	5	6	7	8	9	10	11	12				1	2	3	4	5	6	7	8	9	10	11	12
		26.198751227490451	22.073521324345457	35.60880735707255	35.450571250137756	59.265576914762732	69.791803064030418	94.6777781811205	133.59518436624282	178.46967148398619	203.06486842561452	237.1174495985552	273.17143267710878			A	0.0366211	0.0732422	0.146484	0.292969	0.585938	1.17188	2.34375	4.6875	9.375	18.75	37.5	75	SNX27
		22.859344082021064	28.740498834388728	31.815897613184006	45.866830145040659	51.447169401415827	79.185636332288027	111.97405568791267	139.62466248633209	171.251425313569	202.37764568635075	238.07403176385736	271.56789197299332			B	0.0366211	0.0732422	0.146484	0.292969	0.585938	1.17188	2.34375	4.6875	9.375	18.75	37.5	75
		25.227561423484744	28.547168209221365	54.407570857297621	38.062421892780044	54.561035993144195	83.0419701220271	96.88311274626912	143.58786993058092	175.71657468399502	197.3502245138379	240.90971378888327	272.93433809337171			C	0.0366211	0.0732422	0.146484	0.292969	0.585938	1.17188	2.34375	4.6875	9.375	18.75	37.5	75
		167.74554777364122	160.84703650832077	156.86564953340246	163.30166270783846	153.0323031526635	160.24456135361865	150.49663001064207	137.83724557536382	120.90623598026021	105.36862045178314	77.898787862921168	75.521887468918052			D	displacement experiment
		156.07094581652817	171.86211078758808	166.65372972133818	167.75562306245084	162.52686887986624	161.68559872926039	162.06575034906973	166.835297656485	163.93979382261603	152.83819198659936	146.57011339395984	126.19197089322782			E
		165.14542306224874	166.84036621785194	168.24328245603863	163.11757677981586	160.10598935332172	165.06496068539869	164.58947769003902	163.54010818275981	155.037322711469	139.00785895463429	130.16030699470448	112.10417467757191			F
		551.72413793103442	58.3941605839416	250	158.91964376812862	159.44337162310126	155.28511120609755	18.460998271391567	26.122940485734379	17.019793794710292	-271.78153446033804	502.145922746781	-14.08450704225347			G	Buffer			Buffer + FITC peptide Clathrin			Buffer + FITC-peptide RAN2BP
																H
Plate:	auto Sat SNX27 1-3	1.3	PlateFormat	Endpoint	Fluor Polarization	Raw	FALSE	1
	Temperature(¡C)	1	2	3	4	5	6	7	8	9	10	11	12
	24	22896.3333333333	20532.3333333333	17682.3333333333	14345.3333333333	12597.3333333333	11731.3333333333	10957.3333333333	11168.3333333333	11105.3333333333	11571.3333333333	12889.3333333333	15091.3333333333
		29139.3333333333	27434.3333333333	26010.3333333333	22135.3333333333	21411.3333333333	21433.3333333333	20640.3333333333	21140.3333333333	21665.3333333333	23421.3333333333	26803.3333333333	32655.3333333333
		22697.3333333333	20079.3333333333	16226.3333333333	13816.3333333333	11449.3333333333	11451.3333333333	10631.3333333333	11163.3333333333	10894.3333333333	11372.3333333333	12525.3333333333	14474.3333333333
		28735.3333333333	27107.3333333333	24163.3333333333	22456.3333333333	20270.3333333333	20748.3333333333	20319.3333333333	21215.3333333333	21788.3333333333	22973.3333333333	26295.3333333333	31675.3333333333
		13987.3333333333	14308.3333333333	13860.3333333333	13816.3333333333	14150.3333333333	14138.3333333333	14162.3333333333	13842.3333333333	13955.3333333333	13159.3333333333	13700.3333333333	15568.3333333333
		18129.3333333333	18779.3333333333	18081.3333333333	18359.3333333333	18727.3333333333	18580.3333333333	19144.3333333333	19248.3333333333	20391.3333333333	20660.3333333333	23892.3333333333	31374.3333333333
		13868.3333333333	14183.3333333333	13698.3333333333	14201.3333333333	13962.3333333333	13795.3333333333	13669.3333333333	13843.3333333333	13422.3333333333	13226.3333333333	13472.3333333333	15050.3333333333
		17991.3333333333	18436.3333333333	17702.3333333333	18325.3333333333	18080.3333333333	18262.3333333333	18686.3333333333	18663.3333333333	19584.3333333333	20497.3333333333	23656.3333333333	29691.3333333333
		24772.3333333333	24164.3333333333	21596.3333333333	19484.3333333333	15899.3333333333	13826.3333333333	11921.3333333333	10424.3333333333	10708.3333333333	10954.3333333333	12547.3333333333	14918.3333333333
		31273.3333333333	30584.3333333333	27829.3333333333	26347.3333333333	23227.3333333333	21254.3333333333	19915.3333333333	17493.3333333333	19217.3333333333	20930.3333333333	24727.3333333333	31260.3333333333
		20778.3333333333	22309.3333333333	21087.3333333333	19704.3333333333	15592.3333333333	13376.3333333333	12030.3333333333	10434.3333333333	10332.3333333333	11153.3333333333	11641.3333333333	14415.3333333333
		26369.3333333333	28182.3333333333	27521.3333333333	26584.3333333333	23150.3333333333	21064.3333333333	19893.3333333333	18207.3333333333	18861.3333333333	21266.3333333333	22936.3333333333	30133.3333333333
		23174.3333333333	23440.3333333333	22399.3333333333	18770.3333333333	14853.3333333333	13327.3333333333	12459.3333333333	11320.3333333333	11031.3333333333	10938.3333333333	10541.3333333333	15148.3333333333				Experiment type: Saturation
		28108.3333333333	29253.3333333333	28561.3333333333	25106.3333333333	21118.3333333333	20175.3333333333	20480.3333333333	19560.3333333333	20343.3333333333	21309.3333333333	20702.3333333333	32204.3333333333				Protein: SNX27 PDZ - MBP
		-56.6666666666667	28.3333333333333	28.3333333333333	26232.3333333333	26368.3333333333	25188.3333333333	13082.3333333333	12389.3333333333	12432.3333333333	20943.3333333333	21183.3333333333	21598.3333333333				FITC-labelled peptide: FITC-SYT16
		-56.6666666666665	-12.6666666666665	69.3333333333335	31581.3333333333	32286.3333333333	30362.3333333333	17296.3333333333	16507.3333333333	16541.3333333333	26559.3333333333	26600.3333333333	26868.3333333333				Displacing peptide: -
		1	2	3	4	5	6	7	8	9	10	11	12				1	2	3	4	5	6	7	8	9	10	11	12
		29.386828445733993	53.684753622149351	101.45291677312167	125.05633244443834	172.32014775825755	207.13996065061647	221.71427894964251	224.02462678645526	238.31152500781136	255.60217582433288	268.18051345460503	286.53112253340237			A	other trial FITC-peptides
		26.772846487895158	58.8278184152347	107.52241323465603	150.54676118926321	192.03831082657212	203.15299729969513	228.61047174869086	225.91829265943716	249.99282877211363	254.68321615431944	272.58883084954334	291.69679801214676			B
		38.509715263350834	44.7667087011349	41.739484469162939	50.938399187916446	48.923109093081528	45.414904490852287	59.479382460748909	73.552623506424212	98.146359677309249	133.57828568711324	184.76142620303435	253.56098795357229			C
		38.960538979788225	39.9458488845434	37.033420880483462	36.297558548097662	38.051622212823439	49.0549563332573	65.065936091104035	58.152060930206162	97.4340966103626	127.18913944868693	188.06991581107798	243.5709140052158			D
		25.352950048196668	26.638007525821791	35.6076975938197	59.646507437715215	98.049473840131824	123.20302137261776	163.92695309303852	166.12374955003796	198.56136047067628	228.46695478476244	243.07512877830692	271.71886335744841			E	0.103027	0.206055	0.412109	0.824219	1.64844	3.29688	6.59375	13.1875	26.375	52.75	105.5	211
		27.977389383405939	25.678664277577575	41.959030378903364	58.514048176172622	106.05382558522862	135.05610348834907	158.95647310591789	185.04408497639537	206.73402971196532	227.48217910361612	242.96183630816358	270.59802438873544			F	0.103027	0.206055	0.412109	0.824219	1.64844	3.29688	6.59375	13.1875	26.375	52.75	105.5	211
		5.3495445078049775	19.6043804880996	30.341218458696922	54.207297529186363	84.595170636924664	115.64139334441737	156.05120109582234	180.29812680144255	211.60023346581585	237.64350570150813	241.44727242198846	278.3978510985994			G	0.103027	0.206055	0.412109	0.824219	1.64844	3.29688	6.59375	13.1875	26.375	52.75	105.5	211
		-90.909090909092853	-2187.4999999999827	341.9354838709699	1.6259612517999194	10.078994707615337	2.2501581712651353	48.417241330539646	52.275943546570623	51.5742675385991	27.612623650644256	22.689845637282907	18.003397344009542			H	Buffer									Buffer + FITC peptide
