# Supplementary material for: Large‐scale phosphomimetic screening identifies phospho‐modulated motif‐based protein interactions
Source: Mol Syst Biol. 2023 May 23;19(7):e11164. doi: 10.15252/msb.202211164 (PMC10333884; doi:10.15252/msb.202211164)
Supplement: Supplementary file 13 — Source Data for Appendix [file MSB-19-e11164-s002.zip › Source data Appendix Fig S4.xlsx]

## Sheet: legend
Source Data Appendix Fig S4.
Raw FP values for Appendix Figure S4.

## Sheet: FP Layout
	96well plate		1	2	3	4	5	6	7	8	9	10	11	12
		A	Raw values row A vertical
			Raw values row A horizontal
		B	Raw values row B vertical
			Raw values row B horizontal
		C	Raw values row C vertical
			Raw values row C horizontal
		D	Raw values row D vertical
			Raw values row D horizontal
		E	Raw values row E vertical
			Raw values row E horizontal
		F	Raw values row F vertical
			Raw values row F horizontal
		G	Raw values row G vertical
			Raw values row G horizontal														Experiment type:
		H	Raw values row H vertical														Protein:
			Raw values row H horizontal														FITC-labelled peptide:
																	Displacing peptide:
			1	2	3	4	5	6	7	8	9	10	11	12			1	2	3	4	5	6	7	8	9	10	11	12
		A	Reduced value row A													A	Protein/Peptide concentration in µM
		B	Reduced value row B													B	Protein/Peptide concentration in µM
		C	Reduced value row C													C	Protein/Peptide concentration in µM
		D	Reduced value row D													D	Protein/Peptide concentration in µM
		E	Reduced value row E													E	Protein/Peptide concentration in µM
		F	Reduced value row F													F	Protein/Peptide concentration in µM
		G	Reduced value row G													G	Protein/Peptide concentration in µM
		H	Reduced value row H													H	Protein/Peptide concentration in µM

## Sheet: Appendix Figure S4
Plate:	auto 210305 AP2sdefr BAIP low	1.3	PlateFormat	Endpoint	Fluor Polarization	Raw	FALSE	1
	Temperature(¡C)	1	2	3	4	5	6	7	8	9	10	11	12
	22.5	40854	41109	42474	42685	43177	44170	45484	46238	48329	47336	47456	47108
		69816.6666666667	69504.6666666667	70461.6666666667	69135.6666666667	67655.6666666667	66020.6666666667	63033.6666666667	61402.6666666667	63262.6666666667	60615.6666666667	60688.6666666667	59528.6666666667
		41565	41435	43036	42525	43487	45162	46537	46059	45656	48157	47694	47105
		71099.6666666667	70221.6666666667	71647.6666666667	68910.6666666667	68283.6666666667	67547.6666666667	64315.6666666667	62109.6666666667	59857.6666666667	61222.6666666667	60026.6666666667	59248.6666666667
		41945	41329	41885	43806	43199	47350	46327	47699	48157	44857	48537	47498
		71857.6666666667	72192.6666666667	69612.6666666667	70725.6666666667	65988.6666666667	67192.6666666667	63117.6666666667	63465.6666666667	61891.6666666667	57285.6666666667	61285.6666666667	60415.6666666667
		38680	41962	41363	44784	47069	46233	47796	47179	47699	48335	47295	46694
		66570.6666666667	70322.6666666667	68118.6666666667	70835.6666666667	70392.6666666667	64965.6666666667	64928.6666666667	61935.6666666667	60801.6666666667	61415.6666666667	59649.6666666667	58732.6666666667
		40477	40994	41395	43477	41491	38486	45967	45054	46970	46884	35578	47528
		69728.6666666667	69086.6666666667	68933.6666666667	71565.6666666667	63706.6666666667	56658.6666666667	63383.6666666667	60062.6666666667	60666.6666666667	60134.6666666667	44734.6666666667	60371.6666666667
		42072	41530	41858	42322	44086	45317	45367	48620	46344	48528	47406	46913
		70877.6666666667	69846.6666666667	69224.6666666667	67745.6666666667	67851.6666666667	65950.6666666667	62686.6666666667	65086.6666666667	60562.6666666667	63148.6666666667	60824.6666666667	59333.6666666667
		-1	-18	19	40133	40979	41387	44739	45048	44627	96	5	142				Experiment type: Displacement
		-31.3333333333335	43.6666666666665	-12.3333333333335	70154.6666666667	70925.6666666667	70524.6666666667	56777.6666666667	57637.6666666667	57079.6666666667	108.666666666667	-4.33333333333348	125.666666666667				Protein: AP2M1
																	FITC-labelled peptide: FITC-ATG9A
																	Displacing peptide: BAIAPL1
		1	2	3	4	5	6	7	8	9	10	11	12				1	2	3	4	5	6	7	8	9	10	11	12
		174.95464546045102	169.763011267119	160.52698471608176	148.83693879077086	132.6150753813711	109.36108481715279	71.869276851997242	50.621562244057564	43.443647731383706	32.468944513743679	31.805492429179765	25.841043062277905			A	0.12207	0.244141	0.488281	0.976562	1.95312	3.90625	7.8125	15.625	31.25	62.5	125	250	wt
		175.41805236779243	170.91078867579506	162.25424646216027	149.07926697089118	133.63928808796356	109.68490212367023	70.499849922409027	58.262391187176533	44.227594432197286	28.856700161217468	23.826363415150013	23.516946712579589			B	0.12207	0.244141	0.488281	0.976562	1.95312	3.90625	7.8125	15.625	31.25	62.5	125	250
		176.14676396371823	185.55166048832618	161.42415411652172	147.27913428892623	120.08971309462656	83.6419935597977	63.391984167588106	51.587707055303689	34.285297300970718	31.114572352375394	25.443528573842755	29.111417846592			C	0.12207	0.244141	0.488281	0.976562	1.95312	3.90625	7.8125	15.625	31.25	62.5	125	250	E
		178.38092990323347	165.4686115450823	156.96303148817262	137.22388444687528	109.63401382563066	78.758318439523563	61.933490272360814	44.882713803460369	30.183434268587007	28.585943453369527	24.876077786782183	23.525078972652651			D	0.12207	0.244141	0.488281	0.976562	1.95312	3.90625	7.8125	15.625	31.25	62.5	125	250
		178.83411589413677	168.19374678727	162.38129631867534	156.72837946393216	122.62531733901616	101.8599429026311	69.368859175293991	52.554103248297828	36.765292288061232	33.281937669966545	23.345615148113797	28.432001062984675			E	0.12207	0.244141	0.488281	0.976562	1.95312	3.90625	7.8125	15.625	31.25	62.5	125	250	pS
		168.01733187362981	167.19770058599411	159.01538887406846	143.07745695820148	123.79183613303653	96.153611757783821	70.404449640447439	54.627159106867	42.606815437797557	40.492460732869269	33.450040154546869	26.274201629460585			F	0.12207	0.244141	0.488281	0.976562	1.95312	3.90625	7.8125	15.625	31.25	62.5	125	250
		926.22950819672155	2957.70392749246	-3356.6878980892343	185.90375688702522	181.10559659218652	173.56209882651558	27.980641738791437	32.052089345475089	31.882859761576025	-29.184038117927987	-6200.0000000006548	-151.092096374691			G	Buffer			Buffer + complex			Buffer + FITC-peptide
																H
Plate:	auto 210305 AP2sdefr BA2 PC1 low	1.3	PlateFormat	Endpoint	Fluor Polarization	Raw	FALSE	1
	Temperature(¡C)	1	2	3	4	5	6	7	8	9	10	11	12
	23.5	41338	41631	42466	42552	43631	44613	45768	46687	48329	47551	47510	47183
		70378	69863	71802	69651	68856	66459	64169	62873	63190	60955	60705	60103
		42099	42457	43725	43687	44405	46101	45778	44331	47566	48405	46882	48387
		71329	71744	73318	70172	67641	65776	61942	58743	61640	61710	59794	61219
		38968	39739	40100	41192	43145	45263	45572	48336	45559	45683	45964	46817
		66664	68075	66892	67491	67264	66109	63033	64331	58907	58690	58493	60037
		40074	40125	40689	42119	43372	41857	41857	45131	44964	45096	45709	45547
		67678	69602	68338	69539	70284	65501	63442	64546	60996	59306	58554	58204
		41199	41015	41664	43525	41292	44492	45763	46418	46757	46683	46690	46404
		70367	71076	70220	73237	65244	68554	65595	64511	61661	60782	60520	59019
		40989	38757	39518	41136	41152	42696	43075	48117	44199	47049	46524	46305
		69091	65569	65915	65768	62295	60585	59150	63700	57328	60922	59140	58244
		-11	38	-27	39343	40173	39580	45531	45074	43563	48	30	46				Experiment type: Displacement
		-15	-2	17	68274	69461	68332	57704	57523	55841	-23	40	3				Protein: AP2M1
																	FITC-labelled peptide: FITC-ATG9A
																	Displacing peptide: BAIAPL1 or PCBP1
		1	2	3	4	5	6	7	8	9	10	11	12				1	2	3	4	5	6	7	8	9	10	11	12
		173.12699402251641	166.13058566084854	169.78328657588881	153.98953223088736	136.11388858639162	107.6998464930922	77.650125198798222	57.600923148866151	42.870062912180444	32.993775430830709	31.371849435510587	29.843406503967536			A	0.12207	0.244141	0.488281	0.976562	1.95312	3.90625	7.8125	15.625	31.25	62.5	125	250	wt	BAIAPL1
		170.78847545872807	169.4937909764582	165.73918020796896	144.76444659060132	118.70798084794959	86.3339532210489	59.964611946377183	49.542523597420789	38.416700921165258	30.251427426625263	30.465548321275548	26.446261592141056			B	0.12207	0.244141	0.488281	0.976562	1.95312	3.90625	7.8125	15.625	31.25	62.5	125	250	E
		175.46656134064972	176.12200224944678	163.21775119118004	154.46787328923534	130.12651422234916	97.931817917601549	70.902502051488526	51.72551911076382	37.297781784820671	34.09755650623385	29.355089054270266	33.184359656987667			C	0.12207	0.244141	0.488281	0.976562	1.95312	3.90625	7.8125	15.625	31.25	62.5	125	250	pS
		169.21258944706085	182.17949588966641	166.52783088436124	158.19383120506194	149.08477369484606	131.9681947715965	116.24486233883228	87.519123326077164	61.235567989644487	45.765694596777351	32.654702446457335	31.433523184394158			D	0.12207	0.244141	0.488281	0.976562	1.95312	3.90625	7.8125	15.625	31.25	62.5	125	250	wt	PCBP1
		174.68436419605735	181.70482318320117	168.22274424206938	167.43047972773718	136.71050155756726	124.34847356664184	88.617930704850863	73.2818356811183	47.148070721256957	40.773414062821068	38.54205992380821	29.067912309792742			E	0.12207	0.244141	0.488281	0.976562	1.95312	3.90625	7.8125	15.625	31.25	62.5	125	250	E
		168.2834817691909	170.06640054105466	163.17235562033798	142.48787470294764	115.62411016015774	83.614588419623672	67.3042223024179	49.074278411467674	38.863136377968779	38.023254228971048	28.800857276061024	23.53044547930762			F	0.12207	0.244141	0.488281	0.976562	1.95312	3.90625	7.8125	15.625	31.25	62.5	125	250	pS
		63.829787234042577	-1091.7431192660549	-3207.792207792208	182.38117999127167	180.62082832633345	179.88741927685877	27.298978469163607	30.769148064989587	32.9773596284012	-2329.4797687861274	52.631578947368418	-896.90721649484544			G	Buffer			Buffer + complex			Buffer + FITC-peptide
																H
Plate:	auto 210305 AP2sdefr PCB2 low	1.3	PlateFormat	Endpoint	Fluor Polarization	Raw	FALSE	1
	Temperature(¡C)	1	2	3	4	5	6	7	8	9	10	11	12
	24	40947.3333333333	41772.3333333333	42283.3333333333	41735.3333333333	42144.3333333333	43300.3333333333	44546.3333333333	46281.3333333333	47143.3333333333	40791.3333333333	47192.3333333333	47981.3333333333
		69749.3333333333	69843.3333333333	71538.3333333333	70119.3333333333	68840.3333333333	68129.3333333333	66440.3333333333	64289.3333333333	63746.3333333333	53205.3333333333	60512.3333333333	60748.3333333333
		41407.3333333333	40635.3333333333	42528.3333333333	41808.3333333333	42532.3333333333	43362.3333333333	45358.3333333333	45977.3333333333	46355.3333333333	48178.3333333333	48566.3333333333	47321.3333333333
		71398.3333333333	69919.3333333333	72039.3333333333	71548.3333333333	70591.3333333333	68883.3333333333	68046.3333333333	66390.3333333333	62982.3333333333	63241.3333333333	63157.3333333333	60383.3333333333
		42104.3333333333	41870.3333333333	40735.3333333333	41874.3333333333	42615.3333333333	44469.3333333333	46539.3333333333	47683.3333333333	46347.3333333333	47386.3333333333	47424.3333333333	47797.3333333333
		72425.3333333333	70604.3333333333	68093.3333333333	69114.3333333333	68069.3333333333	68550.3333333333	67137.3333333333	65601.3333333333	62094.3333333333	61094.3333333333	60863.3333333333	61332.3333333333
		41264.3333333333	40687.3333333333	40551.3333333333	42834.3333333333	43244.3333333333	43830.3333333333	44180.3333333333	45167.3333333333	45813.3333333333	46649.3333333333	46972.3333333333	46764.3333333333
		69948.3333333333	70191.3333333333	68751.3333333333	70695.3333333333	69503.3333333333	66883.3333333333	64045.3333333333	62364.3333333333	61655.3333333333	60291.3333333333	60347.3333333333	60269.3333333333
		40345.3333333333	41023.3333333333	41921.3333333333	44964.3333333333	43427.3333333333	47247.3333333333	47161.3333333333	48187.3333333333	47619.3333333333	47810.3333333333	48001.3333333333	49015.3333333333
		67424.3333333333	69682.3333333333	69469.3333333333	72928.3333333333	66162.3333333333	66969.3333333333	64703.3333333333	63656.3333333333	60335.3333333333	60247.3333333333	61387.3333333333	61986.3333333333
		42326.3333333333	40882.3333333333	41881.3333333333	42882.3333333333	45033.3333333333	44798.3333333333	45979.3333333333	47763.3333333333	47011.3333333333	49507.3333333333	47918.3333333333	48592.3333333333
		71787.3333333333	68877.3333333333	69530.3333333333	68499.3333333333	67716.3333333333	65329.3333333333	63117.3333333333	62883.3333333333	61235.3333333333	62682.3333333333	61136.3333333333	61636.3333333333
		-10.6666666666667	33.3333333333333	-22.6666666666667	40333.3333333333	41080.3333333333	40706.3333333333	39751.3333333333	40950.3333333333	40301.3333333333	36.3333333333333	100.333333333333	-4.66666666666674				Experiment type: Displacement
		-42.6666666666665	51.3333333333335	-8.66666666666652	69167.3333333333	70936.3333333333	70501.3333333333	51763.3333333333	52934.3333333333	51819.3333333333	64.3333333333335	49.3333333333335	82.3333333333335				Protein: AP2M1
																	FITC-labelled peptide: FITC-ATG9A
																	Displacing peptide: PCBP1
		1	2	3	4	5	6	7	8	9	10	11	12				1	2	3	4	5	6	7	8	9	10	11	12
		173.38046713606067	164.34534817554587	170.09009500184	166.6942129508947	152.97372771260424	134.64042998957442	108.30003130492609	73.036445896415088	59.627931459600241	41.659596795455826	33.13496252732412	26.796605308839062			A	0.12207	0.244141	0.488281	0.976562	1.95312	3.90625	7.8125	15.625	31.25	62.5	125	250	wt
		179.28852336086348	178.26613025537202	170.67331130491303	175.63774287631276	160.75402367395793	139.33835123709037	111.17522024663265	92.2774284089419	62.018479808400848	44.8334921220599	40.166802631160024	30.705522624313417			B	0.12207	0.244141	0.488281	0.976562	1.95312	3.90625	7.8125	15.625	31.25	62.5	125	250
		178.12149926962491	168.47452821185266	164.23007392986347	158.04771194775842	142.028816922392	124.57298970909977	91.801245468264781	68.240045160449839	55.029062671500348	35.866458607560133	33.574325196367219	33.495343859055893			C	0.12207	0.244141	0.488281	0.976562	1.95312	3.90625	7.8125	15.625	31.25	62.5	125	250	E
		171.02115366049785	179.52636113199213	171.10324018819051	158.02359662955206	145.06290130195916	119.57620706663774	94.214676472698741	70.0340925273824	57.268772828342314	37.087069352051344	34.104981287613263	35.675375959876206			D	0.12207	0.244141	0.488281	0.976562	1.95312	3.90625	7.8125	15.625	31.25	62.5	125	250
		164.10688192377788	172.0147674298	159.99786265796291	149.51376122205679	118.78687376946515	83.066665516616723	66.85851909418983	48.00361318108655	27.172056398388793	24.442610537007404	31.815843938427921	26.22358616191088			E	0.12207	0.244141	0.488281	0.976562	1.95312	3.90625	7.8125	15.625	31.25	62.5	125	250	pS
		171.28337441343916	168.04462528306274	160.89044027250378	142.05400550858849	112.32543686981373	97.166785160470482	67.13976875407181	46.3175059207206	40.98408032032026	26.812211861412813	30.633718724976486	27.724992177109133			F	0.12207	0.244141	0.488281	0.976562	1.95312	3.90625	7.8125	15.625	31.25	62.5	125	250
		538.46153846153481	124.0875912408785	-516.72862453532366	176.64203775425145	179.98370937254464	181.43214797618634	40.835832259811539	37.168192455070511	34.5148844024878	192.09388511427019	-418.69599371563078	1145.9600347523915			G	Buffer			Buffer + complex			Buffer + FITC-peptide
																H
Plate:	auto 210304 AP2sat2defr BAI2	1.3	PlateFormat	Endpoint	Fluor Polarization	Raw	FALSE	1
	Temperature(¡C)	1	2	3	4	5	6	7	8	9	10	11	12
	26	52899.6666666667	55359.6666666667	56830.6666666667	56742.6666666667	58029.6666666667	58635.6666666667	57968.6666666667	48136.6666666667	60578.6666666667	58298.6666666667	56884.6666666667	55392.6666666667
		90396	90635	87521	84274	82082	79975	78919	64163	77683	73512	72509	70645
		51263.6666666667	52123.6666666667	56202.6666666667	51166.6666666667	48401.6666666667	60894.6666666667	56842.6666666667	51225.6666666667	59800.6666666667	57340.6666666667	58155.6666666667	41690.6666666667
		88907	88897	89027	76503	68800	82211	75982	66864	78233	73652	73457	53240
		54187.6666666667	54759.6666666667	55659.6666666667	57074.6666666667	57483.6666666667	59064.6666666667	57725.6666666667	60195.6666666667	59822.6666666667	58398.6666666667	58750.6666666667	58147.6666666667
		90438	89611	86614	80854	80288	79256	76736	79248	76210	73881	74177	74971
		51646.6666666667	53502.6666666667	53941.6666666667	57903.6666666667	56944.6666666667	57611.6666666667	57591.6666666667	58158.6666666667	56725.6666666667	57446.6666666667	56380.6666666667	54780.6666666667
		87883	88650	80621	82952	79053	76089	76246	75534	73431	74450	72843	69306
		50834.6666666667	52582.6666666667	54217.6666666667	57368.6666666667	56453.6666666667	57408.6666666667	57239.6666666667	57737.6666666667	56323.6666666667	56293.6666666667	56578.6666666667	53611.6666666667
		89609	86869	85722	84676	78089	78412	75633	74679	71414	70741	71844	68957
		54331.6666666667	55207.6666666667	55439.6666666667	56868.6666666667	57810.6666666667	58763.6666666667	58539.6666666667	60528.6666666667	59625.6666666667	61575.6666666667	59233.6666666667	56536.6666666667
		95507	91429	86105	83571	82859	81392	77715	79338	75464	78317	74419	72211
		57.6666666666667	-42.3333333333333	-15.3333333333333	58817.6666666667	58505.6666666667	60637.6666666667	51830.6666666667	50760.6666666667	50880.6666666667	96.6666666666667	78.6666666666667	2.66666666666674				Experiment type: Displacement
		-43	-27	70	75495	75954	78660	94036	92523	89998	152	125	38				Protein: AP2M1
																	FITC-labelled peptide: FITC-ATG9A
																	Displacing peptide: BAIAPL1
		1	2	3	4	5	6	7	8	9	10	11	12				1	2	3	4	5	6	7	8	9	10	11	12
		174.92311971488667	154.09641515127987	124.09756623841342	106.2106045212424	82.036625941881567	63.937346429174909	63.015300232891164	52.482222969481796	33.173867881742908	24.768872185482202	30.172493404162584	30.439875084052815			A	0.610352	1.2207	2.44141	4.88281	9.76562	19.5312	39.0625	78.125	156.25	312.5	625	1250	wt
		182.09002056860837	173.98085382586731	137.94192120927821	109.51900973872945	84.472186756198738	58.842924539844972	53.891584346557273	42.024454785451837	43.149783524385754	33.99672050135905	25.622051355800476	31.095548703964845			B	0.610352	1.2207	2.44141	4.88281	9.76562	19.5312	39.0625	78.125	156.25	312.5	625	1250
		163.46505153631213	153.86943046279171	129.21562185474332	82.791629504043087	75.7534749484821	55.806295193081432	51.129125492785349	46.297005336579545	29.884349163362568	26.414391835475879	25.4095652546556	35.881620635006186			C	0.610352	1.2207	2.44141	4.88281	9.76562	19.5312	39.0625	78.125	156.25	312.5	625	1250	E
		172.87583661975594	159.93646191247552	109.32845319261654	88.348977015988339	72.729813972233643	47.891862859188969	49.093260684113488	39.522612857854604	37.880790209029229	38.455637230970943	36.912508060509779	26.430139185502757			D	0.610352	1.2207	2.44141	4.88281	9.76562	19.5312	39.0625	78.125	156.25	312.5	625	1250
		189.94280615043041	158.49893510757616	137.02322274630066	103.13812546248532	70.93436757286058	64.639815780326771	48.124799924612354	37.466258972716844	27.521826961261144	23.0567763899073	28.264242327091235	34.683512015064835			E	0.610352	1.2207	2.44141	4.88281	9.76562	19.5312	39.0625	78.125	156.25	312.5	625	1250	pS
		188.60023023552478	159.69106699594491	128.26486609020623	100.97000660020792	88.5899004018872	71.593144289585069	50.468158845546171	44.110641142733854	26.617728283138923	29.07998144641741	22.945799089205906	31.180607618435616			F	0.610352	1.2207	2.44141	4.88281	9.76562	19.5312	39.0625	78.125	156.25	312.5	625	1250
		-4282.442748091592	-305.91259640102749	1713.1782945736384	33.638607795109692	39.321076512991255	38.928791244786225	203.7933135679576	206.01580595923511	191.59404401581418	134.32835820895485	139.47128532360935	844.66019417475331			G	Buffer				Buffer + FITC-peptide			Buffer + complex
																H
~End
Plate:	auto 210304 AP2sat2defr PCB1	1.3	PlateFormat	Endpoint	Fluor Polarization	Raw	FALSE	1
	Temperature(¡C)	1	2	3	4	5	6	7	8	9	10	11	12
	26	54826.6666666667	56138.6666666667	57620.6666666667	56617.6666666667	57708.6666666667	59290.6666666667	59324.6666666667	58670.6666666667	63322.6666666667	60027.6666666667	60918.6666666667	58762.6666666667
		90594.6666666667	91377.6666666667	90922.6666666667	87099.6666666667	83185.6666666667	81985.6666666667	78775.6666666667	76326.6666666667	81866.6666666667	76877.6666666667	77164.6666666667	80498.6666666667
		54406.6666666667	55779.6666666667	57068.6666666667	56808.6666666667	57486.6666666667	58668.6666666667	54752.6666666667	57937.6666666667	59664.6666666667	59784.6666666667	60414.6666666667	58127.6666666667
		88655.6666666667	90899.6666666667	89774.6666666667	85937.6666666667	83917.6666666667	80128.6666666667	73695.6666666667	75076.6666666667	75521.6666666667	77620.6666666667	76171.6666666667	73755.6666666667
		54463.6666666667	56043.6666666667	55457.6666666667	57346.6666666667	46739.6666666667	59539.6666666667	59200.6666666667	60219.6666666667	58853.6666666667	59389.6666666667	59432.6666666667	58267.6666666667
		89139.6666666667	88964.6666666667	85364.6666666667	83935.6666666667	62879.6666666667	80040.6666666667	77454.6666666667	77586.6666666667	73921.6666666667	74244.6666666667	75446.6666666667	73408.6666666667
		53795.6666666667	53640.6666666667	55154.6666666667	57764.6666666667	58589.6666666667	57224.6666666667	56252.6666666667	57735.6666666667	57037.6666666667	56984.6666666667	56989.6666666667	54953.6666666667
		88031.6666666667	86439.6666666667	82797.6666666667	85016.6666666667	81428.6666666667	77221.6666666667	72911.6666666667	73284.6666666667	72097.6666666667	72337.6666666667	72519.6666666667	70771.6666666667
		50511.6666666667	52934.6666666667	52821.6666666667	59055.6666666667	57831.6666666667	58956.6666666667	51825.6666666667	58463.6666666667	57876.6666666667	61593.6666666667	59831.6666666667	63527.6666666667
		82936.6666666667	81029.6666666667	77241.6666666667	82270.6666666667	77370.6666666667	77772.6666666667	65963.6666666667	75621.6666666667	73443.6666666667	77953.6666666667	75532.6666666667	81167.6666666667
		53840.6666666667	55177.6666666667	55349.6666666667	57939.6666666667	57758.6666666667	58545.6666666667	58174.6666666667	60534.6666666667	59788.6666666667	62701.6666666667	63595.6666666667	66999.6666666667
		84663.6666666667	84723.6666666667	81016.6666666667	80234.6666666667	77789.6666666667	77441.6666666667	76843.6666666667	77808.6666666667	76071.6666666667	79592.6666666667	81194.6666666667	84370.6666666667
		-11.3333333333333	37.6666666666667	-26.3333333333333	53524.6666666667	53556.6666666667	52574.6666666667	56046.6666666667	56083.6666666667	56753.6666666667	56.6666666666667	102.666666666667	31.6666666666667				Experiment type: Displacement
		-6.33333333333348	23.6666666666665	-17.3333333333335	89139.6666666667	90395.6666666667	89743.6666666667	72119.6666666667	72525.6666666667	72195.6666666667	104.666666666667	131.666666666667	61.6666666666665				Protein: AP2M1
																	FITC-labelled peptide: FITC-ATG9A
																	Displacing peptide: PCBP1
		1	2	3	4	5	6	7	8	9	10	11	12				1	2	3	4	5	6	7	8	9	10	11	12
		158.59834598004946	151.25772679797805	136.05429710472095	123.57043067784713	91.417123069299961	70.766999112327085	50.585491129279362	40.35853250291246	37.246263210530628	32.532660477431072	27.033645873169888	66.109602297007655			A	0.610352	1.2207	2.44141	4.88281	9.76562	19.5312	39.0625	78.125	156.25	312.5	625	1250	wt
		151.79362147625437	151.82960800057791	134.54228057641245	115.29095816312457	97.668436140874874	64.6130189737136	57.335234193678339	38.391390060432649	26.672690501901272	39.361123782267278	24.713020713987603	27.890030488243987			B	0.610352	1.2207	2.44141	4.88281	9.76562	19.5312	39.0625	78.125	156.25	312.5	625	1250
		153.94092017876622	138.98780158890031	123.85615006398368	98.9820078340662	57.091894745277266	56.724305160707807	43.192339878389213	35.522570530405112	22.811182225182268	20.459214435071779	28.122796944612062	24.331751279565886			C	0.610352	1.2207	2.44141	4.88281	9.76562	19.5312	39.0625	78.125	156.25	312.5	625	1250	E
		153.85942921106596	146.35031543321844	111.50290256310673	101.72119909426043	73.2920804694462	58.619455859592328	38.517763788544762	28.069985111142817	25.988274988935814	28.113184216897192	29.324723730832055	35.308700611145028			D	0.610352	1.2207	2.44141	4.88281	9.76562	19.5312	39.0625	78.125	156.25	312.5	625	1250
		155.50374780565292	121.12011932098839	98.527316815325676	74.468168469114119	54.321312905116017	47.2975702595823	29.439993507834625	37.490322046617976	27.934133761928898	26.610728488391818	25.348875092761887	31.349679141961573			E	0.610352	1.2207	2.44141	4.88281	9.76562	19.5312	39.0625	78.125	156.25	312.5	625	1250	pS
		134.35074206585102	122.63714674523966	99.0059433590289	71.493754100944074	57.642847204692032	48.659706145080534	47.963927613386588	34.344018001075966	29.260744401563979	28.09878924616368	30.981418259727985	24.100626569356763			F	0.610352	1.2207	2.44141	4.88281	9.76562	19.5312	39.0625	78.125	156.25	312.5	625	1250
		-364.54849498326428	-312.68151016457296	-291.55313351498108	162.41889400701322	168.93215601164687	174.3996398689815	34.896096162170856	37.369760812361719	29.160831950186843	212.35521235521108	33.219984305518295	237.45819397993083			G	Buffer			Buffer + complex			Buffer + FITC-peptide
																H
~End
Plate:	auto 210304 AP2sat2defr PCB2 B3	1.3	PlateFormat	Endpoint	Fluor Polarization	Raw	FALSE	1
	Temperature(¡C)	1	2	3	4	5	6	7	8	9	10	11	12
	26.5	54941.6666666667	55361.6666666667	56806.6666666667	55745.6666666667	57424.6666666667	57846.6666666667	58896.6666666667	59570.6666666667	63793.6666666667	59433.6666666667	61164.6666666667	59500.6666666667
		89809.3333333333	89704.3333333333	88759.3333333333	85877.3333333333	82259.3333333333	79495.3333333333	78086.3333333333	78203.3333333333	82403.3333333333	75383.3333333333	77719.3333333333	75483.3333333333
		56999.6666666667	56199.6666666667	58090.6666666667	57502.6666666667	57846.6666666667	59108.6666666667	59223.6666666667	59491.6666666667	58550.6666666667	58520.6666666667	60689.6666666667	57972.6666666667
		92409.3333333333	88210.3333333333	89244.3333333333	84440.3333333333	79615.3333333333	79611.3333333333	77800.3333333333	76376.3333333333	75175.3333333333	74281.3333333333	76770.3333333333	73318.3333333333
		56030.6666666667	54632.6666666667	50142.6666666667	54968.6666666667	56355.6666666667	57267.6666666667	58588.6666666667	59675.6666666667	56545.6666666667	60226.6666666667	62492.6666666667	66538.6666666667
		89808.3333333333	84593.3333333333	74725.3333333333	77814.3333333333	75439.3333333333	75021.3333333333	75612.3333333333	76472.3333333333	72164.3333333333	76708.3333333333	79366.3333333333	84709.3333333333
		53400.6666666667	52702.6666666667	56637.6666666667	57303.6666666667	57741.6666666667	60801.6666666667	49394.6666666667	62419.6666666667	55530.6666666667	55702.6666666667	57539.6666666667	52984.6666666667
		85933.3333333333	83726.3333333333	86689.3333333333	82356.3333333333	79646.3333333333	82385.3333333333	63549.3333333333	81733.3333333333	71268.3333333333	71744.3333333333	72508.3333333333	66865.3333333333
		57588.6666666667	57520.6666666667	57504.6666666667	60840.6666666667	60056.6666666667	59318.6666666667	59920.6666666667	57691.6666666667	59857.6666666667	59974.6666666667	59763.6666666667	57925.6666666667
		93257.3333333333	89361.3333333333	85884.3333333333	87213.3333333333	81641.3333333333	77208.3333333333	77720.3333333333	74051.3333333333	76861.3333333333	76320.3333333333	76193.3333333333	73671.3333333333
		55910.6666666667	57858.6666666667	56352.6666666667	58152.6666666667	52790.6666666667	57643.6666666667	57196.6666666667	55127.6666666667	59629.6666666667	61447.6666666667	59535.6666666667	58416.6666666667
		89753.3333333333	90244.3333333333	86300.3333333333	83787.3333333333	71661.3333333333	76703.3333333333	75623.3333333333	70748.3333333333	76347.3333333333	79053.3333333333	75400.3333333333	74225.3333333333
		16.6666666666667	-5.33333333333326	-11.3333333333333	54140.6666666667	54010.6666666667	54284.6666666667	53531.6666666667	53316.6666666667	53025.6666666667	104.666666666667	107.666666666667	17.6666666666667				Experiment type: Displacement
		-21.6666666666665	-18.6666666666665	40.3333333333335	89314.3333333333	91300.3333333333	97475.3333333333	68790.3333333333	68021.3333333333	68284.3333333333	115.333333333333	80.3333333333335	57.3333333333335				Protein: AP2M1
																	FITC-labelled peptide: FITC-ATG9A
																	Displacing peptide: BAIAPL1 or PCBP1
		1	2	3	4	5	6	7	8	9	10	11	12				1	2	3	4	5	6	7	8	9	10	11	12
		153.32885291234496	149.03664485552341	131.21572192649674	124.2538997077129	88.310031955419447	67.686811391118624	49.813236773645627	44.883540089127578	36.80857060414305	27.694818945757351	28.598603994963749	27.794243262943816			A	0.610352	1.2207	2.44141	4.88281	9.76562	19.5312	39.0625	78.125	156.25	312.5	625	1250	wt	PCBP1
		149.30596724725911	133.44517976022266	122.90121574619276	100.60465239547403	68.437509785414221	57.664629874506566	45.220599266199173	33.74471857594984	33.791694131948923	28.071703530922846	26.355533432057246	26.252716043564931			B	0.610352	1.2207	2.44141	4.88281	9.76562	19.5312	39.0625	78.125	156.25	312.5	625	1250	E
		143.72641070910834	126.76531598090473	107.8910849203933	82.432901753691269	54.607845695603771	43.82929107506105	36.362249124055815	32.829757339008275	30.778174601852086	29.77797964384558	28.344151651382514	29.551892449001997			C	0.610352	1.2207	2.44141	4.88281	9.76562	19.5312	39.0625	78.125	156.25	312.5	625	1250	pS
		145.66983022044144	139.36992837064187	121.07070468459163	89.940890528588412	69.53530479466616	60.659768862033872	34.812174056528079	43.602317716468768	33.584923355524168	35.364893330953755	24.447815445390521	25.172943889315942			D	0.610352	1.2207	2.44141	4.88281	9.76562	19.5312	39.0625	78.125	156.25	312.5	625	1250	wt	BAIAPL1
		148.74586114468912	128.39844565517527	108.97243591040351	88.655250294174976	62.282056175291864	40.608555520762536	38.867356063620377	33.649416997794525	33.842997402210756	29.339370755218745	30.268010308990267	29.0576291641602			E	0.610352	1.2207	2.44141	4.88281	9.76562	19.5312	39.0625	78.125	156.25	312.5	625	1250	E
		144.4762000295832	130.35207824573371	121.34033652207394	91.190237015955319	61.569699459596116	51.625675917767452	48.435918646511581	33.56524372992169	32.397824879740973	34.793604141268773	26.950755159587587	28.583570451941878			F	0.610352	1.2207	2.44141	4.88281	9.76562	19.5312	39.0625	78.125	156.25	312.5	625	1250	pS
		25000.000000003565	489.36170212766183	2017.4563591022286	157.79776316011211	169.66883418307322	198.83374179154777	34.220780034328556	30.615852365127651	35.276720841227714	-42.612064194797668	-233.21667196945532	460.10186757215558			G	Buffer			Buffer + complex			Buffer + FITC-peptide
																H
Plate:	auto 210304 AP2sat2defr BAI1	1.3	PlateFormat	Endpoint	Fluor Polarization	Raw	FALSE	1
	Temperature(¡C)	1	2	3	4	5	6	7	8	9	10	11	12
	26	69925	58376	58917	58010	56172	54761	53643	53453	51937	48599	47647	47233
		92265.3333333333	75160.3333333333	75843.3333333333	75931.3333333333	75213.3333333333	75983.3333333333	78405.3333333333	83287.3333333333	87645.3333333333	87697.3333333333	91016.3333333333	92477.3333333333
		67906	60141	60247	57174	57019	55484	53445	51678	50276	49364	48574	47530
		89459.3333333333	78636.3333333333	77601.3333333333	73744.3333333333	75304.3333333333	76503.3333333333	78596.3333333333	81140.3333333333	85286.3333333333	90258.3333333333	93184.3333333333	93184.3333333333
		63905	58921	57909	56974	55690	56203	54946	55427	50747	49089	48844	48958
		83063.3333333333	77009.3333333333	75165.3333333333	74964.3333333333	74566.3333333333	77110.3333333333	80231.3333333333	86631.3333333333	84341.3333333333	89421.3333333333	92631.3333333333	95645.3333333333
		61289	55807	57179	57980	59876	58183	56698	58454	59283	57538	58134	55740
		98892.3333333333	90500.3333333333	87369.3333333333	87580.3333333333	82404.3333333333	77374.3333333333	74619.3333333333	75251.3333333333	75562.3333333333	73762.3333333333	74290.3333333333	71871.3333333333
		59617	60846	58794	59558	58464	50995	60115	60418	57673	59340	59129	57412
		96148.3333333333	95829.3333333333	86641.3333333333	83252.3333333333	80463.3333333333	66631.3333333333	75923.3333333333	77323.3333333333	73505.3333333333	75698.3333333333	75683.3333333333	72502.3333333333
		58421	56413	56060	57637	56624	59074	58629	59568	58583	61207	57082	56458
		95734.3333333333	89641.3333333333	84116.3333333333	83775.3333333333	77469.3333333333	78589.3333333333	75678.3333333333	76707.3333333333	75611.3333333333	77049.3333333333	74507.3333333333	71780.3333333333
		-57	54	3	55236	55998	56082	54666	54165	53649	30	38	65				Experiment type: Displacement
		21.3333333333335	25.3333333333335	-46.6666666666665	72711.3333333333	73922.3333333333	73044.3333333333	91462.3333333333	91620.3333333333	88930.3333333333	-64.6666666666665	-48.6666666666665	106.333333333333				Protein: AP2M1
																	FITC-labelled peptide: FITC-ATG9A
																	Displacing peptide: BAIAPL1
		1	2	3	4	5	6	7	8	9	10	11	12				1	2	3	4	5	6	7	8	9	10	11	12
		47.426238255071631	35.184073992286187	35.094870427758543	43.41891303849939	54.739503088866627	72.479778380840173	98.291320633491665	129.84882412736539	168.84029044082675	201.20059792479552	228.35082781836803	240.0004648348004			A	saturation expreriment
		46.635244236209516	42.883926009788311	35.390350576793253	36.076011908413619	47.879152486633181	69.347544707961973	101.32627729214298	133.60955502910852	171.37450938829252	207.50865022584904	230.37440743066867	240.6354221909595			B
		39.920876039127947	42.677813692897736	39.227741006027109	46.01541304476234	54.728737360997471	66.87284884211617	97.8071587750593	131.37288020491425	161.42453338572256	205.72316692450343	224.92464721496634	238.96984529716863			C
		146.98249082671487	149.43876689171313	120.23359640852357	114.56320564024357	68.413321099664486	51.325031964632629	46.136792510143252	35.121520884094991	30.147750836276217	33.028510554268955	31.443927087001924	35.91350011290529			D	0.610352	1.2207	2.44141	4.88281	9.76562	19.5312	39.0625	78.125	156.25	312.5	625	1250	wt
		146.7476844995748	135.11917077169213	102.34817923654482	76.154253501658275	68.427328440376655	42.53721223753243	25.565981665255812	32.182449383146761	30.11453295052916	30.565961531043563	32.246273365909317	25.516383924003907			E	0.610352	1.2207	2.44141	4.88281	9.76562	19.5312	39.0625	78.125	156.25	312.5	625	1250	E
		154.54175984576256	139.48240167386004	111.26572941552078	95.533927089363317	65.470056004019611	51.516119191569551	36.454284119083425	35.263991823051143	36.403943227466648	23.926827690871097	42.018828149547389	28.887947102390008			F	0.610352	1.2207	2.44141	4.88281	9.76562	19.5312	39.0625	78.125	156.25	312.5	625	1250	pS
		-1906.5155807365534	-437.86982248520468	1167.1826625387002	46.247382391058061	47.652611324929794	40.942150668292534	164.66879435363549	169.98222855987484	160.14397054839523	3511.6279069767575	30739.130434784092	153.70705244123033			G	Buffer				Buffer + FITC-peptide			Buffer + complex
																H
Plate:	CLTC displ DLGAP5 1	1.3	PlateFormat	Endpoint	Fluor Polarization	Raw	FALSE	1
	Temperature(¡C)	1	2	3	4	5	6	7	8	9	10	11	12
	23.5	39109	39172	38986	38861	39769	39421	39089	39108	40728	39663	38883	45243
		55592	55192	55361	55225	56742	55942	55393	54507	55895	54344	52917	60948
		38879	40018	40491	39092	39583	38512	39120	40133	39923	39984	38651	45809
		55958	57164	57053	55847	55921	54472	55301	56182	55434	53988	51950	61539
		38903	39272	40633	38811	38474	38926	38911	38265	40623	37993	40150	38519
		55134	55746	57564	55009	54664	54302	53900	53006	54506	50634	52401	49389
		38869	38728	39478	38612	39028	40484	37596	39977	39110	39359	39203	38812
		55250	55546	55724	54775	55013	56840	52085	54816	52630	51590	50451	49690
		38801	39504	39325	40849	41872	41859	40692	41651	38053	40933	41554	41496
		54795	55569	56136	57788	58127	56118	53030	53684	48289	52429	53403	53917
		38730	39358	38966	38558	40026	42086	41792	42309	44613	50742	57101	73464
		54526	55561	55414	53817	55080	55547	54528	54408	56739	64541	72509	94110
		-6	31	-25	36401	40052	39246	32439	32164	32953	104	34	23				Experiment type: Displacement
		-84	8	76	51983	56697	55332	40920	40397	41138	180	73	23				Protein: Clathrin NTD
																	FITC-labelled peptide: FITC-NSP3
																	Displacing peptide: HURP (also called DLGAP5)
		1	2	3	4	5	6	7	8	9	10	11	12				1	2	3	4	5	6	7	8	9	10	11	12
		84.480720386099534	80.095187400194121	83.977357500474838	84.350597202778019	86.337215980885475	83.651663192803312	82.954218874328262	74.700847623047309	67.0181714750412	66.1999850892097	62.84006483450932	57.761394520633544			A	0.610352	1.2207	2.44141	4.88281	9.76562	19.5312	39.0625	78.125	156.25	312.5	625	1250	wt
		90.6631531348916	86.916840327953651	80.117604517891564	86.967945860833368	81.428651545243412	82.013062340097562	81.7350481686146	76.885920859944648	72.830302608049436	58.912137830395231	56.63309305693415	56.374656895814816			B	0.610352	1.2207	2.44141	4.88281	9.76562	19.5312	39.0625	78.125	156.25	312.5	625	1250
		82.995474259852912	83.789237929707085	82.807579878785148	83.044076619722787	84.250362977126542	75.14661450186712	71.643013643069338	71.65096437669321	55.769484066415131	52.401855639247778	41.966176514451035	33.115159425928653			C	0.610352	1.2207	2.44141	4.88281	9.76562	19.5312	39.0625	78.125	156.25	312.5	625	1250	E
		84.473093290203082	88.928009911820865	80.995095909119129	83.4798742747954	80.310977489675651	78.345070422535258	71.705613774457291	66.57949729736039	57.230670336071995	44.112170717096049	34.9496279793958	32.365027985423467			D	0.610352	1.2207	2.44141	4.88281	9.76562	19.5312	39.0625	78.125	156.25	312.5	625	1250
		81.2362736566683	79.2842451186613	86.5803379594681	82.103386675754777	72.717105858079549	55.357465246434423	41.228976128112585	35.718833321114545	27.943878083203671	32.589321763175477	34.262374137921064	39.742672511045015			E	0.610352	1.2207	2.44141	4.88281	9.76562	19.5312	39.0625	78.125	156.25	312.5	625	1250	pS
		79.701392051642543	81.052158465851946	84.7071443392201	75.408696069204083	68.361147964527646	47.5604949354174	41.81951577402787	34.581113304202034	29.04930056422786	29.104355049852	28.276213179872133	32.662009757125254			F	0.610352	1.2207	2.44141	4.88281	9.76562	19.5312	39.0625	78.125	156.25	312.5	625	1250	pS_Cterm
		842.10526315789468	-646.01769911504425	2304.3478260869565	86.780634762011331	82.423152480827483	80.416139462955186	24.962803769218112	22.789130286174416	19.761630904692041	181.10236220472442	282.95254833040423	-90.909090909090878			G	Buffer			Buffer + complex			Buffer + FITC-peptide
																H
~End
Plate:	CLTC displ DLGAP5 2	1.3	PlateFormat	Endpoint	Fluor Polarization	Raw	FALSE	1
	Temperature(¡C)	1	2	3	4	5	6	7	8	9	10	11	12
	24	38655	39623	39657	38008	38865	39532	39371	39429	39647	40780	42264	42880
		55018.6666666667	55722.6666666667	55848.6666666667	53820.6666666667	55616.6666666667	55649.6666666667	55229.6666666667	54980.6666666667	54920.6666666667	55152.6666666667	56306.6666666667	57138.6666666667
		39335	39389	40393	38886	39623	39453	40774	39510	39446	41112	39320	38780
		55816.6666666667	55787.6666666667	57194.6666666667	55169.6666666667	55975.6666666667	55054.6666666667	56513.6666666667	54416.6666666667	52971.6666666667	53748.6666666667	50325.6666666667	49609.6666666667
		38925	40407	40026	40533	41385	40927	40793	41531	41027	40933	41199	42035
		55326.6666666667	57329.6666666667	56393.6666666667	56666.6666666667	56625.6666666667	54332.6666666667	52733.6666666667	53468.6666666667	52300.6666666667	52522.6666666667	52756.6666666667	54805.6666666667
		39692	40106	39680	40520	40095	41809	40796	40890	42665	40600	40972	42140
		56468.6666666667	56308.6666666667	56294.6666666667	56495.6666666667	55907.6666666667	56342.6666666667	53403.6666666667	52580.6666666667	54094.6666666667	51835.6666666667	52637.6666666667	54329.6666666667
		38467	39541	39297	39346	40297	43263	41507	42704	44831	49579	57908	74496
		55382.6666666667	56602.6666666667	55083.6666666667	54956.6666666667	55058.6666666667	56931.6666666667	53630.6666666667	54172.6666666667	56706.6666666667	62907.6666666667	73038.6666666667	94610.6666666667
		38610	39099	40736	39736	39986	41714	42406	42755	45325	49583	57925	77335
		54631.6666666667	55726.6666666667	57590.6666666667	55448.6666666667	54662.6666666667	55688.6666666667	54239.6666666667	54256.6666666667	57056.6666666667	62928.6666666667	73402.6666666667	98026.6666666667
		-37	11	26	39448	39606	39063	33461	31710	32087	101	78	85				Experiment type: Displacement
		-30.3333333333335	15.6666666666665	14.6666666666665	55519.6666666667	56078.6666666667	55472.6666666667	42001.6666666667	39792.6666666667	40105.6666666667	150.666666666667	153.666666666667	58.6666666666665				Protein: Clathrin NTD
																	FITC-labelled peptide: FITC-NSP3
																	Displacing peptide: HURP (also called DLGAP5)
		1	2	3	4	5	6	7	8	9	10	11	12				1	2	3	4	5	6	7	8	9	10	11	12
		85.130861827529287	79.161862659403738	79.857897491292576	82.581159056866653	87.806913457902482	79.652931053772107	77.916341112585016	74.9384788638402	71.653432683601963	59.724721871737536	52.23028968101702	52.3291506028534			A	0.610352	1.2207	2.44141	4.88281	9.76562	19.5312	39.0625	78.125	156.25	312.5	625	1250	wt
		83.622385587078057	82.683137784097354	82.552993891459522	83.533607027986392	81.412294434294637	75.304660104923641	71.9336990725432	68.7887497299385	56.192231439123816	42.82242282275908	32.219027857067147	31.968852817079618			B	0.610352	1.2207	2.44141	4.88281	9.76562	19.5312	39.0625	78.125	156.25	312.5	625	1250	E
		84.4467675018784	83.551580038947321	80.08118117459891	76.2259162797529	65.51716567930427	50.464143287645065	37.193851092160834	35.152569586238414	30.219383373298381	33.480822282593714	32.465888897876773	41.460935000934285			C	0.610352	1.2207	2.44141	4.88281	9.76562	19.5312	39.0625	78.125	156.25	312.5	625	1250	pS
		84.902458299337908	78.339625339442776	83.5204598822065	74.882911221813856	74.9234935029561	57.944472748985753	43.459514661814026	34.556937949669752	27.510621189193273	30.984496149727992	34.097524591355516	35.860346432872653			D	0.610352	1.2207	2.44141	4.88281	9.76562	19.5312	39.0625	78.125	156.25	312.5	625	1250
		90.821234471285052	87.970230231333346	77.5358127700751	75.769063630040364	64.809383029938871	46.083533562931294	36.95186731512139	27.774018473851918	26.329093763234834	27.882335704563705	24.900791609056359	28.344023813733518			E	0.610352	1.2207	2.44141	4.88281	9.76562	19.5312	39.0625	78.125	156.25	312.5	625	1250	pS_Cterm
		82.204489403778908	85.8086280153954	81.780317924648813	75.296481268641188	65.072923865094751	53.258705495334105	31.889723083791463	27.951801141817796	23.927738230543738	28.008782285572387	27.23808013285506	27.378835464972092			F	0.610352	1.2207	2.44141	4.88281	9.76562	19.5312	39.0625	78.125	156.25	312.5	625	1250
		-188.22479928634903	85.450346420318553	-360.46511627907427	79.547774618419425	82.538440551629	83.998165739983207	22.499782930286951	22.360769738025269	20.369740601500524	108.38646395291765	242.92262065246652	-269.70954356846596			G	Buffer			Buffer + complex			Buffer + FITC-peptide
																H
Plate:	auto Rdispl2 DHX38 Cdispl Hurp1	1.3	PlateFormat	Endpoint	Fluor Polarization	Raw	FALSE	1
	Temperature(¡C)	1	2	3	4	5	6	7	8	9	10	11	12
	25	46770	53655	47545	47411	47658	46484	46942	46643	48616	45495	44756	42085
		68132.6666666667	78440.6666666667	68433.6666666667	69944.6666666667	69088.6666666667	67906.6666666667	68755.6666666667	68095.6666666667	70545.6666666667	65904.6666666667	63527.6666666667	60065.6666666667
		46863	64427	50664	47479	68902	47042	49076	49572	48582	45959	46223	42885
		68054.6666666667	96957.6666666667	74031.6666666667	69008.6666666667	102096.666666667	67646.6666666667	71503.6666666667	72877.6666666667	70039.6666666667	64637.6666666667	63735.6666666667	57728.6666666667
		72418	47380	51565	65921	47052	47724	48394	47098	47864	46811	46581	43579
		107708.666666667	69757.6666666667	73836.6666666667	97518.6666666667	68109.6666666667	68883.6666666667	69818.6666666667	66766.6666666667	67062.6666666667	64625.6666666667	62301.6666666667	57608.6666666667
		46682	45044	46751	47111	47677	47940	48255	46971	49168	47902	49451	49756
		68585.6666666667	64874.6666666667	67747.6666666667	67193.6666666667	69275.6666666667	68455.6666666667	68834.6666666667	67091.6666666667	69714.6666666667	66190.6666666667	66957.6666666667	66612.6666666667
		45809	47661	48122	48200	48111	47546	48038	47693	49169	46976	47125	44964
		66489.6666666667	68282.6666666667	70572.6666666667	70244.6666666667	69235.6666666667	69247.6666666667	67892.6666666667	67270.6666666667	67570.6666666667	62174.6666666667	62084.6666666667	58817.6666666667
		46838	47614	47246	49583	47076	48003	48375	47939	48935	53329	48549	48470
		66904.6666666667	69010.6666666667	68667.6666666667	71370.6666666667	66425.6666666667	66409.6666666667	64304.6666666667	61916.6666666667	63116.6666666667	67808.6666666667	62520.6666666667	62979.6666666667
		46158	46756	46825	46666	45662	49735	48814	48996	52558	55732	63587	77134				Experiment type: Displacement
		66175.6666666667	67489.6666666667	66282.6666666667	66626.6666666667	64736.6666666667	66545.6666666667	63788.6666666667	63075.6666666667	67013.6666666667	70328.6666666667	79936.6666666667	98121.6666666667				Protein: Clathrin NTD or RANBP2 RanBD4
		-19	-1	20	46391	47710	22218	22453	45271	45940	24891	22075	-60				FITC-labelled peptide: FITC-NSP3 or FITC-C7orf25
		-69.3333333333335	21.6666666666665	47.6666666666665	66689.6666666667	69749.6666666667	28587.6666666667	28404.6666666667	66500.6666666667	65213.6666666667	31251.6666666667	28410.6666666667	-26.3333333333335				Displacing peptide: DHX38 or HURP (also called DLGAP5)
		1	2	3	4	5	6	7	8	9	10	11	12				1	2	3	4	5	6	7	8	9	10	11	12
		96.6440432438233	98.403659447348787	90.683546590235991	102.89881885956251	94.228935673280333	98.036341057461016	99.333738743084112	97.72171977674482	94.7083003797188	93.86549228760488	83.767457121686775	86.496052191267481			A	0.610352	1.2207	2.44141	4.88281	9.76562	19.5312	39.0625	78.125	156.25	312.5	625	1250	wt
		95.092455617334522	112.72886412698152	98.160774158968465	95.51941207100198	105.06745713619803	90.22184784383839	96.725177831642711	101.1699549877838	91.487015284111621	79.196828631804863	69.361074556681615	57.391962683013183			B	0.610352	1.2207	2.44141	4.88281	9.76562	19.5312	39.0625	78.125	156.25	312.5	625	1250	E
		106.91659295809683	101.89789938421606	88.116243884227714	104.25242643689532	93.498221377612225	92.070071823143167	91.842458084250666	83.133614237880636	77.31652933453	69.971407016511748	54.183824661601385	48.350309847672406			C	0.610352	1.2207	2.44141	4.88281	9.76562	19.5312	39.0625	78.125	156.25	312.5	625	1250	pS
		100.85759640803592	90.995519958383625	94.037733086509277	86.161291834756511	95.370788601401671	86.738757140475926	86.228571729147745	86.884326131717856	83.2300916123526	70.413606627365937	60.305106986972227	54.666513264210813			D	0.610352	1.2207	2.44141	4.88281	9.76562	19.5312	39.0625	78.125	156.25	312.5	625	1250	wt
		94.836344555457629	88.379279308956157	99.9560470618552	96.847397814986991	90.592811991181108	96.533570364990453	81.625045006197368	80.6336055996839	67.690858852987688	48.955453529098165	46.653030030570022	43.102546261949385			E	0.610352	1.2207	2.44141	4.88281	9.76562	19.5312	39.0625	78.125	156.25	312.5	625	1250	E
		86.90637228197599	94.126873732964455	95.5024959544108	90.708661096434483	80.82264815297934	71.0090694597729	51.119150883769571	36.752672952113485	36.06955646264457	28.936011799386225	35.286351101622145	39.751699772446472			F	0.610352	1.2207	2.44141	4.88281	9.76562	19.5312	39.0625	78.125	156.25	312.5	625	1250	pS
		88.726549633968958	92.093488885640625	82.407503170775556	86.6657823145525	83.177260472312327	54.375295431799188	42.592626895823571	35.122968956759152	30.319554295735752	25.146421029820704	23.247835822933521	29.162967963843567			G	0.610352	1.2207	2.44141	4.88281	9.76562	19.5312	39.0625	78.125	156.25	312.5	625	1250	pS_Cterm
		505.06512301013106	1117.2638436482091	330.23255813953347	90.0667599078776	98.4055327357909	34.861397858674493	26.397695079882105	100.76870956991556	83.808600512429877	22.61857107174534	34.984396060764311	-464.4067796610147			H	Buffer			Buffer + complex RANBP2 RanBD4		Buffer + FITC-peptide RanBP2 RanBD4		Buffer + complex Clathrin		Buffer + FITC-peptide Clathrin NTD
Plate:	auto Cdispl Hurp 2	1.3	PlateFormat	Endpoint	Fluor Polarization	Raw	FALSE	1
	Temperature(¡C)	1	2	3	4	5	6	7	8	9	10	11	12
	25.5	45441	45749	44852	45577	45604	44800	45601	46817	49322	48470	53637	52608
		64250	65494	64585	65466	66188	63894	64868	65495	69479	66571	72549	74076
		45384	46177	46723	46926	45447	43923	44384	47406	54224	47485	47847	48401
		66084	66591	66445	66933	65200	62691	62523	65291	74098	61736	61479	64987
		45899	47477	46952	45450	45742	46350	45081	47067	45241	47196	46576	45114
		66419	68577	67271	65300	64669	65592	63913	65474	60848	62318	60828	57749
		44770	46674	45549	48396	46409	45256	47609	47500	46155	47180	48338	48289
		63856	66972	65414	68786	65443	63145	65055	61858	59788	60692	61905	61881
		44993	45655	44901	46466	47367	48720	46956	49329	47331	48070	48820	48200
		64152	65795	65492	66409	66858	67553	62553	64531	61103	61551	62105	61976
		44945	45602	46109	46734	47045	46682	48550	50262	49497	58118	62261	77412
		64319	65979	66711	66823	67511	64503	62235	64752	62587	74446	79051	98629
		44015	44466	45155	45345	46059	45049	47199	49549	49095	54630	60264	76026				Experiment type: Displacement
		62243	62394	64174	63875	64106	61172	62359	62710	62918	68900	76666	96786				Protein: Clathrin NTD
		29	-57	28	45405	44520	44384	17251	19752	20197	693	1232	362				FITC-labelled peptide: FITC-NSP3
		110	-65	-45	66451	63597	65314	22605	26205	26597	1097	1810	441				Displacing peptide: HURP (also called DLGAP5)
		1	2	3	4	5	6	7	8	9	10	11	12				1	2	3	4	5	6	7	8	9	10	11	12
		81.839244581542914	88.005262773189145	90.894656921780211	89.661646626453063	94.80551273314326	86.133918098832169	84.847126663611789	76.552861137090972	79.995088034545475	67.398885637551615	59.779393397578367	79.78100019241198			A	0.610352	1.2207	2.44141	4.88281	9.76562	19.5312	39.0625	78.125	156.25	312.5	625	1250	wt
		96.422243016704215	91.625315360063723	84.704756898474116	86.184988827060451	89.058966195743309	86.512314707457463	79.995647059433225	68.783138072094729	64.880416881037746	40.044475142775312	34.169530528514969	56.113602051545428			B	0.610352	1.2207	2.44141	4.88281	9.76562	19.5312	39.0625	78.125	156.25	312.5	625	1250	E
		93.336669470558348	92.430549249936675	88.4095090014513	89.7863818424566	81.788633934261952	82.269082269082261	83.177555838393658	73.745596714837674	56.965081659098907	47.77341004697648	42.296383114346256	32.284704582708486			C	0.610352	1.2207	2.44141	4.88281	9.76562	19.5312	39.0625	78.125	156.25	312.5	625	1250
		86.171117536996093	89.145622731353242	89.5723261221526	84.4292817662138	80.507670030990568	75.245929833583389	64.8536900359944	40.872301401672587	38.220431694653307	34.7461383707846	32.519226823983878	32.832114083710167			D	0.610352	1.2207	2.44141	4.88281	9.76562	19.5312	39.0625	78.125	156.25	312.5	625	1250	pS
		86.000426599494176	91.299624318922554	97.26471268257869	87.1732578526982	80.984070933819666	72.1251894585651	52.193352071737493	43.129242243735789	36.520718370282687	32.431752421688259	29.1741583740026	34.519596714962944			E	0.610352	1.2207	2.44141	4.88281	9.76562	19.5312	39.0625	78.125	156.25	312.5	625	1250
		87.820182151827026	93.259895908415317	93.2483788341372	87.4033186931568	89.194530714314524	70.399115841667935	32.988920702103826	35.4819519871045	26.156017949983408	32.626938793627254	28.21072785472823	29.942033192810936			F	0.610352	1.2207	2.44141	4.88281	9.76562	19.5312	39.0625	78.125	156.25	312.5	625	1250	pS_Cterm
		81.913072196487079	78.052269829257455	84.386617100371751	79.982077792525089	74.01103061901479	61.730023570087205	48.069796248334043	26.612359293043763	32.864928754350252	24.870589635271017	29.192631632644826	29.544105539280462			G	0.610352	1.2207	2.44141	4.88281	9.76562	19.5312	39.0625	78.125	156.25	312.5	625	1250
		519.33701657458562	-25.487256371814034	6894.7368421052633	98.935809553734586	86.933114569179892	101.65060366958245	43.961372736467283	50.1448682960844	46.437971884627082	137.61277610702064	100.83931395207401	7.5394105551748032			H	Buffer			Buffer + complex			Buffer + FITC-peptide
Plate:	auto RANBP2 displ DHX38 sat1	1.3	PlateFormat	Endpoint	Fluor Polarization	Raw	FALSE	1
	Temperature(¡C)	1	2	3	4	5	6	7	8	9	10	11	12
	24	48095.3333333333	49454.3333333333	48984.3333333333	49961.3333333333	48948.3333333333	48400.3333333333	47425.3333333333	49253.3333333333	49604.3333333333	46794.3333333333	46424.3333333333	41132.3333333333
		69139.6666666667	71840.6666666667	72002.6666666667	73807.6666666667	71497.6666666667	70896.6666666667	69464.6666666667	72193.6666666667	73038.6666666667	67116.6666666667	65655.6666666667	58338.6666666667
		62331.3333333333	48570.3333333333	49869.3333333333	64658.3333333333	48007.3333333333	62874.3333333333	62814.3333333333	62587.3333333333	48561.3333333333	46167.3333333333	45486.3333333333	41891.3333333333
		93529.6666666667	72150.6666666667	72624.6666666667	98704.6666666667	69439.6666666667	94614.6666666667	93561.6666666667	94108.6666666667	70297.6666666667	66761.6666666667	65292.6666666667	59002.6666666667
		46224.3333333333	63856.3333333333	48963.3333333333	48178.3333333333	47870.3333333333	47898.3333333333	60481.3333333333	47897.3333333333	48028.3333333333	47084.3333333333	45752.3333333333	42660.3333333333
		66964.6666666667	96161.6666666667	71724.6666666667	70369.6666666667	69021.6666666667	70066.6666666667	89618.6666666667	69228.6666666667	68329.6666666667	66558.6666666667	63017.6666666667	58698.6666666667
		47635.3333333333	48949.3333333333	47954.3333333333	48332.3333333333	48360.3333333333	49035.3333333333	46583.3333333333	48091.3333333333	47665.3333333333	46405.3333333333	45746.3333333333	42549.3333333333
		68927.6666666667	70899.6666666667	70243.6666666667	70775.6666666667	69561.6666666667	71309.6666666667	68096.6666666667	69238.6666666667	68103.6666666667	65408.6666666667	62883.6666666667	57066.6666666667
		47713.3333333333	48914.3333333333	47266.3333333333	49563.3333333333	49148.3333333333	48705.3333333333	48625.3333333333	49855.3333333333	48950.3333333333	47227.3333333333	46435.3333333333	43606.3333333333
		69288.6666666667	71811.6666666667	68240.6666666667	73063.6666666667	72608.6666666667	71421.6666666667	70134.6666666667	71575.6666666667	69525.6666666667	63870.6666666667	61971.6666666667	56913.6666666667
		55279.3333333333	58190.3333333333	46120.3333333333	59158.3333333333	46933.3333333333	52654.3333333333	48436.3333333333	46721.3333333333	47592.3333333333	49256.3333333333	46342.3333333333	43225.3333333333
		82144.6666666667	87889.6666666667	67554.6666666667	89322.6666666667	68244.6666666667	76004.6666666667	68882.6666666667	67135.6666666667	66217.6666666667	66453.6666666667	61829.6666666667	56396.6666666667
		24286.3333333333	25595.3333333333	26267.3333333333	37549.3333333333	26000.3333333333	28857.3333333333	24198.3333333333	23507.3333333333	22215.3333333333	21237.3333333333	21480.3333333333	21995.3333333333				Experiment type: Displacement
		31470.6666666667	32139.6666666667	32730.6666666667	47225.6666666667	32560.6666666667	36248.6666666667	31612.6666666667	32048.6666666667	32088.6666666667	32471.6666666667	34822.6666666667	36569.6666666667				Protein: RANBP2 RanBD4
		-25.6666666666667	13.3333333333333	12.3333333333333	46347.3333333333	79525.3333333333	74022.3333333333	22082.3333333333	21941.3333333333	20607.3333333333	34.3333333333333	39.3333333333333	-17.6666666666667				FITC-labelled peptide: FITC-C7orf25
		-51.3333333333335	33.6666666666665	17.6666666666665	66469.6666666667	114030.666666667	107882.666666667	29710.6666666667	29441.6666666667	27725.6666666667	-66.3333333333335	-80.3333333333335	-66.3333333333335				Displacing peptide: DHX38
		1	2	3	4	5	6	7	8	9	10	11	12				1	2	3	4	5	6	7	8	9	10	11	12
		90.066223077331387	95.250098079671247	101.09401873217797	103.57308219270257	97.973673366486935	99.368569916305546	99.341325767846627	99.694587108681816	101.93929165212447	88.938740368016411	81.955074313104348	83.380481868344717			A	0.732422	1.46484	2.92969	5.85938	11.7188	23.4375	46.875	93.75	187.5	375	750	1500	wt
		111.2836145777927	106.30781292965186	96.48729905818675	119.76917433690565	93.120892971553658	112.695700987629	107.63933146625431	112.30705830347624	93.520636285245743	92.998013028551611	89.334335848519359	79.920248138594488			B	0.732422	1.46484	2.92969	5.85938	11.7188	23.4375	46.875	93.75	187.5	375	750	1500
		93.891232709032579	113.05138938028172	99.391480730223165	97.9505969299261	91.544451186115282	98.700063245817191	105.06448154992469	92.749484105395084	84.9107282258641	81.728242838986773	68.816439555022058	68.306431945332491			C	0.732422	1.46484	2.92969	5.85938	11.7188	23.4375	46.875	93.75	187.5	375	750	1500	E
		93.308434024144674	93.802630178295288	99.370680700927	99.2189445423187	90.358956085209826	95.790001541786268	98.362859216645646	90.817046733997742	87.0318180439695	80.2862324146428	67.822350170290292	55.559940020519235			D	0.732422	1.46484	2.92969	5.85938	11.7188	23.4375	46.875	93.75	187.5	375	750	1500
		95.086319981877324	100.48716996495257	92.197839953393242	102.5177368284715	103.58698956327898	99.911140588320166	91.717014065447827	89.414626152505988	84.085112664248456	59.711794141200471	53.097550655343113	41.981082850864041			E	0.732422	1.46484	2.92969	5.85938	11.7188	23.4375	46.875	93.75	187.5	375	750	1500	pS
		106.4754907287094	114.51615562114853	99.351988569481961	114.35569657627389	95.730731561116883	92.100574371314437	84.712880309318123	89.853513410847015	73.8423732395927	58.505834336385107	52.953354522319628	41.806495788808625			F	0.732422	1.46484	2.92969	5.85938	11.7188	23.4375	46.875	93.75	187.5	375	750	1500
		38.391401804195759	22.675806709934495	18.830179752057632	23.475860614199583	21.333812901498984	22.85446620552656	42.450756243404932	63.724329598987481	92.434686100639411	120.55370295175577	149.280626984354	161.60434364150558			G	saturation experiment
		250	355.70469798657774	88.295687885009073	88.89491983004396	88.8005917408359	96.873155062525456	57.141027252823406	55.800537672325945	57.13272590704068	4278.5145888593779	3849.0945674044006	515.613099771515			H	Buffer			Buffer + complex			Buffer + FITC-peptide
Plate:	auto RANBP2 displ DHX38 1	1.3	PlateFormat	Endpoint	Fluor Polarization	Raw	FALSE	1
	Temperature(¡C)	1	2	3	4	5	6	7	8	9	10	11	12
	25	53074	53820	53047	52512	52694	53209	51186	53439	54893	52355	51725	50284
		75980.3333333333	76707.3333333333	77055.3333333333	75373.3333333333	76065.3333333333	76694.3333333333	75016.3333333333	77380.3333333333	79845.3333333333	74832.3333333333	73621.3333333333	70704.3333333333
		53414	53000	55195	52555	52219	52689	51863	53925	53127	50851	52988	49553
		76308.3333333333	77381.3333333333	80428.3333333333	76889.3333333333	76867.3333333333	76554.3333333333	75968.3333333333	79350.3333333333	77536.3333333333	74051.3333333333	75703.3333333333	69993.3333333333
		53688	52618	51778	52255	50961	52705	51851	52940	52514	52414	51414	48750
		79015.3333333333	76525.3333333333	75455.3333333333	76187.3333333333	74797.3333333333	76292.3333333333	75408.3333333333	77699.3333333333	76465.3333333333	74831.3333333333	72210.3333333333	67048.3333333333
		53232	52782	52781	52882	52357	53039	52762	55642	52608	49659	52302	48928
		76973.3333333333	76414.3333333333	77188.3333333333	77506.3333333333	76498.3333333333	77112.3333333333	77488.3333333333	81189.3333333333	75756.3333333333	70617.3333333333	72257.3333333333	66546.3333333333
		52571	54197	53626	55017	53570	54525	53968	55041	53074	53602	53004	50484
		76234.3333333333	79146.3333333333	77704.3333333333	81825.3333333333	78563.3333333333	78615.3333333333	78360.3333333333	80181.3333333333	75681.3333333333	74412.3333333333	71692.3333333333	65947.3333333333
		52920	53500	52931	53661	54248	53392	53276	53143	52324	54675	49437	50739
		76878.3333333333	77409.3333333333	77075.3333333333	78540.3333333333	78645.3333333333	77528.3333333333	76311.3333333333	77080.3333333333	74658.3333333333	74990.3333333333	66713.3333333333	66672.3333333333
		1	-14	13	53260	53106	53842	46739	45771	45389	71	34	64				Experiment type: Displacement
		-30.6666666666665	-19.6666666666665	50.3333333333335	77737.3333333333	76547.3333333333	78517.3333333333	58445.3333333333	57432.3333333333	57225.3333333333	76.3333333333335	94.3333333333335	103.333333333333				Protein: RANBP2 RanBD4
																	FITC-labelled peptide: FITC-C7orf25
																	Displacing peptide: DHX38
		1	2	3	4	5	6	7	8	9	10	11	12				1	2	3	4	5	6	7	8	9	10	11	12
		88.004650991844059	85.803800185904279	95.222573241937653	89.306566670649033	92.122794658172012	91.383693114951924	99.62752731002206	93.659824922842532	95.896427502820572	87.218354621950468	85.129485056770989	79.083694828804525			A	0.610352	1.2207	2.44141	4.88281	9.76562	19.5312	39.0625	78.125	156.25	312.5	625	1250	wt
		86.973553198672221	97.7528940001513	96.782404934691229	98.769607446185191	101.80262136924306	95.345723814897283	99.365719933682527	101.62640190105532	97.5586163746956	96.467675638965332	86.997100511454832	81.3377318789157			B	0.610352	1.2207	2.44141	4.88281	9.76562	19.5312	39.0625	78.125	156.25	312.5	625	1250
		101.71248188569138	95.826070021823341	96.822709578386622	97.062494000191975	100.36101366281264	93.496410783177851	95.816159613028773	100.34412601904256	96.41760569573546	86.652835876669116	78.513616650743529	68.087987362104869			C	0.610352	1.2207	2.44141	4.88281	9.76562	19.5312	39.0625	78.125	156.25	312.5	625	1250	E
		92.969628583437142	93.564777027616884	98.566666176443377	99.655658554787465	98.1142168935275	95.663656165354809	100.66518595046215	97.451739121815123	90.914414658743922	84.683906074479736	70.322560257858612	62.531833802668451			D	0.610352	1.2207	2.44141	4.88281	9.76562	19.5312	39.0625	78.125	156.25	312.5	625	1250
		94.381118129881756	97.86146376288238	93.999388971355316	106.90151806883391	99.96219740422174	91.535997926578659	95.0150198269168	96.642835194473733	86.0480868210884	72.72824253094997	59.776087889519211	42.413755675944529			E	0.610352	1.2207	2.44141	4.88281	9.76562	19.5312	39.0625	78.125	156.25	312.5	625	1250	pS
		95.270772438127281	93.280103947950678	96.435657085629956	98.977007028441648	94.249734711596247	95.0427522656747	88.276595117601019	94.487402610495451	86.357081777381552	66.716295124952268	58.624771629236974	45.355696469140845			F	0.610352	1.2207	2.44141	4.88281	9.76562	19.5312	39.0625	78.125	156.25	312.5	625	1250
		1081.4479638009054	78.610603290672572	526.794742163803	97.602530191929347	91.3931633111831	97.164490832431269	20.592765232697491	22.313887275322934	24.697651043165141	-54.890631448616446	396.15194869264991	147.29829755736566			G	Buffer			Buffer + complex			Buffer + FITC-peptide
																H
~End
Plate:	auto RANBP2 displ DHX38 2 NPa	1.3	PlateFormat	Endpoint	Fluor Polarization	Raw	FALSE	1
	Temperature(¡C)	1	2	3	4	5	6	7	8	9	10	11	12
	25	54793	53798	52982	51255	53033	53097	52818	52058	54101	52545	51647	50277
		79978	78733	78184	76179	78920	78143	77468	77063	79651	76220	74856	71817
		49523	53592	51950	53702	52884	52406	52635	54653	53056	51639	51949	49138
		71814	77902	75332	78372	78154	76709	78033	80608	77368	73578	73104	66884
		54948	54925	55978	53388	53702	53247	53236	53822	54332	53174	52974	51681
		79392	80744	82735	78970	79069	78282	78177	77861	77649	74223	72422	68732
		54302	54956	55524	57405	61067	68838	83285	110799	165170	271286	473308	874278
		78940	81770	80707	83918	89897	100769	119389	157963	231277	371321	627333	1136183
		54565	55346	55757	59139	63097	69009	81935	112527	165839	269356	464790	879765
		79769	81739	81833	87966	92688	99690	118446	160236	231843	366851	624016	1152816
		53436	53913	54782	57524	59600	65289	80513	106669	160046	279178	457306	885653
		78520	80050	81427	85751	86968	94626	117663	152265	224080	378913	606729	1140672				Experiment type: Displacement
		20	-29	9	47874	53574	53714	46310	45203	46592	125	67	56				Protein: RANBP2 RanBD4
		-22	-32	54	70436	77617	78651	58070	57065	58962	63	98	99				FITC-labelled peptide: FITC-C7orf25
																	Displacing peptide: DHX38
																	1	2	3	4	5	6	7	8	9	10	11	12
		1	2	3	4	5	6	7	8	9	10	11	12			A	0.732422	1.46484	2.92969	5.85938	11.7188	23.4375	46.875	93.75	187.5	375	750	1500	wt
		97.621896992786716	98.927633773604143	103.02872976191152	106.56934306569343	107.18604709889759	101.69646847512401	100.01022367120675	104.58774508609459	101.88542472204202	94.533078679437651	94.126829610530891	86.906183455997578			B	0.732422	1.46484	2.92969	5.85938	11.7188	23.4375	46.875	93.75	187.5	375	750	1500	E
		94.378611659717663	95.572537978404171	94.36922540531117	97.536382885759465	103.75469230617144	99.01272384205302	105.32242643153086	102.77197869097822	97.144542639000775	85.663190325265191	79.48152282734857	62.919548413344181			C	0.732422	1.46484	2.92969	5.85938	11.7188	23.4375	46.875	93.75	187.5	375	750	1500	pS
		92.578524952934643	101.14964474204591	103.80591907335544	104.20063256979383	101.91942939724653	101.17992606471873	100.61790705630432	93.189486083986139	87.1601443218428	75.447831586634422	65.101462746009318	51.356337170705466			D	For a different study
		95.609788594777086	107.11548824375227	95.5517939292419	98.374388105023428	101.83150362734058	99.050795475491213	88.66507698410166	85.948182638771	77.006899024636709	65.691134657225888	49.663909373241566	39.833770539243673			E
		98.391016681928022	103.43142482629585	100.33924650433576	106.95841261212286	100.77883950775637	92.488361694852827	92.836581045172707	85.358270644606762	76.2126383718874	63.215734100859855	56.075493922644448	43.964910660193596			F
		100.92875089734388	106.0785267393275	106.6052210641904	108.03864586980988	97.471101913078584	94.114219114219111	98.224461052106989	86.567918255325836	76.957681061347429	61.490074749981332	50.161826581515413	35.34829564979669			G	Buffer			Buffer + complex			Buffer + FITC-peptide
		-23000	-41.916167664670624	666.66666666666674	101.55389850865784	93.922869960213077	99.185369350936881	21.981309727037537	25.347547269483233	26.565127915844002	-408.45070422535213	98.65470852017944	191.33574007220216			H
Plate:	auto RANBP2 displ INTS6 1	1.3	PlateFormat	Endpoint	Fluor Polarization	Raw	FALSE	1
	Temperature(¡C)	1	2	3	4	5	6	7	8	9	10	11	12
	25.5	54198.3333333333	55003.3333333333	53861.3333333333	49906.3333333333	60082.3333333333	54588.3333333333	51438.3333333333	55561.3333333333	57400.3333333333	55874.3333333333	57756.3333333333	65003.3333333333
		78346.3333333333	80817.3333333333	78404.3333333333	73655.3333333333	86798.3333333333	79657.3333333333	75339.3333333333	80473.3333333333	81563.3333333333	78651.3333333333	78967.3333333333	86010.3333333333
		55315.3333333333	55775.3333333333	57482.3333333333	50304.3333333333	58613.3333333333	51224.3333333333	50297.3333333333	56383.3333333333	56025.3333333333	56870.3333333333	57737.3333333333	63520.3333333333
		81302.3333333333	81394.3333333333	84092.3333333333	75640.3333333333	85148.3333333333	75427.3333333333	75588.3333333333	83123.3333333333	80062.3333333333	81329.3333333333	79527.3333333333	84831.3333333333
		56534.3333333333	56745.3333333333	57146.3333333333	54578.3333333333	55779.3333333333	55420.3333333333	49063.3333333333	55782.3333333333	55839.3333333333	55425.3333333333	56780.3333333333	55940.3333333333
		82192.3333333333	82503.3333333333	84730.3333333333	80734.3333333333	82158.3333333333	82276.3333333333	71868.3333333333	81519.3333333333	81918.3333333333	79828.3333333333	81368.3333333333	78285.3333333333
		54862.3333333333	54216.3333333333	53781.3333333333	53989.3333333333	53880.3333333333	55374.3333333333	54728.3333333333	55554.3333333333	54501.3333333333	54185.3333333333	56020.3333333333	56319.3333333333
		79498.3333333333	79402.3333333333	79979.3333333333	78991.3333333333	80739.3333333333	81811.3333333333	80002.3333333333	81141.3333333333	78571.3333333333	78906.3333333333	79632.3333333333	78993.3333333333
		54550.3333333333	55815.3333333333	54617.3333333333	57585.3333333333	57509.3333333333	59116.3333333333	61053.3333333333	66966.3333333333	77159.3333333333	96109.3333333333	136870.333333333	224522.333333333
		79641.3333333333	82023.3333333333	79774.3333333333	84338.3333333333	84371.3333333333	86345.3333333333	87870.3333333333	97136.3333333333	108851.333333333	131772.333333333	183116.333333333	292580.333333333
		53447.3333333333	55119.3333333333	54190.3333333333	56944.3333333333	55155.3333333333	59006.3333333333	60641.3333333333	65507.3333333333	75926.3333333333	100560.333333333	137321.333333333	226039.333333333
		77668.3333333333	80287.3333333333	78834.3333333333	83704.3333333333	79867.3333333333	85388.3333333333	88810.3333333333	94301.3333333333	107401.333333333	139047.333333333	184365.333333333	294527.333333333
		6.33333333333326	17.3333333333333	-23.6666666666667	54142.3333333333	54605.3333333333	53904.3333333333	47150.3333333333	47026.3333333333	45405.3333333333	-68.6666666666667	-76.6666666666667	68.3333333333333				Experiment type: Displacement
		-49.6666666666665	-26.6666666666665	76.3333333333335	79400.3333333333	80296.3333333333	79532.3333333333	59571.3333333333	59138.3333333333	57006.3333333333	-202.666666666667	-140.666666666667	23.3333333333335				Protein: RANBP2 RanBD4
																	FITC-labelled peptide: FITC-C7orf25
																	Displacing peptide: INTS6
		1	2	3	4	5	6	7	8	9	10	11	12				1	2	3	4	5	6	7	8	9	10	11	12
		92.815812048271169	100.89360310944819	96.273296267796539	103.09593319302056	92.509745298530618	97.485590943534845	99.320032296033986	93.781997495473831	84.303500400592739	79.629999066578563	65.147446815015641	48.814839353471122			A	0.610352	1.2207	2.44141	4.88281	9.76562	19.5312	39.0625	78.125	156.25	312.5	625	1250	wt
		101.05538479178733	97.515316618356763	98.735359203368148	112.31258728198803	95.265760966270975	101.96118918034446	112.04176979242111	102.5533325964408	87.11857701964027	87.48149184839049	68.828617021371855	53.440713690830009			B	0.610352	1.2207	2.44141	4.88281	9.76562	19.5312	39.0625	78.125	156.25	312.5	625	1250
		95.65283849877116	95.678288207967725	105.37578671666972	104.22284782930804	102.10458490710305	106.00790156073076	99.372056915149884	98.213098911836823	100.124760338836	91.0075755746599	88.505113104557239	76.725444547649332			C	0.610352	1.2207	2.44141	4.88281	9.76562	19.5312	39.0625	78.125	156.25	312.5	625	1250	E
		94.015266993486634	99.283825173782787	106.85068508696097	98.791752871777788	110.61489195464695	103.61579705635305	98.357317248969736	97.939739244724407	91.473675144494734	96.463944424346991	84.49005402544249	77.844202437134086			D	0.610352	1.2207	2.44141	4.88281	9.76562	19.5312	39.0625	78.125	156.25	312.5	625	1250
		97.73097128175813	100.97153232221908	97.949422106529809	99.295232773913582	100.14264988016889	97.9479280490523	90.64693433842983	94.518973016846616	80.718471239771276	66.535403648619138	54.329495312366	41.197934972830105			E	FITC-contaminatede unlabelled peptidee												pS
		95.423437891529034	96.592787114527113	95.966015752979288	101.1009123624298	93.670548647392778	93.348994574762642	99.274291073272636	90.755429024402616	82.058801206571289	70.74908439764306	56.078135453931679	41.147368716254171			F	FITC-contaminatede unlabelled peptidee
		1361.3312202852576	8090.9090909091328	2184.97913769124	99.947496429341541	101.28690496817822	102.94957201227959	25.750225567016944	23.420739765648424	22.60177195404664	421.88961646398428	209.16905444125979	-556.962025316453			G	Buffer			Buffer + complex			Buffer + FITC-peptide
																H
~End
Plate:	auto RANBP2 displ INTS6 2	1.3	PlateFormat	Endpoint	Fluor Polarization	Raw	FALSE	1
	Temperature(¡C)	1	2	3	4	5	6	7	8	9	10	11	12
	25.5	55570	56299	54899	54483	54460	53280	47876	55008	55168	55999	56406	63584
		81407	82518	81392	78941	79409	78203	68988	79977	79342	79250	78460	85269
		55544	55988	57327	53395	50668	54739	53572	54142	54118	33289	55852	55704
		80982	82896	84398	79252	74476	81156	79750	79703	79294	48658	81281	78596
		55051	55964	55443	55864	57870	56830	61069	66941	74936	96485	137999	217012
		79247	82747	82192	82278	84501	82937	89028	97048	106238	132769	184990	284061
		-5	-14	19	54999	55990	56340	48015	42100	46026	74	100	46
		13	-18	5	80908	83164	82736	60560	53351	58569	125	144	185
																	Experiment type: Displacement
																	Protein: RANBP2 RanBD4
																	FITC-labelled peptide: FITC-C7orf25
																	Displacing peptide: INTS6
		1	2	3	4	5	6	7	8	9	10	11	12				1	2	3	4	5	6	7	8	9	10	11	12
		99.418600725229766	99.6769653937184	105.3379217061359	93.967181400299069	97.1048832213096	100.3735779764878	91.243854753905467	95.675904500824117	90.284973025265344	82.2895100540257	73.711983534409171	55.506660279334369			A	0.610352	1.2207	2.44141	4.88281	9.76562	19.5312	39.0625	78.125	156.25	312.5	625	1250	wt
		97.058417121166542	104.67905459430077	101.87061330213908	105.8984413156022	101.08399321099725	105.34530804370387	107.35897314845418	101.83350913160268	99.506640524253385	98.315215428509575	96.144795062014808	80.797135329288608			B	0.610352	1.2207	2.44141	4.88281	9.76562	19.5312	39.0625	78.125	156.25	312.5	625	1250	E
		90.743674479485691	104.00136620952902	105.2986883050169	102.07427528952252	97.807658579362752	97.536606829745992	97.00648385689675	94.255631501681179	83.170372122519652	68.344122534208267	55.310380708111644	43.4300613030451			C	FITC-contaminatede unlabelled peptidee												pS
		2714.2857142857142	34.482758620689644	-640.28776978417272	101.48747369080259	106.25731616473343	100.62257223434258	24.894650442552759	27.254960479825936	29.330352670733468	169.31711880261926	90.9090909090909	540.383014154871			D	Buffer			Buffer + complex			Buffer + FITC-peptide
																E
																F
																G
																H
Plate:	auto 210209 rptRANB sat INTpS	1.3	PlateFormat	Endpoint	Fluor Polarization	Raw	FALSE	1
	Temperature(¡C)	1	2	3	4	5	6	7	8	9	10	11	12
	24	47286.3333333333	43720.3333333333	44844.3333333333	44986.3333333333	52066.3333333333	44003.3333333333	43441.3333333333	44786.3333333333	44012.3333333333	43641.3333333333	43250.3333333333	43057.3333333333
		59557	56097	55968	56990	67594	57928	58266	62536	64484	67880	71001	72095
		61705.3333333333	64703.3333333333	45035.3333333333	43609.3333333333	46205.3333333333	61817.3333333333	41808.3333333333	45416.3333333333	41366.3333333333	41569.3333333333	41538.3333333333	42077.3333333333
		78843	83970	57054	54818	58910	77112	55761	59558	60590	64513	67372	71121
		40785.3333333333	42195.3333333333	45772.3333333333	43144.3333333333	47316.3333333333	42136.3333333333	42103.3333333333	43096.3333333333	42814.3333333333	41631.3333333333	40036.3333333333	47244.3333333333
		52940	53699	58384	55512	61352	54779	56895	60237	63607	64601	66212	80047
		44352.3333333333	43461.3333333333	42326.3333333333	40871.3333333333	43597.3333333333	43099.3333333333	42874.3333333333	45804.3333333333	41795.3333333333	45050.3333333333	45875.3333333333	51967.3333333333
		66014	64929	63780	60227	63600	63789	63736	68067	61035	66048	65899	72981
		43832.3333333333	42140.3333333333	40728.3333333333	47699.3333333333	40521.3333333333	40390.3333333333	41266.3333333333	41811.3333333333	41618.3333333333	44384.3333333333	48073.3333333333	55891.3333333333
		65209	61893	60255	72281	61276	60379	61822	61739	60746	64222	68093	77492
		44331.3333333333	41517.3333333333	40383.3333333333	38471.3333333333	39882.3333333333	42508.3333333333	43584.3333333333	41137.3333333333	43524.3333333333	43667.3333333333	44788.3333333333	54338.3333333333
		64843	62226	59930	56691	59622	62456	65616	61504	64408	64374	63885	75238
		-207.666666666667	61.3333333333333	146.333333333333	41813.3333333333	42306.3333333333	43595.3333333333	41330.3333333333	40678.3333333333	40502.3333333333	257.333333333333	19.3333333333333	-101.666666666667				Experiment type: Displacement
		-372	169	203	54341	54639	56229	61810	61202	60534	469	-26	-132				Protein: RANBP2 RanBD4
																	FITC-labelled peptide: FITC-C7orf25
																	Displacing peptide: INTS6
		1	2	3	4	5	6	7	8	9	10	11	12				1	2	3	4	5	6	7	8	9	10	11	12
		24.190760838723115	33.461248657441764	19.628133050103255	27.091127979988045	39.319277701239919	46.273886500740524	55.5855486994047	75.6142951988139	99.482688654956377	128.98504444089627	155.41401481187359	165.04179735916316			A	saturation expreriment
		31.373005584429041	39.142648532924127	27.10798909775653	23.208759374778303	30.287767016100531	19.37435224941304	52.779639576705591	44.349521645203836	99.341737609498722	127.88711513144662	149.51628589465781	169.62055293067067			B
		39.237395271410954	29.373144170514895	30.510772141755218	34.849168384828431	38.705985528004376	40.016099849443641	59.309805527886134	76.116142010100717	106.36069999182492	127.8245369618693	159.01540055804705	170.78957029461705			C
		107.27560618869339	109.11442007608305	113.36491765847732	102.32574314146456	97.338780918727892	104.4930143487648	106.66995412605087	106.49082110211793	97.856450345086841	99.80650812099735	89.695360208483876	78.469475062397549			D	0.610352	1.2207	2.44141	4.88281	9.76562	19.5312	39.0625	78.125	156.25	312.5	625	1250	wt
		107.04045063230106	100.69766159766817	104.28941894455187	116.13478052072182	115.10660445343835	109.42475428903217	110.49239457669012	103.34314456102352	97.607690083839259	93.296743704631766	82.723145785134477	72.096601033746126			E	0.610352	1.2207	2.44141	4.88281	9.76562	19.5312	39.0625	78.125	156.25	312.5	625	1250	E
		98.655886195088812	110.71445146135362	105.82157025555864	102.33081785709425	109.44466360503455	100.87603334919712	112.9165210842862	109.49157923599783	104.41608680592465	102.53239568811077	86.193265380724469	71.430605793056316			F	0.610352	1.2207	2.44141	4.88281	9.76562	19.5312	39.0625	78.125	156.25	312.5	625	1250	pS
		197.6819059884094	393.23990107172352	72.371896460644734	39.849976558837319	36.728250413161994	36.0648367381158	109.63104453604102	112.60180337405468	109.32334464635207	205.96554384160467	17571.42857142795	39.370078740157133			G	Buffer			Buffer + FITC-peptide				Buffer + complex
																H
Plate:	auto GGA1 displ GTSE1 2	1.3	PlateFormat	Endpoint	Fluor Polarization	Raw	FALSE	1
	Temperature(¡C)	1	2	3	4	5	6	7	8	9	10	11	12
	25	35746.6666666667	36048.6666666667	35687.6666666667	35872.6666666667	36120.6666666667	37536.6666666667	38919.6666666667	37509.6666666667	42389.6666666667	47771.6666666667	59479.6666666667	83263.6666666667
		56935.6666666667	58380.6666666667	57634.6666666667	58486.6666666667	59813.6666666667	60808.6666666667	62206.6666666667	59273.6666666667	66102.6666666667	71257.6666666667	86866.6666666667	114349.666666667
		36143.6666666667	36613.6666666667	36783.6666666667	36181.6666666667	36066.6666666667	37346.6666666667	35725.6666666667	37880.6666666667	38599.6666666667	41357.6666666667	46307.6666666667	58777.6666666667
		59406.6666666667	59109.6666666667	59007.6666666667	58593.6666666667	58687.6666666667	59874.6666666667	56334.6666666667	62448.6666666667	62537.6666666667	62972.6666666667	69502.6666666667	84078.6666666667
		35488.6666666667	37534.6666666667	36907.6666666667	36359.6666666667	36621.6666666667	38701.6666666667	40961.6666666667	46089.6666666667	54534.6666666667	71448.6666666667	107634.666666667	173033.666666667
		57116.6666666667	59411.6666666667	59756.6666666667	58774.6666666667	59431.6666666667	61584.6666666667	65425.6666666667	71759.6666666667	84594.6666666667	108697.666666667	160173.666666667	257181.666666667
		63.6666666666667	-8.33333333333326	-55.3333333333333	35695.6666666667	36595.6666666667	31584.6666666667	-301.333333333333	-231.333333333333	-188.333333333333	-261.333333333333	-300.333333333333	-337.333333333333
		31.6666666666665	-26.3333333333335	-5.33333333333348	56998.6666666667	58854.6666666667	50578.6666666667	-400.333333333333	-372.333333333333	-419.333333333333	-373.333333333333	-489.333333333333	-424.333333333333
																	Experiment type: Displacement
		1	2	3	4	5	6	7	8	9	10	11	12				Protein: GGA1 VHS
																	FITC-labelled peptide: FITC-IGF2R
																	Displacing peptide: GTSE1
																	1	2	3	4	5	6	7	8	9	10	11	12
		140.6333995559192	148.78399775414448	147.41674618985493	152.06223473547087	159.64629175695387	148.93027415464269	142.34715551763102	136.76013038594778	130.24734490930464	108.3470943691657	97.894620653394838	67.361420738265878			A	0.305176	0.610352	1.2207	2.44141	4.88281	9.76562	19.5312	39.0625	78.125	156.25	312.5	625	wt
		156.00712466740961	147.24741232238532	144.13519464898687	148.76403025797711	151.10345436298442	143.83962912962639	135.7169833382838	157.4699335591277	148.98469494304163	118.50129186727514	111.40368364215141	87.609489224199308			B	0.305176	0.610352	1.2207	2.44141	4.88281	9.76562	19.5312	39.0625	78.125	156.25	312.5	625	E
		145.735403658597	137.57412405803169	148.66007811939349	147.87246093012539	149.79702256773715	140.17526536657621	142.01181710542016	129.47525431411924	127.6562466674725	118.08131618928036	107.1838460065589	106.58114194521171			C	0.305176	0.610352	1.2207	2.44141	4.88281	9.76562	19.5312	39.0625	78.125	156.25	312.5	625	pS
		-413.94201110425911	449.54128440367572	-851.30111524163158	141.87493572629623	145.37262040216879	143.27563810838424	50.835593665237873	145.75853933736829	299.58677685950448	86.956521739130778	151.73387729483787	23.558736029589433			D	Buffer			Buffer + complex
~End
Plate:	auto displ GGA1 GTSE1 1	1.3	PlateFormat	Endpoint	Fluor Polarization	Raw	FALSE	1
	Temperature(¡C)	1	2	3	4	5	6	7	8	9	10	11	12
	25	37110	37291	36290	36373	35696	36695	37332	39023	39269	57159	62608	96513
		58720	60035	58015	58133	57944	57748	58087	61110	60683	83668	89399	130456
		36355	35751	36950	36310	35536	36230	37392	38350	41821	49852	58188	99660
		59419	58966	60118	59514	57181	58278	58929	60110	64498	74537	83742	134382
		36094	35906	24767	35042	35289	34866	35475	36686	37343	41091	45680	57629
		60607	56554	39524	56398	56267	55658	57584	57867	58218	62142	66964	82300
		35400	34932	34832	33968	35154	37168	34880	36904	37687	39027	45652	55092
		56173	56040	55857	54166	55234	58940	55202	58072	57974	58757	66777	78311
		35945	34809	34927	35545	34913	37394	39838	44347	52514	73435	106523	185914
		57416	56342	55664	56660	55432	59209	63135	70082	81020	111688	159829	274676
		34858	35271	39243	35675	27468	37535	38931	42986	50878	68332	94210	192486
		55903	56299	62034	56688	43377	60103	62059	66486	78835	103973	141538	285517
		-26	7	19	34027	34371	34457	-243	-242	-248	-204	-289	-212				Experiment type: Displacement
		-33	36	-3	54113	54591	54949	-250	-306	-335	-256	-259	-236				Protein: GGA1 VHS
																	FITC-labelled peptide: FITC-IGF2R
																	Displacing peptide: GTSE1
		1	2	3	4	5	6	7	8	9	10	11	12				1	2	3	4	5	6	7	8	9	10	11	12
		137.41138186185256	145.87886341643113	142.443606431476	142.31985270277443	149.9198247257371	134.73895187754221	129.15923930897873	132.32089651798816	125.78358492771267	99.023504716968731	86.728994229574738	59.448186473795644			A	0.305176	0.610352	1.2207	2.44141	4.88281	9.76562	19.5312	39.0625	78.125	156.25	312.5	625	wt
		153.26313746421465	157.70336280961882	151.04635355836797	154.64757581048832	145.63402461527369	145.46848281148652	135.44008924907081	132.76170734005467	124.80293539071113	109.51671412644002	90.620677799223344	58.23430744879397			B	0.305176	0.610352	1.2207	2.44141	4.88281	9.76562	19.5312	39.0625	78.125	156.25	312.5	625
		166.41871905065258	135.15292870820508	141.57968008965349	145.73725931553992	141.15874248837389	141.73535239986381	149.90913992451624	135.8697892437153	130.12182906659834	115.14277100650332	99.753654130399084	86.79289134448031			C	0.305176	0.610352	1.2207	2.44141	4.88281	9.76562	19.5312	39.0625	78.125	156.25	312.5	625	E
		138.79963102997374	144.15915327322617	143.96131703930351	141.20656163223342	133.94950461307269	138.47960626453522	137.50540913680479	134.69745048692423	123.54455107831129	112.93368463122245	98.672747644361507	84.479169984503727			D	0.305176	0.610352	1.2207	2.44141	4.88281	9.76562	19.5312	39.0625	78.125	156.25	312.5	625
		142.03878667329687	148.51477075366321	140.9316187110818	141.02744829530582	139.08079517012646	137.7397393204192	138.17664588076863	136.78685205971851	124.99028026171094	117.94204494269556	111.24862075127084	103.61996477107631			E	0.305176	0.610352	1.2207	2.44141	4.88281	9.76562	19.5312	39.0625	78.125	156.25	312.5	625	pS
		143.99903409916445	141.68733434593136	136.92845675075327	139.4801905565941	136.43687466104959	143.24028722240715	141.04004368602693	126.22089418747653	127.11114415327626	118.16117962224303	111.88970501590794	105.58330858342363			F	0.305176	0.610352	1.2207	2.44141	4.88281	9.76562	19.5312	39.0625	78.125	156.25	312.5	625
		28.037383177570103	621.62162162162167	-1303.030303030303	139.87618146850716	139.25635615769411	141.23538122524596	-76.8094534711964	26.156941649899437	59.12108757508701	22.3642172523962	-144.93232089798616	-37.520391517128836			G	Buffer			Buffer + complex
																H
Plate:	auto displ GGA1 RNF11 2 JUN1	1.3	PlateFormat	Endpoint	Fluor Polarization	Raw	FALSE	1
	Temperature(¡C)	1	2	3	4	5	6	7	8	9	10	11	12
	25	32612.6666666667	32805.6666666667	32808.6666666667	32827.6666666667	32498.6666666667	32108.6666666667	31165.6666666667	32681.6666666667	33685.6666666667	33725.6666666667	35467.6666666667	36219.6666666667
		52409	53412	52694	52475	51980	50946	49988	53512	52688	51083	53137	52068
		34983.6666666667	36629.6666666667	39003.6666666667	41376.6666666667	51272.6666666667	66607.6666666667	94282.6666666667	176581.666666667	297184.666666667	514311.666666667	1000846.66666667	1943865.66666667
		58972	60665	61418	65358	79515	101746	140746	258694	424824	720707	1413939	2722533
		33604.6666666667	32949.6666666667	33470.6666666667	32407.6666666667	32022.6666666667	32965.6666666667	33657.6666666667	34612.6666666667	35188.6666666667	37392.6666666667	39102.6666666667	41769.6666666667
		55297	54051	53439	51955	51122	51587	50259	52530	50486	52201	52660	54686
		32940.6666666667	32649.6666666667	29843.6666666667	29440.6666666667	33048.6666666667	29403.6666666667	33377.6666666667	33947.6666666667	30160.6666666667	36497.6666666667	40943.6666666667	50726.6666666667
		53357	52995	48083	48333	53088	47537	53914	54669	47161	55535	60554	72488
		33806.6666666667	31909.6666666667	32148.6666666667	36241.6666666667	32432.6666666667	30396.6666666667	33182.6666666667	32334.6666666667	30615.6666666667	36961.6666666667	40009.6666666667	46739.6666666667
		54209	51878	52067	56937	52609	48738	53400	51229	47559	55778	58111	66926
		32747.6666666667	33112.6666666667	33146.6666666667	32868.6666666667	32353.6666666667	32918.6666666667	32792.6666666667	32263.6666666667	32720.6666666667	34347.6666666667	34481.6666666667	35533.6666666667
		54269	54736	54578	52990	50782	52449	52071	51526	51145	52724	51744	52593
		38.6666666666667	-40.3333333333333	1.66666666666674	32498.6666666667	32787.6666666667	33138.6666666667	-263.333333333333	-291.333333333333	-276.333333333333	-269.333333333333	-326.333333333333	-291.333333333333				Experiment type: Displacement
		-20	12	8	52110	53050	53104	-382	-358	-390	-285	-349	-358				Protein: GGA1 VHS
																	FITC-labelled peptide: FITC-IGF2R
																	Displacing peptide: RNF11 or JUN
		1	2	3	4	5	6	7	8	9	10	11	12				1	2	3	4	5	6	7	8	9	10	11	12
		144.99880931834025	151.38372128115483	144.72043482605662	142.39747812627223	142.68881404816966	138.75837651045413	144.06294772208156	154.14644667313706	131.72693178449768	115.91217404411401	110.51200545046827	90.068626506831251			A	0.610352	1.2207	2.44141	4.88281	9.76562	19.5312	39.0625	78.125	156.25	312.5	625	1250	wt	RNF11
		168.31298711075721	159.71424365755885	135.03304306686977	136.56203808364498	127.5348796317698	120.08683628805694	108.73733482692178	99.440704474364267	87.277220576838559	77.385806360954376	81.4251105659562	77.127784262445871			B	FITC-contaminated unlabelled peptide												E
		156.56758967022441	155.05189623744263	141.8126187184709	143.82646332952464	141.76341050506318	131.96658540492274	108.88026458330118	116.88488410166569	89.088406728765591	75.508745037199148	57.608110605001677	43.530363630812452			C	0.610352	1.2207	2.44141	4.88281	9.76562	19.5312	39.0625	78.125	156.25	312.5	625	1250	pS
		148.87313238406739	149.88293955167691	146.26070082507502	155.43772665661027	144.79915123390242	147.94002516257876	147.50678960318072	146.02614924396951	131.58608245814824	118.16712002754397	104.12959127111481	87.102579484103231			D	0.610352	1.2207	2.44141	4.88281	9.76562	19.5312	39.0625	78.125	156.25	312.5	625	1250	wt	JUN
		143.92732413982304	150.67605933707148	148.8062273430312	133.8982544534837	149.56920380822524	143.89654282160208	145.68672548144593	138.03529022354621	128.35684917044094	114.08940198937411	95.167287646552211	88.107331221913682			E	0.610352	1.2207	2.44141	4.88281	9.76562	19.5312	39.0625	78.125	156.25	312.5	625	1250	E
		160.01291064508342	158.78701657224639	156.87729190071443	146.56765376642829	133.445825298193	140.79829127125859	139.13250829667194	141.94657943494408	131.40389648024879	122.48938697823748	111.31633770752355	104.50745221739439			F	0.610352	1.2207	2.44141	4.88281	9.76562	19.5312	39.0625	78.125	156.25	312.5	625	1250	pS
		-2515.15151515151	-1659.340659340661	599.99999999998556	143.91208714015392	148.32805167368005	143.61518847770662	94.5558739255016	11.871113623516241	80.93126385809326	-62.808286747780151	-57.520928976505417	11.871113623516241			G	Buffer			Buffer + complex
																H
~End
Plate:	auto displ GGA1 JUN2	1.3	PlateFormat	Endpoint	Fluor Polarization	Raw	FALSE	1
	Temperature(¡C)	1	2	3	4	5	6	7	8	9	10	11	12
	25.5	34006.3333333333	33953.3333333333	34122.3333333333	33794.3333333333	33396.3333333333	36934.3333333333	36700.3333333333	34749.3333333333	37506.3333333333	38897.3333333333	42979.3333333333	50934.3333333333
		54235.6666666667	55436.6666666667	55212.6666666667	55035.6666666667	54032.6666666667	58310.6666666667	58356.6666666667	55258.6666666667	58250.6666666667	59593.6666666667	63625.6666666667	73105.6666666667
		34969.3333333333	35239.3333333333	34145.3333333333	34032.3333333333	33177.3333333333	33967.3333333333	34171.3333333333	35571.3333333333	36142.3333333333	38267.3333333333	42533.3333333333	50691.3333333333
		57379.6666666667	57977.6666666667	55118.6666666667	55567.6666666667	53302.6666666667	54365.6666666667	54711.6666666667	56044.6666666667	56768.6666666667	58087.6666666667	63496.6666666667	73383.6666666667
		35412.3333333333	34395.3333333333	35393.3333333333	31030.3333333333	32237.3333333333	31275.3333333333	33436.3333333333	34558.3333333333	36301.3333333333	37949.3333333333	41331.3333333333	46628.3333333333
		57069.6666666667	55848.6666666667	56761.6666666667	49761.6666666667	52814.6666666667	50770.6666666667	54727.6666666667	55140.6666666667	56827.6666666667	58396.6666666667	61717.6666666667	67833.6666666667
		34354.3333333333	33856.3333333333	33311.3333333333	31872.3333333333	32384.3333333333	34695.3333333333	31571.3333333333	34570.3333333333	35805.3333333333	34595.3333333333	40367.3333333333	46491.3333333333
		54304.6666666667	54432.6666666667	53601.6666666667	50837.6666666667	52511.6666666667	55713.6666666667	50424.6666666667	55539.6666666667	55974.6666666667	52979.6666666667	60304.6666666667	66311.6666666667
		33633.3333333333	32655.3333333333	33659.3333333333	33201.3333333333	31173.3333333333	32810.3333333333	33334.3333333333	34225.3333333333	32679.3333333333	32812.3333333333	34043.3333333333	35533.3333333333
		53928.6666666667	52518.6666666667	54884.6666666667	53516.6666666667	49865.6666666667	53050.6666666667	51979.6666666667	54058.6666666667	51357.6666666667	50266.6666666667	52148.6666666667	53518.6666666667
		33570.3333333333	33122.3333333333	33296.3333333333	33870.3333333333	30776.3333333333	32153.3333333333	35207.3333333333	24545.3333333333	28782.3333333333	33949.3333333333	34904.3333333333	36617.3333333333
		53101.6666666667	53491.6666666667	53510.6666666667	54589.6666666667	47912.6666666667	51721.6666666667	55961.6666666667	38180.6666666667	45443.6666666667	52513.6666666667	52684.6666666667	54296.6666666667
		-35.6666666666667	31.3333333333333	4.33333333333326	32393.3333333333	33126.3333333333	33020.3333333333	-273.666666666667	-246.666666666667	-295.666666666667	-284.666666666667	-328.666666666667	-314.666666666667				Experiment type: Displacement
		34.6666666666665	-47.3333333333335	12.6666666666665	51889.6666666667	52434.6666666667	53168.6666666667	-283.333333333333	-362.333333333333	-315.333333333333	-298.333333333333	-425.333333333333	-323.333333333333				Protein: GGA1 VHS
																	FITC-labelled peptide: FITC-IGF2R
																	Displacing peptide: JUN
		1	2	3	4	5	6	7	8	9	10	11	12				1	2	3	4	5	6	7	8	9	10	11	12
		141.28372411442086	152.76112316404544	148.35634141065668	151.50788132230176	148.30861475860428	136.30724180533915	139.81129667776938	139.84906158551337	128.2518784613855	121.54709649654932	104.60395841929423	89.285155530214325			A	0.610352	1.2207	2.44141	4.88281	9.76562	19.5312	39.0625	78.125	156.25	312.5	625	1250	wt
		155.18443531929481	156.49017635289988	147.19341527241642	152.77882465699045	144.87245942671888	143.01873225607727	143.19325179225763	135.30872667213163	133.792071324526	116.97957922656291	108.75702104129681	93.538194684181789			B	0.610352	1.2207	2.44141	4.88281	9.76562	19.5312	39.0625	78.125	156.25	312.5	625	1250
		146.38622748276319	150.05978668987657	144.00018810820251	143.97178174840676	154.425672426506	149.94458353088984	153.96807211852382	141.50266361202353	132.146265304591	123.70577240580403	108.880542890493	95.968095906161921			C	0.610352	1.2207	2.44141	4.88281	9.76562	19.5312	39.0625	78.125	156.25	312.5	625	1250	E
		136.91494736724565	145.22436293046377	145.63748682878452	141.3362748612366	149.39299996424904	144.62810766315508	141.98877593696165	144.86371422622975	131.47489818855127	121.3331912903173	109.09757464219193	86.174918196316881			D	0.610352	1.2207	2.44141	4.88281	9.76562	19.5312	39.0625	78.125	156.25	312.5	625	1250
		143.90559487531198	145.382007246419	152.12106878412016	146.47944049232561	142.74256075715849	147.99624336204667	130.22780824707738	136.53310309642475	134.0629607248087	121.50477978197583	121.46866330707306	113.1324616259238			E	0.610352	1.2207	2.44141	4.88281	9.76562	19.5312	39.0625	78.125	156.25	312.5	625	1250	pS
		137.25031071730183	147.4162666767721	145.02629825805246	146.43149405219839	129.42614861424539	145.47998095357616	139.62734453965186	129.01985754923976	136.34071467329929	126.26385748284405	114.19564230466639	105.41667062532822			F	0.610352	1.2207	2.44141	4.88281	9.76562	19.5312	39.0625	78.125	156.25	312.5	625	1250
		-9524.5901639341373	8726.0273972600626	417.91044776119628	143.42692399507868	137.58086887851698	145.96205463626589	-73.670444638186453	100.7594936708862	-58.893752487067111	-67.611209500989546	37.735849056603833	-77.420582081034681			G	Buffer			Buffer + complex
																H
Plate:	auto displ GGA1 RNF11 rp high 1	1.3	PlateFormat	Endpoint	Fluor Polarization	Raw	FALSE	1
	Temperature(¡C)	1	2	3	4	5	6	7	8	9	10	11	12
	22.5	18130	18412	18244	17620	18358	18289	18423	18645	19722	20285	21325	24519
		29524.6666666667	29728.6666666667	29681.6666666667	28904.6666666667	29809.6666666667	30287.6666666667	29624.6666666667	30012.6666666667	31026.6666666667	30384.6666666667	31223.6666666667	34787.6666666667
		18429	18324	18766	18460	18013	18069	18539	19051	19120	20103	21405	23041
		29618.6666666667	30214.6666666667	30401.6666666667	29551.6666666667	29210.6666666667	29167.6666666667	29456.6666666667	30126.6666666667	29217.6666666667	30594.6666666667	31313.6666666667	32620.6666666667
		20146	21256	24355	29301	42208	60932	108641	202010	362788	652298	1225359	2260351
		32193.6666666667	34251.6666666667	38681.6666666667	46666.6666666667	64203.6666666667	90552.6666666667	157010.666666667	284882.666666667	511718.666666667	907467.666666667	1697176.66666667	3067339.66666667
		19712	20988	23714	28850	40851	62641	108045	201473	351302	627723	1237575	2207747
		31707.6666666667	33344.6666666667	37844.6666666667	45729.6666666667	62482.6666666667	93480.6666666667	158199.666666667	287101.666666667	493018.666666667	883004.666666667	1717006.66666667	2988190.66666667
		17815	17376	18160	18438	18610	18763	18767	19756	20084	21507	23685	25973
		28678.6666666667	28471.6666666667	28693.6666666667	29650.6666666667	29763.6666666667	29547.6666666667	29065.6666666667	28880.6666666667	28820.6666666667	29606.6666666667	31481.6666666667	33905.6666666667
		17989	17911	18111	18521	18290	18888	19040	19651	20150	22096	23589	25948
		29468.6666666667	28788.6666666667	28763.6666666667	29963.6666666667	29111.6666666667	29333.6666666667	28877.6666666667	28809.6666666667	28712.6666666667	30555.6666666667	31223.6666666667	33548.6666666667
		-31	-2	33	18738	18528	18214	50458	45663	48015	-231	-341	-306				Experiment type: Displacement
		-99.3333333333335	56.6666666666665	42.6666666666665	29954.6666666667	30741.6666666667	30686.6666666667	64871.6666666667	55730.6666666667	60818.6666666667	-338.333333333333	-359.333333333333	-337.333333333333				Protein: GGA1 VHS
																	FITC-labelled peptide: FITC-IGF2R
																	Displacing peptide: RNF11
		1	2	3	4	5	6	7	8	9	10	11	12				1	2	3	4	5	6	7	8	9	10	11	12
		151.49309031343847	147.31406606581891	151.02175882898132	155.06240592489979	150.08056955538214	159.68128323954687	145.30711973442757	145.81318401628914	134.57403497823009	110.41539773419419	99.160413280842064	83.551279801735319			A	0.78125	1.5625	3.125	6.25	12.5	25	50	100	200	400	800	1600	wt
		145.04859523557934	157.57318798751555	148.9481779713862	143.11686469689451	149.43192102771013	147.19366718365092	139.44648456841065	137.11566673125171	120.27350864300095	118.26154337247532	98.731571529658083	82.486770613949716			B	0.78125	1.5625	3.125	6.25	12.5	25	50	100	200	400	800	1600
		142.24991809899794	146.3291918744554	139.2429917093308	140.60572681841069	118.01202577897944	106.52015057843667	92.704708147033244	80.5444647015837	80.641905047767324	73.783104019389285	71.582691053975722	61.4071195771387			C	FITC-contaminated unlabelled peptide												E
		145.46542698911776	139.39910291427569	141.59365001478096	138.26649353450958	120.72645612289679	108.57682267166537	99.167285229416308	85.718852510368436	78.130052404321276	79.288190180574674	72.426503884434069	60.114420247716509			D
		145.84803888925885	154.50169833329505	136.70546755844896	145.33814720772972	142.65421948082695	135.06771889073428	126.88051424738728	98.377572519896859	89.1862407441467	68.542129336666619	51.07645052334027	42.076674599605148			E	0.78125	1.5625	3.125	6.25	12.5	25	50	100	200	400	800	1600	pS
		154.37850599087011	145.09140472111881	139.22580014865611	148.27811295640322	140.2999105621528	128.233859708278	116.57011026118563	99.79729291237787	85.695559560871715	70.7973595401273	48.997880077092205	37.27323883276614			F	0.78125	1.5625	3.125	6.25	12.5	25	50	100	200	400	800	1600
		455.07812500000068	1088.4520884520887	37.277147487842619	142.43	160.605	168.049	34.4604	8.46013	27.0243	99.317664897649962	-64.885496183205888	-42.392127176381287			G	Buffer			Buffer + complex			Buffer + FITC-peptide
																H
~End
Plate:	auto displ GGA1 RNF11 rp high 2	1.3	PlateFormat	Endpoint	Fluor Polarization	Raw	FALSE	1
	Temperature(¡C)	1	2	3	4	5	6	7	8	9	10	11	12
	23	18604.6666666667	18229.6666666667	18805.6666666667	18122.6666666667	18074.6666666667	18762.6666666667	18526.6666666667	17000.6666666667	20297.6666666667	19284.6666666667	21278.6666666667	22243.6666666667
		29058.3333333333	29019.3333333333	30125.3333333333	28694.3333333333	28931.3333333333	29754.3333333333	29637.3333333333	26746.3333333333	31428.3333333333	28893.3333333333	30809.3333333333	31211.3333333333
		19788.6666666667	21295.6666666667	25102.6666666667	29477.6666666667	38474.6666666667	62039.6666666667	96076.6666666667	196055.666666667	358912.666666667	668945.666666667	1234170.66666667	2247871.66666667
		31493.3333333333	33532.3333333333	39194.3333333333	46180.3333333333	58463.3333333333	91893.3333333333	137553.333333333	279790.333333333	503499.333333333	924705.333333333	1701989.33333333	3006747.33333333
		18656.6666666667	19090.6666666667	18626.6666666667	18319.6666666667	17096.6666666667	16941.6666666667	19807.6666666667	20402.6666666667	20782.6666666667	22195.6666666667	23672.6666666667	26080.6666666667
		29966.3333333333	30518.3333333333	29253.3333333333	29105.3333333333	26610.3333333333	26463.3333333333	30288.3333333333	29638.3333333333	29332.3333333333	30326.3333333333	30928.3333333333	33577.3333333333
		10.6666666666667	8.66666666666674	-19.3333333333333	19397.6666666667	19091.6666666667	-247.333333333333	37170.6666666667	45871.6666666667	42271.6666666667	-185.333333333333	-197.333333333333	-233.333333333333
		-90.6666666666665	66.3333333333335	24.3333333333335	30945.3333333333	30501.3333333333	-461.666666666667	45415.3333333333	58031.3333333333	53026.3333333333	-166.666666666667	-316.666666666667	-278.666666666667
																	Experiment type: Displacement
																	Protein: GGA1 VHS
																	FITC-labelled peptide: FITC-IGF2R
																	Displacing peptide: RNF11
		1	2	3	4	5	6	7	8	9	10	11	12				1	2	3	4	5	6	7	8	9	10	11	12
		131.02798669882537	140.36236743932594	143.44709267164484	137.7264502929464	143.05807610553731	138.49623043634082	142.76900930543414	134.5900139563098	126.75568217805569	110.53599889305127	93.620586021988785	78.042175749174433			A	0.78125	1.5625	3.125	6.25	12.5	25	50	100	200	400	800	1600	wt
		140.24204799443874	135.01303724330288	130.86347561896318	132.51581987455282	117.4939184221157	104.8793762529488	88.043283377453449	86.443872828606573	77.9325191227123	70.607676051831973	69.426622882873858	54.22350107347939			B	FITC-contaminated unlabelled peptide												E
		144.75083246849991	142.42825430773627	133.7329474989665	139.39874780448204	129.31906435892176	131.07280239350334	120.59620429098376	95.251058420369915	80.94728605419904	64.8079333627491	42.489435784965245	35.153199220644744			C	0.78125	1.5625	3.125	6.25	12.5	25	50	100	200	400	800	1600	pS
		1328.7671232876749	728.93136403127562	41941.17647057923	141.42	142.13	217.368	9.00391171752697	26.400811244222329	22.171388916554584	-143.248800548321	144.30257769212236	-2.3866348448688042			D	Buffer			Buffer + complex			Buffer + FITC-peptide
Plate:	auto Sat GGA1 + RNF11	1.3	PlateFormat	Endpoint	Fluor Polarization	Raw	FALSE	1
	Temperature(¡C)	1	2	3	4	5	6	7	8	9	10	11	12
	24	54526.3	55342.3	54111.3	52679.3	50860.3	48854.3	46941.3	45361.3	43904.3	42020.3	42284.3	39827.3
		66234	67452	67031	66184	65593	65598	66228	66195	66537	66814	72629	75590
		55053.3	55091.3	56087.3	53405.3	50815.3	48307.3	47874.3	45206.3	43663.3	44072.3	41627.3	40627.3
		67637	68268	69877	67954	67286	65407	66814	66229	65955	69662	71505	76419
		55864.3	55392.3	53935.3	51638.3	51795.3	48156.3	46845.3	45793.3	43548.3	42666.3	41605.3	39815.3
		68116	68015	67321	66211	67879	65576	66503	66502	66077	68464	71441	75700
		44436.3	44178.3	44221.3	43139.3	44304.3	45171.3	44270.3	43038.3	46131.3	44017.3	45270.3	45892.3
		71762	73241	71616	70168	71977	78065	71565	68846	71874	67683	68255	66003
		45106.3	46556.3	51923.3	51212.3	60636.3	74547.3	119938	185563	336074	578464	1.04464e+06	1.9624e+06
		73053	74841	83649	81509	97119	118954	190490	294243	525291	888410	1599777	2888881
		44601.3	44734.3	43687.3	43739.3	44220.3	45459.3	45261.3	45920.3	46701.3	47805.3	49148.3	50741.3
		71051	71196	70469	69983	70224	71055	69188	67589	67245	65219	66395	67241
		-15.6667	28.3333	-12.6667	42545.3	43389.3	43475.3	58047.3	56875.3	57086.3	106.333	89.3333	57.3333				Experiment type: Displacement
		10	-15	5	68483	70877	70418	71477	69793	70025	74	82	41				Protein: GGA1 VHS
																	FITC-labelled peptide: FITC-IGF2R
																	Displacing peptide: RNF11
		1	2	3	4	5	6	7	8	9	10	11	12				1	2	3	4	5	6	7	8	9	10	11	12
		6.09423	7.77811	15.8937	22.943	36.0165	56.1312	80.7653	97.5009	116.185	139.797	177.416	225.292			A	saturation expreriment
		11.7651	16.0622	18.7503	29.291	49.1765	60.289	75.3626	99.45	114.566	136.886	177.446	221.026			B
		7.98205	11.4823	19.6799	33.1183	44.0241	63.1337	83.8398	95.0977	116.779	144.274	177.268	226.125			C
		147.406	160.208	148.782	150.906	150.323	180.383	147.892	142.748	129.814	123.334	113.646	90.2937			D	0.610352	1.2207	2.44141	4.88281	9.76562	19.5312	39.0625	78.125	156.25	312.5	625	1250	wt
		148.807	145.158	146.214	140.275	143.366	141.534	139.24	138.449	131.385	122.745	121.335	101.834			E	FITC-contaminated unlabelled peptide												E
		140.716	140.256	146.828	142.858	139.183	131.393	120.439	101.754	90.8728	64.0582	59.1595	49.5697			F	0.610352	1.2207	2.44141	4.88281	9.76562	19.5312	39.0625	78.125	156.25	312.5	625	1250	pS
		-3272.73	-2578.95	-1980.39	145.8	152.995	148.853	12.897	11.1747	10.9826	-265.873	-133.192	-253.188			G	Buffer			Buffer + FITC-peptide				Buffer + complex
~End
Plate:	auto displ RNF11	1.3	PlateFormat	Endpoint	Fluor Polarization	Raw	FALSE	1
	Temperature(¡C)	1	2	3	4	5	6	7	8	9	10	11	12
	25	43603	44026	43420	43138	42479	44413	43713	43515	44296	44839	46643	45219
		70062.3	71035.3	69800.3	69442.3	68285.3	71852.3	68473.3	68595.3	68585.3	68452.3	69209.3	65577.3
		43802	42893	46792	42358	43464	43660	45216	44063	44167	41645	46308	45400
		71102.3	69731.3	75090.3	68660.3	70632.3	70078.3	71727.3	69841.3	70071.3	63529.3	70469.3	66231.3
		45068	40630	49553	52641	62791	81271	114236	187478	316436	570880	1072166	1931932
		72762.3	64663.3	79446.3	84909.3	100690	128823	180555	296083	493772	881853	1.62782e+06	2.87981e+06
		45452	45971	47795	55670	61284	81699	100534	183687	334557	573704	1062165	1824459
		73422.3	74506.3	77368.3	89027.3	98299.3	129859	158016	289478	523237	884668	1.61705e+06	2.73792e+06
		43326	43496	43895	43919	44081	46383	45748	47025	45824	49010	50896	50517
		69691.3	70145.3	71094.3	71378.3	71128.3	73076.3	70206.3	69124.3	65616.3	68803.3	69512.3	67295.3
		43633	42741	46060	42343	45081	43204	44720	46114	48315	50776	51434	50173
		69998.3	69376.3	73995.3	68725.3	72407.3	66270.3	68742.3	68922.3	70614.3	71207.3	69325.3	66326.3
		-38	8	30	43481	44346	-103	55026	56151	57191	165	82	80				Experiment type: Displacement
		-80.6667	58.3333	22.3333	69877.3	70609.3	-50.6667	67364.3	68985.3	70460.3	215.333	174.333	161.333				Protein: GGA1 VHS
																	FITC-labelled peptide: FITC-IGF2R
																	Displacing peptide: RNF11
		1	2	3	4	5	6	7	8	9	10	11	12				1	2	3	4	5	6	7	8	9	10	11	12
		144.941	146.966	145.166	145.838	145.149	148.278	132.456	135.559	126.746	119.791	105.749	94.4136			A	0.78125	1.5625	3.125	6.25	12.5	25	50	100	200	400	800	1600	wt
		149.921	150.654	144.314	149.224	150.466	144.413	138.651	138.251	138.707	119.427	118.215	97.3507			B	0.78125	1.5625	3.125	6.25	12.5	25	50	100	200	400	800	1600
		147.273	140.252	143.854	146.815	143.951	138.274	136.86	136.472	130.566	125.596	117.081	108.018			C	FITC-contaminated unlabelled peptide												E
		147.54	149.155	148.56	142.611	144.079	139.626	134.127	135.426	131.684	124.736	118.427	111.333			D
		145.462	146.723	148.829	150.511	146.995	135.29	122.368	101.106	88.1184	78.2926	64.609	52.1823			E	0.78125	1.5625	3.125	6.25	12.5	25	50	100	200	400	800	1600	pS
		144.157	149.895	144.842	149.859	144.739	122.131	123.183	109.332	98.2666	77.7679	58.0294	48.3565			F	0.78125	1.5625	3.125	6.25	12.5	25	50	100	200	400	800	1600
		277.719	717.37	-234.286	145.018	140.474	-418.516	9.99384	11.7634	13.1651	41.9355	278.416	253.886			G	Buffer			Buffer + complex			Buffer + FITC-peptide
																H
Plate:	auto 210115 GGA1RNF11E CLTCsatG	1.3	PlateFormat	Endpoint	Fluor Polarization	Raw	FALSE	1
	Temperature(¡C)	1	2	3	4	5	6	7	8	9	10	11	12
	25	38239	37282	38187	38683	38350	38257	37902	37711	37515	40143	36903	35237
		61389.3333333333	60630.3333333333	61523.3333333333	61619.3333333333	62381.3333333333	61030.3333333333	59971.3333333333	59486.3333333333	59034.3333333333	60470.3333333333	55945.3333333333	51503.3333333333
		40760	39148	38567	38222	39370	38261	38069	35414	38334	37621	37654	37030
		65279.3333333333	63544.3333333333	61320.3333333333	61439.3333333333	64688.3333333333	62669.3333333333	61274.3333333333	56050.3333333333	59205.3333333333	56901.3333333333	56368.3333333333	53988.3333333333
		-28	-90	54	37726	37026	36065	39673	39498	42427	40276	36747	37121
		5.33333333333348	-47.6666666666665	-133.666666666667	60611.3333333333	59840.3333333333	58190.3333333333	64577.3333333333	63199.3333333333	65847.3333333333	61184.3333333333	55218.3333333333	53992.3333333333
		46044	100068	95193	48773	45562	39734	45672	42299	43172	43714	42517	39732
		59395.3333333333	141975.333333333	135572.333333333	60889.3333333333	57649.3333333333	49806.3333333333	58290.3333333333	55365.3333333333	58906.3333333333	63480.3333333333	65984.3333333333	64889.3333333333
		43275	42342	44771	53240	42349	44779	38077	40101	48583	47146	42929	40459
		55314.3333333333	54227.3333333333	56040.3333333333	66632.3333333333	52953.3333333333	56965.3333333333	47836.3333333333	52568.3333333333	66233.3333333333	68226.3333333333	66326.3333333333	66680.3333333333
		46658	44813	45979	45332	43223	45889	44191	42856	45678	40367	41947	38669
		60193.3333333333	56905.3333333333	58011.3333333333	56427.3333333333	54396.3333333333	58440.3333333333	57058.3333333333	56242.3333333333	61907.3333333333	58227.3333333333	64620.3333333333	64158.3333333333
		76	-19	-57	-145	-83	-46	138	-139	-94	-98	-9	-104				Experiment type: Displacement
		257.333333333333	-136.666666666667	-120.666666666667	-74.6666666666665	-170.666666666667	-133.666666666667	191.333333333333	-177.666666666667	-174.666666666667	-93.6666666666665	-226.666666666667	-51.6666666666665				Protein: GGA1 VHS
		157	-30	59	32546	36028	-87	49750	50515	52511	35913	35558	34893				FITC-labelled peptide: FITC-IGF2R
		596.333333333333	169.333333333333	304.333333333333	51760.3333333333	57357.3333333333	49.3333333333335	63727.3333333333	66709.3333333333	67754.3333333333	49275.3333333333	48352.3333333333	46919.3333333333				Displacing peptide: RNF11
		1	2	3	4	5	6	7	8	9	10	11	12				1	2	3	4	5	6	7	8	9	10	11	12
		144.51055282877465	150.82209713064788	146.24373375994276	140.68755460994311	150.93295285420842	141.40744762889156	137.39611557928092	135.89074612387688	134.70465182584408	113.20429373802261	116.35096718578937	98.295725951368212			A	0.610352	1.2207	2.44141	4.88281	9.76562	19.5312	39.0625	78.125	156.25	312.5	625	1250	E
		143.33253545219429	149.89543553647576	139.77537947386975	145.12675930332398	155.84713383383414	154.31702336410157	145.77366508825662	137.53351188297722	125.51106019167457	115.2036521900467	110.12494608733563	97.052558141110111			B	0.610352	1.2207	2.44141	4.88281	9.76562	19.5312	39.0625	78.125	156.25	312.5	625	1250
		-1377.3584905660505	-387.58029978586859	2881.8973862536345	144.87879020650561	147.77890801772045	146.96539150145367	151.26570769455677	142.87677657126122	127.91167731341163	117.36356425542074	111.98674114146206	95.873450590401148			C				4.88281	9.76562	19.5312	39.0625	78.125	156.25	312.5	625	1250
		36.132584220007708	83.545712967207692	85.42993318226381	19.777206359343822	26.485349489808041	21.80321915986185	30.804897989980265	43.407029001257712	64.1293292972624	95.081989837020927	127.89169213097357	152.89402054822105			D	other project displacement
		31.557222914652858	32.530531885049569	21.091623782328806	21.02609810476525	20.569427116592703	29.182741122865316	22.922723925838131	44.166788603648364	63.707913408715427	93.357293152915318	125.69068978177964	157.33190162149467			E
		36.182020996772934	28.277077533378264	25.060784831121893	18.307420779530155	23.796722500390572	29.720892725097517	36.5993606299957	44.721409894349613	60.775159440123318	91.751582484175174	124.25486458383473	160.59471170399249			F
		476.66411629686331	714.04682274247466	276.4456981664311	-399.46380697051023	262.95017266896855	415.4606424285206	72.095629435936161	31.546351848267484	215.2133580705005	-113.2849479331027	909.03986524424465	-414.431431809597			G	Buffer
		519.83688726531318	1539.9999999999993	622.534210058646	139.90044287577831	140.40761791652531	-2791.7675544794292	32.629185323618238	47.839950573587195	36.256196109839692	66.9012763033682	62.432571197125426	56.849648312440351			H				Buffer + complex		Buffer + FITC-peptide
Plate:	auto 210120 GGA1 sat RFN11E high	1.3	PlateFormat	Endpoint	Fluor Polarization	Raw	FALSE	1
	Temperature(¡C)	1	2	3	4	5	6	7	8	9	10	11	12
	22.5	48410.3333333333	48350.3333333333	47972.3333333333	46661.3333333333	44261.3333333333	43175.3333333333	42769.3333333333	44719.3333333333	39694.3333333333	37928.3333333333	38942.3333333333	57558.3333333333
		61823.3333333333	61498.3333333333	61511.3333333333	59865.3333333333	59181.3333333333	59712.3333333333	61617.3333333333	67749.3333333333	63229.3333333333	67918.3333333333	80017.3333333333	130454.333333333
		48253.3333333333	46524.3333333333	47547.3333333333	45149.3333333333	47896.3333333333	42138.3333333333	44032.3333333333	43276.3333333333	42558.3333333333	43904.3333333333	46488.3333333333	55233.3333333333
		61935.3333333333	59089.3333333333	61062.3333333333	58100.3333333333	63747.3333333333	58133.3333333333	64737.3333333333	65779.3333333333	69270.3333333333	77875.3333333333	95379.3333333333	127010.333333333
		47265.3333333333	60744.3333333333	49249.3333333333	53289.3333333333	44417.3333333333	64778.3333333333	41488.3333333333	44185.3333333333	43287.3333333333	38918.3333333333	44350.3333333333	52622.3333333333
		58288.3333333333	80997.3333333333	59858.3333333333	66976.3333333333	57949.3333333333	85547.3333333333	58029.3333333333	66897.3333333333	65473.3333333333	68730.3333333333	89503.3333333333	120983.333333333
		45258.3333333333	43313.3333333333	41111.3333333333	45969.3333333333	44842.3333333333	43526.3333333333	43137.3333333333	43894.3333333333	42572.3333333333	42205.3333333333	43442.3333333333	41339.3333333333
		85398.3333333333	78424.3333333333	74375.3333333333	86312.3333333333	83840.3333333333	81155.3333333333	79382.3333333333	80144.3333333333	73643.3333333333	72048.3333333333	74315.3333333333	69498.3333333333
		43552.3333333333	45948.3333333333	44973.3333333333	44499.3333333333	46165.3333333333	46862.3333333333	47449.3333333333	40640.3333333333	40609.3333333333	43060.3333333333	40788.3333333333	40169.3333333333
		80807.3333333333	84003.3333333333	83467.3333333333	83077.3333333333	85119.3333333333	85945.3333333333	86301.3333333333	73788.3333333333	72230.3333333333	72941.3333333333	68794.3333333333	67612.3333333333
		43954.3333333333	45191.3333333333	44708.3333333333	43166.3333333333	44469.3333333333	42610.3333333333	42349.3333333333	36387.3333333333	46932.3333333333	44078.3333333333	43774.3333333333	40494.3333333333
		81204.3333333333	82152.3333333333	81278.3333333333	79861.3333333333	79953.3333333333	78455.3333333333	76670.3333333333	62873.3333333333	80979.3333333333	74031.3333333333	73271.3333333333	67026.3333333333
		300.333333333333	-146.666666666667	-153.666666666667	46326.3333333333	45436.3333333333	46445.3333333333	43773.3333333333	42913.3333333333	43085.3333333333	-282.666666666667	-357.666666666667	7.33333333333326				Experiment type: Displacement
		850.333333333333	-385.666666666667	-464.666666666667	58098.3333333333	58526.3333333333	58928.3333333333	80778.3333333333	79004.3333333333	79629.3333333333	-616.666666666667	-752.666666666667	-127.666666666667				Protein: GGA1 VHS
																	FITC-labelled peptide: FITC-IGF2R
																	Displacing peptide: RNF11
		1	2	3	4	5	6	7	8	9	10	11	12				1	2	3	4	5	6	7	8	9	10	11	12
		31.112959322546505	29.099482870467732	33.1255892489637	33.417650430063262	54.033901203022552	70.854910897090647	91.146491250852932	116.0187745581455	140.67992913746633	197.51276091179173	262.61951523809421	307.65336892910307			A	saturation expreriment
		33.639483975767575	28.369082329627116	33.9109610805362	34.922957167023	51.737185043094186	69.617108967242984	101.19854256135882	117.64186164525073	151.2405095548458	192.93834584009045	261.92072256425638	314.19229449308557			B
		13.650794938963003	52.661675528665818	6.3815490457939781	23.136660432323588	41.784519209564991	47.851969198357004	76.457894053412332	115.70183611704712	115.21672972715173	190.83330204997444	254.21793899262718	314.10683458655325			C
		222.52311362958542	202.82412366021558	202.42461606114136	220.17328791362269	218.15681866283214	216.84082998634548	210.58434623300948	206.83363592055861	180.84269398680453	174.43237172364363	175.44651424690983	167.00427575992825			D	0.78125	1.5625	3.125	6.25	12.5	25	50	100	200	400	800	1600	E	amplitude normalisation
		214.50743768198419	207.45333282226224	214.64155263323843	217.45960721940958	211.51019610336246	208.96402779197464	204.98480876921238	204.1498059946114	194.26947299499614	170.678887185254	168.57717972600719	167.58661618792635			E	0.78125	1.5625	3.125	6.25	12.5	25	50	100	200	400	800	1600
		212.46160867550609	204.73923965491031	204.76302234519559	213.13636948241796	199.45113084248609	210.84505940891518	202.77063267415934	180.29725819612634	179.61302702828681	166.53360505914236	164.88112398039641	159.42923139284991			F	0.78125	1.5625	3.125	6.25	12.5	25	50	100	200	400	800	1600
		404.65833379219225	373.29376854599366	431.79950698438751	22.048859207118344	35.406773054266914	27.8550252595874	211.92041388381148	210.79128788943066	212.64421495490296	290.27758404240456	273.691335740072	1148.0650588895105			G	Buffer			Buffer + FITC-peptide				Buffer + complex
																H
Plate:	auto displ 200603 A ATG4C	1.3	PlateFormat	Endpoint	Fluor Polarization	Raw	FALSE	1
	Temperature(¡C)	1	2	3	4	5	6	7	8	9	10	11	12
	24	31683	32080	32318	31381	30534	29673	28589	28543	29302	29953	33704	41109
		52226.3333333333	52358.3333333333	53263.3333333333	50054.3333333333	48001.3333333333	44025.3333333333	40714.3333333333	38733.3333333333	39335.3333333333	39539.3333333333	42828.3333333333	52939.3333333333
		32167	32324	32767	31013	25476	29603	28294	27550	28746	28517	35946	40603
		52792.3333333333	52334.3333333333	53965.3333333333	49722.3333333333	38943.3333333333	45080.3333333333	40732.3333333333	38010.3333333333	37756.3333333333	37094.3333333333	45856.3333333333	52784.3333333333
		32403	32185	32269	32284	31443	33115	33501	38398	43428	60198	92386	173664
		53022.3333333333	52393.3333333333	52705.3333333333	52219.3333333333	50271.3333333333	51642.3333333333	49160.3333333333	53093.3333333333	57219.3333333333	76922.3333333333	115912.333333333	218275.333333333
		31781	32527	32173	33084	32281	32653	33039	37409	43264	59217	93548	160483
		52289.3333333333	53313.3333333333	51920.3333333333	53950.3333333333	52059.3333333333	50970.3333333333	48794.3333333333	51256.3333333333	56593.3333333333	75752.3333333333	116961.333333333	199145.333333333
		31376	31337	30023	29854	27721	27626	27182	20989	28972	31036	37622	50519
		51082.3333333333	50779.3333333333	46826.3333333333	44089.3333333333	39396.3333333333	36692.3333333333	34522.3333333333	26921.3333333333	36531.3333333333	39642.3333333333	47902.3333333333	64705.3333333333
		29804	31898	29884	28758	27599	26950	25805	27357	28663	31658	36218	47861
		48793.3333333333	50460.3333333333	45999.3333333333	42098.3333333333	38437.3333333333	35827.3333333333	33961.3333333333	34682.3333333333	36039.3333333333	40137.3333333333	46144.3333333333	61289.3333333333
		-4	-25	29	32031	31186	31764	21846	21097	20961	82	75	120				Experiment type: Displacement
		-39.6666666666665	26.3333333333335	13.3333333333335	53069.3333333333	51054.3333333333	51768.3333333333	27880.3333333333	26647.3333333333	27417.3333333333	140.333333333333	18.3333333333335	74.3333333333335				Protein: MAP1LC3A ATG8
																	FITC-labelled peptide: FITC-SQSTM1
																	Displacing peptide: ATG4C
		1	2	3	4	5	6	7	8	9	10	11	12				1	2	3	4	5	6	7	8	9	10	11	12
		157.42242125037586	152.57756922252838	157.33330243055207	141.33983140187576	134.21841919548351	105.70668416919638	85.4097112191499	61.40628111372763	56.014232200353305	47.63637519827887	28.623077311049585	35.28433195224158			A	0.23524	0.470479	0.940959	1.88192	3.76383	7.52767	15.0553	30.1107	60.2214	120.443	240.885	481.771	wt	amplitude normalisation
		155.28513937286041	148.65087314088564	156.99006493311589	143.85818541810292	120.43716517792932	118.56410646626844	90.774870857832582	69.6540047183307	45.135835640858446	40.299292993219737	30.577440700351332	40.0040982018483			B	0.23524	0.470479	0.940959	1.88192	3.76383	7.52767	15.0553	30.1107	60.2214	120.443	240.885	481.771
		153.83917904466094	151.30783823971052	152.93469114539516	148.18066816085005	142.49221995630455	130.27237808281143	100.2571576285994	70.743846987423765	46.69895133762688	31.4074512413745	22.264894537417756	23.152515858390618			C	FITC-contaminated unlabelled peptide												E
		156.50421189061035	154.6463796197767	147.05663592600152	152.15548201231954	146.72513194336352	130.74008972801337	103.43075657857551	66.2061687399937	43.097664611354332	31.958626658632248	20.520701605801051	16.761080989823821			D
		151.36479782539942	149.06513717456303	130.33458882257855	103.41766829730587	84.3793552388564	50.700947737466592	28.357350877907269	33.2871899716231	24.754410144876054	31.20396294751599	29.618171409820381	32.574755761143329			E	0.488281	0.976562	1.95312	3.90625	7.8125	15.625	31.25	62.5	125	250	500	1000	pS	amplitude normalisation
		154.07782574828212	137.28890087591256	123.85190349066953	99.059366349351151	74.326729038833946	51.158423878495107	46.1336263104394	27.461312324657523	23.336904793454817	27.490306373218335	29.9392376546494	32.480214370987184			F	0.488281	0.976562	1.95312	3.90625	7.8125	15.625	31.25	62.5	125	250	500	1000
		784.10794602698581	-15363.636363637041	-445.98337950138045	159.90260804693006	154.06321604806652	151.87754445117741	30.781346087723779	25.61273503571724	43.068487035829925	175.64925998324549	-661.53846153845916	-319.08396946564795			G	Buffer			Buffer + complex			Buffer + FITC-peptide
																H
~End
Plate:	auto displ 200603 B ATG4C	1.3	PlateFormat	Endpoint	Fluor Polarization	Raw	FALSE	1
	Temperature(¡C)	1	2	3	4	5	6	7	8	9	10	11	12
	26.5	27617	27641	28133	27085	26798	25729	25166	25531	26371	26963	30248	37454
		41614	42102	42759	40600	38259	36267	34915	34491	34841	34779	39420	47696
		27365	26849	27741	26628	25800	25613	24900	25230	25590	26952	30414	37134
		41598	40599	41121	40404	37230	37327	33901	34275	34294	35197	39414	47296
		27652	28040	27655	27597	27858	29364	29511	35598	41153	56318	87897	169433
		41382	40858	41524	41451	40757	42217	42327	48093	54043	71746	110203	211718
		26822	27023	27349	27867	28258	28085	29656	33980	41850	54828	86477	158289
		40873	41491	40761	42368	41396	39921	40902	45624	53834	69042	107763	198154
		26970	26846	25861	25928	24406	24577	23976	24953	25976	28611	35100	47993
		41001	39140	37183	36848	32761	31775	31239	32091	32935	36391	44752	61552
		27375	26659	26052	25726	24361	24333	24309	25236	25748	29251	34925	46014
		41656	40128	38365	36393	33772	31823	31359	32323	32849	37084	44563	58841
		-28	29	-1	26577	26784	26974	18796	18733	18830	101	113	32				Experiment type: Displacement
		-102	64	38	40623	40387	40187	24413	24465	24032	91	75	54				Protein: MAP1LC3B ATG8
																	FITC-labelled peptide: FITC-SQSTM1
																	Displacing peptide: ATG4C
		1	2	3	4	5	6	7	8	9	10	11	12				1	2	3	4	5	6	7	8	9	10	11	12
		113.35252506875848	118.67487166406279	117.61062016294079	110.776722935077	86.6471826245516	80.310626167305628	72.423526665458581	59.1725243442933	48.067117687580328	36.0976307299068	41.237440172430205	29.69749829448801			A	0.23524	0.470479	0.940959	1.88192	3.76383	7.52767	15.0553	30.1107	60.2214	120.443	240.885	481.771	wt	amplitude normalisation
		117.6849911333226	115.08449857040449	105.25169936379695	116.78662642210357	91.948966124065109	96.843200230376169	63.043853185117818	61.951015476135147	55.167533306667487	42.265699724901353	38.429314405855358	29.776782992658191			B	0.23524	0.470479	0.940959	1.88192	3.76383	7.52767	15.0553	30.1107	60.2214	120.443	240.885	481.771
		109.96668651528074	96.770729874104092	111.60487217239995	111.77270496222208	98.769858707637241	90.12082041165192	88.934682442288576	59.193530270695284	45.050306207494017	29.889268170843462	21.914934852378142	20.235275069053973			C	FITC-contaminated unlabelled peptide												E
		118.89777359244673	122.61325295663069	107.93995091044017	117.76531360640773	99.413589427612308	84.470885456990345	69.484319354889351	56.111111111111114	34.731966094527841	24.091560389096124	18.864927572406348	21.147083438117136			D
		117.72643631159272	97.0468865618764	90.151606216705162	84.3770599868161	55.985508040523321	37.256354929375206	41.123009088454957	34.616165817140782	27.513719421834441	29.096122685021577	30.297449120545167	33.240560130800148			E	0.488281	0.976562	1.95312	3.90625	7.8125	15.625	31.25	62.5	125	250	500	1000	pS	amplitude normalisation
		118.19182347730384	112.83049634769297	102.008691980456	82.091216427163388	72.038498409655062	42.990629701127148	36.150788537216393	32.581437621194112	30.611828709295892	27.4682344857395	30.680096677575659	31.775117528130519			F	0.488281	0.976562	1.95312	3.90625	7.8125	15.625	31.25	62.5	125	250	500	1000
		504.42477876106204	295.54655870445345	1065.217391304348	120.396495089319	113.69709270100569	107.75430771902454	39.554421928027892	42.292404238187167	30.796946041005405	-142.31856738925538	-287.7492877492877	168.83116883116884			G	Buffer			Buffer + complex			Buffer + FITC-peptide
																H
~End
Plate:	auto displ 200603 A ATG4C2 TBK1	1.3	PlateFormat	Endpoint	Fluor Polarization	Raw	FALSE	1
	Temperature(¡C)	1	2	3	4	5	6	7	8	9	10	11	12
	25.5	31666.6666666667	32481.6666666667	31667.6666666667	32145.6666666667	29700.6666666667	29239.6666666667	28537.6666666667	28579.6666666667	29143.6666666667	28764.6666666667	34250.6666666667	40368.6666666667
		51585.6666666667	53021.6666666667	52091.6666666667	50198.6666666667	46404.6666666667	45066.6666666667	41166.6666666667	39027.6666666667	38888.6666666667	37462.6666666667	43912.6666666667	51732.6666666667
		32532.6666666667	33468.6666666667	33061.6666666667	34082.6666666667	32448.6666666667	29827.6666666667	33452.6666666667	36114.6666666667	45172.6666666667	61040.6666666667	93743.6666666667	168284.666666667
		53913.6666666667	54598.6666666667	54419.6666666667	54600.6666666667	50928.6666666667	45275.6666666667	48396.6666666667	49848.6666666667	58733.6666666667	77538.6666666667	116724.666666667	208045.666666667
		32017.6666666667	31317.6666666667	30375.6666666667	29716.6666666667	28115.6666666667	26730.6666666667	27218.6666666667	28412.6666666667	28679.6666666667	31806.6666666667	37853.6666666667	50616.6666666667
		51145.6666666667	50001.6666666667	47233.6666666667	42896.6666666667	38975.6666666667	34982.6666666667	35294.6666666667	36020.6666666667	36405.6666666667	40911.6666666667	47990.6666666667	64630.6666666667
		32012.6666666667	32813.6666666667	34206.6666666667	36197.6666666667	40540.6666666667	46690.6666666667	60936.6666666667	87660.6666666667	141364.666666667	259422.666666667	449339.666666667	880330.666666667
		52211.6666666667	53831.6666666667	54805.6666666667	57814.6666666667	62777.6666666667	68688.6666666667	85331.6666666667	116949.666666667	185891.666666667	334289.666666667	580373.666666667	1145843.66666667
		31620.6666666667	32304.6666666667	32256.6666666667	31761.6666666667	30294.6666666667	30251.6666666667	28447.6666666667	28809.6666666667	33093.6666666667	39823.6666666667	54475.6666666667	81768.6666666667
		51484.6666666667	52472.6666666667	51130.6666666667	50554.6666666667	47013.6666666667	45549.6666666667	43276.6666666667	38685.6666666667	44731.6666666667	53502.6666666667	75419.6666666667	115419.666666667
		31454.6666666667	30882.6666666667	29509.6666666667	28304.6666666667	27031.6666666667	27201.6666666667	26871.6666666667	27105.6666666667	27584.6666666667	30149.6666666667	34127.6666666667	41852.6666666667
		50563.6666666667	49204.6666666667	45688.6666666667	41150.6666666667	35843.6666666667	35527.6666666667	34092.6666666667	34013.6666666667	34582.6666666667	38476.6666666667	43430.6666666667	53557.6666666667
		-16.3333333333333	64.6666666666667	-48.3333333333333	32919.6666666667	32426.6666666667	32129.6666666667	20389.6666666667	20225.6666666667	20596.6666666667	65.6666666666667	73.6666666666667	69.6666666666667				Experiment type: Displacement
		17.6666666666665	-5.33333333333348	-12.3333333333335	54864.6666666667	52917.6666666667	52860.6666666667	25944.6666666667	25867.6666666667	26815.6666666667	109.666666666667	115.666666666667	45.6666666666665				Protein: MAP1LC3A ATG8
																	FITC-labelled peptide: FITC-SQSTM1
																	Displacing peptide: ATG4C or TBK1
		1	2	3	4	5	6	7	8	9	10	11	12				1	2	3	4	5	6	7	8	9	10	11	12
		151.65000353479164	152.64910380110072	156.39935977173184	130.93852367298931	131.19392336931873	124.4982591901949	91.782195198280021	64.537040993809143	53.022070265254712	40.914917421811893	33.075544109874386	32.845165729862288			A	0.23524	0.470479	0.940959	1.88192	3.76383	7.52767	15.0553	30.1107	60.2214	120.443	240.885	481.771	wt	amplitude normalisation	ATG4C
		160.02160234613527	152.34385992559538	156.71263740740616	143.471055456971	133.42225479708543	116.96804280804881	93.2175185867308	69.8715261333215	40.07820021450754	28.449756213160178	18.4640119874727	14.888429868309766			B	FITC-contaminated unlabelled peptide												E
		142.06667197616977	141.81388597313173	128.85147143994058	92.1203377604277	72.019598117568464	43.33268382689193	38.7342596698307	27.461211822716312	28.09984571489354	34.694970051298448	27.47165696325936	31.033309227038796			C	0.488281	0.976562	1.95312	3.90625	7.8125	15.625	31.25	62.5	125	250	500	1000	pS	amplitude normalisation
		152.23373789818032	155.08600471633005	143.52780801290862	141.99705289383965	126.79991647705485	101.50836931688806	77.041527914222087	52.924894744723886	45.717942770393634	35.598789048232774	36.76916351881318	40.616303269576463			D	FITC-contaminated unlabelled peptide												wt		TBK1
		151.40274421108023	150.23374695120614	138.27750486056488	140.30510589986693	127.8687318523897	112.98079859909184	118.05981357345111	56.159161457475427	59.438950121619015	56.414320183550281	71.374624323521971	81.001682416360708			E													E
		145.14973513538405	140.79436890532767	126.7205040016309	95.652606093309572	49.876736068734871	42.330655374580061	27.836957832536047	22.345299652241671	21.881993254956331	30.768571336721887	29.35948261832041	32.129878789475008			F	0.476074	0.952148	1.9043	3.80859	7.61719	15.2344	30.4688	60.9375	121.875	243.75	487.5	975	pS	amplitude normalisation
		-19275.862068964787	-1147.6014760147643	-649.28909952606227	162.77788296065626	152.51788637658854	156.4827266336261	29.299747151486919	31.849132469148813	40.745172871050187	163.77785638485912	133.61646520744742	-293.450232078393			G	Buffer			Buffer + complex			Buffer + FITC-peptide
																H
~End
Plate:	auto displ 200603 B ATG4C2 TBK1	1.3	PlateFormat	Endpoint	Fluor Polarization	Raw	FALSE	1
	Temperature(¡C)	1	2	3	4	5	6	7	8	9	10	11	12
	27	26942	27223	27564	26885	25965	25697	25457	24863	26429	27150	30110	38311
		40782.3333333333	41309.3333333333	41734.3333333333	39806.3333333333	38727.3333333333	37060.3333333333	35167.3333333333	33435.3333333333	35099.3333333333	35401.3333333333	39107.3333333333	48812.3333333333
		26400	26747	27171	27052	27342	28184	29530	32889	41260	57960	87913	167461
		39894.3333333333	40277.3333333333	40900.3333333333	40051.3333333333	39260.3333333333	39680.3333333333	40971.3333333333	44553.3333333333	52895.3333333333	73296.3333333333	109378.333333333	209852.333333333
		27255	27028	26234	25721	25052	24853	24657	25749	26761	29462	35176	48858
		40925.3333333333	39710.3333333333	38218.3333333333	36057.3333333333	34240.3333333333	34651.3333333333	32256.3333333333	32869.3333333333	34337.3333333333	37849.3333333333	45040.3333333333	62517.3333333333
		27817	28785	29332	31816	35916	42521	54312	87330	136941	244036	437997	887801
		42053.3333333333	43217.3333333333	43065.3333333333	47599.3333333333	52240.3333333333	58942.3333333333	73664.3333333333	115495.333333333	177914.333333333	314532.333333333	568382.333333333	1157569.33333333
		28051	27774	27366	27926	26501	26338	26395	27650	30568	37552	49167	80412
		42179.3333333333	42053.3333333333	39953.3333333333	40300.3333333333	38004.3333333333	36323.3333333333	34310.3333333333	36363.3333333333	41066.3333333333	51201.3333333333	68488.3333333333	115551.333333333
		26827	26108	25235	24553	23790	23771	22074	26614	24883	28005	31074	41228
		40232.3333333333	38905.3333333333	36031.3333333333	35103.3333333333	31625.3333333333	30686.3333333333	28412.3333333333	33170.3333333333	31102.3333333333	35608.3333333333	39630.3333333333	53261.3333333333
		-1	-41	42	26935	27214	27152	18755	18482	19328	116	118	83				Experiment type: Displacement
		-26.6666666666665	-55.6666666666665	82.3333333333335	40981.3333333333	41255.3333333333	41142.3333333333	24340.3333333333	23965.3333333333	24259.3333333333	118.333333333333	101.333333333333	47.3333333333335				Protein: MAP1LC3B ATG8
																	FITC-labelled peptide: FITC-SQSTM1
																	Displacing peptide: ATG4C or TBK1
		1	2	3	4	5	6	7	8	9	10	11	12				1	2	3	4	5	6	7	8	9	10	11	12
		115.60138635221777	116.81659328042801	115.72519954694811	104.68305543350064	108.31075666806581	91.667640367577874	70.286567600250038	56.893950249930519	50.655949040721971	41.501588671400022	39.544918881081735	29.953234776333719			A	0.23524	0.470479	0.940959	1.88192	3.76383	7.52767	15.0553	30.1107	60.2214	120.443	240.885	481.771	wt	amplitude normalisation	ATG4C
		114.76646656389862	113.03732661757586	112.85046114442186	104.6551182028968	89.494487360102724	79.720312702661374	72.445053267138434	60.53945800292319	33.037998580830823	26.211949736900412	18.069820164319623	21.662642324032376			B	FITC-contaminated unlabelled peptide												E
		111.62820176193108	100.86410592158829	96.665955674245637	77.584231718663858	64.9728731075196	74.877678560350134	43.139216381669812	30.901537026853589	33.470511397952244	34.082050460085831	32.425027105540906	32.091058571299683			C	0.488281	0.976562	1.95312	3.90625	7.8125	15.625	31.25	62.5	125	250	500	1000	pS	amplitude normalisation
		114.97420252300915	111.56645718841898	100.51824770263963	109.8192399341561	95.879778447975127	71.9951888830219	61.149602344398609	48.569016181601924	39.694346306616438	35.70959339488261	39.110388556608761	41.480438525024525			D	FITC-contaminated unlabelled peptide												wt		TBK1
		112.31636908319921	115.73741611628583	97.731635479096838	91.979302240932626	88.863060521467816	69.451014491615808	39.953928457765258	45.774816661074659	56.396783108489963	63.772026294430034	74.4217397511205	89.87180752831307			E													E
		111.01087934048319	107.86275395719515	86.699507389162591	87.347083749783224	51.141147795258128	36.498519995541379	35.036313761585966	18.946208659163869	20.385398975754271	28.929460660845809	30.441493967257475	36.868991008576153			F	0.476074	0.952148	1.9043	3.80859	7.61719	15.2344	30.4688	60.9375	121.875	243.75	487.5	975	pS	amplitude normalisation
		913.875598086124	61.665607120151272	240.58262179809228	118.13014414987951	116.33453055068996	116.1066706695447	39.15639075274477	38.7253740486249	22.458745086359258	-81.02511001811996	-165.75192096597073	-355.71687840290241			G	Buffer			Buffer + complex			Buffer + FITC-peptide
																H
~End
Plate:	auto displ 200603 A TBK1 2	1.3	PlateFormat	Endpoint	Fluor Polarization	Raw	FALSE	1
	Temperature(¡C)	1	2	3	4	5	6	7	8	9	10	11	12
	25.5	32546.6666666667	33461.6666666667	35758.6666666667	35735.6666666667	39498.6666666667	47238.6666666667	59461.6666666667	87402.6666666667	139955.666666667	250935.666666667	456715.666666667	927305.666666667
		54690.3333333333	56498.3333333333	58981.3333333333	56895.3333333333	61692.3333333333	70816.3333333333	84618.3333333333	117570.333333333	184280.333333333	326245.333333333	596520.333333333	1194416.33333333
		32652.6666666667	33638.6666666667	35384.6666666667	36405.6666666667	39960.6666666667	47827.6666666667	60706.6666666667	88088.6666666667	136158.666666667	250123.666666667	449929.666666667	888539.666666667
		53777.3333333333	55783.3333333333	57423.3333333333	57293.3333333333	62378.3333333333	70947.3333333333	85556.3333333333	118276.333333333	179767.333333333	321025.333333333	585564.333333333	1163068.33333333
		31756.6666666667	31622.6666666667	31354.6666666667	29747.6666666667	30407.6666666667	26641.6666666667	28015.6666666667	31204.6666666667	32587.6666666667	39768.6666666667	52492.6666666667	82619.6666666667
		52883.3333333333	53114.3333333333	52379.3333333333	48056.3333333333	48174.3333333333	39887.3333333333	40095.3333333333	43114.3333333333	44192.3333333333	54415.3333333333	73610.3333333333	118559.333333333
		31325.6666666667	32027.6666666667	30885.6666666667	30870.6666666667	31070.6666666667	30095.6666666667	29197.6666666667	30536.6666666667	32616.6666666667	40315.6666666667	52585.6666666667	80293.6666666667
		52168.3333333333	53210.3333333333	51420.3333333333	54893.3333333333	49423.3333333333	45381.3333333333	41543.3333333333	42492.3333333333	44469.3333333333	54599.3333333333	72508.3333333333	115372.333333333
		31056.6666666667	30289.6666666667	28617.6666666667	27985.6666666667	24151.6666666667	25700.6666666667	25727.6666666667	25590.6666666667	26447.6666666667	29639.6666666667	33461.6666666667	44301.6666666667
		49850.3333333333	47830.3333333333	43056.3333333333	39591.3333333333	32481.3333333333	33795.3333333333	33019.3333333333	32834.3333333333	33029.3333333333	37823.3333333333	42922.3333333333	57638.3333333333
		30309.6666666667	29613.6666666667	28317.6666666667	26009.6666666667	24457.6666666667	23942.6666666667	25831.6666666667	27532.6666666667	26044.6666666667	30318.6666666667	34205.6666666667	41745.6666666667
		48810.3333333333	47233.3333333333	42898.3333333333	36930.3333333333	32688.3333333333	31590.3333333333	33248.3333333333	34937.3333333333	32674.3333333333	39179.3333333333	43166.3333333333	53888.3333333333
		-47.3333333333333	48.6666666666667	-1.33333333333326	31040.6666666667	32053.6666666667	32563.6666666667	20050.6666666667	19682.6666666667	19295.6666666667	109.666666666667	47.6666666666667	61.6666666666667				Experiment type: Displacement
		-39.6666666666665	42.3333333333335	-2.66666666666652	52162.3333333333	52434.3333333333	53959.3333333333	25995.3333333333	25435.3333333333	24742.3333333333	116.333333333333	88.3333333333335	131.333333333333				Protein: MAP1LC3A ATG8
																	FITC-labelled peptide: FITC-SQSTM1
																	Displacing peptide: TBK1
		1	2	3	4	5	6	7	8	9	10	11	12				1	2	3	4	5	6	7	8	9	10	11	12
		166.77274488957792	169.10438444321065	157.72558585060227	140.43691603771575	131.02793332278154	110.82063077340567	85.042860165371181	57.032734626527244	46.372160993843622	40.044324852542708	42.340046154956404	35.38927281224062			A	FITC-contaminated unlabelled peptide												wt
		156.99278833741636	160.34296506975934	149.78969133816651	134.74465604455537	130.74762215802497	105.61069820498381	80.2271823371835	56.120099733878234	47.724214676011037	33.608847594543093	40.5593489331574	43.430691848402319			B
		162.38176529632858	166.55916914789495	163.92138505000469	147.56551564391717	138.01849359779465	110.18128513907189	87.860129943421072	70.366658694686151	61.071836460943693	65.52850856294711	77.738024414562446	89.1845279071419			C	FITC-contaminated unlabelled peptide												E
		162.40724249417144	161.24578348135864	162.26293975424318	194.13634676072024	139.993018724887	113.70519010308873	84.9580572260314	73.902000345395521	63.740890171751175	60.406351639700922	69.3566457424587	89.833308720662714			D
		144.42807675384057	136.41025478569605	112.60221040636101	82.112804889159364	56.9336731926894	45.710242568140472	33.589736098532143	33.450244296000562	19.950632940057545	30.735858380326778	33.32276741470708	40.399998796634272			E	0.476074	0.952148	1.9043	3.80859	7.61719	15.2344	30.4688	60.9375	121.875	243.75	487.5	975	pS	amplitude normalisation
		146.02548740773673	141.31896844740351	115.98839049491291	83.923849142329445	53.824405225653692	47.398220425431241	35.026642246768986	27.923361787597369	22.223983464713918	37.01520875646051	25.168679152974637	36.482198715560983			F	0.476074	0.952148	1.9043	3.80859	7.61719	15.2344	30.4688	60.9375	121.875	243.75	487.5	975
		-177.6088458880453	-159.49702183984019	250	166.79727431408617	153.68677671342689	159.97007601380403	38.647278655163127	37.022742036753613	33.144641920114907	-61.575692390427186	213.92579019697669	279.22077922077921			G	Buffer			Buffer + complex			Buffer + FITC-peptide
																H
~End
Plate:	auto displ 200603 B TBK1 2	1.3	PlateFormat	Endpoint	Fluor Polarization	Raw	FALSE	1
	Temperature(¡C)	1	2	3	4	5	6	7	8	9	10	11	12
	27	28068.3333333333	29151.3333333333	29496.3333333333	30734.3333333333	34355.3333333333	41495.3333333333	54657.3333333333	84568.3333333333	139022.333333333	230491.333333333	472501.333333333	920453.333333333
		42805.3333333333	44493.3333333333	45436.3333333333	45945.3333333333	49594.3333333333	57607.3333333333	74120.3333333333	111533.333333333	181901.333333333	302127.333333333	615490.333333333	1219013.33333333
		28265.3333333333	29011.3333333333	30132.3333333333	30859.3333333333	35141.3333333333	42181.3333333333	55941.3333333333	84616.3333333333	134357.333333333	235567.333333333	449613.333333333	917731.333333333
		42569.3333333333	43925.3333333333	44771.3333333333	45277.3333333333	50908.3333333333	59728.3333333333	75247.3333333333	111125.333333333	174067.333333333	306471.333333333	582660.333333333	1204035.33333333
		26792.3333333333	26862.3333333333	27448.3333333333	26411.3333333333	26347.3333333333	26495.3333333333	25798.3333333333	28089.3333333333	30259.3333333333	35393.3333333333	51145.3333333333	81679.3333333333
		40027.3333333333	41133.3333333333	41216.3333333333	39276.3333333333	38533.3333333333	36969.3333333333	34357.3333333333	37005.3333333333	39982.3333333333	48235.3333333333	70634.3333333333	116264.333333333
		28259.3333333333	28657.3333333333	28311.3333333333	28601.3333333333	28918.3333333333	26856.3333333333	26863.3333333333	27997.3333333333	30876.3333333333	36560.3333333333	52805.3333333333	79769.3333333333
		43025.3333333333	43777.3333333333	42458.3333333333	42886.3333333333	42190.3333333333	38513.3333333333	36302.3333333333	36906.3333333333	40851.3333333333	49663.3333333333	73496.3333333333	113966.333333333
		27477.3333333333	26698.3333333333	25683.3333333333	25946.3333333333	24765.3333333333	24765.3333333333	24518.3333333333	25104.3333333333	26007.3333333333	27897.3333333333	32927.3333333333	43009.3333333333
		40487.3333333333	39824.3333333333	36302.3333333333	35799.3333333333	32508.3333333333	31933.3333333333	30808.3333333333	31991.3333333333	32516.3333333333	34974.3333333333	41629.3333333333	55652.3333333333
		26420.3333333333	26166.3333333333	25478.3333333333	24662.3333333333	24309.3333333333	23976.3333333333	23916.3333333333	25020.3333333333	25312.3333333333	28395.3333333333	32435.3333333333	39433.3333333333
		39627.3333333333	38904.3333333333	36351.3333333333	33791.3333333333	31998.3333333333	30769.3333333333	30296.3333333333	31292.3333333333	31575.3333333333	35413.3333333333	41305.3333333333	51036.3333333333
		-13.6666666666667	-6.66666666666674	20.3333333333333	27999.3333333333	27746.3333333333	28078.3333333333	17480.3333333333	17471.3333333333	17888.3333333333	127.333333333333	130.333333333333	89.3333333333333				Experiment type: Displacement
		-31.6666666666665	-66.6666666666665	98.3333333333335	42379.3333333333	42206.3333333333	42969.3333333333	23238.3333333333	22807.3333333333	23502.3333333333	40.3333333333335	-7.66666666666652	0.333333333333485				Protein: MAP1LC3B ATG8
																	FITC-labelled peptide: FITC-SQSTM1
																	Displacing peptide: TBK1
		1	2	3	4	5	6	7	8	9	10	11	12				1	2	3	4	5	6	7	8	9	10	11	12
		119.2790091605582	119.6821807127447	124.2174091262612	109.43514075199742	92.1368175108327	72.744946388202308	61.066396518099218	47.185961573971248	43.227178688575336	44.1281943941736	41.005551045619583	49.264690692662029			A	FITC-contaminated unlabelled peptide												wt
		113.10223164324398	115.72081240623025	106.41936419232401	100.18564296290064	93.886198590571823	82.565193461290562	57.015790010928654	45.074348568358253	38.290132384467277	40.380967813406876	38.428510281474843	44.574309998231833			B
		109.12630972261229	121.28608060538554	111.6365418069522	106.84430683791921	98.596153773050659	75.256724474917078	52.044951160013568	46.641425188179824	48.118538661642866	63.537677953270979	70.14636910386227	85.165078761605159			C	FITC-contaminated unlabelled peptide												E
		118.46301020408171	120.109987957274	111.01031942146349	110.93074200492355	97.387255773224041	88.855674319630182	59.329329085913081	46.941648929078426	48.775227976011223	61.911454873574172	74.01527856864854	87.000686411625054			D
		102.29403340768971	108.35068904896872	81.676739485615911	69.675625283857812	44.834963750842363	35.926537885931317	23.017195101028872	30.042457831946006	20.518330287265044	21.877407435182572	26.084270235274392	37.674810886334136			E	0.476074	0.952148	1.9043	3.80859	7.61719	15.2344	30.4688	60.9375	121.875	243.75	487.5	975	pS	amplitude normalisation
		111.07165020523831	106.74699092227183	86.325058771964876	66.205857853242449	46.21799741265535	33.552267683632778	27.065142343144558	20.678422747026111	19.379027432816983	19.268628707608944	29.702114646971722	37.784382635925851			F	0.476074	0.952148	1.9043	3.80859	7.61719	15.2344	30.4688	60.9375	121.875	243.75	487.5	975
		317.61442441053629	785.71428571428316	602.39000543183215	115.56071100784617	118.0199359133409	120.98786903778428	51.157909656057356	42.074706744198096	45.28371817204706	-582.32654470141381	-1103.0927835051525	-993.80037197767854			G	Buffer			Buffer + complex			Buffer + FITC-peptide
																H
Plate:	auto displ 200604 L2 TBK1 2	1.3	PlateFormat	Endpoint	Fluor Polarization	Raw	FALSE	1
	Temperature(¡C)	1	2	3	4	5	6	7	8	9	10	11	12
	25.5	25147.3333333333	26050.3333333333	27078.3333333333	28546.3333333333	30795.3333333333	37334.3333333333	49653.3333333333	74017.3333333333	122207.333333333	206289.333333333	394222.333333333	765064.333333333
		37480.3333333333	37926.3333333333	39719.3333333333	40862.3333333333	45044.3333333333	52674.3333333333	68414.3333333333	99075.3333333333	162072.333333333	269548.333333333	510987.333333333	1001447.33333333
		25533.3333333333	26151.3333333333	27310.3333333333	28674.3333333333	31130.3333333333	37999.3333333333	51356.3333333333	77054.3333333333	125929.333333333	217785.333333333	382140.333333333	782519.333333333
		37375.3333333333	38746.3333333333	40302.3333333333	41647.3333333333	45491.3333333333	53570.3333333333	70965.3333333333	104069.333333333	166810.333333333	285069.333333333	501106.333333333	1026340.33333333
		24400.3333333333	24630.3333333333	24912.3333333333	24788.3333333333	24892.3333333333	25387.3333333333	25124.3333333333	27204.3333333333	29319.3333333333	35218.3333333333	46671.3333333333	76962.3333333333
		35666.3333333333	36454.3333333333	36245.3333333333	36927.3333333333	36013.3333333333	36789.3333333333	35938.3333333333	37837.3333333333	39509.3333333333	48281.3333333333	66023.3333333333	110355.333333333
		25102.3333333333	25078.3333333333	24937.3333333333	25804.3333333333	25783.3333333333	25477.3333333333	25729.3333333333	27327.3333333333	29814.3333333333	35316.3333333333	47756.3333333333	75962.3333333333
		36772.3333333333	37678.3333333333	36557.3333333333	37836.3333333333	38062.3333333333	36660.3333333333	35897.3333333333	37409.3333333333	40535.3333333333	48664.3333333333	66881.3333333333	108561.333333333
		24283.3333333333	24495.3333333333	24195.3333333333	24821.3333333333	23259.3333333333	23050.3333333333	22415.3333333333	22783.3333333333	23805.3333333333	25539.3333333333	29234.3333333333	36742.3333333333
		36006.3333333333	36575.3333333333	35181.3333333333	35911.3333333333	33286.3333333333	31542.3333333333	29379.3333333333	29632.3333333333	30089.3333333333	31962.3333333333	36971.3333333333	47463.3333333333
		24369.3333333333	24335.3333333333	23578.3333333333	24073.3333333333	23259.3333333333	23010.3333333333	22571.3333333333	23470.3333333333	23365.3333333333	26427.3333333333	29464.3333333333	37967.3333333333
		35760.3333333333	35582.3333333333	34481.3333333333	34509.3333333333	32767.3333333333	31025.3333333333	29544.3333333333	30066.3333333333	30005.3333333333	33767.3333333333	37485.3333333333	48763.3333333333
		-8.66666666666674	1.33333333333326	7.33333333333326	24223.3333333333	24598.3333333333	24601.3333333333	18555.3333333333	18390.3333333333	19051.3333333333	72.3333333333333	110.333333333333	62.3333333333333				Experiment type: Displacement
		-47.6666666666665	45.3333333333335	2.33333333333348	36054.3333333333	36178.3333333333	36181.3333333333	23828.3333333333	24068.3333333333	24417.3333333333	-42.6666666666665	-38.6666666666665	-90.6666666666665				Protein: GABARAPL2 ATG8
																	FITC-labelled peptide: FITC-SQSTM1
																	Displacing peptide: TBK1
		1	2	3	4	5	6	7	8	9	10	11	12				1	2	3	4	5	6	7	8	9	10	11	12
		107.94919875411028	96.346987524583284	100.05539143279182	87.951478963301312	98.6592475818733	80.770353996524221	68.98787744632088	54.575542090275448	49.959434803837063	42.547521521812868	38.535007423710887	43.432700070031217			A	FITC-contaminated unlabelled peptide												wt
		99.02669006008459	105.01854230221154	103.04428069528832	95.167805001192178	98.191380814281061	80.378852913831707	70.424064832012149	59.043737182066039	49.367325639987484	43.423176857109929	44.325365517941826	44.427980804772552			B
		98.325704859674815	104.49714743359925	96.016337029861958	107.70922907709239	93.232361458803538	94.039325464011242	87.5979635090028	73.665532264258474	57.919220841351468	66.48013842359093	82.093099232203926	88.799375923321747			C	FITC-contaminated unlabelled peptide												E
		99.40234815288018	111.90898941062488	99.764147159337156	99.868898270678159	103.21873173370959	90.543650600844728	75.212562450828173	65.760584673590259	62.350614315866061	69.0296772473949	77.090068143484586	87.156370608683972			D
		105.3986154247618	108.8519381615408	95.723166492946746	93.24230253263984	87.8325161253777	65.57017074662096	44.083746561695229	40.2359039767841	25.963929641433197	21.005320808439212	26.232711688138732	36.836494547488115			E	0.476074	0.952148	1.9043	3.80859	7.61719	15.2344	30.4688	60.9375	121.875	243.75	487.5	975	pS	amplitude normalisation
		100.2581398139384	98.478962636259027	98.5631298917835	88.6682930932953	80.030499528663654	58.203705009061309	43.417556557250641	32.662019254437247	33.887092031755387	31.376437840688677	29.215531585026408	33.952427869290425			F	0.476074	0.952148	1.9043	3.80859	7.61719	15.2344	30.4688	60.9375	121.875	243.75	487.5	975
		641.79104477611588	931.81818181818574	-580.83832335326849	107.2801445484653	101.38059455372964	101.36127864407887	33.885288413282233	43.34796134966934	32.905423698222187	-2933.5347432024068	-1825.0355618776634	10428.571428571453			G	Buffer			Buffer + complex			Buffer + FITC-peptide
																H
Plate:	auto displ 200604 L2 ATG4C2 TBK1	1.3	PlateFormat	Endpoint	Fluor Polarization	Raw	FALSE	1
	Temperature(¡C)	1	2	3	4	5	6	7	8	9	10	11	12
	25	24508	25142	25259	24245	24289	23354	22468	22752	24525	25217	28183	34777
		35778.6666666667	36846.6666666667	36672.6666666667	34813.6666666667	34062.6666666667	31489.6666666667	29314.6666666667	29122.6666666667	31062.6666666667	31998.6666666667	35512.6666666667	44320.6666666667
		25383	25840	26199	25524	25805	26675	27898	30531	37992	52204	79650	148245
		37103.6666666667	37521.6666666667	38242.6666666667	36680.6666666667	37128.6666666667	37343.6666666667	37548.6666666667	39534.6666666667	47507.6666666667	64934.6666666667	98722.6666666667	183446.666666667
		24642	24721	24529	23900	22858	22468	22291	23974	24658	27382	31979	46076
		35935.6666666667	35988.6666666667	35055.6666666667	33607.6666666667	29932.6666666667	29084.6666666667	28262.6666666667	30169.6666666667	31282.6666666667	34317.6666666667	40667.6666666667	59068.6666666667
		25201	25577	26710	29203	32502	38947	51240	76667	124287	215060	389672	811782
		36833.6666666667	37052.6666666667	38630.6666666667	41284.6666666667	46839.6666666667	53979.6666666667	69963.6666666667	101760.666666667	163851.666666667	278504.666666667	506120.666666667	1059296.66666667
		24687	24717	24936	25342	24573	25092	25429	26584	29404	34616	47294	75316
		35872.6666666667	36432.6666666667	36206.6666666667	36524.6666666667	35289.6666666667	36031.6666666667	35561.6666666667	36729.6666666667	39149.6666666667	47536.6666666667	65455.6666666667	107481.666666667
		24143	24534	24203	24044	23567	23421	22974	23663	23758	26540	27551	40990
		35241.6666666667	35556.6666666667	34801.6666666667	34619.6666666667	33433.6666666667	31442.6666666667	29893.6666666667	30406.6666666667	30120.6666666667	33543.6666666667	34844.6666666667	52912.6666666667
		0	-17	17	24347	24457	24485	19051	18999	18865	39	34	47				Experiment type: Displacement
		-15.3333333333335	16.6666666666665	-1.33333333333348	36062.6666666667	35985.6666666667	35767.6666666667	24252.6666666667	24183.6666666667	24236.6666666667	25.6666666666665	-40.3333333333335	-22.3333333333335				Protein: GABARAPL2 ATG8
																	FITC-labelled peptide: FITC-SQSTM1
																	Displacing peptide: ATG4C or TBK1
		1	2	3	4	5	6	7	8	9	10	11	12				1	2	3	4	5	6	7	8	9	10	11	12
		97.70265405635368	99.620395202814	94.976670860072915	89.498912493545348	77.77105117165992	58.218898038236112	41.8127712807294	32.259893947843572	26.989497349541008	27.919896004437426	24.419606455483919	30.077564541569654			A	0.23524	0.470479	0.940959	1.88192	3.76383	7.52767	15.0553	30.1107	60.2214	120.443	240.885	481.771	wt	amplitude normalisation	ATG4C
		98.338446236564437	95.048859617975637	97.642414721465855	89.911077391788353	90.5014587535	76.905330648223327	57.317762255090592	38.038540913618156	20.594054584735336	17.948551804574628	16.174078928407251	15.366846798312185			B	FITC-contaminated unlabelled peptide												E
		97.1706437368142	96.315220834924176	87.158101921007429	79.111434580414482	43.636118516934523	37.880608164207239	27.511639912843055	23.768291675951335	27.813432280053139	21.723014446613369	29.008035343026602	33.03140145902001			C	0.488281	0.976562	1.95312	3.90625	7.8125	15.625	31.25	62.5	125	250	500	1000	pS	amplitude normalisation
		98.285199722101581	93.885311205932823	93.073266430242185	81.766125961199151	91.298671746796984	71.917688074924783	64.477437841538745	50.37269269092937	46.988662903325078	38.079677958415417	39.553451870770687	41.879019430044337			D	FITC-contaminated unlabelled peptide												wt		TBK1
		95.3976564853795	102.4656141440958	95.017077508095184	91.3462400376086	89.5694888844749	89.523460107586587	76.379184924133327	70.360393877549029	51.923078645466248	67.329871615057726	71.21328745907951	86.436832885600126			E													E
		97.6444120062417	94.09392366061445	90.1878395579312	90.856192763896559	83.50230255446894	56.046788130109341	40.458873444346892	34.20049567250247	27.478412742451614	25.930929017458865	26.263808330748059	36.480336400023489			F	0.476074	0.952148	1.9043	3.80859	7.61719	15.2344	30.4688	60.9375	121.875	243.75	487.5	975	pS	amplitude normalisation
		1000	-9928.57142857099	-1139.8601398601568	104.87690796232789	101.5896760342486	98.0153390398518	29.534121589114608	29.476244329444924	34.105131414267859	-291.628334866608	-173857.1428572007	-2311.1545988258467			G	Buffer			Buffer + complex			Buffer + FITC-peptide
																H
Plate:	auto displ 200604 L2 ATG4C	1.3	PlateFormat	Endpoint	Fluor Polarization	Raw	FALSE	1
	Temperature(¡C)	1	2	3	4	5	6	7	8	9	10	11	12
	24	24169.6666666667	24633.6666666667	25064.6666666667	23926.6666666667	23796.6666666667	22424.6666666667	21975.6666666667	22422.6666666667	24056.6666666667	24980.6666666667	27944.6666666667	35721.6666666667
		35256.3333333333	35859.3333333333	36370.3333333333	34556.3333333333	33302.3333333333	30431.3333333333	28876.3333333333	28448.3333333333	30288.3333333333	31087.3333333333	35076.3333333333	45112.3333333333
		23913.6666666667	24392.6666666667	25373.6666666667	24292.6666666667	23618.6666666667	23234.6666666667	22425.6666666667	22294.6666666667	23399.6666666667	25344.6666666667	28104.6666666667	35258.6666666667
		34900.3333333333	35919.3333333333	36768.3333333333	35722.3333333333	34997.3333333333	31922.3333333333	29189.3333333333	29096.3333333333	29875.3333333333	31939.3333333333	34971.3333333333	44927.3333333333
		24867.6666666667	24686.6666666667	25071.6666666667	25102.6666666667	25266.6666666667	27139.6666666667	27926.6666666667	31584.6666666667	38033.6666666667	52886.6666666667	80986.6666666667	157050.666666667
		36848.3333333333	36914.3333333333	36227.3333333333	36333.3333333333	36746.3333333333	38723.3333333333	38311.3333333333	40239.3333333333	47298.3333333333	65694.3333333333	101410.333333333	195496.333333333
		24669.6666666667	25162.6666666667	24907.6666666667	25863.6666666667	26214.6666666667	26363.6666666667	27851.6666666667	31125.6666666667	37796.6666666667	52595.6666666667	83781.6666666667	147589.666666667
		36132.3333333333	36725.3333333333	36315.3333333333	37662.3333333333	37659.3333333333	37312.3333333333	37644.3333333333	40187.3333333333	47485.3333333333	65322.3333333333	103670.333333333	182722.333333333
		24346.6666666667	24234.6666666667	23962.6666666667	24263.6666666667	22605.6666666667	21926.6666666667	22417.6666666667	23332.6666666667	24476.6666666667	27614.6666666667	32834.6666666667	46113.6666666667
		35075.3333333333	34938.3333333333	33892.3333333333	34367.3333333333	30185.3333333333	28119.3333333333	28830.3333333333	28968.3333333333	31155.3333333333	34507.3333333333	41960.3333333333	59148.3333333333
		24050.6666666667	24233.6666666667	24213.6666666667	23376.6666666667	22643.6666666667	22186.6666666667	21976.6666666667	23439.6666666667	24470.6666666667	28335.6666666667	32854.6666666667	45348.6666666667
		35182.3333333333	35371.3333333333	34544.3333333333	33008.3333333333	30666.3333333333	28312.3333333333	28063.3333333333	29382.3333333333	29873.3333333333	35412.3333333333	41562.3333333333	58078.3333333333
		17.6666666666667	7.66666666666674	-25.3333333333333	23656.6666666667	24124.6666666667	23936.6666666667	19789.6666666667	19442.6666666667	20056.6666666667	40.6666666666667	10.6666666666667	106.666666666667				Experiment type: Displacement
		2.33333333333348	-25.6666666666665	23.3333333333335	35137.3333333333	34627.3333333333	34148.3333333333	25795.3333333333	24728.3333333333	25430.3333333333	111.333333333333	190.333333333333	87.3333333333335				Protein: GABARAPL2 ATG8
																	FITC-labelled peptide: FITC-SQSTM1
																	Displacing peptide: ATG4C
		1	2	3	4	5	6	7	8	9	10	11	12				1	2	3	4	5	6	7	8	9	10	11	12
		97.303763153608415	96.284913012995062	94.701716331283	92.37375200864048	76.729085275495109	61.417440013765557	45.351372680573469	27.840637431006563	24.009827068389388	18.186343974968388	22.485568173316068	25.532801636766742			A	0.23524	0.470479	0.940959	1.88192	3.76383	7.52767	15.0553	30.1107	60.2214	120.443	240.885	481.771	wt	amplitude normalisation
		97.551132081207541	101.98004209200111	94.023214457511074	101.291435747295	105.0672774119668	67.566347363997181	40.615470907971691	41.946931598843982	30.984995237678874	24.469311254001418	18.133754636305994	29.99772269797635			B	0.23524	0.470479	0.940959	1.88192	3.76383	7.52767	15.0553	30.1107	60.2214	120.443	240.885	481.771
		105.07096066049347	109.56591438519152	92.610837438423673	93.446543505128176	95.820555768169854	86.3466509065202	66.821367243699839	29.916885217649529	17.838992138907368	17.268210852313075	21.28123830320769	18.323746904385391			C	FITC-contaminated unlabelled peptide												E
		99.31757263150854	97.580413784309371	97.064853564911985	96.449133948127141	89.728132228088882	82.321067537136287	59.413974737217366	36.582429978539587	22.935186913874674	17.187656529238481	15.33891042644356	15.603852857155388			D
		91.137219117143871	91.482965201463287	82.000568258606634	82.713051952416166	53.366244727701634	33.20391441204206	34.614754304265773	17.012029073870114	29.463272791355955	20.248868109363261	31.448777438097633	33.296433702077373			E	0.488281	0.976562	1.95312	3.90625	7.8125	15.625	31.25	62.5	125	250	500	1000	pS	amplitude normalisation
		98.707433635872547	97.606891358494636	86.287265031535284	81.171082153716853	60.408192433905256	30.732544945967739	31.070505676460122	21.817680192059516	8.5845603957810876	20.305850693460687	26.383354228078471	32.533685422569384			F	0.488281	0.976562	1.95312	3.90625	7.8125	15.625	31.25	62.5	125	250	500	1000
		-801.6997167138702	2117.4089068826179	-7603.7735849059327	106.24632692469149	89.304926105275086	86.275362242003681	41.33250083429315	29.070888467497912	27.522812215899503	390.50791007493734	873.97440105021246	-188.85448916408618			G	Buffer			Buffer + complex			Buffer + FITC-peptide
																H
Plate:	auto 210120 LC3A sat ATG4C E	1.3	PlateFormat	Endpoint	Fluor Polarization	Raw	FALSE	1
	Temperature(¡C)	1	2	3	4	5	6	7	8	9	10	11	12
	23.5	25848	26477	38315	28613	33891	32978	36210	37522	40167	39901	39224	39983
		34982	35304	52416	41853	50932	53601	61199	66758	72356	73144	73177	74495
		24179	25545	27363	25931	33514	34014	35227	33823	37128	38776	37155	49442
		32434	34133	37500	35927	50728	55592	59055	59318	68007	71862	67542	89005
		30584	25864	28235	30303	32608	35185	36449	39162	38454	37083	39026	43992
		39949	34906	38379	42715	49853	57727	62865	70044	69873	66357	72729	81510
		23124	22860	22758	23891	23840	22962	21978	21012	22513	19577	19442	20942
		39395	39100	38865	40674	40148	38126	35475	32903	32379	26481	26170	27689
		21836	21883	23237	23554	22511	22729	22066	21256	20190	20029	18860	17957
		36350	36701	39278	39677	37384	37065	35800	32670	28736	27552	25260	23008
		22938	22207	21928	22664	22081	22277	21435	20787	19360	22404	19013	20147
		38525	37246	37673	37226	36388	36314	34029	32039	28044	31069	25145	26838
		300	-250	-50	25814	26463	26762	22643	22432	22081	-352	-391	63				Experiment type: Displacement
		794	-434	-360	33212	34344	34916	38240	38308	36510	-973	-864	-91				Protein: MAP1LC3A ATG8
																	FITC-labelled peptide: FITC-SQSTM1
																	Displacing peptide: ATG4C
		1	2	3	4	5	6	7	8	9	10	11	12				1	2	3	4	5	6	7	8	9	10	11	12
		60.067030709277041	52.650410576596279	65.430818952375134	98.668304707003429	112.03783356549918	150.54961330663079	169.58270823976838	194.40637512926671	200.36762876131007	208.73999795084004	217.12359184270892	216.4971349161377			A	saturation expreriment
		55.643071955839666	53.699044561408925	66.316346203060775	71.740732233362507	115.57780103975165	153.25571939491007	165.6274610816028	187.48098204705241	208.36242877170164	213.95485551535057	204.73030821917809	200.05069592288831			B
		42.377149059749726	58.675094172525291	62.232739652094494	80.3175574681393	120.51120106627589	155.12911584908304	179.41386704789142	196.94049132592377	204.52206471765547	197.16823355578288	216.60887151409921	213.84597514229296			C
		173.45160684977614	175.37425599711418	174.61986925497095	173.12151732253486	167.83989760893596	160.95517079676742	147.1561199445097	132.29428708097751	90.301138487337255	59.803815629915164	57.3651930085414	48.440535106419276			D	0.0688477	0.137695	0.275391	0.550781	1.10156	2.20312	4.40625	8.8125	17.625	35.25	70.5	141	E
		162.21072622983314	165.84022388604942	169.64253808678669	167.97023334677621	161.04426900548472	152.16397937202166	149.66152423280968	123.12039768156596	85.114417340080053	68.1802321524111	54.873465296918063	32.758481385390255			E	0.0688477	0.137695	0.275391	0.550781	1.10156	2.20312	4.40625	8.8125	17.625	35.25	70.5	141
		166.52990283207117	165.86117093203791	177.52779488205346	155.67780351055836	157.2834307595428	151.97695665414685	139.02696189185119	124.50292541336606	93.845073718698814	72.198889460225217	48.56903374853529	52.17350395182541			F	0.0688477	0.137695	0.275391	0.550781	1.10156	2.20312	4.40625	8.8125	17.625	35.25	70.5	141
		376.08318890814559	182.56130790190736	714.28571428571433	34.822274290842024	39.159087195686524	41.795961235499156	169.2115771514533	174.61641298615291	158.91517159943624	394.58219865271604	296.12961296129612	10818.181818181813			G	Buffer			Buffer + complex			Buffer + FITC-peptide
~End
Plate:	auto 210120 LC3B sat ATG4C E	1.3	PlateFormat	Endpoint	Fluor Polarization	Raw	FALSE	1
	Temperature(¡C)	1	2	3	4	5	6	7	8	9	10	11	12
	25	26436.3333333333	27023.3333333333	26920.3333333333	26898.3333333333	24967.3333333333	27123.3333333333	27817.3333333333	29166.3333333333	33140.3333333333	42689.3333333333	37158.3333333333	37062.3333333333
		35253.6666666667	36059.6666666667	35717.6666666667	35854.6666666667	33641.6666666667	37002.6666666667	39276.6666666667	43419.6666666667	52066.6666666667	69821.6666666667	63868.6666666667	64438.6666666667
		25854.3333333333	24583.3333333333	26572.3333333333	24534.3333333333	25422.3333333333	25734.3333333333	27900.3333333333	39023.3333333333	30154.3333333333	32018.3333333333	33119.3333333333	36960.3333333333
		35473.6666666667	33120.6666666667	35657.6666666667	32420.6666666667	34050.6666666667	35187.6666666667	40163.6666666667	59456.6666666667	48367.6666666667	53915.6666666667	56321.6666666667	64520.6666666667
		27739.3333333333	26053.3333333333	26604.3333333333	27093.3333333333	26910.3333333333	28287.3333333333	27876.3333333333	31385.3333333333	31679.3333333333	33698.3333333333	34045.3333333333	38357.3333333333
		36484.6666666667	34545.6666666667	35463.6666666667	34836.6666666667	35504.6666666667	38756.6666666667	40000.6666666667	48036.6666666667	51190.6666666667	56323.6666666667	56825.6666666667	66677.6666666667
		22859.3333333333	22209.3333333333	22918.3333333333	24139.3333333333	23059.3333333333	22538.3333333333	21688.3333333333	21121.3333333333	20076.3333333333	20044.3333333333	19766.3333333333	21667.3333333333
		36685.6666666667	35403.6666666667	36779.6666666667	37690.6666666667	36540.6666666667	35302.6666666667	33349.6666666667	31467.6666666667	28842.6666666667	27390.6666666667	26775.6666666667	28197.6666666667
		22257.3333333333	21982.3333333333	22453.3333333333	23078.3333333333	21617.3333333333	23354.3333333333	23317.3333333333	21021.3333333333	20302.3333333333	19811.3333333333	19520.3333333333	21413.3333333333
		35930.6666666667	35056.6666666667	35920.6666666667	37403.6666666667	34126.6666666667	36113.6666666667	33510.6666666667	31377.6666666667	28946.6666666667	27185.6666666667	26290.6666666667	27757.6666666667
		22667.3333333333	22450.3333333333	21817.3333333333	22084.3333333333	22301.3333333333	24674.3333333333	24192.3333333333	20483.3333333333	14688.3333333333	16197.3333333333	19813.3333333333	21517.3333333333
		36154.6666666667	35456.6666666667	34477.6666666667	34889.6666666667	35660.6666666667	39348.6666666667	36791.6666666667	29862.6666666667	20150.6666666667	22473.6666666667	26649.6666666667	28415.6666666667
		231.333333333333	-41.6666666666667	-189.666666666667	27871.3333333333	22358.3333333333	28346.3333333333	20462.3333333333	21633.3333333333	21489.3333333333	-326.666666666667	-257.666666666667	-129.666666666667				Experiment type: Displacement
		681.666666666667	-181.333333333333	-500.333333333333	36347.6666666667	29949.6666666667	35942.6666666667	31977.6666666667	34428.6666666667	34021.6666666667	-815.333333333333	-704.333333333333	-104.333333333333				Protein: MAP1LC3B ATG8
																	FITC-labelled peptide: FITC-SQSTM1
																	Displacing peptide: ATG4C
		1	2	3	4	5	6	7	8	9	10	11	12				1	2	3	4	5	6	7	8	9	10	11	12
		52.705445330206551	53.026578994758204	50.178814521954152	52.495621287879551	57.873017503514049	64.049230297337218	81.146053353543891	107.37242293347977	133.91689158680123	153.61124130034537	177.75127852084972	183.30025916599226			A	saturation expreriment
		66.895375660537582	57.819037378501271	55.82791385822874	48.163219560138351	54.8947604305002	65.181482352252658	90.750918154981548	118.81927151611708	144.08106013358113	167.79356925487252	172.57575263381057	185.24569284353152			B
		45.827449076896329	49.866027787204537	52.508178897997993	34.51689219286699	47.380614303863688	66.186651896981473	89.160851854810019	121.05460502875961	147.69731138759184	164.17314018981344	163.50589441312144	183.20924501817999			C
		144.33747542248375	141.04400084656268	144.32834659960076	130.86927474426625	138.128154920482	132.42731734439661	123.34457999068086	107.75769509234351	89.754084940567864	64.875890614754283	60.521844291676246	40.53374203698263			D	0.0688477	0.137695	0.275391	0.550781	1.10156	2.20312	4.40625	8.8125	17.625	35.25	70.5	141	E
		147.22134713790666	141.2517416649666	142.79351410967479	149.15537167230781	136.27787421255212	126.1086621424555	89.9290091199646	108.68748446791651	85.985978725479683	66.9567458453746	57.653883597997186	38.5692281789214			E	0.0688477	0.137695	0.275391	0.550781	1.10156	2.20312	4.40625	8.8125	17.625	35.25	70.5	141
		141.32745187997455	136.48504844244815	136.78002631124863	136.64030371510205	142.56237624608312	141.23793466155181	117.90604423818816	97.031739811912317	66.831377393452769	72.460817266013152	56.988174011912022	47.843578797537241			F	0.0688477	0.137695	0.275391	0.550781	1.10156	2.20312	4.40625	8.8125	17.625	35.25	70.5	141
		421.22454652859824	567.723342939481	374.66800989101563	41.58089748867846	54.943377617574448	27.545946440449246	131.30272044264831	140.23602662751296	137.67969743616612	350.63500828271674	389.85726501348415	-197.23005898948404			G	Buffer			Buffer + complex			Buffer + FITC-peptide
~End
Plate:	auto 210120 GABAL2 sat ATG4C E	1.3	PlateFormat	Endpoint	Fluor Polarization	Raw	FALSE	1
	Temperature(¡C)	1	2	3	4	5	6	7	8	9	10	11	12
	26	18941.3333333333	19116.3333333333	19768.3333333333	18804.3333333333	20646.3333333333	18698.3333333333	20480.3333333333	18703.3333333333	20399.3333333333	19715.3333333333	22430.3333333333	23003.3333333333
		25340	25891	26879	24811	26701	25008	27456	25968	29667	30462	36350	37871
		19300.3333333333	18457.3333333333	19776.3333333333	19124.3333333333	18460.3333333333	19040.3333333333	20423.3333333333	19451.3333333333	19934.3333333333	20388.3333333333	23014.3333333333	23488.3333333333
		26162	25283	26702	24921	24095	25124	27510	27026	29115	30668	36475	38869
		18844.3333333333	18742.3333333333	18712.3333333333	18631.3333333333	18538.3333333333	19340.3333333333	19412.3333333333	18742.3333333333	19166.3333333333	20336.3333333333	20657.3333333333	22115.3333333333
		25739	25411	25315	24458	24322	25040	26054	26215	27926	31346	33116	36588
		22281.3333333333	21830.3333333333	21395.3333333333	40830.3333333333	21706.3333333333	21228.3333333333	20713.3333333333	20176.3333333333	19064.3333333333	19406.3333333333	26692.3333333333	20916.3333333333
		33302	32719	31961	59113	32946	31949	29737	28236	25339	24689	33798	26868
		21573.3333333333	22104.3333333333	21231.3333333333	22124.3333333333	21075.3333333333	21035.3333333333	20468.3333333333	19030.3333333333	21556.3333333333	18500.3333333333	19348.3333333333	20869.3333333333
		33272	33564	32180	33550	32090	31530	30852	26844	28391	23629	25096	26698
		26620.3333333333	21142.3333333333	20452.3333333333	20978.3333333333	20348.3333333333	20695.3333333333	20724.3333333333	20151.3333333333	18991.3333333333	19436.3333333333	19379.3333333333	24650.3333333333
		39191	32392	31152	32061	29980	30508	30708	28379	24932	25141	25055	30703
		287.333333333333	-24.6666666666665	-262.666666666667	17648.3333333333	17488.3333333333	17577.3333333333	21263.3333333333	20628.3333333333	20371.3333333333	-421.666666666667	-395.666666666667	-18.6666666666665				Experiment type: Displacement
		871	-125	-746	23622	23298	23692	32055	31219	30643	-1172	-1111	167				Protein: GABARAPL2 ATG8
																	FITC-labelled peptide: FITC-SQSTM1
																	Displacing peptide: ATG4C
		1	2	3	4	5	6	7	8	9	10	11	12				1	2	3	4	5	6	7	8	9	10	11	12
		54.304591675404033	60.441608335756705	62.390071342463656	47.403548617238258	37.4034027111348	54.166842304936218	55.342440479393659	72.791869784351064	95.810971037672132	125.71230072209374	149.10916378994227	156.8079419625812			A	saturation expreriment
		60.856730410523468	66.078032037578168	58.897243107769455	41.190552786493541	42.004523497537214	47.435608808398214	57.71079241800922	73.150199731573508	97.929338828950861	112.48957086371394	138.20402482673404	159.31697859965703			B
		64.646489715049228	60.96221853876056	59.874648836712744	44.865386751424772	44.579969077478175	37.961880601222063	55.912200499302934	76.4631727638187	96.73720093626784	124.52824773630667	143.80845802075132	159.19805342931011			C
		109.33450589277746	110.71129110555141	109.07532523414434	93.577431749690575	116.93471834232868	112.75969559235853	89.407066840071138	76.73182376314648	51.057528382576869	29.210073244039833	26.845392897941398	34.028894926839058			D	0.0688477	0.137695	0.275391	0.550781	1.10156	2.20312	4.40625	8.8125	17.625	35.25	70.5	141	E
		124.81406355645713	117.13918640953787	116.24486624486627	116.48740748628939	118.50039386271276	110.75099872473248	113.50922149637283	80.6676274748191	46.506913189798517	31.172129680947215	38.87072070207401	31.98225012175989			E	0.0688477	0.137695	0.275391	0.550781	1.10156	2.20312	4.40625	8.8125	17.625	35.25	70.5	141
		101.87051735141719	121.55227932163953	118.66817009846521	120.32847034157427	102.24640611787204	102.51814160571284	105.05746960984007	79.8582968991983	44.893716891302923	37.499535743614963	37.255072427768937	18.622041888811886			F	0.0688477	0.137695	0.275391	0.550781	1.10156	2.20312	4.40625	8.8125	17.625	35.25	70.5	141
		432.801447606514	617.07632600258921	405.9555220505091	54.553571428571509	52.208472586035668	58.037548453939742	113.58149068107214	115.50211709216951	112.49877470111787	396.90107270560208	401.18552150334239	1309.8201936376179			G	Buffer			Buffer + complex			Buffer + FITC-peptide
~End
Plate:	auto 210120 LC3A TBK1 wt E	1.3	PlateFormat	Endpoint	Fluor Polarization	Raw	FALSE	1
	Temperature(¡C)	1	2	3	4	5	6	7	8	9	10	11	12
	24.5	22095.6666666667	22009.6666666667	23014.6666666667	21491.6666666667	21754.6666666667	21071.6666666667	20265.6666666667	20184.6666666667	24679.6666666667	28078.6666666667	36973.6666666667	55742.6666666667
		37438.3333333333	37521.3333333333	38629.3333333333	35323.3333333333	34723.3333333333	33235.3333333333	30522.3333333333	28822.3333333333	33219.3333333333	36186.3333333333	47321.3333333333	72761.3333333333
		21263.6666666667	20767.6666666667	22323.6666666667	20928.6666666667	21038.6666666667	21785.6666666667	20949.6666666667	18800.6666666667	23241.6666666667	28335.6666666667	35097.6666666667	52860.6666666667
		36648.3333333333	35418.3333333333	37887.3333333333	34671.3333333333	35145.3333333333	34433.3333333333	31721.3333333333	25950.3333333333	31084.3333333333	36420.3333333333	44981.3333333333	68669.3333333333
		21919.6666666667	20780.6666666667	34654.6666666667	19053.6666666667	23256.6666666667	21330.6666666667	21969.6666666667	21452.6666666667	22772.6666666667	30941.6666666667	36934.6666666667	52791.6666666667
		37362.3333333333	34688.3333333333	57676.3333333333	31664.3333333333	37333.3333333333	33513.3333333333	32817.3333333333	30228.3333333333	30199.3333333333	39836.3333333333	47342.3333333333	67516.3333333333
		21896.6666666667	22403.6666666667	23682.6666666667	23571.6666666667	23617.6666666667	19885.6666666667	18113.6666666667	20001.6666666667	19964.6666666667	21151.6666666667	24905.6666666667	33169.6666666667
		37384.3333333333	37034.3333333333	38510.3333333333	37818.3333333333	35871.3333333333	28085.3333333333	24746.3333333333	26050.3333333333	25961.3333333333	27466.3333333333	32093.3333333333	42339.3333333333
		23456.6666666667	23993.6666666667	24394.6666666667	23626.6666666667	22134.6666666667	21997.6666666667	19760.6666666667	19708.6666666667	19360.6666666667	21413.6666666667	24518.6666666667	32910.6666666667
		39642.3333333333	39346.3333333333	38695.3333333333	37345.3333333333	33721.3333333333	30288.3333333333	26470.3333333333	25615.3333333333	24698.3333333333	27487.3333333333	31317.3333333333	41303.3333333333
		23266.6666666667	22765.6666666667	21425.6666666667	21281.6666666667	20411.6666666667	19849.6666666667	19454.6666666667	17969.6666666667	20055.6666666667	22670.6666666667	26098.6666666667	33808.6666666667
		39427.3333333333	38317.3333333333	34696.3333333333	34102.3333333333	31375.3333333333	28322.3333333333	25451.3333333333	23980.3333333333	25663.3333333333	29261.3333333333	32628.3333333333	42448.3333333333
		310.666666666667	-281.333333333333	-29.3333333333335	21912.6666666667	21775.6666666667	21551.6666666667	26921.6666666667	25603.6666666667	24590.6666666667	-626.333333333333	-588.333333333333	-385.333333333333				Experiment type: Displacement
		853.333333333333	-487.666666666667	-365.666666666667	36620.3333333333	36734.3333333333	36199.3333333333	35048.3333333333	33829.3333333333	32105.3333333333	-1215.66666666667	-1006.66666666667	-434.666666666667				Protein: MAP1LC3A ATG8
																	FITC-labelled peptide: FITC-SQSTM1
																	Displacing peptide: TBK1
		1	2	3	4	5	6	7	8	9	10	11	12				1	2	3	4	5	6	7	8	9	10	11	12
		170.80528762208164	173.7716815746501	166.22253709354092	155.99432747900079	141.67161679639295	135.836504066893	113.11825551866787	86.73439249728834	57.352385721742955	35.65980513465324	32.205714053045646	42.033847816580945			A	0.366211	0.732422	1.46484	2.92969	5.85938	11.7188	23.4375	46.875	93.75	187.5	375	750	wt
		179.07152072289648	173.96775800939793	171.60892905736927	159.85307531562714	163.91205860404736	136.86138215050596	115.75141221740989	69.87124605073474	54.164806158611356	34.328681768396173	32.883829654996163	39.640036093285396			B	0.366211	0.732422	1.46484	2.92969	5.85938	11.7188	23.4375	46.875	93.75	187.5	375	750
		173.69938292482951	163.54736313657446	162.10376720448059	161.38158353210716	144.46874169749242	133.92853114863559	109.05088801122885	80.13240063699044	49.927106100605137	35.162560253617407	32.954437186854342	31.836555875078666			C	0.366211	0.732422	1.46484	2.92969	5.85938	11.7188	23.4375	46.875	93.75	187.5	375	750
		174.49379781234785	158.79434406814485	150.77250401666231	144.20133828846321	117.26890285177973	81.283639322298384	64.753793881885827	40.923833054736022	40.139746575781466	39.439906651108494	35.600654833484271	30.869768468620595			D	0.785889	1.57178	3.14355	6.28711	12.5742	25.1484	50.2969	100.594	201.188	402.375	804.75	1609.5	E
		169.55711482954797	154.88889823800659	138.61823146653273	136.89038621557447	118.76882788273962	68.644204341378085	54.949405311479147	39.884382112786923	30.575812241730141	33.674456851468321	31.197590594185421	22.4086631208425			E	0.785889	1.57178	3.14355	6.28711	12.5742	25.1484	50.2969	100.594	201.188	402.375	804.75	1609.5
		170.86546361647578	167.56827032264755	148.74954061716778	143.59968924832751	123.16834518638729	86.355319902471265	43.152985023648952	53.063781637949511	32.103942344815742	36.420650962464805	20.484757626399428	22.620597278847203			F	0.785889	1.57178	3.14355	6.28711	12.5742	25.1484	50.2969	100.594	201.188	402.375	804.75	1609.5
		391.90952588081785	181.84021326439941	824.38050889738849	164.11103564249635	168.67113407856189	166.56640742491302	40.715024522055032	48.098431694113238	42.141846243069764	235.89413399301913	175.55469054106666	-30.915576694411225			G	Buffer			Buffer + complex			Buffer + FITC-peptide
																H
~End
Plate:	auto 210120 LC3B TBK1 wt E	1.3	PlateFormat	Endpoint	Fluor Polarization	Raw	FALSE	1
	Temperature(¡C)	1	2	3	4	5	6	7	8	9	10	11	12
	25.5	22328.6666666667	22511.6666666667	22803.6666666667	21752.6666666667	20987.6666666667	20752.6666666667	21132.6666666667	21570.6666666667	24551.6666666667	29658.6666666667	39330.6666666667	59182.6666666667
		35823.6666666667	35601.6666666667	36049.6666666667	34266.6666666667	32327.6666666667	30785.6666666667	29955.6666666667	29725.6666666667	32660.6666666667	38486.6666666667	52417.6666666667	77194.6666666667
		22111.6666666667	23209.6666666667	23954.6666666667	24091.6666666667	20826.6666666667	21150.6666666667	19835.6666666667	21054.6666666667	24142.6666666667	28116.6666666667	39386.6666666667	56682.6666666667
		34853.6666666667	36377.6666666667	37499.6666666667	37284.6666666667	31882.6666666667	31424.6666666667	28482.6666666667	28725.6666666667	32128.6666666667	36673.6666666667	51477.6666666667	73811.6666666667
		23484.6666666667	22490.6666666667	22187.6666666667	22112.6666666667	21932.6666666667	21545.6666666667	20913.6666666667	22256.6666666667	23687.6666666667	28570.6666666667	39622.6666666667	58455.6666666667
		36847.6666666667	35836.6666666667	35041.6666666667	33855.6666666667	33573.6666666667	32509.6666666667	29512.6666666667	30571.6666666667	31460.6666666667	37308.6666666667	51665.6666666667	76461.6666666667
		24617.6666666667	23223.6666666667	22759.6666666667	23408.6666666667	20943.6666666667	20528.6666666667	19789.6666666667	18792.6666666667	19505.6666666667	21513.6666666667	26012.6666666667	34461.6666666667
		38847.6666666667	35932.6666666667	35740.6666666667	34833.6666666667	30417.6666666667	28158.6666666667	26104.6666666667	24442.6666666667	25037.6666666667	27822.6666666667	33778.6666666667	44728.6666666667
		22582.6666666667	24621.6666666667	22413.6666666667	24742.6666666667	21067.6666666667	19432.6666666667	19940.6666666667	19265.6666666667	19604.6666666667	21613.6666666667	25816.6666666667	36829.6666666667
		36194.6666666667	38092.6666666667	32759.6666666667	37115.6666666667	30185.6666666667	26559.6666666667	26480.6666666667	25029.6666666667	25618.6666666667	27905.6666666667	33816.6666666667	48005.6666666667
		22552.6666666667	23286.6666666667	21699.6666666667	20536.6666666667	22468.6666666667	19278.6666666667	19136.6666666667	19375.6666666667	19096.6666666667	22084.6666666667	25780.6666666667	34202.6666666667
		35785.6666666667	36467.6666666667	33855.6666666667	31398.6666666667	32466.6666666667	25995.6666666667	24874.6666666667	25425.6666666667	24796.6666666667	28740.6666666667	33141.6666666667	43943.6666666667
		204.666666666667	-106.333333333333	-98.3333333333333	21895.6666666667	22093.6666666667	22687.6666666667	25680.6666666667	25821.6666666667	25542.6666666667	-199.333333333333	45.6666666666667	373.666666666667				Experiment type: Displacement
		615.666666666667	-236.333333333333	-379.333333333333	35162.6666666667	35442.6666666667	35249.6666666667	34285.6666666667	34280.6666666667	34074.6666666667	-478.333333333333	21.6666666666665	894.666666666667				Protein: MAP1LC3B ATG8
																	FITC-labelled peptide: FITC-SQSTM1
																	Displacing peptide: TBK1
		1	2	3	4	5	6	7	8	9	10	11	12				1	2	3	4	5	6	7	8	9	10	11	12
		144.19587105318908	137.14884986185564	136.96119998612289	135.22419573562081	124.18902205071792	105.63092802511095	83.096406873137184	69.067333847225441	51.489526098901116	39.098020439974171	52.410727491388492	41.6659169992192			A	0.366211	0.732422	1.46484	2.92969	5.85938	11.7188	23.4375	46.875	93.75	187.5	375	750	wt
		135.5266801691979	132.7442629995256	132.14629674170425	126.51573137815733	121.15528882220556	106.39586330893039	89.5060705205526	64.085673115034623	51.677144958308695	41.663313466609196	42.673643345430051	40.840663268879467			B	0.366211	0.732422	1.46484	2.92969	5.85938	11.7188	23.4375	46.875	93.75	187.5	375	750
		133.26409954902351	140.83248618925234	136.48280059632234	121.21810914012377	121.12405150084646	114.02257309527374	80.870575826236433	67.452673723659956	50.687530057175429	42.236628668165174	41.511416865957578	43.073001240947086			C	0.366211	0.732422	1.46484	2.92969	5.85938	11.7188	23.4375	46.875	93.75	187.5	375	750
		136.08160392578515	126.39705083300586	133.68380095243728	107.16514402014697	95.1442002469844	66.756240718478168	47.281033025579561	40.249224012211528	33.664663456576434	37.403086804890961	39.441670393514	39.202626932251235			D	0.366211	0.732422	1.46484	2.92969	5.85938	11.7188	23.4375	46.875	93.75	187.5	375	750	E
		143.70218072735847	126.35770466597013	98.28449970441676	111.1332866980739	88.421556172273412	64.966726054989223	50.622766623200441	39.686968224671787	42.590251287366158	36.574871445003964	43.777972117907268	41.32336576720926			E	0.366211	0.732422	1.46484	2.92969	5.85938	11.7188	23.4375	46.875	93.75	187.5	375	750
		138.78478848199856	132.33109943850749	130.4955650363022	120.52721735820327	92.619099969038714	58.238607451513055	39.939797653223359	44.680043881574576	39.416507146949122	40.531766738994513	34.408854976762839	34.128410428905489			F	0.366211	0.732422	1.46484	2.92969	5.85938	11.7188	23.4375	46.875	93.75	187.5	375	750
		429.67721959903992	298.77266898699457	525.46916890080479	144.66525312458629	144.14102263360755	128.44311792582187	53.283183330483105	50.480081716036743	52.891785664257824	333.27139273436808	-433.30427201395287	332.27439690261082			G	Buffer			Buffer + complex			Buffer + FITC-peptide
																H
~End
Plate:	auto 210120 GABARAPL2 TBK1 wt E	1.3	PlateFormat	Endpoint	Fluor Polarization	Raw	FALSE	1
	Temperature(¡C)	1	2	3	4	5	6	7	8	9	10	11	12
	26	21285	21604	21753	20594	21195	28499	21273	20812	23643	30956	38275	58533
		32539.3333333333	33332.3333333333	32667.3333333333	30975.3333333333	32368.3333333333	40244.3333333333	29146.3333333333	29555.3333333333	32028.3333333333	40803.3333333333	50964.3333333333	80007.3333333333
		21909	21206	22244	21008	21336	21179	20649	22174	23397	27381	38078	56925
		33656.3333333333	32596.3333333333	34392.3333333333	31644.3333333333	32134.3333333333	30976.3333333333	29563.3333333333	31227.3333333333	31639.3333333333	35828.3333333333	49814.3333333333	77713.3333333333
		23225	21419	21219	22599	22106	23159	21124	22941	24148	28991	38314	58825
		35234.3333333333	33445.3333333333	32970.3333333333	34709.3333333333	33031.3333333333	34694.3333333333	30761.3333333333	32715.3333333333	33276.3333333333	37969.3333333333	50647.3333333333	76656.3333333333
		21723	21041	21282	21051	22273	20322	20358	19719	20440	22162	26909	34056
		32998.3333333333	32192.3333333333	32364.3333333333	32363.3333333333	33321.3333333333	29727.3333333333	29037.3333333333	26701.3333333333	27447.3333333333	29026.3333333333	34785.3333333333	44446.3333333333
		24512	23007	22607	23744	22040	22755	19945	22155	23021	23280	26685	33228
		36814.3333333333	34974.3333333333	35100.3333333333	35944.3333333333	33531.3333333333	33734.3333333333	27711.3333333333	30454.3333333333	31208.3333333333	30887.3333333333	34887.3333333333	43263.3333333333
		21432	21004	20669	22325	20639	21841	21265	21791	21378	23874	26255	35208
		33082.3333333333	31911.3333333333	31279.3333333333	33572.3333333333	30929.3333333333	31763.3333333333	30046.3333333333	30540.3333333333	28982.3333333333	31511.3333333333	33838.3333333333	44614.3333333333
		209	-46	-163	20535	21251	53899	17693	20338	-366	-244	-281	-139				Experiment type: Displacement
		803.333333333333	-287.666666666667	-515.666666666667	31616.3333333333	32579.3333333333	80631.3333333333	24068.3333333333	27379.3333333333	-941.666666666667	-730.666666666667	-736.666666666667	-364.666666666667				Protein: GABARAPL2 ATG8
																	FITC-labelled peptide: FITC-SQSTM1
																	Displacing peptide: TBK1
		1	2	3	4	5	6	7	8	9	10	11	12				1	2	3	4	5	6	7	8	9	10	11	12
		120.4747365762953	125.0066096121199	111.68332645162461	112.45723206140865	119.96632200545535	81.210086983621608	66.187543363138317	84.007990747555482	60.542009428266482	46.9032497532624	51.956942786471878	65.0111993411735			A	0.366211	0.732422	1.46484	2.92969	5.85938	11.7188	23.4375	46.875	93.75	187.5	375	750	wt
		122.86714849862163	123.16847239945187	126.04594462155008	113.18009073544017	113.11763693865224	98.624251803179448	88.0446357154424	79.855499791364565	59.664901265551478	43.257046850234438	43.145455979573114	64.396101079736084			B	0.366211	0.732422	1.46484	2.92969	5.85938	11.7188	23.4375	46.875	93.75	187.5	375	750
		116.70091330230891	130.90072157813944	128.48075920396767	122.76827593048262	109.20573374316361	110.48281351190742	96.462671032683346	86.084712527167028	69.051594062597445	43.70804615815976	48.337130406344379	41.1985357869692			C	0.366211	0.732422	1.46484	2.92969	5.85938	11.7188	23.4375	46.875	93.75	187.5	375	750
		117.33892858714955	120.87305004624989	117.88620226333589	123.24843122373801	109.80600266005285	98.698297166708159	86.179121301140654	60.331293963164256	56.167669279016948	43.723503585593406	37.18958158987504	41.952703088138485			D	0.366211	0.732422	1.46484	2.92969	5.85938	11.7188	23.4375	46.875	93.75	187.5	375	750	E
		111.73297390558585	117.69913107023136	128.10695166541507	115.64036057883813	118.09623314697289	105.31288055438758	73.139877110548852	67.817509247842167	60.902909111923663	50.172833909446354	42.824120202463064	40.772893555531724			E	0.366211	0.732422	1.46484	2.92969	5.85938	11.7188	23.4375	46.875	93.75	187.5	375	750
		125.23539955850899	117.41924640090015	115.48300587709454	112.36035717638487	110.64562231728833	95.806289875205238	81.497123454494172	77.459331116972777	60.9257155547204	47.58189808976487	35.6929700611632	27.223419923420504			F	0.366211	0.732422	1.46484	2.92969	5.85938	11.7188	23.4375	46.875	93.75	187.5	375	750
		524.15886668353164	678.00894419599445	449.99531352516618	123.96978225448082	121.86756779092934	109.78266255347184	62.621137043615967	57.424682082561979	363.8777579298025	427.82699322563826	371.98907375217271	372.30306071249362			G	Buffer			Buffer + complex			Buffer + FITC-peptide
																H
Plate:	auto LC3A displ TDPL 1	1.3	PlateFormat	Endpoint	Fluor Polarization	Raw	FALSE	1
	Temperature(¡C)	1	2	3	4	5	6	7	8	9	10	11	12
	25.5	39618	40815	40178	39875	41572	42635	40104	41415	41410	39676	42973	43294
		66535.6666666667	69867.6666666667	68370.6666666667	67167.6666666667	69147.6666666667	72349.6666666667	68085.6666666667	68629.6666666667	67590.6666666667	64612.6666666667	66631.6666666667	64983.6666666667
		40967	44305	42369	40246	43425	40734	41531	41448	41984	41398	41106	42574
		68709.6666666667	75671.6666666667	71465.6666666667	68627.6666666667	74021.6666666667	68923.6666666667	70010.6666666667	69318.6666666667	70295.6666666667	67446.6666666667	64640.6666666667	63063.6666666667
		39314	42891	40709	42470	41139	40590	39454	41751	43270	43230	43869	51262
		65925.6666666667	72875.6666666667	68947.6666666667	72233.6666666667	70041.6666666667	68490.6666666667	66582.6666666667	68843.6666666667	71225.6666666667	67713.6666666667	66060.6666666667	70479.6666666667
		39906	42251	39983	38858	41361	42644	41289	41685	41965	43107	45776	53057
		68109.6666666667	72214.6666666667	68164.6666666667	65232.6666666667	70080.6666666667	70651.6666666667	69467.6666666667	67680.6666666667	67660.6666666667	67289.6666666667	68216.6666666667	73076.6666666667
		39422	41908	40967	40773	40743	40600	42267	43070	45432	58255	74408	110164
		66501.6666666667	71477.6666666667	68976.6666666667	69125.6666666667	67883.6666666667	66268.6666666667	67400.6666666667	66203.6666666667	66458.6666666667	79663.6666666667	98723.6666666667	143672.666666667
		40083	40579	40423	42214	40333	40778	42101	42713	44808	57456	73407	108679
		67485.6666666667	67012.6666666667	67161.6666666667	69794.6666666667	67784.6666666667	67818.6666666667	67467.6666666667	66691.6666666667	65850.6666666667	78399.6666666667	96407.6666666667	141519.666666667
		6	-5	-1	14881	14046	14722	39829	39494	38948	127	74	58				Experiment type: Displacement
		-23.3333333333335	9.66666666666652	13.6666666666665	19527.6666666667	18410.6666666667	19664.6666666667	66733.6666666667	66323.6666666667	64864.6666666667	-28.3333333333335	44.6666666666665	-37.3333333333335				Protein: MAP1LC3A ATG8
		94	146	65	165	149	241	222	139	85	109	252	99				FITC-labelled peptide: FITC-SQSTM1
		91.6666666666665	100.666666666667	65.6666666666665	131.666666666667	149.666666666667	104.666666666667	-3.33333333333348	-4.33333333333348	34.6666666666665	92.6666666666665	211.666666666667	-8.33333333333348				Displacing peptide: TDP52L2
		1	2	3	4	5	6	7	8	9	10	11	12				1	2	3	4	5	6	7	8	9	10	11	12
		166.5017686842661	175.77137856660042	172.8969718040857	167.95390852999398	161.81306079884135	171.54384875922656	171.76479227057581	159.993577157216	152.61135490325373	151.49599788042713	127.44636317540612	111.43544044144771			A	0.244141	0.488281	0.976562	1.95312	3.90625	7.8125	15.625	31.25	62.5	125	250	500	wt
		165.85437863500547	174.68235221066306	168.61356559126196	173.89640919968326	173.72058298867589	170.13672939396193	168.32562170485033	164.46901297089787	165.02692875219532	151.71123092054938	134.36652904502907	104.90239077911591			B	0.244141	0.488281	0.976562	1.95312	3.90625	7.8125	15.625	31.25	62.5	125	250	500
		165.76885738418915	172.15400394494242	170.60380525609565	172.6466680916576	173.14405957813159	168.79600450517074	168.86065520050192	157.57272416968542	156.73340569334337	132.43340422388783	113.03685598623356	67.9217399165923			C	0.195312	0.390625	0.78125	1.5625	3.125	6.25	12.5	25	50	100	200	400	E
		174.33631827986164	175.02595271128553	173.79305277803934	166.30332301508881	170.80282540368486	159.89289507800029	167.38189250942608	150.02775354848947	146.60957588630049	130.74709665927472	107.8822315503639	68.80150703791395			D	0.195312	0.390625	0.78125	1.5625	3.125	6.25	12.5	25	50	100	200	400
		168.66349836947705	174.0046175518435	167.73961996686336	171.09282307026382	162.63775034553558	152.61214148640738	141.21330883116531	123.16527315551815	98.698596317979849	65.2382724661195	50.177664767628173	41.598901122801564			E	0.244141	0.488281	0.976562	1.95312	3.90625	7.8125	15.625	31.25	62.5	125	250	500	pS
		167.72091483401295	158.31188076597772	161.27072647934722	158.88446356264109	166.84760529825044	161.75331927888345	143.62767560555153	130.87261030211815	100.99514909402204	64.151120960382414	45.091837549562996	40.836554493398786			F	0.244141	0.488281	0.976562	1.95312	3.90625	7.8125	15.625	31.25	62.5	125	250	500
		1892.5619834710658	4272.7272727274085	1192.5133689839595	44.682964408058176	44.106860647122446	53.528249929460095	165.36383676372751	166.47427783838995	162.42561381668472	-1456.7436861902231	-330.66933066933211	-3314.04958677688			G	Buffer			Buffer + complex			Buffer + FITC-peptide
		-103.35833061623816	-270.17883035282813	-85.846867749421108	-201.21334681496518	-88.6949462147356	-468.51726472579605	-1025.3421186011162	-1053.3442757488735	-492.68292682926995	-170.6443914081153	-176.50110232135941	-1150.8750754375408			H
~End
Plate:	auto LC3A displ TDPL 2	1.3	PlateFormat	Endpoint	Fluor Polarization	Raw	FALSE	1
	Temperature(¡C)	1	2	3	4	5	6	7	8	9	10	11	12
	25.5	38530.6666666667	38288.6666666667	38767.6666666667	36252.6666666667	39237.6666666667	39580.6666666667	40025.6666666667	39039.6666666667	40219.6666666667	41498.6666666667	42302.6666666667	42843.6666666667
		64751.6666666667	63561.6666666667	64910.6666666667	61809.6666666667	67433.6666666667	65327.6666666667	67360.6666666667	65162.6666666667	66564.6666666667	67345.6666666667	66455.6666666667	63931.6666666667
		41589.6666666667	40758.6666666667	40258.6666666667	42297.6666666667	41677.6666666667	41872.6666666667	41978.6666666667	41229.6666666667	42098.6666666667	44516.6666666667	45862.6666666667	52561.6666666667
		69192.6666666667	69281.6666666667	67283.6666666667	71437.6666666667	69741.6666666667	70395.6666666667	69591.6666666667	68798.6666666667	67328.6666666667	69474.6666666667	68171.6666666667	71828.6666666667
		39389.6666666667	39066.6666666667	38313.6666666667	38671.6666666667	40283.6666666667	41269.6666666667	42378.6666666667	39881.6666666667	46797.6666666667	53307.6666666667	71832.6666666667	107478.666666667
		64993.6666666667	65368.6666666667	63675.6666666667	63892.6666666667	67177.6666666667	67941.6666666667	68178.6666666667	60841.6666666667	67772.6666666667	73495.6666666667	94873.6666666667	139855.666666667
		-23.3333333333333	32.6666666666667	-9.33333333333326	13317.6666666667	13274.6666666667	13487.6666666667	39066.6666666667	38850.6666666667	39755.6666666667	90.6666666666667	70.6666666666667	19.6666666666667
		-4.33333333333348	-22.3333333333335	26.6666666666665	17698.6666666667	17928.6666666667	17831.6666666667	65662.6666666667	65503.6666666667	66991.6666666667	98.6666666666665	65.6666666666665	-33.3333333333335
																	Experiment type: Displacement
		1	2	3	4	5	6	7	8	9	10	11	12				Protein: MAP1LC3A ATG8
																	FITC-labelled peptide: FITC-SQSTM1
																	Displacing peptide: TDP52L2
																	1	2	3	4	5	6	7	8	9	10	11	12
		166.81793363514649	160.85816509103447	165.02879487495497	173.82934532216072	177.68658788682862	158.04077957086145	167.51556440915337	163.51239231641861	159.37771419813012	149.79219320255808	133.87321608637524	108.53845393578985			A	0.244141	0.488281	0.976562	1.95312	3.90625	7.8125	15.625	31.25	62.5	125	250	500	wt
		161.92295119406398	172.35730993789213	164.13702894785268	169.24169755085188	164.7404169517398	167.00918357930271	160.18918683116513	163.37507059862	142.64476106320856	130.63761920777694	106.62122186912748	64.896172054913762			B	0.244141	0.488281	0.976562	1.95312	3.90625	7.8125	15.625	31.25	62.5	125	250	400	E
		157.90011277264523	164.71168180171412	161.41297838435639	158.53923891494614	163.06771062073418	156.79585284501127	145.54163100897463	119.44532181944751	93.726128971870168	69.3011014208237	47.905944310448909	40.476375286395282			C	0.195312	0.390625	0.78125	1.5625	3.125	6.25	12.5	25	50	100	200	500	pS
		-731.958762886589	-3648.2213438735457	2448.2758620689597	50.993867750862108	59.042203381153676	48.401479266168025	166.89374104043517	168.40986831895745	168.13534851090722	-48.843187660669528	-127.1599468320796	5849.3150684931388			D	Buffer			Buffer + complex			Buffer + FITC-peptide
																E
																F
																G
																H
Plate:	auto MAP1LC3B displ TDP 1	1.3	PlateFormat	Endpoint	Fluor Polarization	Raw	FALSE	1
	Temperature(¡C)	1	2	3	4	5	6	7	8	9	10	11	12
	25.5	30509.6666666667	31125.6666666667	30415.6666666667	30035.6666666667	28848.6666666667	31128.6666666667	29451.6666666667	30470.6666666667	31454.6666666667	31031.6666666667	31113.6666666667	32832.6666666667
		47784.3333333333	48624.3333333333	48140.3333333333	46505.3333333333	45667.3333333333	48405.3333333333	46903.3333333333	47019.3333333333	48957.3333333333	47500.3333333333	48387.3333333333	48905.3333333333
		32410.6666666667	30978.6666666667	31006.6666666667	29384.6666666667	29853.6666666667	30181.6666666667	30584.6666666667	31262.6666666667	30386.6666666667	30034.6666666667	31817.6666666667	32738.6666666667
		52050.3333333333	48314.3333333333	48829.3333333333	47313.3333333333	47008.3333333333	47623.3333333333	48169.3333333333	48516.3333333333	47345.3333333333	46770.3333333333	48341.3333333333	48768.3333333333
		30252.6666666667	29782.6666666667	31299.6666666667	30329.6666666667	29671.6666666667	30532.6666666667	30009.6666666667	31317.6666666667	29308.6666666667	33406.6666666667	35059.6666666667	40991.6666666667
		46889.3333333333	47080.3333333333	49228.3333333333	47759.3333333333	46907.3333333333	47719.3333333333	46858.3333333333	48330.3333333333	44752.3333333333	50295.3333333333	51322.3333333333	57850.3333333333
		29886.6666666667	30007.6666666667	29803.6666666667	29841.6666666667	29992.6666666667	29995.6666666667	30641.6666666667	31035.6666666667	31154.6666666667	31841.6666666667	35710.6666666667	41823.6666666667
		46461.3333333333	47201.3333333333	46769.3333333333	46618.3333333333	46068.3333333333	47253.3333333333	47392.3333333333	47807.3333333333	47479.3333333333	48169.3333333333	51604.3333333333	58457.3333333333
		29500.6666666667	30093.6666666667	30449.6666666667	31634.6666666667	31470.6666666667	30617.6666666667	31622.6666666667	27740.6666666667	35296.6666666667	42740.6666666667	54731.6666666667	79923.6666666667
		46144.3333333333	47204.3333333333	47932.3333333333	49438.3333333333	49396.3333333333	47700.3333333333	48168.3333333333	40699.3333333333	51805.3333333333	59995.3333333333	73807.3333333333	105631.333333333
		29460.6666666667	29676.6666666667	29885.6666666667	30676.6666666667	30141.6666666667	30082.6666666667	31241.6666666667	32696.6666666667	35638.6666666667	44645.6666666667	55219.6666666667	80225.6666666667
		46094.3333333333	46320.3333333333	46978.3333333333	48059.3333333333	46697.3333333333	47232.3333333333	47773.3333333333	49400.3333333333	52546.3333333333	63003.3333333333	74740.3333333333	105635.333333333
		-8.33333333333326	-10.3333333333333	18.6666666666667	29983.6666666667	29987.6666666667	29812.6666666667	11427.6666666667	12021.6666666667	12471.6666666667	157.666666666667	77.6666666666667	94.6666666666667				Experiment type: Displacement
		21.3333333333335	-22.6666666666665	1.33333333333348	46592.3333333333	46302.3333333333	46664.3333333333	15418.3333333333	16194.3333333333	16395.3333333333	180.333333333333	113.333333333333	125.333333333333				Protein: MAP1LC3B ATG8
																	FITC-labelled peptide: FITC-SQSTM1
																	Displacing peptide: TDP52L2
		1	2	3	4	5	6	7	8	9	10	11	12				1	2	3	4	5	6	7	8	9	10	11	12
		132.38473575741017	131.12551148510383	137.54315379725847	126.74463868353169	137.62013342345588	128.85923152746122	140.57129887815319	125.07796535546619	129.31204173022988	121.1061503058435	128.91334644003683	107.65170229086019			A	0.244141	0.488281	0.976562	1.95312	3.90625	7.8125	15.625	31.25	62.5	125	250	500	wt
		144.67868932013926	130.30878922836618	135.07314654103647	145.94905314284242	135.01828182256452	136.03473227206948	135.11967976472513	127.87326817376271	129.83438598724089	129.55540224073991	117.42759882204103	107.68226731707023			B	0.244141	0.488281	0.976562	1.95312	3.90625	7.8125	15.625	31.25	62.5	125	250	500
		127.2485992332646	136.93790434301738	134.45110264944671	135.03347793434969	136.96372303466109	131.3457322634028	130.88864558034322	125.11862978428204	119.8899603867402	112.93380047943954	99.050687803419109	80.907196975594971			C	0.195312	0.390625	0.78125	1.5625	3.125	6.25	12.5	25	50	100	200	400	E
		128.72505830526043	134.50380480676333	133.33861063678208	131.12400671290214	122.80271315215872	135.24067006107043	126.21243866020826	124.21536474173664	118.938800006913	115.29764063935048	92.650846203957144	76.109140042928587			D	0.195312	0.390625	0.78125	1.5625	3.125	6.25	12.5	25	50	100	200	400
		131.74953420477982	133.1297194401125	134.87004362001113	131.31283853000656	133.44862427213352	129.7836846480761	118.69093690414357	100.15840378006563	100.35258634117342	78.236969391263983	58.280918423920291	48.243257905140887			E	0.244141	0.488281	0.976562	1.95312	3.90625	7.8125	15.625	31.25	62.5	125	250	500	pS
		131.88350398254244	130.69728271703886	134.17891433965573	132.52217081543043	127.03839872567399	133.60048577049273	120.60674772274133	114.67456911951082	102.60888541649916	80.877374373238723	60.116999100261538	46.380628357996024			F	0.244141	0.488281	0.976562	1.95312	3.90625	7.8125	15.625	31.25	62.5	125	250	500
		2764.7058823528873	292.77566539923987	-887.64044943819067	128.51619299671964	125.37905701390173	132.08630487153016	58.532220526211063	57.750296643842411	45.576293524935188	-23.994226952913362	97.482246610716771	49.107142857143053			G	Buffer			Buffer + complex			Buffer + FITC-peptide
																H
~End
Plate:	auto MAP1LC3B displ TDP 2	1.3	PlateFormat	Endpoint	Fluor Polarization	Raw	FALSE	1
	Temperature(¡C)	1	2	3	4	5	6	7	8	9	10	11	12
	25.5	28857	32823	36438	57867	55076	55792	45117	44543	38593	30582	30800	31119
		42510.3333333333	48123.3333333333	53720.3333333333	88529.3333333333	81238.3333333333	79468.3333333333	62115.3333333333	62283.3333333333	54756.3333333333	46920.3333333333	46972.3333333333	47251.3333333333
		28320	28742	29282	27796	30082	29867	26902	30371	30404	33468	34225	39246
		44417.3333333333	45724.3333333333	45899.3333333333	43624.3333333333	46712.3333333333	46501.3333333333	41872.3333333333	46628.3333333333	46270.3333333333	50184.3333333333	49495.3333333333	54486.3333333333
		28000	28845	29681	30141	26521	30482	30724	33446	31567	42004	55495	79038
		44193.3333333333	44893.3333333333	46242.3333333333	46213.3333333333	40082.3333333333	47323.3333333333	46974.3333333333	49870.3333333333	46226.3333333333	58710.3333333333	75294.3333333333	104293.333333333
		-18	6	12	28909	28540	28701	9360	9307	9950	198	136	192
		-107.666666666667	59.3333333333335	48.3333333333335	45467.3333333333	44699.3333333333	44723.3333333333	12711.3333333333	13071.3333333333	13790.3333333333	223.333333333333	88.3333333333335	115.333333333333
																	Experiment type: Displacement
		1	2	3	4	5	6	7	8	9	10	11	12				Protein: MAP1LC3B ATG8
																	FITC-labelled peptide: FITC-SQSTM1
																	Displacing peptide: TDP52L2
																	1	2	3	4	5	6	7	8	9	10	11	12
		102.17867202036851	99.824479074614729	102.56696191871188	120.83918185171338	102.81124897791482	85.494069292590524	68.598193866854444	76.310004930807452	83.555021408043075	122.24453690999067	119.29053960134554	117.13026592860663			A	0.244141	0.488281	0.976562	1.95312	3.90625	7.8125	15.625	31.25	62.5	125	250	500	wt
		133.0759680957807	140.04825381205947	132.78916981883339	133.40082602042284	128.17098588669262	129.47181097313148	129.32327988053814	122.57975464307533	118.24684390172783	110.93729361734788	93.03044579235619	72.760600187829468			B	0.244141	0.488281	0.976562	1.95312	3.90625	7.8125	15.625	31.25	62.5	125	250	400	E
		136.17276544691063	129.28786443179246	129.7971403045706	121.92066603114908	114.82987874242207	128.06568954475316	120.52905147469848	108.16149821899845	99.230263768021757	76.117153318788112	61.318172741475081	47.44292426995694			C	0.195312	0.390625	0.78125	1.5625	3.125	6.25	12.5	25	50	100	200	500	pS
		665.80711707065461	783.56713426853753	540.91392136025615	134.44092177795233	132.38361439271753	129.88307895454875	61.784769594876813	78.504714023256625	71.912528662667938	-30.951692218686372	-297.64113437582745	-332.81912842267582			D	Buffer			Buffer + complex			Buffer + FITC-peptide
																E
																F
																G
																H
Plate:	auto 211008 L2 sat BRD9 1	1.3	PlateFormat	Endpoint	Fluor Polarization	Raw	FALSE	1
	Temperature(¡C)	1	2	3	4	5	6	7	8	9	10	11	12
	22.5	25742.8333333333	21553.8333333333	21193.8333333333	21488.8333333333	21829.8333333333	22879.8333333333	22862.8333333333	23450.8333333333	25253.8333333333	26169.8333333333	29570.8333333333	31822.8333333333
		32733.5	27185.5	26822.5	27390.5	28468.5	30230.5	31921.5	34284.5	39226.5	43744.5	54866.5	63525.5
		21810.8333333333	22439.8333333333	22294.8333333333	22405.8333333333	22427.8333333333	22615.8333333333	23533.8333333333	24547.8333333333	26298.8333333333	27666.8333333333	31182.8333333333	32977.8333333333
		27324.5	28546.5	28203.5	28903.5	28884.5	30006.5	32709.5	36056.5	41197.5	47109.5	57806.5	65411.5
		21761.8333333333	22147.8333333333	22045.8333333333	22649.8333333333	22376.8333333333	22738.8333333333	23552.8333333333	24566.8333333333	26418.8333333333	26602.8333333333	29760.8333333333	32633.8333333333
		27130.5	27588.5	28240.5	28978.5	29052.5	30212.5	32832.5	35839.5	41584.5	45694.5	55217.5	65496.5
		26160.8333333333	26154.8333333333	26255.8333333333	25833.8333333333	26387.8333333333	26988.8333333333	26687.8333333333	25074.8333333333	25702.8333333333	25703.8333333333	27881.8333333333	32472.8333333333
		41222.5	41487.5	42752.5	41248.5	41072.5	41673.5	41298.5	37389.5	37785.5	36931.5	40437.5	46323.5
		26383.8333333333	26358.8333333333	25854.8333333333	25776.8333333333	26396.8333333333	25222.8333333333	25421.8333333333	24422.8333333333	24108.8333333333	23482.8333333333	24582.8333333333	24445.8333333333
		41229.5	42060.5	40843.5	40495.5	41189.5	39666.5	39269.5	36802.5	35783.5	34520.5	35093.5	33994.5
		25503.8333333333	26140.8333333333	25910.8333333333	25505.8333333333	25019.8333333333	26363.8333333333	25762.8333333333	25621.8333333333	26457.8333333333	28933.8333333333	33892.8333333333	42908.8333333333
		40417.5	40845.5	40924.5	40450.5	39522.5	40799.5	39545.5	38253.5	38897.5	41878.5	48067.5	60267.5
		-34.1666666666667	52.8333333333333	-10.1666666666667	25238.8333333333	26749.8333333333	25732.8333333333	22498.8333333333	22269.8333333333	22822.8333333333	-52.1666666666667	11.8333333333333	31.8333333333333				Experiment type: Displacement
		-43.5	42.5	-58.5	39617.5	42310.5	40759.5	28011.5	27916.5	28189.5	56.5	11.5	-8.5				Protein: GABARAPL2 ATG8
																	FITC-labelled peptide: FITC-SQSTM1
																	Displacing peptide: DLGAP4
		1	2	3	4	5	6	7	8	9	10	11	12				1	2	3	4	5	6	7	8	9	10	11	12
		28.952501300591472	24.899104808473528	26.598360734167603	30.161479283375765	41.575580406224915	48.099808793422362	75.578407902029966	98.413308663927467	128.31524310704131	164.21795303420043	214.51221064398487	249.11392753524879			A	saturation expreriment
		21.524370297677528	29.179277611434497	26.378661251553492	36.144146404853934	35.325702221768246	50.178929224523429	73.32063442061623	100.72824240352051	132.48236230364191	173.19576589129338	214.09196447605123	246.11253618377498			B
		19.0873457827728	18.666725744425964	32.644367452532727	32.029103445082932	39.358050396478347	50.886013868043179	74.785705751122464	97.3565402168106	134.838191168705	177.42170298346133	214.49898548891736	251.63987918640973			C
		135.36366202807946	138.62004328059805	151.43516991092054	141.84121324694704	129.32872683979056	125.3968061074722	126.46763197265834	108.17687794627398	101.15417848748855	89.808944450920023	94.447985471414484	86.247184635172175			D	0.610352	1.2207	2.44141	4.88281	9.76562	19.5312	39.0625	78.125	156.25	312.5	625	1250	wt	amplitude normalisation
		131.27845894024017	141.53540929637364	136.60492032063766	133.88783343156791	130.55937155616434	134.39976892465606	125.59243404222393	113.37333742752604	105.89500587970785	101.13413259032315	86.605493792661463	73.575505885882635			E	0.610352	1.2207	2.44141	4.88281	9.76562	19.5312	39.0625	78.125	156.25	312.5	625	1250	E
		138.16685228963942	131.22710812925388	136.51543027736318	138.52865636984137	136.58095398317389	126.49631882445355	122.48069496699591	108.80192232719857	101.18066043945315	93.446267645442319	83.346762242939676	78.534799714741041			F	0.610352	1.2207	2.44141	4.88281	9.76562	19.5312	39.0625	78.125	156.25	312.5	625	1250	pS
		29.585798816566925	-197.35599622285105	654.87977369165287	133.48144100274519	137.22159432229148	137.91529462345181	18.412982343242451	21.828211045693394	14.432255127580024	-19524.590163934161	-105.05836575875168	-1572.3905723905743			G	Buffer			Buffer + complex			Buffer + FITC-peptide
Plate:	auto 211008 L2 BRD9 2	1.3	PlateFormat	Endpoint	Fluor Polarization	Raw	FALSE	1
	Temperature(¡C)	1	2	3	4	5	6	7	8	9	10	11	12
	24.5	26270	25777	25609	26727	25460	26007	25520	23572	25865	25636	27992	31476
		41329.3333333333	40464.3333333333	39917.3333333333	41329.3333333333	39600.3333333333	39797.3333333333	38765.3333333333	35472.3333333333	37397.3333333333	36715.3333333333	39615.3333333333	44110.3333333333
		25447	26795	26867	26641	24894	25945	24849	24994	24925	26204	29373	30174
		40331.3333333333	42715.3333333333	42271.3333333333	41676.3333333333	38440.3333333333	39799.3333333333	37918.3333333333	36776.3333333333	36429.3333333333	37909.3333333333	41394.3333333333	42246.3333333333
		25948	26082	26293	26333	26614	25865	24902	24121	23920	23353	23626	23623
		40754.3333333333	41215.3333333333	40918.3333333333	41289.3333333333	41389.3333333333	39405.3333333333	37967.3333333333	36220.3333333333	35051.3333333333	33724.3333333333	33144.3333333333	33227.3333333333
		26422	26225	27353	25663	25874	26443	26021	24022	23347	23673	23504	23493
		41270.3333333333	41075.3333333333	42566.3333333333	39904.3333333333	40144.3333333333	40870.3333333333	39324.3333333333	35810.3333333333	34582.3333333333	34255.3333333333	33316.3333333333	33104.3333333333
		25527	26606	25908	26551	25887	25835	24542	24891	26308	27255	32498	40887
		40337.3333333333	41730.3333333333	40926.3333333333	41230.3333333333	40573.3333333333	39711.3333333333	37084.3333333333	36507.3333333333	37660.3333333333	39077.3333333333	45440.3333333333	56003.3333333333
		25734	26071	26177	26635	25906	25882	25018	25698	26097	29537	32561	39658
		40915.3333333333	41077.3333333333	41099.3333333333	41601.3333333333	40194.3333333333	39773.3333333333	37660.3333333333	38229.3333333333	37534.3333333333	42713.3333333333	45815.3333333333	54777.3333333333
		-16	10	-22	26551	27752	26689	21763	21181	21230	-17	3	42				Experiment type: Displacement
		37.3333333333335	64.3333333333335	63.3333333333335	41854.3333333333	42911.3333333333	41910.3333333333	27624.3333333333	26822.3333333333	27111.3333333333	14.3333333333335	-135.666666666667	-43.6666666666665				Protein: GABARAPL2 ATG8
																	FITC-labelled peptide: FITC-SQSTM1
																	Displacing peptide: DLGAP4
		1	2	3	4	5	6	7	8	9	10	11	12				1	2	3	4	5	6	7	8	9	10	11	12
		134.59004392386532	133.50657499736221	130.03221599627076	126.11327979539088	128.98121706571891	120.96112426602177	117.32831174820339	112.70508301607839	92.924707509765938	88.207805346490531	82.30138623022242	77.4183515534232			A	0.610352	1.2207	2.44141	4.88281	9.76562	19.5312	39.0625	78.125	156.25	312.5	625	1250	wt	amplitude normalisation
		138.2142884020561	141.06354181507339	134.62219820413077	131.80885376166745	125.41561066344495	122.16165413533837	119.57301608079079	101.5968456482387	98.272518063692743	93.210498388944913	80.200656037730482	76.955236411129334			B	0.610352	1.2207	2.44141	4.88281	9.76562	19.5312	39.0625	78.125	156.25	312.5	625	1250
		133.76651437017975	136.75938167115018	129.24992341651577	132.93833357418689	128.91083851869098	118.78105332891688	119.15939733489502	111.64081625972014	99.557684063032667	92.322658032279676	77.9427882567081	79.248698604627052			C	0.610352	1.2207	2.44141	4.88281	9.76562	19.5312	39.0625	78.125	156.25	312.5	625	1250	E
		131.05455528748439	132.40456542116198	129.23122362048343	128.83651941208814	127.75857596753248	125.87451757483048	114.80066487564774	108.04898349854733	104.88923631042594	93.320453133378223	83.085812246631832	80.147785769365939			D	0.610352	1.2207	2.44141	4.88281	9.76562	19.5312	39.0625	78.125	156.25	312.5	625	1250
		136.74749611571511	133.09070898382885	136.59106919857555	128.18356526474119	132.7363791521415	123.16394833600454	114.73606266802007	100.00723147136347	87.978321516030221	88.757836080798725	76.301409556052661	66.042476726124619			E	0.610352	1.2207	2.44141	4.88281	9.76562	19.5312	39.0625	78.125	156.25	312.5	625	1250	pS
		139.76425842803053	135.32048813474384	133.59125327763053	131.0344827586207	127.76287079496055	123.03713213286706	112.86222123284506	107.02275280790427	90.31034285764089	93.003379490705129	79.4233693125417	70.215382050453826			F	0.610352	1.2207	2.44141	4.88281	9.76562	19.5312	39.0625	78.125	156.25	312.5	625	1250
		3117.6470588235115	685.58951965065557	2429.6028880866365	135.56346785345113	126.07876445714946	133.67482464832742	28.074715388556495	26.897892145539803	31.097475944777557	-5725.2747252748941	1054.5179202423019	-13970.297029702637			G	Buffer			Buffer + complex			Buffer + FITC-peptide
																H
Plate:	auto 210323 KPNA4 dispSQST MN	1.3	PlateFormat	Endpoint	Fluor Polarization	Raw	FALSE	1
	Temperature(¡C)	1	2	3	4	5	6	7	8	9	10	11	12
	24.5	36147	38478	40322	43043	45722	47784	50137	50987	51289	51629	52156	50300
		58137.3333333333	59206.3333333333	58597.3333333333	60431.3333333333	61649.3333333333	63123.3333333333	64254.3333333333	65335.3333333333	65203.3333333333	65402.3333333333	66764.3333333333	64215.3333333333
		32435	34721	31666	32803	33208	37739	38405	45052	44082	52456	52795	51163
		56050.3333333333	62688.3333333333	53685.3333333333	54490.3333333333	54426.3333333333	59600.3333333333	57393.3333333333	64591.3333333333	60471.3333333333	70171.3333333333	68014.3333333333	65781.3333333333
		31140	33549	31003	30525	30200	30592	32584	32624	34097	36410	40665	43750
		53076.3333333333	56323.3333333333	53047.3333333333	51885.3333333333	51286.3333333333	51438.3333333333	54368.3333333333	52987.3333333333	53822.3333333333	55558.3333333333	58970.3333333333	61499.3333333333
		25651	25497	26435	25981	26388	27940	29449	28949	31219	32437	33442	33137
		46820.3333333333	46731.3333333333	48317.3333333333	46569.3333333333	46249.3333333333	47271.3333333333	47018.3333333333	44684.3333333333	44597.3333333333	45019.3333333333	44658.3333333333	44080.3333333333
		26353	27553	25895	26571	26479	26255	27345	27900	28698	30876	33003	34750
		47330.3333333333	49854.3333333333	47171.3333333333	47951.3333333333	47514.3333333333	49950.3333333333	50394.3333333333	46333.3333333333	44556.3333333333	45605.3333333333	46219.3333333333	47083.3333333333
		27799	27349	27736	26096	25859	26182	26357	27175	26248	28149	28159	30186
		50585.3333333333	50306.3333333333	50096.3333333333	47489.3333333333	47680.3333333333	48065.3333333333	47831.3333333333	48494.3333333333	46168.3333333333	47723.3333333333	45581.3333333333	46474.3333333333
		-30	21	9	31080	31447	30948	27407	26820	26438	60640	41879	205				Experiment type: Displacement
		-25.6666666666665	36.3333333333335	-10.6666666666665	53078.3333333333	54428.3333333333	52512.3333333333	48997.3333333333	48986.3333333333	47945.3333333333	77651.3333333333	55220.3333333333	163.333333333333				Protein: KPNA4 ARM
																	FITC-labelled peptide: FITC-Myc or FITC-NCOR2
																	Displacing peptide: SQSTM
		1	2	3	4	5	6	7	8	9	10	11	12				1	2	3	4	5	6	7	8	9	10	11	12
		145.408240330044	123.67376711189168	95.4437933243434	78.332472859382733	58.214741814553228	48.0021162592241	32.872327371923156	32.808584273546856	28.848358870891445	27.069809464932522	32.292878373301058	30.947806681900662			A	0.610352	1.2207	2.44141	4.88281	9.76562	19.5312	39.0625	78.125	156.25	312.5	625	1250	wt	FITC-Myc
		180.35076882039331	201.46067566471163	171.088107917875	161.17314209527007	154.61775681174203	136.46605525812834	109.27141651473082	88.736637588591122	66.798545878794229	54.26842643498675	35.475317491531413	34.485289261050461			B	0.610352	1.2207	2.44141	4.88281	9.76562	19.5312	39.0625	78.125	156.25	312.5	625	1250	E
		173.67957454493188	166.33028054878344	175.55201645190746	172.34678737393898	171.90635960986981	167.08048744886483	163.34305014774938	150.19659315708213	136.22657681018887	119.55963204153808	94.390745580798338	78.94198211685449			C	0.610352	1.2207	2.44141	4.88281	9.76562	19.5312	39.0625	78.125	156.25	312.5	625	1250	pS
		206.685778545613	208.65648891816309	207.3397246353876	197.97838788953516	187.1750729855809	170.0921624765881	141.81568566819155	125.22212252181782	86.942746051269808	72.607365568682525	53.402535399750448	51.47530634005237			D	0.610352	1.2207	2.44141	4.88281	9.76562	19.5312	39.0625	78.125	156.25	312.5	625	1250	wt	FITC-NCOR2
		198.93541297077033	202.49821309262416	205.72898916229295	201.2378626994493	198.50807634841939	226.43215792510506	211.2809213820731	161.04243234213163	128.0950689040256	103.49010523870675	77.085844964516127	60.634503472874059			E	0.610352	1.2207	2.44141	4.88281	9.76562	19.5312	39.0625	78.125	156.25	312.5	625	1250	E
		205.21426154855379	210.37600340691193	201.64580756428643	205.24369156427557	211.52704361178897	209.4382414515004	203.9137642881594	195.85061217444198	188.89534579296461	171.09408997065117	148.54751709668054	123.95936033561669			F	0.610352	1.2207	2.44141	4.88281	9.76562	19.5312	39.0625	78.125	156.25	312.5	625	1250	pS
		-167.56756756757045	180.93174431202803	-160999.99999981711	174.63291568771371	181.10976649781443	171.49743186274915	196.72454135274683	207.00091576971883	203.584075831922	32.464798408006033	47.077763036722146	-201.95439739413638			G	Buffer			Buffer + complex Myc			Buffer + complex NCOR2			Buffer + FITC-Myc	Buffer + FITC-NCOR2
																H
~End
Plate:	auto 210323 KPNA4 dispSQST MN 2	1.3	PlateFormat	Endpoint	Fluor Polarization	Raw	FALSE	1
	Temperature(¡C)	1	2	3	4	5	6	7	8	9	10	11	12
	25.5	35259.3333333333	38080.3333333333	40160.3333333333	43053.3333333333	46878.3333333333	48551.3333333333	50732.3333333333	51063.3333333333	50790.3333333333	50733.3333333333	52434.3333333333	49663.3333333333
		55030	56772	59046	59808	61970	63385	65980	64755	63778	64750	65992	63446
		31931.3333333333	30442.3333333333	27250.3333333333	30995.3333333333	32859.3333333333	35057.3333333333	37176.3333333333	41016.3333333333	43148.3333333333	46826.3333333333	49215.3333333333	46959.3333333333
		54441	52397	45983	51561	53139	54613	55831	58588	58627	62455	63175	60822
		30494.3333333333	30522.3333333333	30828.3333333333	30373.3333333333	29897.3333333333	30508.3333333333	31716.3333333333	31728.3333333333	35026.3333333333	37228.3333333333	43326.3333333333	42794.3333333333
		52384	52445	56014	51891	51119	52202	52531	51336	54900	56177	61626	58608
		26290.3333333333	26214.3333333333	27376.3333333333	26123.3333333333	26565.3333333333	27928.3333333333	29175.3333333333	29068.3333333333	30545.3333333333	32509.3333333333	33880.3333333333	32866.3333333333
		46468	47189	48255	47333	45923	47190	46324	44679	43912	44788	45822	43523
		26221.3333333333	25899.3333333333	25818.3333333333	25939.3333333333	25506.3333333333	25131.3333333333	26514.3333333333	27457.3333333333	28210.3333333333	29637.3333333333	31657.3333333333	32720.3333333333
		46779	46766	46969	47078	45052	44393	45566	45163	44239	44159	44752	45075
		27506.3333333333	24275.3333333333	25583.3333333333	26049.3333333333	25937.3333333333	25773.3333333333	25641.3333333333	25137.3333333333	23483.3333333333	29015.3333333333	28222.3333333333	30593.3333333333
		48892	43688	46935	47687	46873	47212	45724	44588	41318	50116	46069	46791
		38.3333333333333	-61.6666666666667	23.3333333333333	30174.3333333333	31450.3333333333	31192.3333333333	27353.3333333333	26164.3333333333	27098.3333333333	54002.3333333333	40876.3333333333	138.333333333333				Experiment type: Displacement
		-63	71	-8	51788	54137	53565	49454	47362	47826	68238	53476	-24				Protein: KPNA4 ARM
																	FITC-labelled peptide: FITC-Myc or FITC-NCOR2
																	Displacing peptide: SQSTM
		1	2	3	4	5	6	7	8	9	10	11	12				1	2	3	4	5	6	7	8	9	10	11	12
		130.66204238287585	108.08795687255777	101.21001432322748	73.058705325104057	48.348897009067535	42.117083420334	40.211636875013774	27.604319572168752	22.686456115144818	30.804744089787469	23.820679340827805	31.290128573982869			A	0.610352	1.2207	2.44141	4.88281	9.76562	19.5312	39.0625	78.125	156.25	312.5	625	1250	wt	FITC-Myc
		173.82107966269436	178.41664811228893	168.81070213030961	161.86733426923891	148.08005167969816	129.74727404744218	111.69961749297609	86.899253855943385	62.035233911507632	52.790387588013488	33.678192703467296	38.155482653029836			B	0.610352	1.2207	2.44141	4.88281	9.76562	19.5312	39.0625	78.125	156.25	312.5	625	1250	E
		177.47018337281915	177.58931558585329	204.49853776019268	174.81520053430535	175.20615937780912	175.56186100977345	159.74505081101131	148.32792752488535	132.75753211542985	114.05935488988706	84.796721634676331	65.975998806851834			C	0.610352	1.2207	2.44141	4.88281	9.76562	19.5312	39.0625	78.125	156.25	312.5	625	1250	pS
		191.23671433185845	200.03255084161731	189.91549393021037	203.16213571256088	180.5186024930143	169.45876288659795	139.09981508439242	123.13822098766984	90.0822178972873	68.936218961517568	59.732835020074361	49.219768907917555			D	0.610352	1.2207	2.44141	4.88281	9.76562	19.5312	39.0625	78.125	156.25	312.5	625	1250	wt	FITC-NCOR2
		195.71190855343374	201.51274580834789	205.09037728829654	203.96086193756941	190.91298394387493	190.94950275383431	177.67163932223019	156.36817996768744	133.00568308418093	107.79967838964031	81.739601260804889	68.895439142322644			E	0.610352	1.2207	2.44141	4.88281	9.76562	19.5312	39.0625	78.125	156.25	312.5	625	1250	E
		193.94966519983004	199.91650461971156	209.11959811940494	208.08854637715311	201.90569477600658	208.39518812388025	195.49870838867568	192.94528097944166	189.04141126363356	180.11076783965044	152.65000162630517	120.70225021855502			F	0.610352	1.2207	2.44141	4.88281	9.76562	19.5312	39.0625	78.125	156.25	312.5	625	1250	pS
		6411.7647058823131	-48333.333333331982	-1800.0000000000036	177.03745119162886	178.46173270031594	177.3070845028013	202.11964316099079	202.70393807961486	190.53071791297427	25.820650507212807	43.153258244609269	-1338.0281690140848			G	Buffer			Buffer + complex Myc			Buffer + complex NCOR2			Buffer + FITC-Myc	Buffer + FITC-NCOR2
																H
~End
Plate:	auto 210323 KPNA4 dispSQST MN 3	1.3	PlateFormat	Endpoint	Fluor Polarization	Raw	FALSE	1
	Temperature(¡C)	1	2	3	4	5	6	7	8	9	10	11	12
	25.5	31751.3333333333	33416.3333333333	36770.3333333333	37880.3333333333	38386.3333333333	40946.3333333333	42279.3333333333	42994.3333333333	46216.3333333333	46584.3333333333	48598.3333333333	48372.3333333333
		50269.6666666667	51286.6666666667	54510.6666666667	55460.6666666667	52710.6666666667	55196.6666666667	55138.6666666667	55445.6666666667	59109.6666666667	58352.6666666667	61527.6666666667	61057.6666666667
		28374.3333333333	28176.3333333333	28837.3333333333	29007.3333333333	30309.3333333333	30993.3333333333	33601.3333333333	36212.3333333333	38243.3333333333	41184.3333333333	42547.3333333333	44663.3333333333
		48089.6666666667	47936.6666666667	48914.6666666667	48490.6666666667	49349.6666666667	48730.6666666667	50798.6666666667	51184.6666666667	52922.6666666667	54766.6666666667	55856.6666666667	57514.6666666667
		26615.3333333333	26435.3333333333	25686.3333333333	26295.3333333333	26377.3333333333	26655.3333333333	26188.3333333333	29604.3333333333	29714.3333333333	32086.3333333333	36483.3333333333	38553.3333333333
		46739.6666666667	45660.6666666667	45296.6666666667	45362.6666666667	45719.6666666667	46291.6666666667	45140.6666666667	48188.6666666667	47081.6666666667	48556.6666666667	51828.6666666667	54321.6666666667
		24814.3333333333	24381.3333333333	24191.3333333333	25027.3333333333	25360.3333333333	25192.3333333333	25358.3333333333	27669.3333333333	28613.3333333333	30210.3333333333	32205.3333333333	32160.3333333333
		42681.6666666667	42718.6666666667	42384.6666666667	42935.6666666667	42013.6666666667	41429.6666666667	39550.6666666667	40778.6666666667	41581.6666666667	41721.6666666667	43110.6666666667	42532.6666666667
		25166.3333333333	24401.3333333333	23621.3333333333	24491.3333333333	23574.3333333333	24257.3333333333	25278.3333333333	25881.3333333333	26861.3333333333	27948.3333333333	30150.3333333333	31214.3333333333
		43000.6666666667	42890.6666666667	42007.6666666667	43138.6666666667	41498.6666666667	41805.6666666667	42295.6666666667	41624.6666666667	41166.6666666667	40855.6666666667	42588.6666666667	42211.6666666667
		24663.3333333333	24760.3333333333	24615.3333333333	24795.3333333333	24238.3333333333	24106.3333333333	23947.3333333333	25417.3333333333	24856.3333333333	24262.3333333333	27595.3333333333	28969.3333333333
		42814.6666666667	42789.6666666667	42484.6666666667	43169.6666666667	42783.6666666667	43143.6666666667	42479.6666666667	43716.6666666667	41688.6666666667	40129.6666666667	44032.6666666667	43488.6666666667
		25.3333333333333	17.3333333333333	-42.6666666666667	22835.3333333333	21965.3333333333	22692.3333333333	25180.3333333333	24779.3333333333	24620.3333333333	48783.3333333333	36286.3333333333	130.333333333333				Experiment type: Displacement
		38.6666666666665	-16.3333333333335	-22.3333333333335	39792.6666666667	38967.6666666667	39575.6666666667	43897.6666666667	43463.6666666667	42789.6666666667	62222.6666666667	46911.6666666667	3.66666666666652				Protein: KPNA4 ARM
																	FITC-labelled peptide: FITC-Myc or FITC-NCOR2
																	Displacing peptide: SQSTM
		1	2	3	4	5	6	7	8	9	10	11	12				1	2	3	4	5	6	7	8	9	10	11	12
		137.69256824805046	122.41518419251908	105.29994065666973	99.133545961172032	67.295530414804389	58.093884665913514	41.591629788402237	35.991287899784624	31.859038404132804	21.456312492414494	26.781666420980297	25.27920867227477			A	0.610352	1.2207	2.44141	4.88281	9.76562	19.5312	39.0625	78.125	156.25	312.5	625	1250	wt	FITC-Myc
		170.93572429779488	172.78735369720377	171.3357045702719	164.24915085490747	151.40381999559813	134.29130070450947	114.98064096973668	81.676988881312326	71.150031709192945	51.306038195106467	44.894874484162216	35.268141072564269			B	0.610352	1.2207	2.44141	4.88281	9.76562	19.5312	39.0625	78.125	156.25	312.5	625	1250	E
		188.12443281524458	180.12037086494377	190.13420867329245	179.52149327934154	181.80713725037421	182.749361038554	179.12059207662173	151.27083685060541	138.07859748300479	115.47250027567111	84.183442226297458	80.107503719880555			C	0.610352	1.2207	2.44141	4.88281	9.76562	19.5312	39.0625	78.125	156.25	312.5	625	1250	pS
		178.09368625693841	187.02090689153093	187.0083848792118	176.82798140201206	159.86053073044684	156.27677557221233	130.33123434091323	102.39626286801811	95.441113838237015	70.142124176328778	54.604046459592531	48.57027338857867			D	0.610352	1.2207	2.44141	4.88281	9.76562	19.5312	39.0625	78.125	156.25	312.5	625	1250	wt	FITC-NCOR2
		174.87732285128288	188.5636588015341	194.19235685810372	189.56838896834705	189.28027603652211	179.04480232994303	164.69394967162182	145.38713707332553	121.70346338432921	98.364108055793267	81.355117406494657	59.677849900379321			E	0.610352	1.2207	2.44141	4.88281	9.76562	19.5312	39.0625	78.125	156.25	312.5	625	1250	E
		182.55137364660828	180.37095034532351	179.75167214947805	183.96213047178756	190.59037424226267	197.25012927019458	192.97316070159803	178.06949307530488	165.85131214903089	159.07215690880713	141.52536367768582	111.504901267531			F	0.610352	1.2207	2.44141	4.88281	9.76562	19.5312	39.0625	78.125	156.25	312.5	625	1250	pS
		119.69111969111928	-8313.4328358213625	-392.56572982774037	184.39250500532779	193.02044819270714	184.78550479644184	184.59743584438763	187.5502626179094	183.1124292749106	30.495075740847042	37.234610993721382	-954.18575593502885			G	Buffer			Buffer + complex Myc			Buffer + complex NCOR2			Buffer + FITC-Myc	Buffer + FITC-NCOR2
																H
~End
Plate:	auto 210323 KPNA4 dispRBP3 MN5 1	1.3	PlateFormat	Endpoint	Fluor Polarization	Raw	FALSE	1
	Temperature(¡C)	1	2	3	4	5	6	7	8	9	10	11	12
	26	33360.3333333333	36352.3333333333	40100.3333333333	41898.3333333333	44828.3333333333	46265.3333333333	48341.3333333333	49578.3333333333	52326.3333333333	52403.3333333333	55130.3333333333	54310.3333333333
		52833	53987	57731	57651	59115	60223	62002	63061	66639	66365	69446	69597
		30395.3333333333	30970.3333333333	33976.3333333333	35527.3333333333	38304.3333333333	42478.3333333333	43231.3333333333	45602.3333333333	47468.3333333333	46913.3333333333	48336.3333333333	46775.3333333333
		50459	50776	53259	53075	54903	58660	58268	59390	62255	60266	61123	59991
		30653.3333333333	29137.3333333333	30770.3333333333	30943.3333333333	35402.3333333333	41742.3333333333	41325.3333333333	45645.3333333333	46439.3333333333	48719.3333333333	49595.3333333333	56500.3333333333
		53023	48554	52521	48205	51991	60893	55673	60752	60728	62876	64719	71797
		26409.3333333333	26059.3333333333	25885.3333333333	26454.3333333333	26559.3333333333	25990.3333333333	25729.3333333333	27504.3333333333	28613.3333333333	31082.3333333333	34231.3333333333	36503.3333333333
		48358	47307	46823	48266	51386	46823	45656	47033	46661	47280	50224	50561
		25869.3333333333	25499.3333333333	25338.3333333333	25925.3333333333	25237.3333333333	25365.3333333333	25724.3333333333	26645.3333333333	27673.3333333333	28869.3333333333	30132.3333333333	31336.3333333333
		46915	46087	45485	46777	45802	45814	45211	45153	43972	43954	44157	43440
		25596.3333333333	24326.3333333333	24523.3333333333	24775.3333333333	23784.3333333333	25189.3333333333	25056.3333333333	26782.3333333333	26690.3333333333	27881.3333333333	32638.3333333333	32829.3333333333
		45935	42801	44110	44287	42597	45132	45956	47521	45839	45814	50870	49363
		-6.66666666666674	3.33333333333326	3.33333333333326	28877.3333333333	28927.3333333333	28928.3333333333	26014.3333333333	25782.3333333333	25773.3333333333	52757.3333333333	39993.3333333333	166.333333333333				Experiment type: Displacement
		-3	-8	11	50247	50359	49827	47013	46681	45656	67125	52420	99				Protein: KPNA4 ARM
																	FITC-labelled peptide: FITC-Myc or FITC-NCOR2
																	Displacing peptide: RanBP3
		1	2	3	4	5	6	7	8	9	10	11	12				1	2	3	4	5	6	7	8	9	10	11	12
		137.84035819584042	106.17991226290799	90.7933196915676	68.31342827229011	47.126446961712531	40.647512471768948	33.266784210859626	29.105299661376524	29.725582667468135	26.932510116132427	24.2591576550268	32.830894847049841			A	0.610352	1.2207	2.44141	4.88281	9.76562	19.5312	39.0625	78.125	156.25	312.5	625	1250	wt	FITC-Myc
		160.86567418276528	154.78210242391447	132.80144974082904	109.10500502571364	88.608699272912531	70.105989018005374	58.017751049519916	40.899881520740855	44.398030482229885	34.0591273313773	26.185587433872882	33.246240572366496			B	0.610352	1.2207	2.44141	4.88281	9.76562	19.5312	39.0625	78.125	156.25	312.5	625	1250	E5
		180.82109412406607	162.70827645991091	174.37006263038688	129.75614329071797	100.64377636974481	97.33132222900997	57.784567095495667	51.742285745942041	42.941835143471444	36.36747234199661	41.893725841842844	28.629473041761564			C	0.610352	1.2207	2.44141	4.88281	9.76562	19.5312	39.0625	78.125	156.25	312.5	625	1250	pS5
		208.20695272407474	204.07441249608675	202.35628243547578	206.48109264702947	234.3917402939326	200.41429842305104	193.13430339521665	175.26381152999446	152.16612960973862	118.01065988167254	100.17787201976746	71.604938271604937			D	0.610352	1.2207	2.44141	4.88281	9.76562	19.5312	39.0625	78.125	156.25	312.5	625	1250	wt	FITC-NCOR2
		203.59372073752348	201.96332586567078	198.69286213121455	201.14421588087421	203.9407623924256	201.64086638584493	188.5089681678019	170.86794057624144	139.46618294895049	118.46223529591389	99.584390618035371	72.015557058176114			E	0.610352	1.2207	2.44141	4.88281	9.76562	19.5312	39.0625	78.125	156.25	312.5	625	1250	E
		198.55552337489857	189.03887343977021	199.65188066033892	196.66456806102354	197.58442018493585	197.78341595982977	208.99299691148536	193.09865201770538	177.36048718719263	155.87423490884504	129.99244746545827	112.30286328474433			F	0.610352	1.2207	2.44141	4.88281	9.76562	19.5312	39.0625	78.125	156.25	312.5	625	1250	pS
		-454.54545454545905	2999.9999999999095	466.6666666666755	183.67770006525348	183.91758491062851	178.76533279710435	201.9143502125778	202.81165372752838	192.31171001775832	29.257753741744832	44.098314942437156	-336.90555927662405			G	Buffer			Buffer + complex Myc			Buffer + complex NCOR2			Buffer + FITC-Myc	Buffer + FITC-NCOR2
																H
~End
Plate:	auto 210323 KPNA4 dispRBP3 MN5 2	1.3	PlateFormat	Endpoint	Fluor Polarization	Raw	FALSE	1
	Temperature(¡C)	1	2	3	4	5	6	7	8	9	10	11	12
	26.5	33248.3333333333	36575.3333333333	40252.3333333333	41899.3333333333	44224.3333333333	45908.3333333333	47431.3333333333	49293.3333333333	52100.3333333333	51808.3333333333	53325.3333333333	55446.3333333333
		52234.6666666667	54153.6666666667	58327.6666666667	57591.6666666667	58955.6666666667	60409.6666666667	61825.6666666667	63021.6666666667	66620.6666666667	66046.6666666667	67707.6666666667	70633.6666666667
		30687.3333333333	32051.3333333333	34972.3333333333	36832.3333333333	39554.3333333333	42576.3333333333	44832.3333333333	46347.3333333333	47935.3333333333	48500.3333333333	49613.3333333333	48665.3333333333
		51409.6666666667	52750.6666666667	55573.6666666667	55645.6666666667	57272.6666666667	59221.6666666667	59605.6666666667	60566.6666666667	61896.6666666667	62256.6666666667	63429.6666666667	62961.6666666667
		27756.3333333333	29385.3333333333	32013.3333333333	33902.3333333333	37658.3333333333	40175.3333333333	41447.3333333333	46467.3333333333	47211.3333333333	49686.3333333333	53529.3333333333	59888.3333333333
		47775.6666666667	49772.6666666667	51897.6666666667	52829.6666666667	57612.6666666667	58441.6666666667	57977.6666666667	62717.6666666667	62674.6666666667	63958.6666666667	68978.6666666667	76983.6666666667
		25953.3333333333	26131.3333333333	26294.3333333333	26782.3333333333	26540.3333333333	26421.3333333333	26353.3333333333	27773.3333333333	28773.3333333333	30846.3333333333	33010.3333333333	37736.3333333333
		46693.6666666667	46688.6666666667	47622.6666666667	49219.6666666667	47865.6666666667	47190.6666666667	46346.6666666667	47031.6666666667	47158.6666666667	47405.6666666667	48706.6666666667	52578.6666666667
		25661.3333333333	26330.3333333333	24567.3333333333	18612.3333333333	23326.3333333333	24259.3333333333	26314.3333333333	24128.3333333333	26386.3333333333	29100.3333333333	30798.3333333333	32464.3333333333
		46623.6666666667	46680.6666666667	45234.6666666667	33854.6666666667	42539.6666666667	42189.6666666667	45826.6666666667	40735.6666666667	42659.6666666667	44346.6666666667	44261.6666666667	44749.6666666667
		26195.3333333333	25864.3333333333	24832.3333333333	24204.3333333333	25794.3333333333	25594.3333333333	23960.3333333333	26452.3333333333	26254.3333333333	29736.3333333333	31279.3333333333	37533.3333333333
		46169.6666666667	46814.6666666667	43659.6666666667	43631.6666666667	46161.6666666667	47065.6666666667	42859.6666666667	46759.6666666667	46192.6666666667	49223.6666666667	49479.6666666667	54260.6666666667
		-11.6666666666667	21.3333333333333	-9.66666666666674	30154.3333333333	30020.3333333333	30996.3333333333	27208.3333333333	26699.3333333333	26378.3333333333	53779.3333333333	38914.3333333333	110.333333333333				Experiment type: Displacement
		-108.333333333333	39.6666666666665	68.6666666666665	51582.6666666667	52983.6666666667	53830.6666666667	47189.6666666667	47724.6666666667	46436.6666666667	68640.6666666667	51830.6666666667	98.6666666666665				Protein: KPNA4 ARM
																	FITC-labelled peptide: FITC-Myc or FITC-NCOR2
																	Displacing peptide: RanBP3
		1	2	3	4	5	6	7	8	9	10	11	12				1	2	3	4	5	6	7	8	9	10	11	12
		133.90111361153117	104.68014042665165	94.015031351264781	67.789078669989919	52.546071616242287	46.057852980816669	41.333431397373261	31.673492105500078	31.750292703173194	30.235278824905794	28.225673776026095	29.875982909679955			A	0.610352	1.2207	2.44141	4.88281	9.76562	19.5312	39.0625	78.125	156.25	312.5	625	1250	wt	FITC-Myc
		165.2967056713288	156.65729170930226	139.49970849705449	114.64698093768503	93.638212986325158	73.6998088474097	51.2049202059648	42.603881676796192	36.629549943448424	33.673961843113091	31.664665204650603	37.601056031061262			B	0.610352	1.2207	2.44141	4.88281	9.76562	19.5312	39.0625	78.125	156.25	312.5	625	1250	E5
		178.43467908298382	170.63862281129519	149.27604164744355	129.89569305197804	120.83992633135327	95.931255590608927	76.50659119140289	58.718405651209707	50.458008272976947	35.078387729846888	35.607904682595667	34.381445261326334			C	0.610352	1.2207	2.44141	4.88281	9.76562	19.5312	39.0625	78.125	156.25	312.5	625	1250	pS5
		199.77046245819292	196.43561853054683	202.9591508523641	209.94577905024437	200.93400495604706	196.27122195896047	188.82314716645578	170.52916263963263	154.62335754509098	123.07404374411186	102.97059298633889	74.544223377890276			D	0.610352	1.2207	2.44141	4.88281	9.76562	19.5312	39.0625	78.125	156.25	312.5	625	1250	wt	FITC-NCOR2
		204.47720964918247	192.70352491491761	210.85147921180086	205.01825965008862	206.26407768091502	183.42647541451109	184.09243982643417	169.05901879283877	147.9491841496023	118.91781874944287	89.924853996774161	69.199420517472475			E	0.610352	1.2207	2.44141	4.88281	9.76562	19.5312	39.0625	78.125	156.25	312.5	625	1250	E
		189.87750641933712	202.66009464127598	188.6898446922842	200.70302058518391	197.21834873171883	210.24305659720764	196.99566460400993	191.29165368052134	189.03307512518578	159.46887938134859	137.26926356645569	92.8560399057408			F	0.610352	1.2207	2.44141	4.88281	9.76562	19.5312	39.0625	78.125	156.25	312.5	625	1250	pS
		771.11716621253311	215.526046986721	1406.5420560747714	175.43398571079166	190.53628847123227	182.75018053397042	182.11081375590248	196.64877496744558	189.30132495560719	30.827407167865307	52.101672758569755	-145.98961338719019			G	Buffer			Buffer + complex Myc			Buffer + complex NCOR2			Buffer + FITC-Myc	Buffer + FITC-NCOR2
																H
~End
Plate:	auto 210323 KPNA4 dispRBP3 MN5 3	1.3	PlateFormat	Endpoint	Fluor Polarization	Raw	FALSE	1
	Temperature(¡C)	1	2	3	4	5	6	7	8	9	10	11	12
	26.5	34167.3333333333	37528.3333333333	41005.3333333333	41880.3333333333	44830.3333333333	47390.3333333333	48763.3333333333	50624.3333333333	53478.3333333333	52450.3333333333	54744.3333333333	56092.3333333333
		53867.6666666667	56127.6666666667	58873.6666666667	58264.6666666667	60284.6666666667	61802.6666666667	62876.6666666667	65220.6666666667	67176.6666666667	66267.6666666667	69384.6666666667	72382.6666666667
		31275.3333333333	32241.3333333333	33941.3333333333	36199.3333333333	38717.3333333333	42893.3333333333	46153.3333333333	48053.3333333333	49208.3333333333	49365.3333333333	49949.3333333333	49885.3333333333
		51867.6666666667	52571.6666666667	54017.6666666667	54290.6666666667	56097.6666666667	60288.6666666667	62352.6666666667	62763.6666666667	63335.6666666667	63609.6666666667	64434.6666666667	64051.6666666667
		27836.3333333333	26537.3333333333	29775.3333333333	33534.3333333333	35774.3333333333	40311.3333333333	43372.3333333333	47245.3333333333	50278.3333333333	48835.3333333333	52484.3333333333	55217.3333333333
		47237.6666666667	44490.6666666667	47999.6666666667	51750.6666666667	53332.6666666667	58079.6666666667	58506.6666666667	62250.6666666667	66296.6666666667	62716.6666666667	66759.6666666667	70040.6666666667
		25688.3333333333	25904.3333333333	26013.3333333333	26887.3333333333	25612.3333333333	26461.3333333333	26683.3333333333	26853.3333333333	29016.3333333333	30749.3333333333	33480.3333333333	36534.3333333333
		46907.6666666667	46336.6666666667	46910.6666666667	48425.6666666667	45782.6666666667	47640.6666666667	46988.6666666667	45655.6666666667	47094.6666666667	48161.6666666667	48806.6666666667	50930.6666666667
		25661.3333333333	25413.3333333333	25566.3333333333	26226.3333333333	25657.3333333333	26453.3333333333	26313.3333333333	26877.3333333333	28525.3333333333	29431.3333333333	31362.3333333333	31881.3333333333
		46404.6666666667	45919.6666666667	46369.6666666667	47887.6666666667	46063.6666666667	47399.6666666667	46170.6666666667	45355.6666666667	46076.6666666667	45172.6666666667	45821.6666666667	44683.6666666667
		26194.3333333333	24432.3333333333	24148.3333333333	25123.3333333333	24699.3333333333	25858.3333333333	25621.3333333333	26758.3333333333	26019.3333333333	29938.3333333333	32609.3333333333	35544.3333333333
		46798.6666666667	44579.6666666667	46795.6666666667	44715.6666666667	46631.6666666667	46832.6666666667	45284.6666666667	46315.6666666667	44644.6666666667	49890.6666666667	50940.6666666667	52754.6666666667
		25.3333333333333	-8.66666666666674	-16.6666666666667	29776.3333333333	29567.3333333333	29283.3333333333	25653.3333333333	25915.3333333333	25683.3333333333	53113.3333333333	42635.3333333333	185.333333333333				Experiment type: Displacement
		-26.3333333333335	33.6666666666665	-7.33333333333348	51618.6666666667	51436.6666666667	50607.6666666667	45759.6666666667	45887.6666666667	46006.6666666667	68102.6666666667	57585.6666666667	81.6666666666665				Protein: KPNA4 ARM
																	FITC-labelled peptide: FITC-Myc or FITC-NCOR2
																	Displacing peptide: RanBP3
		1	2	3	4	5	6	7	8	9	10	11	12				1	2	3	4	5	6	7	8	9	10	11	12
		135.62848772370438	109.66275104206137	89.445417317161755	73.7945812057382	56.87417602453457	41.579357169902657	35.921994189654491	35.496319754777339	22.8599271162182	25.751230186350618	27.328434759605379	36.307114338919227			A	0.610352	1.2207	2.44141	4.88281	9.76562	19.5312	39.0625	78.125	156.25	312.5	625	1250	wt	FITC-Myc
		160.37557859193083	152.113455945896	140.24749350728851	111.03531639594304	93.964613355503829	78.888815981770549	59.188584694657557	42.346304697425552	35.017717216340678	35.582706226281644	36.144784970904929	33.807837797269151			B	0.610352	1.2207	2.44141	4.88281	9.76562	19.5312	39.0625	78.125	156.25	312.5	625	1250	E5
		171.55071142235695	165.66174569793688	146.53358291844197	125.11395935002942	108.07464084081747	91.176785556604173	58.432058816789649	46.712880343643192	47.087066850578623	33.912778755304167	29.123180411415017	27.731665396606164			C	0.610352	1.2207	2.44141	4.88281	9.76562	19.5312	39.0625	78.125	156.25	312.5	625	1250	pS5
		206.88161714572411	196.99171982420128	200.88744773444836	200.28223077984433	196.65923771653013	200.10344995524446	189.45600904542121	172.46692547049082	149.85261012733639	132.40479562478006	96.98774148789353	74.80560335064267			D	0.610352	1.2207	2.44141	4.88281	9.76562	19.5312	39.0625	78.125	156.25	312.5	625	1250	wt	FITC-NCOR2
		202.22042981966777	201.83906441523774	203.63680727223016	206.85759024990992	198.75571115913004	197.8132594311611	187.72080260675702	168.8329537928422	147.51213259771251	122.43799250261314	98.0974512060979	77.477315272895922			E	0.610352	1.2207	2.44141	4.88281	9.76562	19.5312	39.0625	78.125	156.25	312.5	625	1250	E
		196.40930635256905	206.51127628268336	235.14325557251644	194.58927561656529	222.7910525906353	202.95563128242893	191.22735331718772	181.13542760235811	176.90581344056071	162.72674305690424	131.11160125470181	105.87666425829309			F	0.610352	1.2207	2.44141	4.88281	9.76562	19.5312	39.0625	78.125	156.25	312.5	625	1250	pS
		-13950.819672132004	1893.9828080229397	-463.41463414633512	181.87771226037089	183.57491628073225	180.38586083975073	195.64867112889814	192.10315979255122	197.67441860465121	33.121289657055627	59.065571127394719	-462.83709712782343			G	Buffer			Buffer + complex Myc			Buffer + complex NCOR2			Buffer + FITC-Myc	Buffer + FITC-NCOR2
																H
~End
Plate:	auto 210323 KPNA4 RBP3 MN61 wtlo	1.3	PlateFormat	Endpoint	Fluor Polarization	Raw	FALSE	1
	Temperature(¡C)	1	2	3	4	5	6	7	8	9	10	11	12
	26.5	38148	39350	44038	44649	47567	48105	47988	48099	49417	48169	48072	45575
		55600.3333333333	56037.3333333333	60052.3333333333	59139.3333333333	60994.3333333333	61517.3333333333	60593.3333333333	61221.3333333333	63391.3333333333	61256.3333333333	60910.3333333333	58795.3333333333
		36376	38178	42653	40220	47015	47443	45710	46048	58396	65059	85691	114321
		55536.3333333333	56549.3333333333	59813.3333333333	55039.3333333333	61591.3333333333	61577.3333333333	59022.3333333333	58545.3333333333	74719.3333333333	82332.3333333333	108242.333333333	144026.333333333
		29534	29677	32437	33978	37480	40404	43292	46338	47235	48167	49024	54395
		50635.3333333333	50121.3333333333	52225.3333333333	52863.3333333333	55395.3333333333	57793.3333333333	58694.3333333333	61976.3333333333	61301.3333333333	62262.3333333333	62301.3333333333	70581.3333333333
		24674	25477	28638	25698	24476	24499	25660	26220	26739	27358	25203	26900
		44273.3333333333	45305.3333333333	51641.3333333333	46236.3333333333	47023.3333333333	43418.3333333333	44707.3333333333	43179.3333333333	42139.3333333333	41234.3333333333	36361.3333333333	38002.3333333333
		26364	26125	26995	26750	25779	27182	28523	31030	36191	42241	59985	91817
		47436.3333333333	46732.3333333333	48121.3333333333	47574.3333333333	45285.3333333333	46874.3333333333	47753.3333333333	49332.3333333333	52814.3333333333	62951.3333333333	79469.3333333333	118343.333333333
		30635	30128	32236	34270	37212	41637	43231	47315	47545	51077	49890	52521
		51834.3333333333	49980.3333333333	51863.3333333333	53778.3333333333	55879.3333333333	59848.3333333333	60219.3333333333	63730.3333333333	67262.3333333333	65732.3333333333	64387.3333333333	68718.3333333333
		-22	59	-37	28305	28745	29294	27412	26105	24977	52336	38969	-126				Experiment type: Displacement
		-10.6666666666665	-69.6666666666665	80.3333333333335	49121.3333333333	49653.3333333333	50422.3333333333	48195.3333333333	45786.3333333333	45118.3333333333	67223.3333333333	52331.3333333333	-103.666666666667				Protein: KPNA4 ARM
																	FITC-labelled peptide: FITC-Myc or FITC-NCOR2
																	Displacing peptide: RanBP3
		1	2	3	4	5	6	7	8	9	10	11	12				1	2	3	4	5	6	7	8	9	10	11	12
		96.892223093914623	85.391836576578925	63.834058964173572	49.331311377288074	33.147932862859179	31.794929136499611	25.450672539493819	29.447867890961451	33.343186392345977	29.006874455102761	27.183997760477954	36.175012336395909			A	0.610352	1.2207	2.44141	4.88281	9.76562	19.5312	39.0625	78.125	156.25	312.5	625	1250	E6	FITC-Myc
		119.82487046423179	104.87910988613069	77.747493324139924	65.586783259656045	43.838340470245313	39.201545424986278	36.62224147671558	28.889706416472016	32.0739549098999	26.567643940454978	25.645965838437704	24.327356891241873			B	0.610352	1.2207	2.44141	4.88281	9.76562	19.5312	39.0625	78.125	156.25	312.5	625	1250	pS6
		176.52434821266763	169.232491916834	145.92399612066888	129.11287141683414	103.80786014599123	87.586533949912635	60.951236721012783	54.181226254146786	39.152422658567609	37.163349604456791	28.667790893760596	39.066065373460951			C	0.0762939	0.152588	0.305176	0.610352	1.2207	2.44141	4.88281	9.76562	19.5312	39.0625	78.125	156.25	low wt
		198.4855156681995	194.1667559916568	200.86442643383793	199.79171514104644	231.06539909487418	192.5306956146768	184.31067823998444	156.95083284955123	135.43118685961463	113.47943533469737	91.85105407607449	81.419228160704222			D	0.610352	1.2207	2.44141	4.88281	9.76562	19.5312	39.0625	78.125	156.25	312.5	625	1250	E6	FITC-NCOR2
		199.80912185091108	197.00145572835513	195.33339405330662	194.21980311518138	188.27746299752826	179.33630830826471	164.98633015481653	139.73161856722052	97.514430406752936	107.90281401941097	49.437222958310016	35.720286966547022			E	0.610352	1.2207	2.44141	4.88281	9.76562	19.5312	39.0625	78.125	156.25	312.5	625	1250	pS6
		170.12366952733186	160.52597156830956	145.56198728020516	133.34059225800559	111.65340190954149	90.007169781767871	74.419191078166008	57.69172256413804	82.115785268226986	34.953297809193074	36.371342879983708	43.213759258518941			F	0.610352	1.2207	2.44141	4.88281	9.76562	19.5312	39.0625	78.125	156.25	312.5	625	1250	wt	FITC-Myc
		-424.46043165468205	-123941.17647057185	3471.2430426716037	182.40245203841744	180.15227260123118	178.43423362082609	188.69137564475898	187.52296433341837	201.70176346659736	33.994087360631	56.194379485633931	-186.50274653413618			G	Buffer			Buffer + complex Myc			Buffer + complex NCOR2			Buffer + FITC-Myc	Buffer + FITC-NCOR2
																H
~End
Plate:	auto 210323 KPNA4 Mix1	1.3	PlateFormat	Endpoint	Fluor Polarization	Raw	FALSE	1
	Temperature(¡C)	1	2	3	4	5	6	7	8	9	10	11	12
	27	25559	25821	26581	25519	26239	27426	29739	34007	42849	54272	81926	132743
		44815.3333333333	45879.3333333333	46852.3333333333	45679.3333333333	45808.3333333333	46532.3333333333	49193.3333333333	52320.3333333333	62836.3333333333	74837.3333333333	107839.333333333	169427.333333333
		25465	24910	25809	25321	25704	27787	29556	33803	41148	53730	81091	124070
		45390.3333333333	44933.3333333333	46689.3333333333	45465.3333333333	45092.3333333333	46917.3333333333	48779.3333333333	52800.3333333333	60343.3333333333	75029.3333333333	106979.333333333	160498.333333333
		26186	24044	25966	24620	23800	25881	24681	26504	25743	27103	27655	28375
		45895.3333333333	42999.3333333333	47152.3333333333	43844.3333333333	44831.3333333333	46530.3333333333	42047.3333333333	44007.3333333333	44305.3333333333	44761.3333333333	43553.3333333333	38938.3333333333
		24957	24680	24708	25789	25982	25157	24932	26227	27003	27971	28545	28752
		43883.3333333333	44328.3333333333	44649.3333333333	45421.3333333333	45983.3333333333	43956.3333333333	43283.3333333333	42759.3333333333	43029.3333333333	42098.3333333333	41170.3333333333	40073.3333333333
		30545	30590	32287	34341	37298	39685	42628	45352	46387	47783	48576	48763
		51585.3333333333	51162.3333333333	52628.3333333333	54404.3333333333	55586.3333333333	56750.3333333333	58941.3333333333	60009.3333333333	60879.3333333333	61728.3333333333	62005.3333333333	62701.3333333333
		29953	30150	31144	32624	35701	39593	41946	45560	44822	49703	48335	48444
		50027.3333333333	50948.3333333333	50025.3333333333	52059.3333333333	57629.3333333333	56936.3333333333	59583.3333333333	61206.3333333333	59753.3333333333	64236.3333333333	62027.3333333333	62244.3333333333
		-6	44	-38	24977	25199	25173	26015	29028	29231	53617	38565	77				Experiment type: Displacement
		-17.6666666666665	-1.66666666666652	19.3333333333335	46705.3333333333	44184.3333333333	44474.3333333333	45230.3333333333	49936.3333333333	49901.3333333333	68243.3333333333	51068.3333333333	-50.6666666666665				Protein: KPNA4 ARM
																	FITC-labelled peptide: FITC-Myc or FITC-NCOR2
																	Displacing peptide: RanBP3 or SQSTM
		1	2	3	4	5	6	7	8	9	10	11	12				1	2	3	4	5	6	7	8	9	10	11	12
		187.37922726646488	193.77120613928582	189.90758040470936	197.32781608552671	185.28376517020911	171.45679153243447	159.12478931073005	123.61312047624399	99.930156310992942	69.381782709425693	46.219299941984133	30.834041807550289			A	0.610352	1.2207	2.44141	4.88281	9.76562	19.5312	39.0625	78.125	156.25	312.5	625	1250	pS6	FITC-NCOR2
		195.29504707147405	201.01926263832215	202.40157541149389	198.81380750563838	187.62274407689876	169.10840035018765	158.01401917230231	131.06488658361297	99.9420347621299	75.648242838983435	47.335663806224396	37.540389615007129			B	0.610352	1.2207	2.44141	4.88281	9.76562	19.5312	39.0625	78.125	156.25	312.5	625	1250	pS6
		187.17547668605553	196.88397097001067	204.2244948168555	194.85840165330549	221.70646852035208	199.42808681463438	173.44888405980467	160.95752482891925	178.38138789347798	158.34565426292667	135.098037512271	66.974173954741644			C	0.610352	1.2207	2.44141	4.88281	9.76562	19.5312	39.0625	78.125	156.25	312.5	625	1250	E6
		188.73907877010433	198.96498717503707	201.88356225840843	189.53629873542371	191.86885381873231	185.68997033729531	182.57673315568124	152.04997682931654	140.86331876262716	112.77735730025833	91.6989654090413	74.701690272796526			D	0.610352	1.2207	2.44141	4.88281	9.76562	19.5312	39.0625	78.125	156.25	312.5	625	1250	E6
		169.21403153544529	164.49617049364403	151.948320104247	138.00487099803871	107.9161736401271	87.459320317964227	70.736527990388936	48.82328678059001	44.746578680621184	36.859070368232395	30.874816010214804	34.530929122113882			E	0.0762939	0.152588	0.305176	0.610352	1.2207	2.44141	4.88281	9.76562	19.5312	39.0625	78.125	156.25	wt RanBP3	FITC-Myc
		163.81970960727816	169.50092775025345	144.76891954976927	141.55024186439522	147.18876114920602	90.233794317934525	84.136251211503364	56.389604038718787	52.5537021988191	37.074070107668796	33.536246695252295	34.155434836184334			F	0.0762939	0.152588	0.305176	0.610352	1.2207	2.44141	4.88281	9.76562	19.5312	39.0625	78.125	156.25	wt SQSTM
		420.91152815013055	-1065.1890482398896	-2472.0812182741315	218.22415199197337	187.38170120939105	191.03326194911938	183.2915476683599	178.16143931535478	174.44562469894365	29.437497611572265	49.209180965555987	-3428.1150159744248			G	Buffer			Buffer + complex Myc			Buffer + complex NCOR2			Buffer + FITC-Myc	Buffer + FITC-NCOR2
																H
~End
Plate:	auto 210323 KPNA4 Mix3	1.3	PlateFormat	Endpoint	Fluor Polarization	Raw	FALSE	1
	Temperature(¡C)	1	2	3	4	5	6	7	8	9	10	11	12
	27	32173.3333333333	32048.3333333333	34096.3333333333	34719.3333333333	38190.3333333333	40690.3333333333	43615.3333333333	46944.3333333333	50617.3333333333	50052.3333333333	50495.3333333333	50509.3333333333
		54073.6666666667	52789.6666666667	53829.6666666667	53938.6666666667	56325.6666666667	57750.6666666667	60193.6666666667	61611.6666666667	69626.6666666667	63653.6666666667	63987.6666666667	63746.6666666667
		30790.3333333333	31420.3333333333	33506.3333333333	34346.3333333333	38566.3333333333	40917.3333333333	44079.3333333333	46617.3333333333	48479.3333333333	49766.3333333333	49899.3333333333	50248.3333333333
		51647.6666666667	52516.6666666667	54661.6666666667	53219.6666666667	56917.6666666667	57756.6666666667	60278.6666666667	61260.6666666667	61934.6666666667	63548.6666666667	63297.6666666667	63851.6666666667
		31093.3333333333	31654.3333333333	32828.3333333333	35175.3333333333	37891.3333333333	41712.3333333333	44496.3333333333	49383.3333333333	52245.3333333333	50420.3333333333	50292.3333333333	50643.3333333333
		52664.6666666667	52472.6666666667	51700.6666666667	55244.6666666667	56072.6666666667	59218.6666666667	60546.6666666667	64282.6666666667	67446.6666666667	64083.6666666667	64215.6666666667	64415.6666666667
		30653.3333333333	30700.3333333333	32084.3333333333	34721.3333333333	36278.3333333333	39134.3333333333	41428.3333333333	45634.3333333333	47666.3333333333	50591.3333333333	51662.3333333333	54501.3333333333
		51659.6666666667	51967.6666666667	52977.6666666667	55092.6666666667	55542.6666666667	56680.6666666667	58089.6666666667	61660.6666666667	62571.6666666667	65345.6666666667	65597.6666666667	69833.6666666667
		31493.3333333333	30862.3333333333	32281.3333333333	34024.3333333333	36403.3333333333	38770.3333333333	41751.3333333333	45082.3333333333	48009.3333333333	49701.3333333333	51880.3333333333	56542.3333333333
		52913.6666666667	51076.6666666667	52531.6666666667	54803.6666666667	54828.6666666667	57342.6666666667	58356.6666666667	60028.6666666667	62800.6666666667	64126.6666666667	66347.6666666667	71730.6666666667
		31122.3333333333	31085.3333333333	32099.3333333333	33597.3333333333	36446.3333333333	38616.3333333333	41948.3333333333	45429.3333333333	48101.3333333333	51961.3333333333	51327.3333333333	54257.3333333333
		52507.6666666667	53448.6666666667	52210.6666666667	53997.6666666667	55368.6666666667	56849.6666666667	58942.6666666667	61969.6666666667	63380.6666666667	66780.6666666667	65497.6666666667	68337.6666666667
		-24.6666666666667	-10.6666666666667	35.3333333333333	29427.3333333333	30574.3333333333	30241.3333333333	54895.3333333333	53324.3333333333	52200.3333333333	-68.6666666666667	-37.6666666666667	78.3333333333333				Experiment type: Displacement
		-62.3333333333335	10.6666666666665	51.6666666666665	50539.6666666667	51658.6666666667	52052.6666666667	70100.6666666667	68260.6666666667	66477.6666666667	-237.333333333333	-130.333333333333	22.6666666666665				Protein: KPNA4 ARM
																	FITC-labelled peptide: FITC-Myc
																	Displacing peptide: RanBP3
		1	2	3	4	5	6	7	8	9	10	11	12				1	2	3	4	5	6	7	8	9	10	11	12
		166.86867233721159	157.06337696306389	136.30302727524119	128.40195588928521	102.75916573071652	83.715000944525656	69.8046956689678	44.753678696204325	68.160154476167889	29.024969459737733	27.2372000036388	25.213255507760405			A	0.0762939	0.152588	0.305176	0.610352	1.2207	2.44141	4.88281	9.76562	19.5312	39.0625	78.125	156.25	E6
		165.913309921208	164.17747222378225	152.357735803446	127.11423486564694	103.08477162508825	81.0038543555215	65.240031856588729	45.390785780837732	31.30023178778535	31.062874251496996	27.75250547586587	28.624053226079258			B	0.0762939	0.152588	0.305176	0.610352	1.2207	2.44141	4.88281	9.76562	19.5312	39.0625	78.125	156.25
		170.62942244285554	160.157067599796	135.09755419270795	133.74642399300595	104.42022829245489	83.8617730928276	62.760438912338053	40.655320159297176	36.516272598554615	28.728808163007553	31.026541653532181	29.10563607171099			C	0.0762939	0.152588	0.305176	0.610352	1.2207	2.44141	4.88281	9.76562	19.5312	39.0625	78.125	156.25
		168.19369014551634	170.336628579536	158.24930056705264	138.76919388110849	121.20580022205026	93.779347856850578	77.693708624629323	59.262635656073719	44.852716483474886	36.778048147135458	28.237299276289576	32.77300940730948			D	0.0762939	0.152588	0.305176	0.610352	1.2207	2.44141	4.88281	9.76562	19.5312	39.0625	78.125	156.25	pS6
		166.71137782644965	159.36480458086427	151.13594280367468	146.12619232021339	113.12927609985856	104.15492623263322	76.112839715921453	51.958278229254724	43.09763489534248	36.237613949509935	31.812887202633846	27.796431426903869			E	0.0762939	0.152588	0.305176	0.610352	1.2207	2.44141	4.88281	9.76562	19.5312	39.0625	78.125	156.25
		168.72691173950176	177.91820261433114	150.90363481925834	145.05586629693423	117.38209723900215	101.85232443425964	78.739148736281493	63.995151301485173	46.729651082776307	34.282663935314922	30.725095037288355	24.195969719692854			F	0.0762939	0.152588	0.305176	0.610352	1.2207	2.44141	4.88281	9.76562	19.5312	39.0625	78.125	156.25
		356.05511240028977	-10999.999999998719	98.511693834159814	177.36085237698472	169.43778306663506	178.43176614591431	31.081188413954404	32.298457263725084	29.719053001103408	484.57047539616326	484.99810102544592	-611.42857142857326			G	Buffer			Buffer + complex Myc			Buffer + FITC peptide
																H
~End
Plate:	auto 210323 KPNA4 Mix2	1.3	PlateFormat	Endpoint	Fluor Polarization	Raw	FALSE	1
	Temperature(¡C)	1	2	3	4	5	6	7	8	9	10	11	12
	26.5	30701.3333333333	31091.3333333333	33074.3333333333	33268.3333333333	34752.3333333333	39646.3333333333	41209.3333333333	38604.3333333333	40379.3333333333	35954.3333333333	47799.3333333333	48148.3333333333
		52045.3333333333	52313.3333333333	54004.3333333333	53954.3333333333	53008.3333333333	57627.3333333333	58202.3333333333	51698.3333333333	53166.3333333333	45951.3333333333	62031.3333333333	61699.3333333333
		30770.3333333333	30845.3333333333	31165.3333333333	32514.3333333333	35805.3333333333	39745.3333333333	41375.3333333333	42252.3333333333	39958.3333333333	39255.3333333333	41497.3333333333	43146.3333333333
		53014.3333333333	52778.3333333333	50530.3333333333	50923.3333333333	54534.3333333333	56923.3333333333	58488.3333333333	57756.3333333333	52657.3333333333	50926.3333333333	53857.3333333333	54854.3333333333
		30065.3333333333	29854.3333333333	29849.3333333333	30605.3333333333	32243.3333333333	34443.3333333333	36761.3333333333	38120.3333333333	35634.3333333333	35295.3333333333	41273.3333333333	44535.3333333333
		50351.3333333333	50790.3333333333	50760.3333333333	50625.3333333333	52203.3333333333	53600.3333333333	55055.3333333333	55794.3333333333	47785.3333333333	48871.3333333333	53560.3333333333	58961.3333333333
		30883.3333333333	29927.3333333333	29804.3333333333	30809.3333333333	28506.3333333333	34038.3333333333	35635.3333333333	34004.3333333333	30529.3333333333	30019.3333333333	36744.3333333333	39633.3333333333
		51228.3333333333	51028.3333333333	51695.3333333333	52024.3333333333	46573.3333333333	53944.3333333333	53441.3333333333	48741.3333333333	41229.3333333333	39150.3333333333	47535.3333333333	52021.3333333333
		31378.3333333333	28866.3333333333	28492.3333333333	32192.3333333333	34764.3333333333	34429.3333333333	36522.3333333333	39450.3333333333	41798.3333333333	44235.3333333333	47479.3333333333	49550.3333333333
		53387.3333333333	49022.3333333333	48302.3333333333	54529.3333333333	56380.3333333333	54248.3333333333	55070.3333333333	57703.3333333333	58281.3333333333	59175.3333333333	61093.3333333333	63216.3333333333
		9.33333333333326	-4.66666666666674	-4.66666666666674	30038.3333333333	30200.3333333333	29699.3333333333	53919.3333333333	55401.3333333333	52864.3333333333	-109.666666666667	-134.666666666667	41.3333333333333				Experiment type: Displacement
		25.3333333333335	-0.666666666666515	-24.6666666666665	51628.3333333333	52239.3333333333	50845.3333333333	69535.3333333333	71125.3333333333	67276.3333333333	-172.666666666667	-167.666666666667	175.333333333333				Protein: KPNA4 ARM
																	FITC-labelled peptide: FITC-Myc
																	Displacing peptide: RanBP3 or SQSTM
																	1	2	3	4	5	6	7	8	9	10	11	12
																A	0.0762939	0.152588	0.305176	0.610352	1.2207	2.44141	4.88281	9.76562	19.5312	39.0625	78.125	156.25	SQSTM wt
		1	2	3	4	5	6	7	8	9	10	11	12			B	0.0762939	0.152588	0.305176	0.610352	1.2207	2.44141	4.88281	9.76562	19.5312	39.0625	78.125	156.25
		171.04576300678619	167.40953208404997	152.78678073122086	149.47679393812427	119.36857828048373	95.546131793536844	81.289792005588282	54.814728163917074	46.359597014543482	31.495426683267858	39.13319760695709	32.82073029193824			C	0.0762939	0.152588	0.305176	0.610352	1.2207	2.44141	4.88281	9.76562	19.5312	39.0625	78.125	156.25
		178.89882075279402	175.559120968215	149.34746396892643	132.37783780097672	118.64457771599666	88.21576456763863	81.727731229204963	65.034018957678057	46.789167124994222	38.965896425071641	39.17386796603062	28.873068162848618			D	0.0762939	0.152588	0.305176	0.610352	1.2207	2.44141	4.88281	9.76562	19.5312	39.0625	78.125	156.25	RanBP3 E5
		165.13915735788464	172.7765535512107	172.57119272992162	159.11456822837337	148.64716193717317	129.23240062219756	110.33428479617949	98.976351224918446	55.486755244817004	71.437445282252241	39.115321811391546	49.099199552090809			E	0.0762939	0.152588	0.305176	0.610352	1.2207	2.44141	4.88281	9.76562	19.5312	39.0625	78.125	156.25
		160.47797934796972	173.85940065193546	182.14082085024265	169.14481850399989	153.07737634458303	138.18216344141985	111.00331518665944	88.625802003874313	59.001616482643435	41.598860591892787	37.566172982506153	44.800899767024632			F	0.0762939	0.152588	0.305176	0.610352	1.2207	2.44141	4.88281	9.76562	19.5312	39.0625	78.125	156.25
		172.81527804220795	171.91490514602822	171.06312687035776	170.65812128507051	149.47504626348061	135.33544525003609	113.68917332959431	98.653513203389579	74.911317541605456	54.276290393653653	34.879177517238553	30.616509188648109			G	Buffer			Buffer + complex Myc			Buffer + FITC peptide
		386.86131386861911	-787.23404255323783	629.95594713655714	177.72970424639672	180.82031591415293	175.82488737870671	35.996618953921811	33.7463616174378	29.370587998284275	134.96932515337352	18.424782344603472	558.98043864848933			H
Plate:	auto 210728KPNA4 NOCR3 C25 lo!wt	1.3	PlateFormat	Endpoint	Fluor Polarization	Raw	FALSE	1
	Temperature(¡C)	1	2	3	4	5	6	7	8	9	10	11	12
	28	98741.8333333333	100155.833333333	103618.833333333	101532.833333333	103106.833333333	103259.833333333	104616.833333333	109624.833333333	116229.833333333	114174.833333333	114386.833333333	115108.833333333
		157759.833333333	160340.833333333	165569.833333333	158995.833333333	158361.833333333	154522.833333333	150773.833333333	152707.833333333	156762.833333333	151601.833333333	150555.833333333	150321.833333333
		97212.8333333333	101251.833333333	101532.833333333	99253.8333333333	104719.833333333	108659.833333333	104303.833333333	110012.833333333	109407.833333333	115653.833333333	116096.833333333	115963.833333333
		155393.833333333	163180.833333333	163890.833333333	156158.833333333	162098.833333333	162313.833333333	151686.833333333	153042.833333333	148499.833333333	155358.833333333	152437.833333333	152097.833333333
		98966.8333333333	100752.833333333	101165.833333333	101031.833333333	105019.833333333	107834.833333333	102955.833333333	116081.833333333	108011.833333333	114783.833333333	115943.833333333	116918.833333333
		158724.833333333	161983.833333333	163924.833333333	159907.833333333	162605.833333333	161068.833333333	149704.833333333	160912.833333333	146404.833333333	152677.833333333	153100.833333333	152532.833333333
		99239.8333333333	96486.8333333333	100559.833333333	103424.833333333	102715.833333333	105417.833333333	105857.833333333	111532.833333333	114536.833333333	113496.833333333	115555.833333333	115069.833333333
		160816.833333333	156412.833333333	162502.833333333	166765.833333333	161590.833333333	159349.833333333	154491.833333333	155407.833333333	152632.833333333	150353.833333333	151227.833333333	150727.833333333
		101888.833333333	96031.8333333333	101082.833333333	103937.833333333	102147.833333333	103461.833333333	107537.833333333	109798.833333333	113498.833333333	112534.833333333	115873.833333333	115442.833333333
		163315.833333333	155910.833333333	161583.833333333	167126.833333333	161308.833333333	156741.833333333	158500.833333333	154422.833333333	155600.833333333	149446.833333333	153269.833333333	151483.833333333
		-11.1666666666667	-29.1666666666667	-21.1666666666667	101465.833333333	101041.833333333	99458.8333333333	86743.8333333333	90636.8333333333	82500.8333333333	10.8333333333333	-2.16666666666674	52.8333333333333
		-47.1666666666665	-67.1666666666665	13.8333333333335	164328.833333333	164513.833333333	163312.833333333	113325.833333333	117358.833333333	107638.833333333	136.833333333333	-52.1666666666665	15.8333333333335
																	Experiment type: Displacement
																	Protein: KPNA4 ARM
																	FITC-labelled peptide: FITC-NCOR2
																	Displacing peptide: CDC45C
		1	2	3	4	5	6	7	8	9	10	11	12				1	2	3	4	5	6	7	8	9	10	11	12
		142.15250170105571	143.13671786578524	142.2058131806007	132.306879348116	122.77510454404579	109.93974767746215	91.32230103887845	74.432595125853638	58.355094130756605	50.559408034949932	46.180362010937252	42.264276270622659			A	0.00953674	0.0190735	0.038147	0.0762939	0.152588	0.305176	0.610352	1.2207	2.44141	4.88281	9.76562	19.5312	wt
		142.39493660277427	146.4036435375906	147.17180202725021	134.61371488621271	126.61488710776564	109.05848640425901	95.79951605813136	73.765395538478913	61.512135861315663	56.347453164289682	44.974985207288285	44.432742826346789			B	0.00953674	0.0190735	0.038147	0.0762939	0.152588	0.305176	0.610352	1.2207	2.44141	4.88281	9.76562	19.5312
		144.02446450265018	145.21840681628504	149.0440978467158	137.54287362641085	126.74385824786538	109.0197414104628	95.727933511882611	71.998131092450492	60.831433001419931	51.433489127698962	47.798204243799276	41.764868390813021			C	0.00953674	0.0190735	0.038147	0.0762939	0.152588	0.305176	0.610352	1.2207	2.44141	4.88281	9.76562	19.5312
		149.08303887788458	149.26185210688684	147.72168269780295	146.6469805136652	134.56856507434628	114.91443626212568	97.550131505770423	74.567466332435146	52.360689016975016	49.407194857535735	43.328931353841561	43.779515345007532			D	0.0762939	0.152588	0.305176	0.610352	1.2207	2.44141	4.88281	9.76562	19.5312	39.0625	78.125	156.25	E
		143.73864965783966	150.0010264957611	142.40657835618165	145.28390908321535	136.43293962710655	116.01314887441758	102.43720806868512	79.195330980591322	66.491675846297724	50.634829112680507	48.649800052522743	44.661217221118442			E	0.0762939	0.152588	0.305176	0.610352	1.2207	2.44141	4.88281	9.76562	19.5312	39.0625	78.125	156.25	pS
		557.51238304897845	314.84502446981838	-3391.9308357349091	148.79987323240482	151.39635603780798	155.5285479090976	42.46757366325734	38.008659297718594	41.801395181148571	826.47385984427262	905.05173463176754	-600.33655868741755			F	Buffer			Buffer + complex		Buffer + FITC peptide
																G
																H
~End
Plate:	auto 210728 KPNA4 NOCR2 CDC25 lo	1.3	PlateFormat	Endpoint	Fluor Polarization	Raw	FALSE	1
	Temperature(¡C)	1	2	3	4	5	6	7	8	9	10	11	12
	27.5	101656.666666667	105561.666666667	109214.666666667	110996.666666667	110939.666666667	112672.666666667	115166.666666667	117704.666666667	123559.666666667	118240.666666667	116136.666666667	118982.666666667
		159330.333333333	163625.333333333	163289.333333333	159606.333333333	153438.333333333	151618.333333333	153586.333333333	154611.333333333	161144.333333333	154502.333333333	151394.333333333	156128.333333333
		103170.666666667	104252.666666667	110446.666666667	110641.666666667	111782.666666667	113311.666666667	116022.666666667	112627.666666667	116971.666666667	113378.666666667	116515.666666667	114786.666666667
		162688.333333333	162513.333333333	165999.333333333	160147.333333333	155924.333333333	153846.333333333	154486.333333333	148586.333333333	153665.333333333	149979.333333333	151334.333333333	149738.333333333
		100612.666666667	101796.666666667	102159.666666667	103422.666666667	106098.666666667	107508.666666667	111642.666666667	115731.666666667	114256.666666667	116584.666666667	118398.666666667	123458.666666667
		163569.333333333	167075.333333333	167329.333333333	167864.333333333	167982.333333333	163785.333333333	161958.333333333	161664.333333333	154911.333333333	155450.333333333	157677.333333333	162673.333333333
		99530.6666666667	101586.666666667	100267.666666667	105336.666666667	107261.666666667	107629.666666667	109584.666666667	113822.666666667	115422.666666667	116103.666666667	118467.666666667	115560.666666667
		162057.333333333	165297.333333333	164440.333333333	171201.333333333	170172.333333333	164641.333333333	159843.333333333	159321.333333333	156455.333333333	152943.333333333	155716.333333333	151925.333333333
		100294.666666667	101255.666666667	101785.666666667	105302.666666667	103453.666666667	102209.666666667	108999.666666667	112922.666666667	116326.666666667	115352.666666667	118042.666666667	112932.666666667
		162674.333333333	165930.333333333	166978.333333333	170088.333333333	163297.333333333	157234.333333333	161436.333333333	160285.333333333	158549.333333333	155465.333333333	155575.333333333	149185.333333333
		99781.6666666667	100353.666666667	101059.666666667	100660.666666667	100072.666666667	107072.666666667	103201.666666667	115876.666666667	114736.666666667	120537.666666667	117982.666666667	114472.666666667
		162800.333333333	163096.333333333	163605.333333333	162832.333333333	158868.333333333	163789.333333333	152488.333333333	165315.333333333	157858.333333333	161543.333333333	155729.333333333	149729.333333333
		-10.3333333333333	-66.3333333333333	68.6666666666667	100834.666666667	103215.666666667	101803.666666667	92100.6666666667	89867.6666666667	89552.6666666667	-2.33333333333326	-6.33333333333326	16.6666666666667				Experiment type: Displacement
		-89.6666666666665	45.3333333333335	41.3333333333335	165253.333333333	169290.333333333	166665.333333333	120007.333333333	117854.333333333	117078.333333333	-4.66666666666652	18.3333333333335	-10.6666666666665				Protein: KPNA4 ARM
																	FITC-labelled peptide: FITC-NCOR2
																	Displacing peptide: CDC45C
		1	2	3	4	5	6	7	8	9	10	11	12				1	2	3	4	5	6	7	8	9	10	11	12
		132.74048971805371	127.28700720405836	109.50252808250762	90.198507070185016	70.8763009513343	57.216430987199409	52.731507872769946	45.176339735376615	41.603330489983392	42.557053551084707	41.37571293456768	44.659742042856948			A	0.0762939	0.152588	0.305176	0.610352	1.2207	2.44141	4.88281	9.76562	19.5312	39.0625	78.125	156.25	wt
		135.72239195028993	130.06948140208914	112.09170103817975	93.4643676486654	75.104695454076378	61.666940782852848	51.952435286718142	47.343185405018168	45.231007126224668	48.6828360104846	39.5514662730747	41.721984075543219			B	0.0762939	0.152588	0.305176	0.610352	1.2207	2.44141	4.88281	9.76562	19.5312	39.0625	78.125	156.25
		150.662857292931	155.30590277217547	154.31011765506642	149.86780674737017	137.70346207515914	118.76857950571234	94.573640616696366	75.817383463449985	60.966283054318346	52.6447657134009	52.038815604527827	46.724016784647127			C	0.0762939	0.152588	0.305176	0.610352	1.2207	2.44141	4.88281	9.76562	19.5312	39.0625	78.125	156.25	E
		151.40824722930876	151.09029205992547	154.93361345855942	150.52597623698503	138.70936442951	120.78319855392184	97.278964178543	76.828245124394286	60.848858092259391	46.597457673512196	45.505725731133793	45.604330562343677			D	0.0762939	0.152588	0.305176	0.610352	1.2207	2.44141	4.88281	9.76562	19.5312	39.0625	78.125	156.25
		149.52846821479812	154.55043270911182	155.07525450116987	147.49504865663263	136.21172151758992	123.560097935135	104.83561341646556	83.768623413527678	63.585055857177387	57.988425543652831	46.846871903315943	48.001108985970944			E	0.0762939	0.152588	0.305176	0.610352	1.2207	2.44141	4.88281	9.76562	19.5312	39.0625	78.125	156.25	pS
		152.41235702530042	150.50727624622874	148.60358414417081	148.22217213002045	139.02263514878	120.78333121965777	103.66698794076174	86.28827885603144	68.262076386124065	55.188655007328812	47.594104261611051	43.059152229401114			F	0.0762939	0.152588	0.305176	0.610352	1.2207	2.44141	4.88281	9.76562	19.5312	39.0625	78.125	156.25
		757.02155453951787	-3645.9143968871872	-331.89655172413677	154.58854391796217	154.97754612726129	154.07324176689107	41.151304164755565	44.365669029633722	42.821179630316344	250.00000000000006	2416.1490683229326	-3285.7142857141944			G	Buffer			Buffer + complex			Buffer + FITC peptide
																H
~End
Plate:	auto 210728KPNA4 Myc3 CD25lowEpS	1.3	PlateFormat	Endpoint	Fluor Polarization	Raw	FALSE	1
	Temperature(¡C)	1	2	3	4	5	6	7	8	9	10	11	12
	27.5	50474.6666666667	52572.6666666667	51782.6666666667	49911.6666666667	53194.6666666667	54731.6666666667	58172.6666666667	62908.6666666667	71991.6666666667	72974.6666666667	77102.6666666667	76345.6666666667
		80706.5	83914.5	83091.5	78425.5	81888.5	82430.5	84161.5	86333.5	95867.5	94832.5	98591.5	96684.5
		52823.6666666667	50603.6666666667	52143.6666666667	50980.6666666667	53770.6666666667	56504.6666666667	58616.6666666667	64000.6666666667	69040.6666666667	74216.6666666667	76634.6666666667	74649.6666666667
		84563.5	81049.5	82611.5	79981.5	82953.5	85331.5	85334.5	89025.5	92905.5	96500.5	98952.5	94354.5
		52977.6666666667	52406.6666666667	49940.6666666667	52317.6666666667	52762.6666666667	56463.6666666667	59467.6666666667	66368.6666666667	70217.6666666667	73658.6666666667	77268.6666666667	77710.6666666667
		85458.5	84470.5	80540.5	82551.5	82006.5	85341.5	86583.5	92697.5	93517.5	95334.5	98503.5	98526.5
		54322.6666666667	54313.6666666667	54300.6666666667	56713.6666666667	56242.6666666667	59376.6666666667	61881.6666666667	67446.6666666667	70630.6666666667	74808.6666666667	78773.6666666667	79532.6666666667
		86488.5	87257.5	86564.5	89387.5	87774.5	88395.5	89056.5	92733.5	94548.5	95917.5	100420.5	100997.5
		52835.6666666667	52822.6666666667	52622.6666666667	55663.6666666667	54866.6666666667	57522.6666666667	62179.6666666667	66581.6666666667	71605.6666666667	74437.6666666667	79347.6666666667	76800.6666666667
		84679.5	85054.5	84313.5	87925.5	84291.5	84953.5	88827.5	91405.5	94771.5	96214.5	100760.5	97542.5
		53403.6666666667	53204.6666666667	51841.6666666667	52068.6666666667	53622.6666666667	57620.6666666667	61557.6666666667	68949.6666666667	71966.6666666667	78886.6666666667	78947.6666666667	76418.6666666667
		84318.5	84244.5	81739.5	81931.5	83282.5	86343.5	86616.5	95192.5	95670.5	101290.5	100140.5	97273.5
		-38.3333333333333	-58.3333333333333	6.66666666666674	52685.6666666667	52452.6666666667	52201.6666666667	64126.6666666667	63053.6666666667	62349.6666666667	-1.33333333333326	111.666666666667	-20.3333333333333				Experiment type: Displacement
		-81.5	-63.5	9.5	84750.5	83953.5	84237.5	80021.5	79524.5	78901.5	14.5	86.5	34.5				Protein: KPNA4 ARM
																	FITC-labelled peptide: FITC-Myc
																	Displacing peptide: CDC45C
		1	2	3	4	5	6	7	8	9	10	11	12				1	2	3	4	5	6	7	8	9	10	11	12
		142.53578630780444	141.68067444117995	144.26908360284708	133.97604820723041	123.89953205450658	113.10964596900246	93.228688688025571	67.005553567798117	52.000603541692385	39.818072270001245	31.752136282557032	26.923626375668935			A	0.0762939	0.152588	0.305176	0.610352	1.2207	2.44141	4.88281	9.76562	19.5312	39.0625	78.125	156.25	E
		143.12151449221	143.36277692861668	138.02563507386154	133.2171044848231	124.95872274090498	114.44581358795492	96.319564218931163	73.719910532889017	57.220221638958463	40.097434529439191	36.61803921239968	25.959841051767967			B	0.0762939	0.152588	0.305176	0.610352	1.2207	2.44141	4.88281	9.76562	19.5312	39.0625	78.125	156.25
		146.84996547714346	146.462538638762	146.73455338639835	136.03476712398518	128.62015789796018	114.86179758180882	96.377402977117953	75.752045811793948	52.066417405459724	37.796183315380716	30.231783456111284	27.498796794023118			C	0.0762939	0.152588	0.305176	0.610352	1.2207	2.44141	4.88281	9.76562	19.5312	39.0625	78.125	156.25
		140.43976721386486	144.85688550906332	141.06876045063021	135.48381359963776	130.63606450104564	107.38345417247373	90.61350951691368	67.930753528973142	54.609094098166629	33.104472612378032	30.223817626054782	28.295629075422276			D	0.0762939	0.152588	0.305176	0.610352	1.2207	2.44141	4.88281	9.76562	19.5312	39.0625	78.125	156.25	pS
		143.68158787377021	145.96504890472153	143.53858350055305	136.56179248057327	122.90225568917914	103.43049486071956	86.953196555865688	67.176093891835251	48.947333760195846	37.13113689415259	28.285361038526336	28.369037333562449			E	0.0762939	0.152588	0.305176	0.610352	1.2207	2.44141	4.88281	9.76562	19.5312	39.0625	78.125	156.25
		136.34571831143467	137.74654754099032	135.66910617959778	134.67609419868867	128.26213153586306	110.61089483903298	79.429506803409907	69.986809575113156	51.148021897429281	33.816523733825967	27.726620336754809	29.480478727710732			F	0.0762939	0.152588	0.305176	0.610352	1.2207	2.44141	4.88281	9.76562	19.5312	39.0625	78.125	156.25
		278.43137254902052	-48.689138576778319	85.714285714280081	145.48367847442754	143.02771947906251	147.02868678066039	19.554255973141963	24.873557322720927	26.553934365549097	1248.0620155038603	-215.41950113378715	5831.68316831677			G	Buffer			Buffer + complex			Buffer + FITC peptide
																H
~End
Plate:	auto 210728 KPNA4 Myc2 Nco1 CDCD	1.3	PlateFormat	Endpoint	Fluor Polarization	Raw	FALSE	1
	Temperature(¡C)	1	2	3	4	5	6	7	8	9	10	11	12
	26.5	45564	43844	44746	43745	45717	49325	51699	57671	65099	67852	72656	76565
		75319.6666666667	74727.6666666667	75388.6666666667	73090.6666666667	75355.6666666667	77212.6666666667	78764.6666666667	83695.6666666667	90796.6666666667	89920.6666666667	94156.6666666667	97356.6666666667
		51668	51928	53770	54689	58794	64889	69004	73406	75924	78146	78670	78207
		83069.6666666667	82099.6666666667	83963.6666666667	82693.6666666667	84524.6666666667	89772.6666666667	92321.6666666667	95668.6666666667	97172.6666666667	98447.6666666667	99029.6666666667	97942.6666666667
		51568	52965	54698	56014	61017	67839	70673	78125	78027	78679	79968	81542
		82748.6666666667	84340.6666666667	83153.6666666667	84621.6666666667	87546.6666666667	92595.6666666667	93177.6666666667	100245.666666667	98880.6666666667	99248.6666666667	100302.666666667	102632.666666667
		105809	105922	111539	114496	119454	116636	115729	117206	117609	115806	116546	116266
		159121.666666667	152427.666666667	155875.666666667	155248.666666667	158111.666666667	153571.666666667	152149.666666667	153460.666666667	152670.666666667	151570.666666667	152270.666666667	151199.666666667
		99949	99707	100529	107376	108604	116170	116764	114543	118125	114813	120167	108222
		162889.666666667	160895.666666667	158378.666666667	163994.666666667	159497.666666667	162370.666666667	157667.666666667	152710.666666667	154521.666666667	150745.666666667	156420.666666667	142811.666666667
		108158	105958	107612	107024	115233	89597	114297	122497	117583	117726	115213	108598
		174650.666666667	170855.666666667	168651.666666667	164644.666666667	170589.666666667	124679.666666667	156359.666666667	164545.666666667	154021.666666667	154337.666666667	149384.666666667	141576.666666667
		-58	23	35	53697	53954	52596	101149	100742	99817	67088	91399	92421				Experiment type: Displacement
		-0.333333333333485	3.66666666666652	-3.33333333333348	86613.6666666667	85928.6666666667	85111.6666666667	164668.666666667	165072.666666667	164558.666666667	84089.6666666667	119468.666666667	120488.666666667				Protein: KPNA4 ARM
																	FITC-labelled peptide: FITC-Myc or FITC-NCOR2
																	Displacing peptide: CDC45C
		1	2	3	4	5	6	7	8	9	10	11	12				1	2	3	4	5	6	7	8	9	10	11	12
		158.79559803420304	173.66723434865173	168.05714940880816	164.00622156632713	157.39430003773217	132.12840413677154	118.78874194385372	94.770337033188881	75.054504580594951	49.597960582784083	38.4323263575131	28.951707227710237			A	0.610352	1.2207	2.44141	4.88281	9.76562	19.5312	39.0625	78.125	156.25	312.5	625	1250	wt	FITC-Myc
		145.22563392980649	137.01003462747426	130.91771931675584	115.06750922664304	90.09604662100061	71.020666573344712	54.342823490985765	41.258365265798361	32.206391707167505	24.307548564288091	23.913451812076861	21.34753582544344			B	0.610352	1.2207	2.44141	4.88281	9.76562	19.5312	39.0625	78.125	156.25	312.5	625	1250	E5
		144.27869869561656	140.51963506545025	117.72241112717646	114.62751863054466	89.1119491305434	64.302919843665052	47.026738917341177	33.483565784115477	27.261872440866409	24.960137034966507	22.1184769922459	23.853718651550345			C	0.610352	1.2207	2.44141	4.88281	9.76562	19.5312	39.0625	78.125	156.25	312.5	625	1250	pS5
		112.37928436656961	90.583831046472326	76.0343749662033	61.007486232412674	48.985071808046584	46.360648127434295	45.614263359758759	43.567235422468613	39.277770793973808	43.37977287183223	42.500401653351283	40.17787631257967			D	0.610352	1.2207	2.44141	4.88281	9.76562	19.5312	39.0625	78.125	156.25	312.5	625	1250	wt	FITC-NCOR2
		151.86189414691168	147.02598118275418	135.27614676663157	120.00670204667392	100.65771298613382	76.105350128793646	58.938153702666831	52.588046136943092	43.107958349037737	44.953589787373218	40.650067549047343	47.474543240368178			E	0.610352	1.2207	2.44141	4.88281	9.76562	19.5312	39.0625	78.125	156.25	312.5	625	1250	E
		147.35589072317197	146.66206122979034	132.70354489386227	123.57265595748234	104.607580467162	73.917129230727753	65.424925063727343	56.33032756839043	43.785616714846434	44.20187666901289	38.690920418188959	41.409724466422489			F	0.610352	1.2207	2.44141	4.88281	9.76562	19.5312	39.0625	78.125	156.25	312.5	625	1250	pS
		-990.46711153479077	-765.45842217484858	-1172.4137931034568	146.8206347475959	140.59453953848106	148.39729909512587	151.3380529851456	154.50340207103668	157.48193588593523	21.775028767534508	42.722997592234641	41.416251885673752			G	Buffer			Buffer + complex Myc			Buffer + complex NCOR2			Buffer + FITC-Myc	Buffer + FITC-NCOR2
																H
~End
Plate:	auto 210728 KPNA4 Myc CDCD25 dis	1.3	PlateFormat	Endpoint	Fluor Polarization	Raw	FALSE	1
	Temperature(¡C)	1	2	3	4	5	6	7	8	9	10	11	12
	26	44576.3333333333	43734.3333333333	45522.3333333333	44503.3333333333	44375.3333333333	48548.3333333333	51797.3333333333	56961.3333333333	65847.3333333333	68308.3333333333	74305.3333333333	75886.3333333333
		74988.8333333333	74048.8333333333	76948.8333333333	75114.8333333333	74334.8333333333	77514.8333333333	79601.8333333333	83152.8333333333	91256.8333333333	92453.8333333333	96787.8333333333	96995.8333333333
		44539.3333333333	43794.3333333333	45538.3333333333	44595.3333333333	45545.3333333333	48901.3333333333	52622.3333333333	57386.3333333333	63795.3333333333	68704.3333333333	72662.3333333333	74240.3333333333
		75748.8333333333	74791.8333333333	77413.8333333333	74940.8333333333	75682.8333333333	78635.8333333333	80450.8333333333	84039.8333333333	89476.8333333333	92660.8333333333	95304.8333333333	95268.8333333333
		50549.3333333333	50633.3333333333	51457.3333333333	54539.3333333333	57758.3333333333	63920.3333333333	69338.3333333333	76082.3333333333	77375.3333333333	78560.3333333333	79176.3333333333	79673.3333333333
		82415.8333333333	81363.8333333333	81307.8333333333	83170.8333333333	85563.8333333333	89715.8333333333	92757.8333333333	99827.8333333333	99209.8333333333	99308.8333333333	100544.833333333	100072.833333333
		51190.3333333333	51952.3333333333	52727.3333333333	56528.3333333333	60235.3333333333	63765.3333333333	69307.3333333333	72983.3333333333	77205.3333333333	76782.3333333333	79671.3333333333	74740.3333333333
		82967.8333333333	83731.8333333333	83520.8333333333	86849.8333333333	88223.8333333333	88879.8333333333	92859.8333333333	95574.8333333333	99078.8333333333	97631.8333333333	100446.833333333	94176.8333333333
		51283.3333333333	52859.3333333333	53567.3333333333	60279.3333333333	58529.3333333333	66218.3333333333	69703.3333333333	74652.3333333333	78129.3333333333	78358.3333333333	79749.3333333333	79124.3333333333
		82772.8333333333	83419.8333333333	84102.8333333333	89467.8333333333	84992.8333333333	91331.8333333333	92591.8333333333	97083.8333333333	99365.8333333333	98937.8333333333	101027.833333333	100594.833333333
		51537.3333333333	51860.3333333333	53204.3333333333	55353.3333333333	58920.3333333333	64579.3333333333	70604.3333333333	78094.3333333333	76582.3333333333	79485.3333333333	81897.3333333333	75836.3333333333
		82478.8333333333	82394.8333333333	83136.8333333333	83747.8333333333	85552.8333333333	90408.8333333333	94725.8333333333	101164.833333333	97915.8333333333	101013.833333333	102747.833333333	95229.8333333333
		-27.6666666666667	12.3333333333333	-27.6666666666667	50209.3333333333	50808.3333333333	50697.3333333333	64464.3333333333	67019.3333333333	64238.3333333333	2.33333333333326	-36.6666666666667	77.3333333333333				Experiment type: Displacement
		-155.166666666667	28.8333333333335	62.8333333333335	82517.8333333333	81682.8333333333	82913.8333333333	81211.8333333333	83507.8333333333	80923.8333333333	107.833333333333	-15.1666666666665	-29.1666666666665				Protein: KPNA4 ARM
																	FITC-labelled peptide: FITC-MYC
																	Displacing peptide: CDC45C
		1	2	3	4	5	6	7	8	9	10	11	12				1	2	3	4	5	6	7	8	9	10	11	12
		167.31912226323436	170.4546562199593	169.6517262948129	168.93114238769152	165.25763038930572	141.83126963297764	123.06152311946192	97.680560539453353	71.884490239142579	60.105509281510713	40.985532820172423	31.544460323979159			A	0.610352	1.2207	2.44141	4.88281	9.76562	19.5312	39.0625	78.125	156.25	312.5	625	1250	wt
		172.61856078656692	174.63290676694359	172.4054374342943	166.80078169904581	161.33865048027971	145.31463958327211	120.50361089980818	99.253711983358485	77.831339765991828	58.33969931742309	44.438628095873845	33.524224797616661			B	0.610352	1.2207	2.44141	4.88281	9.76562	19.5312	39.0625	78.125	156.25	312.5	625	1250
		152.0644994898947	144.97099360534179	136.72230974259838	119.2562768851963	104.94886698097267	78.184203162796521	54.282935034945687	44.625038303575039	33.111660977189977	26.017156966145308	28.294816176677408	22.816917003453806			C	omitted data												E
		149.16894184912943	146.42537752961437	137.93536459006279	122.93355371117212	99.319714893731017	74.737396429264564	55.0537327355266	43.65068170919146	33.550269943601585	28.945644733581052	24.69356411966665	24.411539103731236			D
		147.13059707094655	136.11503357938008	133.58638609963495	105.88573638195079	95.070671298418816	69.498020517914938	50.771929658648745	40.184114318591888	29.052419803746556	25.433427160139868	27.086431605485156	28.871417026105451			E													pS
		142.97057839221986	139.40965936106542	131.25164277447968	115.36007085216822	95.025574282747868	76.91079884719862	55.729037317700957	38.237420636257781	31.699522990763487	28.673835733781047	22.24122118367255	22.693204209842044			F
		647.49601840382115	321.61955691367967	3240.71991001125	155.96262588222328	145.19748994353424	153.57868568231231	24.308865686469669	18.816652775323597	24.288572757602612	949.38234407954371	-487.32394366197644	-1916.71031953902			G	Buffer			Buffer + complex			Buffer + FITC peptide
																H
Plate:	auto 210209 rptAlix sat FOXK1wt	1.3	PlateFormat	Endpoint	Fluor Polarization	Raw	FALSE	1
	Temperature(¡C)	1	2	3	4	5	6	7	8	9	10	11	12
	23.5	40264.3333333333	39030.3333333333	39183.3333333333	39561.3333333333	37413.3333333333	36782.3333333333	36263.3333333333	43387.3333333333	31002.3333333333	39601.3333333333	32660.3333333333	31920.3333333333
		52182.6666666667	51170.6666666667	52211.6666666667	54358.6666666667	53467.6666666667	56894.6666666667	60506.6666666667	79600.6666666667	59697.6666666667	80079.6666666667	69416.6666666667	67761.6666666667
		40266.3333333333	39998.3333333333	39997.3333333333	39968.3333333333	38601.3333333333	36781.3333333333	35288.3333333333	35583.3333333333	34976.3333333333	32098.3333333333	57644.3333333333	36884.3333333333
		53012.6666666667	52193.6666666667	52116.6666666667	54819.6666666667	55757.6666666667	57180.6666666667	60346.6666666667	64573.6666666667	66760.6666666667	64269.6666666667	114372.666666667	79021.6666666667
		42472.3333333333	41685.3333333333	40573.3333333333	39382.3333333333	37715.3333333333	36293.3333333333	35712.3333333333	34114.3333333333	36874.3333333333	35576.3333333333	35214.3333333333	40626.3333333333
		55506.6666666667	54350.6666666667	54012.6666666667	54435.6666666667	54053.6666666667	56890.6666666667	61156.6666666667	62510.6666666667	70234.6666666667	72289.6666666667	73404.6666666667	85373.6666666667
		40712.3333333333	39709.3333333333	42487.3333333333	37907.3333333333	39446.3333333333	39250.3333333333	40736.3333333333	42487.3333333333	42481.3333333333	44376.3333333333	47831.3333333333	57955.3333333333
		66220.6666666667	63613.6666666667	67201.6666666667	60634.6666666667	61455.6666666667	59199.6666666667	58962.6666666667	59979.6666666667	57108.6666666667	58206.6666666667	63352.6666666667	75154.6666666667
		38611.3333333333	38373.3333333333	38629.3333333333	40022.3333333333	42771.3333333333	39937.3333333333	37844.3333333333	42274.3333333333	45243.3333333333	43180.3333333333	47693.3333333333	58751.3333333333
		62615.6666666667	61832.6666666667	61241.6666666667	64164.6666666667	66384.6666666667	59954.6666666667	53456.6666666667	58114.6666666667	61054.6666666667	56605.6666666667	62676.6666666667	76332.6666666667
		38297.3333333333	38128.3333333333	38584.3333333333	40124.3333333333	39616.3333333333	39230.3333333333	43519.3333333333	44925.3333333333	45830.3333333333	46666.3333333333	50329.3333333333	53375.3333333333
		62464.6666666667	61863.6666666667	61665.6666666667	63900.6666666667	61296.6666666667	60241.6666666667	64416.6666666667	63869.6666666667	61591.6666666667	61271.6666666667	66384.6666666667	69332.6666666667
		543.333333333333	-297.666666666667	-245.666666666667	40678.3333333333	39917.3333333333	37605.3333333333	38461.3333333333	38830.3333333333	39013.3333333333	-315.666666666667	-261.666666666667	-243.666666666667				Experiment type: Displacement
		603.666666666667	-435.333333333333	-168.333333333333	52630.6666666667	51791.6666666667	49274.6666666667	62111.6666666667	62209.6666666667	63164.6666666667	-506.333333333333	-686.333333333333	-633.333333333333				Protein: PDCD6IP Alix V domain
																	FITC-labelled peptide: FITC-HIV1_Gag
																	Displacing peptide: FOXK1
		1	2	3	4	5	6	7	8	9	10	11	12				1	2	3	4	5	6	7	8	9	10	11	12
		38.462405920273127	44.224021941274941	52.318648280958683	67.611837505335558	87.142610245653017	126.25387495364565	163.33619595729135	209.13507059811178	232.14404884187007	255.1547293940134	278.28493139922028	277.72564395398854			A	saturation expreriment
		46.313645406793746	41.876403559843617	41.15197289475536	66.720718675509559	92.438621228339542	128.73361434002686	175.28677802374722	203.90527653571394	227.98261662897986	250.53265145299537	246.25706635362354	281.95699537594572			B
		42.63847894498906	41.46919128561899	51.846466429948507	70.57283352683227	88.561913590896268	132.79881059841767	175.96008645200649	208.544336019818	226.97928907595713	257.41642551627257	269.29763079505312	273.043756607629			C
		150.90850525915747	143.46367496658118	137.21424393204637	142.71929802519324	129.79044273774426	113.82181635508535	93.457724390397672	81.060784022753168	56.72382677046852	44.456699488119312	49.3172133781347	38.757604182599977			D	0.610352	1.2207	2.44141	4.88281	9.76562	19.5312	39.0625	78.125	156.25	312.5	625	1250	wt	amplitude normalisation
		149.44631721553577	146.31599112599724	138.3540908564251	143.84219358335031	127.93333235163858	111.51210733954926	81.354076199826238	67.853769742346472	58.629060224251518	44.172434762665127	45.406781828391594	39.711892864245122			E	0.610352	1.2207	2.44141	4.88281	9.76562	19.5312	39.0625	78.125	156.25	312.5	625	1250
		152.25644122135708	149.69351376632707	142.30723870224378	140.57550566771454	126.40149361977379	122.67521280977228	104.53944277485451	84.558168020508248	56.568968465040129	44.956167154329933	47.24304279649035	39.602228368818452			F	0.610352	1.2207	2.44141	4.88281	9.76562	19.5312	39.0625	78.125	156.25	312.5	625	1250
		-38.492168834616436	98.5868102288022	-273.06751115589435	37.623137736828596	39.028692906919687	43.943006293714156	147.39784196716829	143.49628789080998	148.65036885270743	144.08375386005881	372.20926357880711	368.28460319746506			G	Buffer			Buffer + complex			Buffer + FITC-peptide
Plate:	auto OTUD5_displ. 1	1.3	PlateFormat	Endpoint	Fluor Polarization	Raw	FALSE	1
	Temperature(¡C)	1	2	3	4	5	6	7	8	9	10	11	12
	24	28335.3333333333	26048.3333333333	26288.3333333333	27965.3333333333	27446.3333333333	27626.3333333333	27575.3333333333	28714.3333333333	29660.3333333333	27556.3333333333	28847.3333333333	32158.3333333333
		44211.6666666667	39524.6666666667	40345.6666666667	43141.6666666667	42644.6666666667	42836.6666666667	41949.6666666667	42641.6666666667	41627.6666666667	38666.6666666667	37710.6666666667	40925.6666666667
		28108.3333333333	28863.3333333333	28409.3333333333	26852.3333333333	28613.3333333333	28424.3333333333	28603.3333333333	29641.3333333333	30102.3333333333	29751.3333333333	30650.3333333333	30099.3333333333
		43297.6666666667	44197.6666666667	45076.6666666667	43285.6666666667	44610.6666666667	44609.6666666667	44184.6666666667	44364.6666666667	43432.6666666667	40886.6666666667	41202.6666666667	38494.6666666667
		28197.3333333333	28114.3333333333	29391.3333333333	27773.3333333333	28310.3333333333	28229.3333333333	28765.3333333333	29999.3333333333	30991.3333333333	32199.3333333333	34826.3333333333	38156.3333333333
		43486.6666666667	44034.6666666667	46264.6666666667	43686.6666666667	44470.6666666667	43410.6666666667	43576.6666666667	44501.6666666667	45522.6666666667	45663.6666666667	47357.6666666667	49498.6666666667
		27661.3333333333	28457.3333333333	27810.3333333333	28064.3333333333	27732.3333333333	28267.3333333333	28614.3333333333	28650.3333333333	29619.3333333333	31806.3333333333	32895.3333333333	36391.3333333333
		41664.6666666667	44553.6666666667	44251.6666666667	44064.6666666667	42631.6666666667	44083.6666666667	43759.6666666667	43507.6666666667	43356.6666666667	43537.6666666667	43968.6666666667	46984.6666666667
		27758.3333333333	27292.3333333333	27833.3333333333	28444.3333333333	29072.3333333333	28100.3333333333	27381.3333333333	28462.3333333333	29343.3333333333	29284.3333333333	29768.3333333333	29051.3333333333
		44849.6666666667	41744.6666666667	42204.6666666667	44432.6666666667	45203.6666666667	44242.6666666667	41895.6666666667	43043.6666666667	42252.6666666667	41544.6666666667	41683.6666666667	38441.6666666667
		27907.3333333333	28422.3333333333	27981.3333333333	28856.3333333333	29414.3333333333	27389.3333333333	29671.3333333333	27692.3333333333	28165.3333333333	29800.3333333333	30242.3333333333	28049.3333333333
		43603.6666666667	44007.6666666667	43269.6666666667	45474.6666666667	45756.6666666667	42760.6666666667	44828.6666666667	41693.6666666667	41676.6666666667	42429.6666666667	41434.6666666667	37212.6666666667
		-15.6666666666667	3.33333333333326	12.3333333333333	27358.3333333333	27814.3333333333	28146.3333333333	89.3333333333333	3.33333333333326	29.3333333333333	4.33333333333326	31.3333333333333	-31.6666666666667				Experiment type: Displacement
		-22.3333333333335	-9.33333333333348	31.6666666666665	42564.6666666667	44260.6666666667	44616.6666666667	114.666666666667	62.6666666666665	1.66666666666652	100.666666666667	60.6666666666665	-90.3333333333335				Protein: PDCD6IP Alix V domain
																	FITC-labelled peptide: FITC-HIV1_Gag
																	Displacing peptide: OTUD5
		1	2	3	4	5	6	7	8	9	10	11	12				1	2	3	4	5	6	7	8	9	10	11	12
		130.52980239701134	116.78942113888526	122.40176191028171	124.94469800547768	128.46033885388073	127.45476494616712	118.06048502089114	106.1554731025013	78.156714014750975	78.052887787705359	42.775819605645466	29.373666405362439			A	0.366211	0.732422	1.46484	2.92969	5.85938	11.7188	23.4375	46.875	93.75	187.5	375	750	wt
		124.21078140754618	121.28912774153173	138.76168613865224	146.51160532108105	130.14693463941902	133.39199497282735	125.59972147448687	110.02874028159803	91.883901546258741	67.700535504132915	56.708037471382731	31.836798879207443			B	0.366211	0.732422	1.46484	2.92969	5.85938	11.7188	23.4375	46.875	93.75	187.5	375	750
		124.7986812110511	132.40606286077741	134.85209490651783	134.50251900070981	133.83294550782486	123.37917756416007	115.9902546127541	105.61956682868011	100.74765210158266	83.3241732388697	62.435361218151719	38.946500859865068			C	0.366211	0.732422	1.46484	2.92969	5.85938	11.7188	23.4375	46.875	93.75	187.5	375	750	E
		113.16140546490523	132.20508971764548	140.15326861686376	133.61483473512342	123.20918415291	130.28570158802876	120.65102057018079	117.18440394377922	99.030163126595909	65.724853314229435	53.860276787526139	36.568236538232426			D	0.366211	0.732422	1.46484	2.92969	5.85938	11.7188	23.4375	46.875	93.75	187.5	375	750
		147.64221955910762	120.73038896326581	116.45665611470189	131.09340103590364	128.81516485108094	134.96476109200432	120.90530714822718	115.14304688262378	90.888749279241267	83.502566313827487	77.0184784059737	48.839114946218849			E	0.366211	0.732422	1.46484	2.92969	5.85938	11.7188	23.4375	46.875	93.75	187.5	375	750	pS
		131.20434594992855	126.74818236826815	126.12116327711503	135.41522753413551	129.04340158972468	130.81774090326496	114.66588866768227	112.95197741369758	104.38237440002268	85.295574629684481	66.179939307751582	50.139312449321686			F	0.366211	0.732422	1.46484	2.92969	5.85938	11.7188	23.4375	46.875	93.75	187.5	375	750
		85.899513776338111	2499.9999999998977	362.98421807747548	129.1161178509532	140.18245392282805	138.29255266675963	33.653846153845947	880.00000000000227	-909.58408679928425	901.76322418136181	234.73541383989141	407.79220779220748			G	Buffer			Buffer + complex			Buffer + FITC-peptide
																H
~End
Plate:	auto OTUD5_displ. 2	1.3	PlateFormat	Endpoint	Fluor Polarization	Raw	FALSE	1
	Temperature(¡C)	1	2	3	4	5	6	7	8	9	10	11	12
	24.5	35936.3333333333	36229.3333333333	35491.3333333333	35028.3333333333	34143.3333333333	31668.3333333333	29813.3333333333	28944.3333333333	28668.3333333333	27286.3333333333	27291.3333333333	11689.3333333333
		46270.6666666667	47741.6666666667	47392.6666666667	50112.6666666667	53511.6666666667	53843.6666666667	55934.6666666667	58607.6666666667	59355.6666666667	58388.6666666667	57842.6666666667	25680.6666666667
		34425.3333333333	35903.3333333333	34444.3333333333	34145.3333333333	34997.3333333333	31267.3333333333	30180.3333333333	30788.3333333333	29779.3333333333	28838.3333333333	28711.3333333333	27414.3333333333
		44191.6666666667	47779.6666666667	47914.6666666667	51053.6666666667	55934.6666666667	54852.6666666667	58219.6666666667	62124.6666666667	62728.6666666667	62086.6666666667	62993.6666666667	59540.6666666667
		33064.3333333333	34165.3333333333	35768.3333333333	32789.3333333333	30828.3333333333	28958.3333333333	28287.3333333333	28106.3333333333	28027.3333333333	27600.3333333333	27556.3333333333	26575.3333333333
		42877.6666666667	45444.6666666667	49682.6666666667	49511.6666666667	50141.6666666667	51666.6666666667	53992.6666666667	56959.6666666667	59227.6666666667	59809.6666666667	60652.6666666667	57557.6666666667
		28263.3333333333	28489.3333333333	28849.3333333333	29382.3333333333	28665.3333333333	28911.3333333333	29840.3333333333	30595.3333333333	31845.3333333333	34549.3333333333	34801.3333333333	37469.3333333333
		43902.6666666667	44317.6666666667	45861.6666666667	46472.6666666667	44419.6666666667	44415.6666666667	44647.6666666667	45110.6666666667	44760.6666666667	47043.6666666667	46108.6666666667	50405.6666666667
		26740.3333333333	28146.3333333333	28482.3333333333	30111.3333333333	29190.3333333333	29524.3333333333	30738.3333333333	32802.3333333333	33496.3333333333	36513.3333333333	38920.3333333333	35541.3333333333
		43420.6666666667	44036.6666666667	44325.6666666667	46641.6666666667	45123.6666666667	45889.6666666667	46513.6666666667	48154.6666666667	48679.6666666667	51164.6666666667	52849.6666666667	46230.6666666667
		27732.3333333333	28664.3333333333	29544.3333333333	30788.3333333333	30279.3333333333	29777.3333333333	31107.3333333333	31997.3333333333	32126.3333333333	36064.3333333333	34770.3333333333	28698.3333333333
		42752.6666666667	44418.6666666667	46604.6666666667	49541.6666666667	46601.6666666667	46484.6666666667	49285.6666666667	48075.6666666667	47239.6666666667	51866.6666666667	48100.6666666667	38317.6666666667
		128.333333333333	59.3333333333333	95.3333333333333	35012.3333333333	34799.3333333333	33051.3333333333	7.33333333333326	-4.66666666666674	-2.66666666666674	30082.3333333333	27833.3333333333	26705.3333333333				Experiment type: Displacement
		26.6666666666665	53.6666666666665	142.666666666667	44268.6666666667	43703.6666666667	41401.6666666667	79.6666666666665	-54.3333333333335	-25.3333333333335	46045.6666666667	44059.6666666667	42113.6666666667				Protein: PDCD6IP Alix V domain
																	FITC-labelled peptide: FITC-HIV1_Gag
																	Displacing peptide: FOXK1
		1	2	3	4	5	6	7	8	9	10	11	12				1	2	3	4	5	6	7	8	9	10	11	12
		35.204345692564914	46.772782519022357	53.377924835560187	87.671827521342763	132.71782424475481	172.48137273759966	219.80721980721981	255.77721226786693	266.15067923334266	281.40490305665611	276.9890586687311	293.48004929333905			A	saturation expreriment
		33.698210803481508	51.678155184874022	73.743686123589811	109.52383367103221	142.32265829437176	187.62819337731906	232.99643286004437	254.14855389419	274.14591342475546	284.20631692165557	292.87703640054212	288.23108567340364			B
		38.7677528399294	51.435781238672654	73.005680059320241	114.38888484585661	150.88731365265656	195.75699132111859	227.97866969103805	256.17782430315469	275.62715960218452	287.19732616139316	294.33406079368109	286.95160916464749			C
		128.33253375368375	129.04253069661075	139.69117297444612	137.20378605710411	127.1442841785006	122.89415736378123	109.8645140494896	102.61240239339867	78.894382730233872	63.099274373786677	49.4714177112622	57.067540560056912			D	0.366211	0.732422	1.46484	2.92969	5.85938	11.7188	23.4375	46.875	93.75	187.5	375	750	wt
		150.07822460172554	131.86952528478798	129.25209351145205	126.94693825611353	125.95142067453455	128.63517527297887	115.44010967270052	100.45842277579631	95.4603793031282	77.370131465350823	61.72793209184151	40.290908218097144			E	0.366211	0.732422	1.46484	2.92969	5.85938	11.7188	23.4375	46.875	93.75	187.5	375	750	E
		124.60454969521395	127.15037073753338	135.897594218064	145.63540851682129	123.78652677980762	130.7735096029879	138.04699291958158	111.93004015921834	101.26982622162784	90.278721767316512	70.985381957226451	53.324597854920782			F	0.366211	0.732422	1.46484	2.92969	5.85938	11.7188	23.4375	46.875	93.75	187.5	375	750	pS
		-704.797047970481	-140.41644420715502	109.95850622406627	26.121651733974463	22.752181649262017	21.465538439523357	801.055011303694	813.12569521690534	775.70093457943483	121.08991719466602	137.61570537785252	135.75050723614956			G	Buffer			Buffer + complex			Buffer + FITC-peptide
~End
Plate:	auto FOXK1_displ. 1	1.3	PlateFormat	Endpoint	Fluor Polarization	Raw	FALSE	1
	Temperature(¡C)	1	2	3	4	5	6	7	8	9	10	11	12
	25	24453.6666666667	24194.6666666667	24646.6666666667	24776.6666666667	25691.6666666667	24968.6666666667	28891.6666666667	32222.6666666667	43080.6666666667	57946.6666666667	85420.6666666667	145326.666666667
		37661	37138	37049	37462	37839	36533	41534	43406	55825	72739	106278	183384
		24485.6666666667	24992.6666666667	25222.6666666667	24625.6666666667	25614.6666666667	26081.6666666667	27772.6666666667	33887.6666666667	40433.6666666667	57341.6666666667	90783.6666666667	168255.666666667
		36932	38741	38246	37278	38707	37772	38565	45901	53203	73591	114885	212789
		24389.6666666667	24078.6666666667	25310.6666666667	24480.6666666667	24558.6666666667	25161.6666666667	25472.6666666667	26114.6666666667	26649.6666666667	27776.6666666667	27514.6666666667	27059.6666666667
		37420	36949	39461	37533	36364	36121	35441	35348	35093	35167	35866	34341
		24525.6666666667	24222.6666666667	24758.6666666667	24979.6666666667	25150.6666666667	25634.6666666667	25255.6666666667	25893.6666666667	26676.6666666667	26684.6666666667	27048.6666666667	26836.6666666667
		37102	37786	37566	37870	37155	37086	35343	35046	34895	34300	34229	33966
		24020.6666666667	24157.6666666667	24390.6666666667	24657.6666666667	25785.6666666667	25435.6666666667	26093.6666666667	26691.6666666667	26270.6666666667	27231.6666666667	28339.6666666667	29169.6666666667
		36601	36999	37349	37658	38302	36085	35988	35653	34664	36009	36652	37504
		24799.6666666667	24777.6666666667	24463.6666666667	26475.6666666667	25623.6666666667	25431.6666666667	26364.6666666667	26426.6666666667	26803.6666666667	28702.6666666667	28371.6666666667	29177.6666666667
		36798	37301	37292	40081	38035	36456	36707	35155	34530	37364	37082	37500
		17.6666666666667	-24.3333333333333	6.66666666666674	23921.6666666667	23813.6666666667	22288.6666666667	97.6666666666667	101.666666666667	85.6666666666667	99.6666666666667	98.6666666666667	21.6666666666667				Experiment type: Displacement
		-5	-52	57	37004	37112	34492	168	151	115	152	104	3				Protein: PDCD6IP Alix V domain
																	FITC-labelled peptide: FITC-HIV1_Gag
																	Displacing peptide: FOXK1
		1	2	3	4	5	6	7	8	9	10	11	12				1	2	3	4	5	6	7	8	9	10	11	12
		124.11835464007378	122.47550308591598	112.16510318949344	115.04003333630979	102.06934715810628	98.812850212195116	90.074011862894338	57.738701549348669	38.3940745039611	22.512739413108417	18.072369946183294	25.133044139349842			A	FITC-contaminated unlabelled peptide												wt
		113.83884140493525	127.30277802834769	116.45639088526006	115.62679563302051	114.75910293960942	93.730997538728815	72.856304300049288	60.483190898988326	46.032672914983237	33.574202428353729	26.559094722940252	26.2414039399483			B
		122.24761424912572	122.32964883344418	130.1404191093711	121.8984364024403	104.71121480563352	89.3764608308829	73.836280946912652	60.13892054656479	46.418358614396958	26.788712243974363	41.350916618759783	27.979752322166796			C	0.366211	0.732422	1.46484	2.92969	5.85938	11.7188	23.4375	46.875	93.75	187.5	375	750	E
		115.29952143904961	130.41709297385916	116.76605763685333	116.35831947834497	103.57343344847763	93.214793154068843	76.713104990418856	60.098247991481934	43.089661769321594	34.35381534824252	26.550742719014366	26.62838144174097			D	0.366211	0.732422	1.46484	2.92969	5.85938	11.7188	23.4375	46.875	93.75	187.5	375	750
		118.85525282075267	121.38230774593032	121.29190696780741	119.98715188141662	106.2780165442026	83.506736448283846	69.4735841094555	53.528951139872639	47.42796364339587	48.495348464775	37.424497166697819	34.484660918303753			E	0.366211	0.732422	1.46484	2.92969	5.85938	11.7188	23.4375	46.875	93.75	187.5	375	750	pS
		105.74900537278991	112.89461200402181	119.06662425504587	115.65750614459206	105.93544372624788	88.661271538208851	74.174111780594245	51.490271733441006	35.469244794165604	40.675586849229646	42.683612641997527	34.294445700920704			F	0.366211	0.732422	1.46484	2.92969	5.85938	11.7188	23.4375	46.875	93.75	187.5	375	750
		-1617.2839506172804	280.788177339903	753.84615384615142	126.28214883579364	129.94075057392172	126.48272979045824	178.12061711079906	106.22710622710588	56.014692378328348	119.29307805596433	-64.7482014388493	-793.10344827586266			G	Buffer			Buffer + complex
																H
~End
Plate:	auto FOXK1_displ. 2	1.3	PlateFormat	Endpoint	Fluor Polarization	Raw	FALSE	1
	Temperature(¡C)	1	2	3	4	5	6	7	8	9	10	11	12
	25.5	30024.6666666667	23405.6666666667	23368.6666666667	23772.6666666667	24794.6666666667	25813.6666666667	23723.6666666667	31374.6666666667	39564.6666666667	50111.6666666667	78098.6666666667	136037.666666667
		45297	35688	37306	35774	36960	37497	32700	42521	51894	63412	98701	170515
		31533.6666666667	23771.6666666667	24034.6666666667	24182.6666666667	23098.6666666667	24051.6666666667	24340.6666666667	25556.6666666667	24633.6666666667	25117.6666666667	25882.6666666667	26078.6666666667
		48009	36824	36993	37663	34625	35434	34113	35329	31403	33343	34539	33663
		30079.6666666667	23048.6666666667	24398.6666666667	23044.6666666667	23331.6666666667	23527.6666666667	24301.6666666667	24773.6666666667	25539.6666666667	26042.6666666667	27144.6666666667	27585.6666666667
		45367	35341	37948	35107	34907	34934	33826	33399	33847	33615	34943	36075
		89.6666666666667	144.666666666667	91.6666666666667	114.666666666667	109.666666666667	89.6666666666667	109.666666666667	132.666666666667	126.666666666667	126.666666666667	118.666666666667	130.666666666667
		74	69	95	106	101	33	107	70	162	82	39	75
		139.666666666667	114.666666666667	66.6666666666667	69.6666666666667	134.666666666667	115.666666666667	145.666666666667	155.666666666667	115.666666666667	106.666666666667	170.666666666667	88.6666666666667
		76	54	123	80	38	147	144	120	126	81	74	31
		30.6666666666667	123.666666666667	76.6666666666667	96.6666666666667	123.666666666667	124.666666666667	140.666666666667	59.6666666666667	67.6666666666667	93.6666666666667	125.666666666667	7.66666666666674
		-75	71	55	64	89	107	131	86	23	203	93	-46
		1.66666666666674	1.66666666666674	-3.33333333333326	23007.6666666667	25534.6666666667	23998.6666666667	152.666666666667	111.666666666667	52.6666666666667	95.6666666666667	172.666666666667	117.666666666667				Experiment type: Displacement
		74	-30	-44	35365	40287	37324	166	54	92	103	38	84				Protein: PDCD6IP Alix V domain
																	FITC-labelled peptide: FITC-HIV1_Gag
																	Displacing peptide: FOXK1
		1	2	3	4	5	6	7	8	9	10	11	12				1	2	3	4	5	6	7	8	9	10	11	12
		113.952876426655	119.18814327916357	141.75710499415439	112.70085161707713	108.01995395241751	95.228220009521934	69.179510989334332	60.762923066560575	44.443281581457889	26.532627523351685	25.894478415378025	21.781506602644708			A	FITC-contaminated unlabelled peptide												wt
		118.44695478360943	126.9778117827085	123.816351887913	129.62679695630919	110.7831783316277	102.21475675003111	77.448840683619238	70.624422322226764	30.224692192364571	50.434596324754814	53.047187270382416	36.463897877685966			B	0.366211	0.732422	1.46484	2.92969	5.85938	11.7188	23.4375	46.875	93.75	187.5	375	750	E
		113.81173691976441	121.94719314787122	128.96124141706233	118.7592215498258	109.83228678165489	106.08037082536507	74.0458500031752	58.145908115968631	49.607253940640014	36.441166585987766	35.093591798165207	42.964650509267379			C	0.366211	0.732422	1.46484	2.92969	5.85938	11.7188	23.4375	46.875	93.75	187.5	375	750	pS
		-185.0220264317185	-431.16240725474046	-73.170731707317458	-129.72085385878518	-131.55631986242506	-530.58321479374149	-103.10142497904474	-389.17975567190246	31.847133757961497	-299.14529914529942	-570.01102535832433	-352.8904227782574			D
		-376.02627257799691	-436.3256784968687	211.82266009852165	-22.004889975550686	-619.23847695390793	28.691392582224985	-96.612296110414334	-217.73142112125191	-48.338368580060774	-224.88038277511993	-469.15351506456267	-548.7627365356625			E
		2926.7015706806378	-352.78030993618984	-251.70068027210928	-288.88888888888926	-250.210614995788	-166.01714731099014	-126.08405603735854	91.370558375633877	-558.54126679462615	287.2542802790104	-237.07957342083705	1500.0000000000059			F
		947.3684210526294	1142.85714285715	833.33333333333678	123.15837279393783	135.98745780968469	128.93663871849782	-49.255441008018536	-425.53191489361728	185.56701030927766	-54.178145087236359	-690.04893964110931	-253.9964476021317			G	Buffer			Buffer + complex
																H
Plate:	auto GJA1_displ. 1	1.3	PlateFormat	Endpoint	Fluor Polarization	Raw	FALSE	1
	Temperature(¡C)	1	2	3	4	5	6	7	8	9	10	11	12
	25.5	36150.3333333333	38643.3333333333	37746.3333333333	37612.3333333333	38235.3333333333	37300.3333333333	38131.3333333333	38540.3333333333	40204.3333333333	39433.3333333333	40860.3333333333	42810.3333333333
		51289.3333333333	55015.3333333333	52898.3333333333	52778.3333333333	54128.3333333333	53049.3333333333	54720.3333333333	54562.3333333333	55725.3333333333	53672.3333333333	53791.3333333333	55023.3333333333
		39255.3333333333	39223.3333333333	40182.3333333333	38979.3333333333	38696.3333333333	38464.3333333333	39099.3333333333	39993.3333333333	39844.3333333333	39894.3333333333	40719.3333333333	41645.3333333333
		55572.3333333333	56718.3333333333	56993.3333333333	56076.3333333333	55046.3333333333	55507.3333333333	55764.3333333333	55991.3333333333	55595.3333333333	54937.3333333333	55083.3333333333	53475.3333333333
		39420.3333333333	39285.3333333333	41028.3333333333	39239.3333333333	38958.3333333333	39269.3333333333	38565.3333333333	39956.3333333333	39873.3333333333	41501.3333333333	40477.3333333333	40081.3333333333
		56091.3333333333	57032.3333333333	59202.3333333333	56383.3333333333	55641.3333333333	55730.3333333333	54922.3333333333	55223.3333333333	53993.3333333333	55960.3333333333	52764.3333333333	50693.3333333333
		39333.3333333333	39901.3333333333	39610.3333333333	39401.3333333333	39243.3333333333	39795.3333333333	39640.3333333333	40369.3333333333	41058.3333333333	41004.3333333333	41508.3333333333	39960.3333333333
		56006.3333333333	56943.3333333333	57387.3333333333	56393.3333333333	56442.3333333333	56467.3333333333	55742.3333333333	56303.3333333333	55682.3333333333	54722.3333333333	54471.3333333333	51256.3333333333
		38685.3333333333	39401.3333333333	38219.3333333333	40059.3333333333	40308.3333333333	38768.3333333333	38628.3333333333	41535.3333333333	42250.3333333333	46753.3333333333	48548.3333333333	63167.3333333333
		55970.3333333333	56037.3333333333	55975.3333333333	56880.3333333333	57434.3333333333	56149.3333333333	55102.3333333333	58927.3333333333	58493.3333333333	64382.3333333333	64306.3333333333	80624.3333333333
		39194.3333333333	39028.3333333333	39040.3333333333	39940.3333333333	38189.3333333333	38953.3333333333	39844.3333333333	40574.3333333333	41827.3333333333	47811.3333333333	54853.3333333333	60838.3333333333
		55631.3333333333	54905.3333333333	55549.3333333333	56382.3333333333	55736.3333333333	55425.3333333333	55700.3333333333	56759.3333333333	58956.3333333333	64769.3333333333	72346.3333333333	78250.3333333333
		-31.6666666666667	31.3333333333333	0.333333333333258	36916.3333333333	36042.3333333333	35852.3333333333	255.333333333333	242.333333333333	250.333333333333	214.333333333333	179.333333333333	144.333333333333				Experiment type: Displacement
		-6.66666666666652	10.3333333333335	-3.66666666666652	51934.3333333333	50962.3333333333	52174.3333333333	381.333333333333	443.333333333333	360.333333333333	293.333333333333	242.333333333333	296.333333333333				Protein: TSG101 UEV
																	FITC-labelled peptide: FITC-HIV2_Gag
																	Displacing peptide: GJA1
		1	2	3	4	5	6	7	8	9	10	11	12				1	2	3	4	5	6	7	8	9	10	11	12
		83.542364120598918	85.250623023257347	77.425692965417454	78.064433984681656	82.450483648088451	84.745485452708863	89.201011963489208	82.4707157505054	71.944743318299146	62.899163962941095	46.282440629789754	34.314659234455519			A	0.488281	0.976562	1.95312	3.90625	7.8125	15.625	31.25	62.5	125	250	500	1000	wt
		82.450698976289161	92.982698428502161	83.398492696026182	90.432617112173958	84.849914171915032	91.970454461995246	86.139744574430281	76.928995031255027	75.256200648818137	68.71020997848467	59.83973812177797	33.841878761085908			B	0.488281	0.976562	1.95312	3.90625	7.8125	15.625	31.25	62.5	125	250	500	1000
		84.983519629436671	94.936008155528441	91.927982318349649	89.843291938832152	86.836776550098648	83.683399630412936	85.413742061157663	70.521154537066039	60.342231706838106	58.232041900393938	41.362264704547258	26.275015790922822			C	0.488281	0.976562	1.95312	3.90625	7.8125	15.625	31.25	62.5	125	250	500	1000	E
		85.327450834735615	86.446354366073251	93.928310911960651	87.887525367752062	90.311426483324382	83.599965714124892	79.119884929671713	75.0395558039152	61.097577630479883	53.086349270292807	44.699594686169483	33.3028476659649			D	0.488281	0.976562	1.95312	3.90625	7.8125	15.625	31.25	62.5	125	250	500	1000
		93.248153677572176	84.744712811591853	99.2957479094357	83.935251382701708	85.670719220699851	93.768465069769576	86.227572453173622	83.524460848790042	71.367953960727917	68.707654256776024	49.348233444748757	30.836050643183039			E	0.488281	0.976562	1.95312	3.90625	7.8125	15.625	31.25	62.5	125	250	500	1000	pS
		83.749792203474342	79.333460018740723	84.971932972474661	81.045670595739281	97.5658586119821	84.9700497213776	76.194223879260846	76.531489611361735	80.289536579004746	60.549825777886483	47.205019890907572	34.671826413880162			F	0.488281	0.976562	1.95312	3.90625	7.8125	15.625	31.25	62.5	125	250	500	1000
		-701.49253731343924	-568.8456189151542	1244.8979591836223	79.335147893085576	81.851999402772577	96.132446565267713	108.95696006203988	207.77333817653502	90.707294924831345	65.633325260354113	59.303511583855986	262.24620190259878			G	Buffer			Buffer + complex
																H
~End
Plate:	auto GJA1_2 TMEM_1 displ	1.3	PlateFormat	Endpoint	Fluor Polarization	Raw	FALSE	1
	Temperature(¡C)	1	2	3	4	5	6	7	8	9	10	11	12
	25.5	37669	37719	36840	35327	40170	37785	37454	38411	39845	39004	40331	41471
		53625	53701	52657	50436	56301	53975	53512	53737	55604	52745	53592	53419
		38467	38461	38585	36813	37575	37485	38163	40461	38598	39229	39764	39457
		54131	55486	54705	52410	52294	51858	53544	54856	53483	51915	51383	49691
		37418	37523	38302	37292	38238	37650	38424	38242	40187	44021	50124	62957
		53219	52913	54499	53144	54607	54431	54501	53255	56440	60847	66223	79571
		37366	37093	36990	36660	38356	38399	38543	39279	39976	39705	42996	46083
		53402	53722	52781	51961	53615	52862	50808	51541	51663	50188	53850	57684
		36781	38423	37487	39066	39665	39276	38218	41293	40154	41806	41027	38694
		51752	54420	52178	55627	55101	54450	52178	53142	50634	53206	51129	47590
		36273	37227	36282	38163	37433	38283	38278	39356	40191	42029	44075	45034
		51371	52985	51501	53663	51823	51428	50708	50780	49940	52739	54431	55502
		-17	11	6	35373	36959	35311	62	74	90	121	148	28				Experiment type: Displacement
		-4	46	-42	49851	52556	50018	152	100	48	157	121	111				Protein: TSG101 UEV
																	FITC-labelled peptide: FITC-HIV2_Gag
																	Displacing peptide: GJA1 or PIP4P2
		1	2	3	4	5	6	7	8	9	10	11	12				1	2	3	4	5	6	7	8	9	10	11	12
		85.220960094224552	85.265521332042681	87.224487689051784	86.65020618689968	77.479546433185	86.9236887944662	87.014812587855843	76.5680124851999	75.325378560792117	59.670637208713678	50.934804861691269	35.410460128585605			A	0.488281	0.976562	1.95312	3.90625	7.8125	15.625	31.25	62.5	125	250	500	1000	wt
		79.474411564700446	91.822840006611656	83.19225400219787	85.254944836497373	73.9751909964676	71.003717472118964	77.999106096662373	60.950089547158314	71.797163544106965	48.895946855130582	36.9950292533386	24.140709855996626			B	0.488281	0.976562	1.95312	3.90625	7.8125	15.625	31.25	62.5	125	250	500	1000	E
		84.767113124053466	80.512065476421441	84.973930285661936	85.741370292887012	86.7864897514842	92.871269237333223	83.413345419631156	74.280803748837556	78.49469351565574	70.569585175619039	48.066103355337226	25.93228184224543			C	0.488281	0.976562	1.95312	3.90625	7.8125	15.625	31.25	62.5	125	250	500	1000	pS
		87.160987447221771	93.760179816274686	86.375284298490257	83.051077089825228	76.150466368667125	68.558168116692045	46.944351717913541	44.653298985161555	37.053541856109682	25.982787170104462	21.383619169009144	21.103947829596521			D	0.488281	0.976562	1.95312	3.90625	7.8125	15.625	31.25	62.5	125	250	500	1000	wt
		79.412488580570113	82.6877394864694	74.03687022963615	85.339228261314958	73.058160254724967	72.048764928943569	64.427027446052435	34.962256654747726	24.784757556254526	29.39640061447264	18.897703698832405	12.307653037348436			E	0.488281	0.976562	1.95312	3.90625	7.8125	15.625	31.25	62.5	125	250	500	1000	E
		82.650323608567476	85.120021626625316	83.782094583930444	79.102259633656615	71.358429481944881	56.367826669241119	49.403155576894434	36.250397929948029	17.427054514043132	22.333189239903977	14.358792780536895	13.339078424141109			F	0.488281	0.976562	1.95312	3.90625	7.8125	15.625	31.25	62.5	125	250	500	1000	pS
		-672.13114754098353	554.054054054054	1413.793103448276	80.211400822981076	84.67104475640518	82.743811098892579	342.75618374558309	59.322033898305094	-384.61538461538464	39.046988749172769	-189.55123911587404	535.26970954356852			G	Buffer			Buffer + complex
																H
~End
Plate:	auto TMEM_2 displ	1.3	PlateFormat	Endpoint	Fluor Polarization	Raw	FALSE	1
	Temperature(¡C)	1	2	3	4	5	6	7	8	9	10	11	12
	25.5	37952.6666666667	37826.6666666667	36804.6666666667	38021.6666666667	37231.6666666667	38092.6666666667	38041.6666666667	39188.6666666667	41411.6666666667	40742.6666666667	40449.6666666667	48334.6666666667
		53176	53857	52009	52680	51312	51486	50091	50310	51720	50777	50381	59931
		36553.6666666667	38289.6666666667	39168.6666666667	37518.6666666667	37395.6666666667	38178.6666666667	38174.6666666667	40581.6666666667	39806.6666666667	41012.6666666667	41399.6666666667	45125.6666666667
		52205	54461	55346	53938	53093	52331	50766	52752	51009	51354	52322	56044
		37748.6666666667	38054.6666666667	38787.6666666667	37484.6666666667	37697.6666666667	37260.6666666667	37995.6666666667	38783.6666666667	38672.6666666667	39718.6666666667	37724.6666666667	38765.6666666667
		53247	54091	55411	51502	52868	51131	50453	50749	49195	49919	48132	47477
		35863.6666666667	36277.6666666667	36465.6666666667	36952.6666666667	37916.6666666667	38435.6666666667	38194.6666666667	38350.6666666667	39060.6666666667	39121.6666666667	38813.6666666667	36993.6666666667
		51497	52834	52014	52310	52633	52619	51507	50145	50190	49042	48657	45392
		36560.6666666667	37175.6666666667	36615.6666666667	38249.6666666667	38962.6666666667	38155.6666666667	37394.6666666667	40091.6666666667	38906.6666666667	39464.6666666667	40908.6666666667	43331.6666666667
		51676	53571	51504	53911	54461	52235	50170	51872	48976	49590	51069	52926
		36355.6666666667	37052.6666666667	37204.6666666667	39051.6666666667	36899.6666666667	37608.6666666667	38064.6666666667	38996.6666666667	39024.6666666667	41108.6666666667	41635.6666666667	40426.6666666667
		51060	52493	53256	54636	51439	52958	50591	51465	48873	50963	50929	49864
		1.66666666666674	-8.33333333333326	6.66666666666674	35753.6666666667	35546.6666666667	35555.6666666667	108.666666666667	164.666666666667	83.6666666666667	71.6666666666667	91.6666666666667	75.6666666666667				Experiment type: Displacement
		6	-50	44	50525	50799	50127	181	71	217	101	107	95				Protein: TSG101 UEV
																	FITC-labelled peptide: FITC-HIV2_Gag
																	Displacing peptide: PIP4P2
		1	2	3	4	5	6	7	8	9	10	11	12				1	2	3	4	5	6	7	8	9	10	11	12
		77.318292692809536	85.290531894527987	81.5537574369948	71.755538827742015	69.1113657672675	59.413234126085968	46.385561044902467	33.734553568860221	19.977517896937378	18.920779145203817	18.614929549557942	16.360192177565843			A	0.488281	0.976562	1.95312	3.90625	7.8125	15.625	31.25	62.5	125	250	500	1000	wt
		86.818487468434341	84.787558037857323	81.521547967530566	90.092602697644779	83.886746461592537	66.397406297187715	51.3214517952775	39.960571710202139	32.811281978598331	21.266948528973117	25.905475992533461	17.180484015579726			B	0.488281	0.976562	1.95312	3.90625	7.8125	15.625	31.25	62.5	125	250	500	1000
		80.659269737603239	84.459574604587573	86.956948179708576	67.5803970830276	77.781809730778832	66.965207973807438	50.581064844796082	43.258566709220183	29.160416810491842	23.125308716620236	30.646155954501864	10.1940725011118			C	0.488281	0.976562	1.95312	3.90625	7.8125	15.625	31.25	62.5	125	250	500	1000	E
		89.4985264467374	96.514166645912752	86.195663069263972	82.426655299565908	72.6870675511806	65.789766846462228	58.284004824297376	42.8863483691708	34.175811948552948	21.836062841188557	21.847377075689892	11.133337194434734			D	0.488281	0.976562	1.95312	3.90625	7.8125	15.625	31.25	62.5	125	250	500	1000
		81.667169027763876	91.261313196539533	79.264229465187569	80.266023849170338	76.132081623297481	65.78332574998629	55.7260036446431	37.626772819107515	23.917042983776625	23.026872248513644	19.754511308973555	8.8444969692349442			E	0.488281	0.976562	1.95312	3.90625	7.8125	15.625	31.25	62.5	125	250	500	1000	pS
		78.503022596602747	82.818839847271278	87.94953300048212	76.5926422195512	74.796330075868241	79.801485190909489	51.038448673814734	47.516308606670066	21.351562026528029	16.278239644881975	9.5765959176068272	13.743189395787665			F	0.488281	0.976562	1.95312	3.90625	7.8125	15.625	31.25	62.5	125	250	500	1000
		499.99999999998295	666.66666666666913	692.30769230768931	81.565331683602878	87.132844684607647	80.395457455131762	162.49197174052631	-471.33283693224143	367.35979836168832	80.213903743315015	-13.824884792627115	22.604951560817632			G	Buffer			Buffer + complex
																H
Plate:	auto 210315 TSG101 sat Alix1disp	1.3	PlateFormat	Endpoint	Fluor Polarization	Raw	FALSE	1
	Temperature(¡C)	1	2	3	4	5	6	7	8	9	10	11	12
	23	36372	36510	35779	35630	35002	34093	34054	32203	30839	30355	30992	29707
		44402.3333333333	44071.3333333333	43347.3333333333	44368.3333333333	43677.3333333333	44356.3333333333	44908.3333333333	45104.3333333333	45376.3333333333	46146.3333333333	48604.3333333333	47037.3333333333
		36214	36829	35829	35964	35539	35300	34399	33016	31712	31934	32008	31314
		43431.3333333333	44568.3333333333	43111.3333333333	44208.3333333333	43901.3333333333	44890.3333333333	46087.3333333333	46700.3333333333	46878.3333333333	49649.3333333333	50198.3333333333	49566.3333333333
		35879	35061	35864	35163	35954	34906	33518	32437	31266	29892	30143	29768
		43560.3333333333	43488.3333333333	43806.3333333333	42952.3333333333	44360.3333333333	44872.3333333333	45110.3333333333	45818.3333333333	45476.3333333333	46285.3333333333	46777.3333333333	47784.3333333333
		33737	33753	35107	34189	34122	34552	35214	34231	34791	35196	36302	37303
		47364.3333333333	47771.3333333333	50795.3333333333	48258.3333333333	48459.3333333333	49038.3333333333	49540.3333333333	47439.3333333333	46893.3333333333	46225.3333333333	46432.3333333333	46875.3333333333
		34029	34388	33993	33677	33970	33972	34146	34159	33955	33622	33345	32633
		48223.3333333333	48846.3333333333	47878.3333333333	47644.3333333333	48402.3333333333	48685.3333333333	48483.3333333333	48561.3333333333	47978.3333333333	47998.3333333333	47781.3333333333	45962.3333333333
		34053	33549	33663	33730	33245	33273	33379	33653	33036	33973	32524	32096
		48545.3333333333	47999.3333333333	48580.3333333333	49585.3333333333	48769.3333333333	47439.3333333333	47329.3333333333	47775.3333333333	46737.3333333333	48335.3333333333	45599.3333333333	44807.3333333333
		-27	106	-79	36328	37561	36802	34677	33983	34215	170	167	162				Experiment type: Displacement
		-136.666666666667	217.333333333333	-80.6666666666665	44093.3333333333	46387.3333333333	44067.3333333333	49454.3333333333	48250.3333333333	48828.3333333333	259.333333333333	112.333333333333	174.333333333333				Protein: TSG101 UEV
																	FITC-labelled peptide: FITC-HIV2_Gag
																	Displacing peptide: PDCD6IP
		1	2	3	4	5	6	7	8	9	10	11	12				1	2	3	4	5	6	7	8	9	10	11	12
		8.585397026343756	2.9508818509387718	4.7812138781919336	18.506119606845417	19.548769214967997	40.398930743014809	47.14218982323144	77.144988254436569	101.59280176282047	117.71900999931374	133.03769229035817	137.73758633089463			A	saturation expreriment
		-0.29309717782704359	4.2082035559809006	1.3533685560146718	12.036075413761633	14.495209602055814	29.000844313870839	55.038870897342456	82.033962185461377	103.89319861757265	128.77703948006607	133.04376808999047	137.58437268340907			B
		5.83654742396833	16.539363873017766	8.8611880271478789	8.8872777495480868	13.890994585460588	34.406977753837687	57.290783676919744	81.351321371901321	95.874235802248066	126.77062099946768	127.85858608589706	144.45360768775717			C
		78.315680514460084	82.330657853796211	93.269319068827784	80.993700332343565	84.031896537582242	83.711292210523538	79.343799406953224	71.875084729933761	58.032336620945017	45.106367585394075	31.890014304540795	23.044062785540977			D	0.610352	1.2207	2.44141	4.88281	9.76562	19.5312	39.0625	78.125	156.25	312.5	625	1250	wt
		82.9630383749342	84.125742872383213	79.922619392217925	82.128112860572472	85.663871640641673	88.527444223178833	83.928643289479439	84.5377217888724	81.514654003223484	86.61448220644732	88.470913412254276	79.917514404826377			E	0.610352	1.2207	2.44141	4.88281	9.76562	19.5312	39.0625	78.125	156.25	312.5	625	1250	E
		85.916843507061984	87.703342921370123	91.9881705839557	101.14588576673677	100.10150757547277	85.979134745105739	83.247759700082923	83.845539570956731	82.12652850796637	84.932482581942722	77.640059806746777	75.515386794128588			F	0.610352	1.2207	2.44141	4.88281	9.76562	19.5312	39.0625	78.125	156.25	312.5	625	1250	pS
		616.71924290220784	261.6099071207434	-80.547112462007	5.699062726183497	14.368310411485378	-1.0774901280445031	86.111942817025763	83.91260167928543	86.446215405382375	119.42446043165496	-281.60306970795079	-54.420538781413434			G	Buffer			Buffer + complex			Buffer + FITC-peptide
~End
Plate:	auto 210315 TSG101 Alix2displ	1.3	PlateFormat	Endpoint	Fluor Polarization	Raw	FALSE	1
	Temperature(¡C)	1	2	3	4	5	6	7	8	9	10	11	12
	24	33757.3333333333	34593.3333333333	33903.3333333333	34045.3333333333	34255.3333333333	33981.3333333333	34862.3333333333	34557.3333333333	35566.3333333333	36248.3333333333	37806.3333333333	36866.3333333333
		48093.3333333333	48473.3333333333	47238.3333333333	47923.3333333333	47112.3333333333	47512.3333333333	47987.3333333333	47921.3333333333	47405.3333333333	47811.3333333333	48739.3333333333	46764.3333333333
		34593.3333333333	35070.3333333333	33887.3333333333	33954.3333333333	33952.3333333333	33874.3333333333	34208.3333333333	34611.3333333333	35134.3333333333	36652.3333333333	38175.3333333333	36276.3333333333
		48350.3333333333	49843.3333333333	46710.3333333333	48495.3333333333	47745.3333333333	47738.3333333333	47991.3333333333	46578.3333333333	46910.3333333333	48156.3333333333	48761.3333333333	46392.3333333333
		34267.3333333333	34294.3333333333	34582.3333333333	34251.3333333333	33922.3333333333	34032.3333333333	34472.3333333333	33485.3333333333	34151.3333333333	35180.3333333333	34206.3333333333	32437.3333333333
		48652.3333333333	51281.3333333333	51716.3333333333	51094.3333333333	47404.3333333333	48112.3333333333	48343.3333333333	47037.3333333333	48401.3333333333	49338.3333333333	48271.3333333333	45927.3333333333
		34457.3333333333	33978.3333333333	35533.3333333333	34160.3333333333	31387.3333333333	34156.3333333333	34224.3333333333	32115.3333333333	33617.3333333333	33260.3333333333	32845.3333333333	31418.3333333333
		48165.3333333333	47514.3333333333	49666.3333333333	47766.3333333333	44077.3333333333	48323.3333333333	48363.3333333333	44733.3333333333	47249.3333333333	47061.3333333333	46579.3333333333	43898.3333333333
		32834.3333333333	32757.3333333333	32586.3333333333	32983.3333333333	33064.3333333333	32994.3333333333	33190.3333333333	32476.3333333333	34227.3333333333	33037.3333333333	32308.3333333333	31143.3333333333
		45497.3333333333	46675.3333333333	45864.3333333333	46396.3333333333	46152.3333333333	46837.3333333333	46303.3333333333	46002.3333333333	48585.3333333333	46347.3333333333	45503.3333333333	42995.3333333333
		33613.3333333333	34159.3333333333	33648.3333333333	33762.3333333333	33321.3333333333	32610.3333333333	35476.3333333333	32378.3333333333	32875.3333333333	33496.3333333333	31851.3333333333	30809.3333333333
		46404.3333333333	48361.3333333333	48557.3333333333	47294.3333333333	46077.3333333333	46417.3333333333	50671.3333333333	46410.3333333333	46171.3333333333	46284.3333333333	44696.3333333333	42945.3333333333
		53.3333333333333	0.333333333333258	-53.6666666666667	34744.3333333333	35587.3333333333	34645.3333333333	36725.3333333333	36076.3333333333	35454.3333333333	138.333333333333	110.333333333333	64.3333333333333				Experiment type: Displacement
		75.3333333333335	-61.6666666666665	-13.6666666666665	48472.3333333333	49441.3333333333	48380.3333333333	44797.3333333333	43713.3333333333	42961.3333333333	183.333333333333	164.333333333333	56.3333333333335				Protein: TSG101 UEV
																	FITC-labelled peptide: FITC-HIV2_Gag
																	Displacing peptide: PDCD6IP
		1	2	3	4	5	6	7	8	9	10	11	12				1	2	3	4	5	6	7	8	9	10	11	12
		85.602152544107284	77.360755086014038	74.546853852074008	79.625071151474927	68.080022308187012	76.27974197133841	68.4968515555186	72.18395467956195	52.458642732710068	47.238690458806715	35.828745172158804	27.743123191012298			A	0.610352	1.2207	2.44141	4.88281	9.76562	19.5312	39.0625	78.125	156.25	312.5	625	1250	wt
		76.097883058159354	84.402530683522428	69.190547730208507	86.845439441569127	79.135281416265229	80.205126967377723	77.956304937033011	57.253690192550586	53.318194439974441	45.295990773373887	31.203122004037859	31.81281364471754			B	0.610352	1.2207	2.44141	4.88281	9.76562	19.5312	39.0625	78.125	156.25	312.5	625	1250
		83.895181706182314	109.57088187820133	109.61238768812217	108.38583625163514	76.012338962840118	81.769990564107488	77.767506011955533	78.5938350342736	83.010626935492581	77.78880538490273	80.875723250912131	82.526308511591225			C	0.610352	1.2207	2.44141	4.88281	9.76562	19.5312	39.0625	78.125	156.25	312.5	625	1250	E
		76.150358379160977	76.344552885432222	76.119731762717635	76.318499362691838	78.448323671513435	82.137013460091524	81.560177951647688	74.394192186864629	78.873419532793648	82.196463913242781	83.31924961973975	75.935147323744616			D	0.610352	1.2207	2.44141	4.88281	9.76562	19.5312	39.0625	78.125	156.25	312.5	625	1250
		71.804931062805935	85.673170709014613	79.568056655098943	79.2815077017319	75.4417865489967	83.814516166354764	75.174771048378616	82.739883368154523	83.790873778322393	77.9435638298697	79.89874218811805	69.970385977719			E	0.610352	1.2207	2.44141	4.88281	9.76562	19.5312	39.0625	78.125	156.25	312.5	625	1250	pS
		69.959764969007125	82.4837646834113	91.969445964483569	77.207610142301064	70.782311238907383	85.1543663490867	86.866994031361841	88.622440801742059	78.49564674389525	70.406313911743737	78.086043308685177	74.754660695992882			F	0.610352	1.2207	2.44141	4.88281	9.76562	19.5312	39.0625	78.125	156.25	312.5	625	1250
		81.339712918662	1013.0576713819339	-649.87190435525554	75.185418227068254	73.107064720386163	75.65953542559555	8.179946827344919	4.847234716192383	4.8666846509974055	49.6183206106877	107.6162660076396	-156.26560159760166			G	Buffer			Buffer + complex			Buffer + FITC-peptide
																H
Plate:	auto displ SNX27 CDC25	1.3	PlateFormat	Endpoint	Fluor Polarization	Raw	FALSE	1
	Temperature(¡C)	1	2	3	4	5	6	7	8	9	10	11	12
	25	19504.3333333333	14189.3333333333	14869.3333333333	14323.3333333333	14349.3333333333	15247.3333333333	15148.3333333333	16274.3333333333	17908.3333333333	20594.3333333333	23467.3333333333	26371.3333333333
		30364.6666666667	23426.6666666667	24409.6666666667	23376.6666666667	23572.6666666667	24264.6666666667	23802.6666666667	24697.6666666667	26656.6666666667	28489.6666666667	31838.6666666667	34584.6666666667
		19356.3333333333	15121.3333333333	14434.3333333333	14360.3333333333	14467.3333333333	14104.3333333333	16362.3333333333	16473.3333333333	18261.3333333333	20179.3333333333	23447.3333333333	25840.3333333333
		30751.6666666667	25257.6666666667	24037.6666666667	23845.6666666667	24065.6666666667	23417.6666666667	25925.6666666667	25655.6666666667	27064.6666666667	28469.6666666667	31723.6666666667	34656.6666666667
		19213.3333333333	14575.3333333333	14341.3333333333	14474.3333333333	13985.3333333333	13118.3333333333	14824.3333333333	13478.3333333333	14361.3333333333	14406.3333333333	14996.3333333333	15932.3333333333
		29761.6666666667	24219.6666666667	23787.6666666667	24145.6666666667	23253.6666666667	21898.6666666667	24250.6666666667	22501.6666666667	23625.6666666667	23115.6666666667	23553.6666666667	24050.6666666667
		19014.3333333333	14949.3333333333	14332.3333333333	13959.3333333333	14070.3333333333	13863.3333333333	12906.3333333333	14078.3333333333	14147.3333333333	14357.3333333333	15073.3333333333	16241.3333333333
		32249.6666666667	24452.6666666667	23890.6666666667	23177.6666666667	23151.6666666667	22873.6666666667	20865.6666666667	23040.6666666667	23156.6666666667	22964.6666666667	23287.6666666667	24333.6666666667
		19168.3333333333	14874.3333333333	14167.3333333333	14025.3333333333	13717.3333333333	14101.3333333333	14515.3333333333	14872.3333333333	15353.3333333333	17223.3333333333	19260.3333333333	22067.3333333333
		30463.6666666667	24640.6666666667	23267.6666666667	23003.6666666667	22981.6666666667	23139.6666666667	23731.6666666667	23951.6666666667	24451.6666666667	26991.6666666667	29217.6666666667	31796.6666666667
		19101.3333333333	13741.3333333333	13729.3333333333	13784.3333333333	13765.3333333333	14094.3333333333	13751.3333333333	14371.3333333333	14924.3333333333	17127.3333333333	18957.3333333333	22074.3333333333
		29018.6666666667	22903.6666666667	22859.6666666667	22945.6666666667	22767.6666666667	23673.6666666667	22437.6666666667	23250.6666666667	23760.6666666667	26641.6666666667	27345.6666666667	31808.6666666667
		27.3333333333333	10.3333333333333	-37.6666666666667	14322.3333333333	14612.3333333333	13954.3333333333	9675.33333333333	10183.3333333333	-144.666666666667	23.3333333333333	78.3333333333333	24.3333333333333				Experiment type: Displacement
		-36.3333333333335	71.6666666666665	-35.3333333333335	23572.6666666667	23739.6666666667	22894.6666666667	12178.6666666667	12905.6666666667	-238.333333333333	-68.3333333333335	-67.3333333333335	57.6666666666665				Protein: SNX27 PDZ - MBP
																	FITC-labelled peptide: FITC-SYT16
																	Displacing peptide: CDC25A
		1	2	3	4	5	6	7	8	9	10	11	12				1	2	3	4	5	6	7	8	9	10	11	12
		129.43061045343868	158.19171797339521	155.40878488717928	152.56298584975431	155.75327107691402	140.21759901757778	133.9823093169872	116.86260086252248	107.31099418443655	70.982390673184341	61.298322651756934	44.376488493679616			A		1.2207	2.44141	4.88281	9.76562	19.5312	39.0625	78.125	156.25	312.5	625	1250	wt
		139.38808604291285	163.86017027904208	162.39484318558053	160.99264652182595	161.84983191100059	160.93220941165973	138.0773097144162	129.61671962486525	105.17045655624133	80.753106837763738	59.9204594685196	55.5587141209532			B		1.2207	2.44141	4.88281	9.76562	19.5312	39.0625	78.125	156.25	312.5	625	1250
		126.95878273052588	161.33435413673118	160.45134716298168	163.2298790955208	161.63592494101152	163.5642301765821	153.69855280226071	163.60847044222464	156.441052131789	144.24741233794634	133.77051179403094	114.24432700890448			C		1.2207	2.44141	4.88281	9.76562	19.5312	39.0625	78.125	156.25	312.5	625	1250	E
		171.29114543167526	153.6489703999824	162.86087918720455	160.94788565665942	156.54051929843257	157.87697525500087	147.93902061071083	153.91806617475208	153.98287713329862	142.70644316986844	125.66967702433799	110.53641216461887			D		1.2207	2.44141	4.88281	9.76562	19.5312	39.0625	78.125	156.25	312.5	625	1250
		139.55996683229745	159.83732591927802	155.62714911750638	154.9745527697398	165.32603606603377	155.21393066286811	153.42056959000473	146.05479945835336	140.58479168448304	132.68382070094219	116.66842898473924	91.216502204396932			E		1.2207	2.44141	4.88281	9.76562	19.5312	39.0625	78.125	156.25	312.5	625	1250	pS
		117.38612560069009	162.82139587306807	162.31062178932007	162.19232386126694	159.07081560722972	166.5678388575615	152.44423366986891	148.28692027577858	140.42441540489691	129.01653724942335	91.763960623728266	91.246334914485217			F		1.2207	2.44141	4.88281	9.76562	19.5312	39.0625	78.125	156.25	312.5	625	1250
		19566.037735847705	704.9960348929435	-122.51655629138958	156.67198785721766	150.33184357722374	155.13338423607212	23.887724332746686	27.289491489446362	157.14516912121712	2388.429752066103	-6050.0000000000582	327.70529547198794			G	Buffer			Buffer + complex			Buffer + FITC-peptide
																H
~End
[truncated: 136 more rows]
