# Supplementary material for: Large‐scale phosphomimetic screening identifies phospho‐modulated motif‐based protein interactions
Source: Mol Syst Biol. 2023 May 23;19(7):e11164. doi: 10.15252/msb.202211164 (PMC10333884; doi:10.15252/msb.202211164)
Supplement: Supplementary file 13 — Source Data for Appendix [file MSB-19-e11164-s002.zip › Source data Appendix Fig S6.xlsx]

## Sheet: legend
Source Data Appendix Fig S2.
Raw FP values for Appendix Figure S2

## Sheet: FP Layout
	96well plate		1	2	3	4	5	6	7	8	9	10	11	12
		A	Raw values row A vertical
			Raw values row A horizontal
		B	Raw values row B vertical
			Raw values row B horizontal
		C	Raw values row C vertical
			Raw values row C horizontal
		D	Raw values row D vertical
			Raw values row D horizontal
		E	Raw values row E vertical
			Raw values row E horizontal
		F	Raw values row F vertical
			Raw values row F horizontal
		G	Raw values row G vertical
			Raw values row G horizontal														Experiment type:
		H	Raw values row H vertical														Protein:
			Raw values row H horizontal														FITC-labelled peptide:
																	Displacing peptide:
			1	2	3	4	5	6	7	8	9	10	11	12			1	2	3	4	5	6	7	8	9	10	11	12
		A	Reduced value row A													A	Protein/Peptide concentration in µM
		B	Reduced value row B													B	Protein/Peptide concentration in µM
		C	Reduced value row C													C	Protein/Peptide concentration in µM
		D	Reduced value row D													D	Protein/Peptide concentration in µM
		E	Reduced value row E													E	Protein/Peptide concentration in µM
		F	Reduced value row F													F	Protein/Peptide concentration in µM
		G	Reduced value row G													G	Protein/Peptide concentration in µM
		H	Reduced value row H													H	Protein/Peptide concentration in µM

## Sheet: Appendix Figure S6
Plate:	Copy Of auto 210304 CHCsat GTSE1wt	1.3	PlateFormat	Endpoint	Fluor Polarization	Raw	FALSE	1
	Temperature(¡C)	1	2	3	4	5	6	7	8	9	10	11	12
	25.5	51221	51793	53136	51786	52642	52317	51950	51557	53471	51388	51201	49190
		63578.6666666667	64836.6666666667	65843.6666666667	64756.6666666667	65460.6666666667	65742.6666666667	65865.6666666667	66527.6666666667	70106.6666666667	70173.6666666667	72629.6666666667	72154.6666666667
		51631	51435	53482	52078	52667	52529	52942	52169	51608	51321	51020	49925
		64392.6666666667	64440.6666666667	66092.6666666667	64928.6666666667	65794.6666666667	66162.6666666667	66832.6666666667	67228.6666666667	68223.6666666667	70019.6666666667	72935.6666666667	74015.6666666667
		51635	51803	51824	51787	52949	52929	51941	54660	51111	51109	51435	49778
		63737.6666666667	64440.6666666667	64425.6666666667	64968.6666666667	66371.6666666667	66797.6666666667	65654.6666666667	70956.6666666667	68379.6666666667	69538.6666666667	73029.6666666667	73703.6666666667
		52071	52476	52207	53919	54985	53796	55470	59141	65705	76737	100096	141967
		74843.6666666667	74656.6666666667	73968.6666666667	76016.6666666667	77365.6666666667	75768.6666666667	77707.6666666667	82378.6666666667	89470.6666666667	102150.666666667	129421.666666667	180116.666666667
		52508	51890	51320	54514	52752	54177	55503	58477	65752	76596	100158	143519
		74475.6666666667	73553.6666666667	73157.6666666667	77542.6666666667	74929.6666666667	76128.6666666667	77565.6666666667	81183.6666666667	89067.6666666667	102399.666666667	129536.666666667	182504.666666667
		52133	51315	51000	51160	52245	53663	54532	59808	64371	79862	97499	141727
		73878.6666666667	73133.6666666667	72313.6666666667	72938.6666666667	74027.6666666667	75497.6666666667	76258.6666666667	83028.6666666667	86630.6666666667	105823.666666667	127321.666666667	180516.666666667
		-16	-11	27	53424	52256	52885	50179	49891	50036	179	92	110				Experiment type: Displacement
		18.6666666666665	-45.3333333333335	26.6666666666665	65968.6666666667	64895.6666666667	65752.6666666667	70941.6666666667	71026.6666666667	70957.6666666667	308.666666666667	196.666666666667	177.666666666667				Protein: Clathrin NTD
																	FITC-labelled peptide: FITC-NSP3
																	Displacing peptide: GTSE1
		1	2	3	4	5	6	7	8	9	10	11	12				1	2	3	4	5	6	7	8	9	10	11	12
		16.901801927643529	21.144210698731214	16.052133040276221	20.594715623552013	17.804926337131647	23.048521510535675	27.500084499645141	36.288235205543764	44.24952757539684	64.533631608994639	83.451885893181924	100.0640328498684			A	saturation expreriment
		19.27557765527256	21.548899833019789	14.694488313086742	19.110213076312139	20.111363431986632	24.209969029320561	25.331305492455513	35.629780556536957	48.358883552160862	64.089321924771838	87.296480064798445	105.32459548455987			B
		14.126263925388274	17.985702430249841	17.666754246618492	22.218539295199683	21.806300441791517	25.19226863431339	25.983483334878727	39.287580008104591	54.32357519917074	62.717965280416884	83.914855722254543	104.69389111187834			C
		89.991761867983129	84.9062544504069	82.861292098205482	80.400153117881871	79.4129889336648	79.911328935253636	77.240853482434787	74.402513153101182	63.123081493217171	51.825176778927037	37.294956817336036	27.837104320282666			D	0.610352	1.2207	2.44141	4.88281	9.76562	19.5312	39.0625	78.125	156.25	312.5	625	1250	wt
		83.398512034501692	83.091799295645046	85.89523161605544	84.82031270402058	84.114105699545931	78.759973473347785	76.036085360772773	72.7507453726115	60.51832251063788	53.956070611169608	37.429249199256631	28.985256662767593			E	0.610352	1.2207	2.44141	4.88281	9.76562	19.5312	39.0625	78.125	156.25	312.5	625	1250
		82.961085208744024	85.7807415838767	83.239918010890293	85.957041330845314	82.89590774444433	79.3609794896014	76.361966561528519	72.733803220880262	57.271804919007849	49.535666149068895	42.25133820143872	29.790622867874173			F	0.610352	1.2207	2.44141	4.88281	9.76562	19.5312	39.0625	78.125	156.25	312.5	625	1250
		-70999.999999979642	548.974943052393	-97.065462753953128	14.298146437866325	17.150607379249056	17.727605741350349	81.786792060577085	85.239258891801072	83.315988240281413	179.31737137035131	280.93790707772445	147.47039827771755			G	Buffer			Buffer + FITC-peptide			Buffer + complex
Plate:	auto 210114 CLTC GST1 wt,p1	1.3	PlateFormat	Endpoint	Fluor Polarization	Raw	FALSE	1
	Temperature(¡C)	1	2	3	4	5	6	7	8	9	10	11	12
	24	33519.6666666667	33383.6666666667	33484.6666666667	34376.6666666667	35109.6666666667	33950.6666666667	34383.6666666667	36163.6666666667	39076.6666666667	43825.6666666667	55545.6666666667	72434.6666666667
		47387.3333333333	47818.3333333333	48040.3333333333	49246.3333333333	49859.3333333333	48360.3333333333	48528.3333333333	54905.3333333333	54853.3333333333	61248.3333333333	74363.3333333333	94686.3333333333
		33065.6666666667	33784.6666666667	33756.6666666667	33586.6666666667	33788.6666666667	34543.6666666667	34443.6666666667	35182.6666666667	39657.6666666667	44282.6666666667	53587.6666666667	72263.6666666667
		50283.3333333333	49099.3333333333	51056.3333333333	48429.3333333333	48313.3333333333	50023.3333333333	49497.3333333333	50112.3333333333	54774.3333333333	61646.3333333333	72431.3333333333	94314.3333333333
		31145.6666666667	31611.6666666667	32425.6666666667	31155.6666666667	32351.6666666667	30168.6666666667	36582.6666666667	34495.6666666667	39553.6666666667	43595.6666666667	53256.6666666667	71442.6666666667
		44654.3333333333	45116.3333333333	46519.3333333333	44282.3333333333	47293.3333333333	42956.3333333333	52590.3333333333	48798.3333333333	54989.3333333333	60537.3333333333	71719.3333333333	92547.3333333333
		33963.6666666667	34181.6666666667	33064.6666666667	32987.6666666667	32990.6666666667	33289.6666666667	33184.6666666667	33710.6666666667	34555.6666666667	36238.6666666667	37690.6666666667	40357.6666666667
		48735.3333333333	50569.3333333333	47626.3333333333	47080.3333333333	46781.3333333333	47695.3333333333	47301.3333333333	47666.3333333333	47624.3333333333	48017.3333333333	49488.3333333333	53026.3333333333
		30751.6666666667	31239.6666666667	31047.6666666667	32007.6666666667	32035.6666666667	28685.6666666667	32480.6666666667	32136.6666666667	33439.6666666667	35178.6666666667	36824.6666666667	40772.6666666667
		43525.3333333333	45172.3333333333	47743.3333333333	45823.3333333333	45422.3333333333	40920.3333333333	46862.3333333333	44668.3333333333	45056.3333333333	46717.3333333333	47900.3333333333	52467.3333333333
		32897.6666666667	33395.6666666667	33390.6666666667	33086.6666666667	32268.6666666667	32857.6666666667	32598.6666666667	34198.6666666667	33828.6666666667	35033.6666666667	37498.6666666667	40429.6666666667
		46807.3333333333	46699.3333333333	47020.3333333333	46290.3333333333	45748.3333333333	46798.3333333333	45878.3333333333	49752.3333333333	46045.3333333333	45965.3333333333	48859.3333333333	52851.3333333333
		19.6666666666667	-18.3333333333333	-1.33333333333326	31826.6666666667	32008.6666666667	31364.6666666667	40875.6666666667	40106.6666666667	39698.6666666667	117.666666666667	-15.3333333333333	1.66666666666674				Experiment type: Displacement
		-50.6666666666665	35.3333333333335	15.3333333333335	45158.3333333333	44719.3333333333	45050.3333333333	50285.3333333333	50340.3333333333	49531.3333333333	3.33333333333348	56.3333333333335	-129.666666666667				Protein: Clathrin NTD
																	FITC-labelled peptide: FITC-NSP3
																	Displacing peptide: GTSE1
		1	2	3	4	5	6	7	8	9	10	11	12				1	2	3	4	5	6	7	8	9	10	11	12
		81.76757238822556	88.279985828956811	89.07913300471769	88.336801782721707	84.005380240371565	85.515560221082183	80.944825297309109	117.07762358886865	78.247650997916466	76.050590687326689	54.663419172569832	42.755474338676038			A	omitted data
		117.87774411752508	95.466803112268693	115.20133385270113	91.5702479338844	87.406669387559219	93.696251683506674	89.892737033247641	85.486865086900679	70.1923145807785	74.113288376061377	59.429130863831553	41.97040576167354			B
		88.743267635807442	86.481691825439214	89.061470893954663	84.4325518331283	98.371950794670738	85.321392206882209	90.073327469715267	82.08533243846361	73.4471364635485	72.861124468478579	57.594093619280308	38.233057036592164			C
		89.158328218025446	104.28661896477689	91.046680600110463	86.483438629582153	83.27570024205906	88.401118477701985	85.852634285347037	81.86114706832501	69.114996105111913	49.51637674528407	44.971096394387011	45.311804908948673			D	0.732422	1.46484	2.92969	5.85937	11.7188	23.4375	46.875	93.75	187.5	375	750	1500	p1
		82.351770956805751	92.968056269099392	123.36550045176195	88.0198308175464	83.223302174841024	86.239223746999286	91.864083747350662	73.3408891576591	57.859893767134537	50.633594607399324	40.294668472630782	34.914439831733254			E	0.732422	1.46484	2.92969	5.85937	11.7188	23.4375	46.875	93.75	187.5	375	750	1500
		84.953039092367348	76.342258676164718	79.820903794350244	76.590317966687849	83.175948119309183	85.461488325848052	79.531683962756233	95.97822391565667	62.91493664184879	44.598609484533675	41.136017206183062	42.77265959181959			F	0.732422	1.46484	2.92969	5.85937	11.7188	23.4375	46.875	93.75	187.5	375	750	1500
		2743.8423645320422	4299.9999999999263	1233.0097087378467	83.5789498942216	75.892620851263814	89.64709885118269	12.427837604577658	22.4674599278957	19.480688774145118	-953.87453874538539	1970.123022847089	1031.3315926892965			G	Buffer			Buffer + FITC-peptide			Buffer + complex
~End
Plate:	auto 210114 CLTC GST1 p2,p3	1.3	PlateFormat	Endpoint	Fluor Polarization	Raw	FALSE	1
	Temperature(¡C)	1	2	3	4	5	6	7	8	9	10	11	12
	25	35755	33574	31782	34582	35185	34417	34395	35835	37446	40724	47149	61878
		52010	48920	45786	48683	50928	48955	47971	49385	49936	54825	62237	81990
		34865	34614	34296	34132	34815	34957	35446	38716	39814	42028	48622	62398
		52150	49642	49521	48785	49416	50356	49160	53713	53981	56145	63671	83018
		34502	34013	31127	32955	32624	32402	34568	33884	35549	34595	34286	34553
		49414	49137	45013	47214	46757	46688	49298	50856	48484	45988	44785	44076
		34214	34179	38228	30135	33114	33276	34366	33967	33973	34903	35142	36921
		48912	49459	52986	43365	47190	47480	51546	46697	45969	46211	45490	46806
		34001	33360	33905	33233	32980	33068	36079	37116	32746	37821	38930	35307
		52495	48190	48497	47663	47345	47035	51221	52103	44679	50538	49621	45066
		182	-93	-89	33977	33910	33886	39701	38902	39535	-19	260	-54
		238	-183	-55	48375	48125	48908	50433	49044	49522	-75	505	-211
		32154	31850	32310	32981	32647	32659	32695	34327	35659	40253	46688	58401				Experiment type: Displacement
		45058	45465	46122	47364	46682	46292	46170	46308	47691	53579	61850	76960				Protein: Clathrin NTD
																	FITC-labelled peptide: FITC-NSP3
		1	2	3	4	5	6	7	8	9	10	11	12				Displacing peptide: GTSE1
		95.916389228370349	96.752786720592653	91.124869525430015	79.668312978064208	93.4621578099839	84.810437935015514	75.040618522046046	69.089807007479408	52.711465650271137	57.440271260191111	47.621612613810662	49.514988133914031				1	2	3	4	5	6	7	8	9	10	11	12
		109.71613397454995	88.893470850680259	92.260152057541035	87.2108701029825	83.755510230936252	91.085582052426517	72.248056604925921	72.413304290012618	60.970264687326228	53.58861910364746	43.638038509261783	51.555584829469659			A	0.732422	1.46484	2.92969	5.85937	11.7188	23.4375	46.875	93.75	187.5	375	750	1500	p2
		88.217546610524082	92.508721259863535	93.0075007223907	88.38174273858921	88.564450828698469	91.218458719370233	86.103045177550911	111.40249659078995	63.912892735355996	51.130259879774172	42.381895582591085	30.540241011180804			B	0.732422	1.46484	2.92969	5.85937	11.7188	23.4375	46.875	93.75	187.5	375	750	1500
		87.310267559420666	93.33309753762974	71.944454559799979	90.573012939001842	85.741106310136871	86.359642700248969	111.08237089535834	67.8799049594431	59.967764473129	49.12219364183504	37.868866671838127	27.447778099728719			C	0.732422	1.46484	2.92969	5.85937	11.7188	23.4375	46.875	93.75	187.5	375	750	1500	p3
		125.34058193152563	92.471265670694379	87.583956583653844	88.909856458455678	89.380011734793669	84.7980663448521	83.861111052332049	78.266016295158877	64.112548854291	53.71797437950363	30.154561591081308	30.852845104444004			D	0.732422	1.46484	2.92969	5.85937	11.7188	23.4375	46.875	93.75	187.5	375	750	1500
		42.94478527607361	242.36252545824846	-320.14833127317672	85.281230860350377	83.68893342490739	92.047443821228285	28.466202120435373	24.670310384596085	21.451260261540366	533.74233128834362	236.23011015911874	530.09427121102237			E	0.732422	1.46484	2.92969	5.85937	11.7188	23.4375	46.875	93.75	187.5	375	750	1500
		77.391000779505291	86.574654956085325	86.578556788465619	89.5639811734828	87.418353940907338	83.071682256547589	81.213994660671631	58.463732737221761	54.156747544810173	51.779204692459764	49.4114133883518	46.781446288523227			F	Buffer			Buffer + FITC-peptide			Buffer + complex
																G	0.732422	1.46484	2.92969	5.85937	11.7188	23.4375	46.875	93.75	187.5	375	750	1500	p2
