# Supplementary material for: Large‐scale phosphomimetic screening identifies phospho‐modulated motif‐based protein interactions
Source: Mol Syst Biol. 2023 May 23;19(7):e11164. doi: 10.15252/msb.202211164 (PMC10333884; doi:10.15252/msb.202211164)
Supplement: Supplementary file 14 — Source Data for Figure 6 [file MSB-19-e11164-s003.zip]

Archive with 1 entries (1 files):
- Source_data_fig_6.xlsx
