# Supplementary material for: Large‐scale phosphomimetic screening identifies phospho‐modulated motif‐based protein interactions
Source: Mol Syst Biol. 2023 May 23;19(7):e11164. doi: 10.15252/msb.202211164 (PMC10333884; doi:10.15252/msb.202211164)
Supplement: Supplementary file 14 — Source Data for Figure 6 [file MSB-19-e11164-s003.zip › Source_data_fig_6.xlsx]

## Sheet: legend
Source data for Figure 6. A,B: Co-IPs. C,D: Analysis of time-lapse microscopy from RNAi.
A,B: Co-IPs: Full blot images of the Co-IPs with YFP and YFP-tagged HURP constructs (wild-type, delta-mutant and S839A), indicating whether cells were collected as mitotic or asynchronous, as well as antibodies used. To the left: aCHC antibody, to the right: aGFP anitbody
C,D: Analysis of time-lapse microscopy from RNAi: Time required from anaphase to nuclear envelope breakdown, monitored for individual cells (#) in each frame (1-44), as well as indicating signal intensity at 559 nm. Deciphering of the frames (knockdown, control, HURP constructs) is indicated on the top right.

## Sheet: A Co-IPs wt, deltamut HURP
1	only mitotic
2	only mitotic
3
4
5

## Sheet: B Co-IPs wt, deltamut, S839A HU
1	only mitotic
2	only mitotic
3

## Sheet: C RNAi repeat1
	221010 Hurp rescue
		#	NEBD	ANA	Time	notes	intensity at 559					# 1-6	Hurp ∆
		1	02:08:00	02:43:00	1900-02-04		118					# 7-12	Hurp A1
		1	09:10:00	10:05:00	1900-02-24		120					# 13-17	Hurp D
		1	09:38:00	10:28:00	1900-02-19		118					# 18-22	1169	# Luc
		1	10:28:00	12:33:00	1900-05-04		131					# 23-28	1169	# 484
		1	10:48:00	11:38:00	1900-02-19		240					# 29-33	1169	ctrl T
		1	12:13:00	13:23:00	1900-03-10		174					# 34-38	Hurp A2
		1	13:48:00	15:38:00	1900-04-19		206					# 39-44	Hurp wt
		1	14:08:00	18:00:00	1900-08-19	did not divide	141
		1	16:48:00	17:48:00	1900-03-01		246
		2	04:58:00	06:13:00	1900-03-15		205
		2	07:03:00	08:58:00	1900-04-24		120
		2	07:08:00	18:03:00	1901-10-16	brighter than others, did not divide	272
		2	07:38:00	10:38:00	1900-06-28	brighter than others, three poles	285
		2	10:15:00	12:43:00	1900-05-27		212
		2	12:05:00	13:58:00	1900-04-22		210
		2	13:33:00	14:23:00	1900-02-19		215
		2	14:43:00	15:33:00	1900-02-19	double nucleus	122
		2	16:58:00	17:30:00	1900-02-01	very weak	119
		3	08:53:00	10:50:00	1900-04-26		195
		3	09:43:00	11:18:00	1900-04-04	three poles	286
		3	11:35:00	13:13:00	1900-04-07	very bright	460
		3	12:33:00	13:08:00	1900-02-04		113
		3	12:48:00	13:53:00	1900-03-05		132
		3	12:43:00	17:23:00	1900-10-06		168
		3	13:53:00	14:43:00	1900-02-19		213
		3	15:00:00	17:23:00	1900-05-22		197
		3	14:53:00	16:03:00	1900-03-10		235
		4	07:48:00	08:48:00	1900-02-28		114
		4	10:13:00	11:06:00	1900-02-22		117
		4	11:23:00	12:28:00	1900-03-05		126
		4	12:33:00	18:03:00	1900-11-25	did not divide	117
		4	13:13:00	14:33:00	1900-03-20		119
		4	13:05:00	14:03:00	1900-02-27		391
		4	15:13:00	18:03:00	1900-06-18	three poles, did not divide	140
		5	07:58:00	09:33:00	1900-04-04		113
		5	09:00:00	09:38:00	1900-02-07		114
		5	11:58:00	14:53:00	1900-06-23		111
		5	13:43:00	18:03:00	1900-09-16	did not divide	124
		5	14:03:00	16:43:00	1900-06-08		295
		5	14:53:00	16:10:00	1900-03-17		130
		6	01:58:00	02:46:00	1900-02-17		124
		6	03:40:00	06:48:00	1900-07-06	three poles	169
		6	06:13:00	06:58:00	1900-02-14		114
		6	09:53:00	11:43:00	1900-04-19		141
		6	10:53:00	12:58:00	1900-05-04		181
		6	10:18:00	11:23:00	1900-03-05		121
		6	11:41:00	12:25:00	1900-02-13		175
		6	11:48:00	14:48:00	1900-06-28	very weak	98
		6	13:40:00	18:03:00	1900-09-19	did not divide	142
		6	13:10:00	14:06:00	1900-02-25		155
		7	02:53:00	03:43:00	1900-02-19		114
		7	11:35:00	12:43:00	1900-03-08	three spindle	118
		7	12:35:00	14:03:00	1900-03-28		140
		7	14:00:00	15:13:00	1900-03-13		153
		7	14:45:00	17:18:00	1900-06-01		132
		8	06:43:00	09:13:00	1900-05-29		252
		8	07:43:00	09:50:00	1900-05-06		262
		8	08:05:00	08:53:00	1900-02-17		125
		8	09:10:00	11:58:00	1900-06-16		125
		8	11:05:00	11:53:00	1900-02-17		119
		8	14:08:00	15:41:00	1900-04-02		210
		8	13:58:00	15:23:00	1900-03-25		117
		8	15:35:00	18:03:00	1900-05-27	did not divide	123
		9	06:50:00	07:26:00	1900-02-05		115
		9	07:43:00	08:15:00	1900-02-01	very weak	110
		9	08:08:00	08:58:00	1900-02-19		122
		9	08:38:00	09:18:00	1900-02-09		115
		9	08:45:00	11:28:00	1900-06-11	three spindle	157
		9	10:40:00	12:53:00	1900-05-12		323
		9	11:00:00	11:45:00	1900-02-14		121
		9	11:43:00	14:03:00	1900-05-19	very weak	104
		9	14:10:00	14:38:00	1900-01-28		109
		9	16:20:00	16:58:00	1900-02-07		124
		10	03:15:00	03:53:00	1900-02-07		122
		10	06:33:00	11:03:00	1900-09-26		143
		10	07:23:00	08:33:00	1900-03-10	brighter than others	393
		10	08:56:00	10:00:00	1900-03-04		212
		10	09:01:00	11:53:00	1900-06-20		243
		10	09:11:00	11:03:00	1900-04-21	very weak	106
		10	08:53:00	18:00:00	1901-06-30	brighter than others, did not divide	244
		10	11:20:00	12:13:00	1900-02-22		106
		10	13:10:00	14:08:00	1900-02-27		125
		10	16:00:00	17:03:00	1900-03-03		120
		11	04:24:00	05:43:00	1900-03-19		117
		11	06:28:00	08:02:00	1900-04-03		246
		11	11:08:00	11:58:00	1900-02-19		146
		11	11:28:00	12:12:00	1900-02-13	very bright	413
		11	12:32:00	13:24:00	1900-02-21		131
		11	14:07:00	14:38:00	1900-01-31		228
		11	15:03:00	15:47:00	1900-02-13	very weak	102
		11	15:38:00	16:20:00	1900-02-11	very weak	116
		12	04:18:00	06:23:00	1900-05-04		112
		12	06:45:00	07:38:00	1900-02-22	blebby after divsion	132
		12	08:50:00	10:03:00	1900-03-13		109
		12	09:33:00	12:38:00	1900-07-03		246
		12	10:03:00	11:03:00	1900-02-28		130
		12	09:58:00	11:03:00	1900-03-05		114
		12	10:33:00	12:13:00	1900-04-09	very bright	347
		12	11:13:00	11:43:00	1900-01-30		119
		12	11:53:00	12:18:00	1900-01-25	very weak	104
		12	14:03:00	18:03:00	1900-08-27	did not divide	150
		13	05:12:00	05:47:00	1900-02-04		116
		13	07:12:00	08:50:00	1900-04-07		140
		13	07:52:00	08:27:00	1900-02-04		116
		13	08:10:00	08:37:00	1900-01-27		138
		13	08:02:00	09:02:00	1900-02-28		115
		13	08:47:00	09:42:00	1900-02-24		117
		13	08:53:00	09:37:00	1900-02-13		159
		13	09:37:00	11:22:00	1900-04-14		144
		13	12:23:00	15:02:00	1900-06-07		111
		14	05:17:00	06:54:00	1900-04-06		125
		14	06:52:00	07:24:00	1900-02-01		110
		14	08:12:00	08:42:00	1900-01-30		168
		14	09:17:00	10:12:00	1900-02-24		116
		14	09:57:00	18:02:00	1901-04-29	very weak, died	100
		14	11:10:00	12:22:00	1900-03-12	very bright	286
		14	11:57:00	12:47:00	1900-02-19	very weak	109
		14	16:50:00	17:32:00	1900-02-11		126
		15	11:17:00	12:47:00	1900-03-30		281
		15	15:42:00	17:12:00	1900-03-30	vacuole?, weird exclude?	106
		16	04:12:00	04:52:00	1900-02-09	blebby in the beginning	114
		16	04:42:00	05:52:00	1900-03-10		131
		16	05:37:00	06:47:00	1900-03-10		179
		16	06:17:00	17:07:00	1901-10-11	lost sight	125
		16	06:22:00	07:12:00	1900-02-19	weaker	110
		16	06:47:00	07:37:00	1900-02-19		124
		16	07:32:00	08:27:00	1900-02-24	for cells?	130
		16	08:35:00	09:47:00	1900-03-12		131
		16	08:10:00	09:07:00	1900-02-26		126
		16	08:22:00	08:52:00	1900-01-30		121
		16	08:52:00	09:52:00	1900-02-28		124
		16	09:32:00	11:50:00	1900-05-17		135
		16	09:32:00	10:17:00	1900-02-14		113
		16	11:42:00	13:55:00	1900-05-12		194
		16	12:07:00	13:02:00	1900-02-24		173
		17	05:32:00	07:57:00	1900-05-24		121
		17	06:27:00	07:07:00	1900-02-09	weaker	119
		17	06:55:00	08:40:00	1900-04-14	brighter	214
		17	08:57:00	09:30:00	1900-02-02		139
		17	08:52:00	09:20:00	1900-01-28		114
		17	09:12:00	10:07:00	1900-02-24		114
		17	08:37:00	18:02:00	1901-07-18		133
		17	09:47:00	12:02:00	1900-05-14		115
		17	11:22:00	12:27:00	1900-03-05		128
		17	11:52:00	12:47:00	1900-02-24		136
		17	13:37:00	14:07:00	1900-01-30	brighter	281
		18	02:44:00	04:02:00	1900-03-18		125
		18	10:09:00	10:47:00	1900-02-07		121
		18	10:19:00	11:00:00	1900-02-10		128
		18	11:37:00	12:27:00	1900-02-19		168
		18	13:52:00	15:34:00	1900-04-11		231
		19	08:39:00	10:07:00	1900-03-28		447
		19	09:07:00	09:38:00	1900-01-31		219
		19	09:47:00	11:17:00	1900-03-30		539
		19	09:59:00	10:32:00	1900-02-02		452
		19	11:34:00	12:57:00	1900-03-23		361
		20	01:32:00	02:07:00	1900-02-04		118
		20	08:27:00	10:17:00	1900-04-19		382
		20	10:02:00	10:52:00	1900-02-19		378
		20	09:42:00	10:27:00	1900-02-14	super bright	743
		20	11:54:00	12:19:00	1900-01-25		110
		20	12:11:00	12:52:00	1900-02-10	super bright	895
		20	12:29:00	13:12:00	1900-02-12		119
		20	15:34:00	16:50:00	1900-03-16		181
		21	02:42:00	04:14:00	1900-04-01	one died	218
		21	06:47:00	07:37:00	1900-02-19		207
		21	07:12:00	07:57:00	1900-02-14		365
		21	08:14:00	10:37:00	1900-05-22	one died	352
		21	08:22:00	09:17:00	1900-02-24		390
		21	09:22:00	09:52:00	1900-01-30		286
		21	13:52:00	14:37:00	1900-02-14		338
		21	14:47:00	15:44:00	1900-02-26	blebby in the beginning	464
		22	07:48:00	08:41:00	1900-02-22		338
		22	08:16:00	09:12:00	1900-02-25		293
		22	08:01:00	09:16:00	1900-03-15		305
		22	08:36:00	09:42:00	1900-03-06		350
		22	09:56:00	10:26:00	1900-01-30		400
		22	10:28:00	11:11:00	1900-02-12		448
		22	11:28:00	12:01:00	1900-02-02		133
		22	11:36:00	12:01:00	1900-01-25		177
		22	12:31:00	13:06:00	1900-02-04		257
		22	12:51:00	14:06:00	1900-03-15		470
		22	13:43:00	14:46:00	1900-03-03	super bright	650
		23	03:31:00	04:11:00	1900-02-09		107	(nice)
		23	07:41:00	08:51:00	1900-03-10		426
		23	08:06:00	08:46:00	1900-02-09		344
		23	07:46:00	08:36:00	1900-02-19		272
		23	09:38:00	10:16:00	1900-02-07		205
		23	09:46:00	11:46:00	1900-04-29		437
		23	09:51:00	10:31:00	1900-02-09		385
		23	10:16:00	12:11:00	1900-04-24		418
		23	10:41:00	11:56:00	1900-03-15		385
		23	12:16:00	14:08:00	1900-04-21		325
		23	12:56:00	16:31:00	1900-08-02		537
		23	13:06:00	14:21:00	1900-03-15		466
		24	03:41:00	04:46:00	1900-03-05		144
		24	05:31:00	06:03:00	1900-02-01		258
		24	06:16:00	06:54:00	1900-02-07		317
		24	08:21:00	09:58:00	1900-04-06		314
		24	07:31:00	08:51:00	1900-03-20		310
		24	09:06:00	09:51:00	1900-02-14		255
		24	09:21:00	10:38:00	1900-03-17		297
		24	10:58:00	13:38:00	1900-06-08	super bright	977
		24	13:51:00	14:46:00	1900-02-24		145
		24	14:06:00	18:00:00	1900-08-21	did not divide	380
		25	02:46:00	11:21:00	1901-05-29	died	175
		25	03:23:00	06:56:00	1900-07-31		109
		25	03:26:00	04:01:00	1900-02-04		162
		25	04:41:00	06:36:00	1900-04-24		309
		25	05:11:00	06:16:00	1900-03-05		265
		25	05:51:00	06:28:00	1900-02-06		169
		25	06:38:00	07:16:00	1900-02-07		240
		25	05:31:00	06:48:00	1900-03-17		227
		25	05:21:00	06:07:00	1900-02-15		187
		25	07:06:00	07:56:00	1900-02-19		115
		25	06:01:00	07:21:00	1900-03-20		231
		25	08:26:00	12:36:00	1900-09-06		285
		25	10:23:00	11:32:00	1900-03-09		325
		25	11:06:00	15:26:00	1900-09-16	died	288
		25	11:46:00	12:56:00	1900-03-10		262
		25	11:46:00	17:20:00	1900-11-29	died	225
		25	12:03:00	14:06:00	1900-05-02	super bright	1062
		26	04:26:00	05:36:00	1900-03-10		213
		26	05:01:00	07:26:00	1900-05-24		199
		26	07:16:00	07:56:00	1900-02-09		225
		26	07:01:00	07:36:00	1900-02-04		230
		26	07:11:00	07:41:00	1900-01-30		219
		26	08:11:00	10:26:00	1900-05-14		281
	D mutant very weak	26	09:21:00	10:06:00	1900-02-14	very bright	432
		26	11:01:00	14:01:00	1900-06-28	died	384
		26	11:58:00	13:26:00	1900-03-28		255
		26	11:46:00	13:13:00	1900-03-27		124
		26	12:26:00	14:21:00	1900-04-24	very bright	462
		26	12:56:00	13:38:00	1900-02-11		171
		26	15:01:00	15:38:00	1900-02-06		156
		27	04:31:00	06:13:00	1900-04-11		307
		27	05:43:00	07:21:00	1900-04-07	very bright	495
		27	05:53:00	06:51:00	1900-02-27		127
		27	06:11:00	06:51:00	1900-02-09	very weak	118
		27	07:11:00	08:28:00	1900-03-17		467
		27	09:06:00	12:41:00	1900-08-02		318
		27	09:13:00	10:13:00	1900-02-28		341
		27	10:01:00	12:53:00	1900-06-20		144
		27	10:11:00	10:51:00	1900-02-09	very bright	576
		27	12:31:00	13:58:00	1900-03-27		463
	A2 mutant brighter	27	12:51:00	14:23:00	1900-04-01	very bright	886
		27	13:31:00	14:01:00	1900-01-30		302
		27	14:01:00	14:51:00	1900-02-19	3 poles	532
		27	16:16:00	18:01:00	1900-04-14	did not divide	341
		28	dirt
		34	09:25:00	10:15:00	1900-02-19	very bright	394
		34	09:20:00	17:20:00	1901-04-24	very bright, three poles	312
		34	09:55:00	18:00:00	1901-04-29	did not divide	415
		34	10:55:00	12:30:00	1900-04-04		292
		34	13:00:00	14:00:00	1900-02-28	cannot release see, exclude?	331
		35	07:45:00	08:27:00	1900-02-11	VERY weak
		35	09:28:00	12:35:00	1900-07-05	very bright, more than one nucleus exclude?	379
		35	09:45:00	11:35:00	1900-04-19		165
		35	10:10:00	18:00:00	1901-04-14	very bright, did not divide	510
		35	11:15:00	12:20:00	1900-03-05	VERY weak
		35	12:25:00	14:55:00	1900-05-29		188
		35	12:05:00	12:43:00	1900-02-07		127
		36	08:00:00	08:30:00	1900-01-30		121
		36	08:05:00	09:05:00	1900-02-28	VERY weak
		36	10:35:00	11:10:00	1900-02-04	VERY weak
		36	11:35:00	13:00:00	1900-03-25		188
		36	16:25:00	18:00:00	1900-04-04		267
		36	16:25:00	17:05:00	1900-02-09
		37	05:40:00	07:10:00	1900-03-30		155
		37	04:40:00	13:00:00	1901-05-14	three poles	177
		37	09:57:00	11:45:00	1900-04-17		113
		37	11:40:00	14:30:00	1900-06-18		199
		37
		39	07:35:00	08:05:00	1900-01-30		128
		39	07:47:00	14:30:00	1901-02-06	three spindle	215
		39	08:25:00	09:12:00	1900-02-16		117
		39	10:30:00	14:12:00	1900-08-09	died	354
		39	12:50:00	16:45:00	1900-08-22		154
		39	14:15:00	15:10:00	1900-02-24		294
		39	14:45:00	15:35:00	1900-02-19		313
		39	14:40:00	16:25:00	1900-04-14		132
		39	16:07:00	16:55:00	1900-02-17		124
		39	16:17:00	17:25:00	1900-03-08		150
		39	15:54:00	16:50:00	1900-02-25		130	exclude
		40	03:12:00	04:00:00	1900-02-17		135
		40	05:47:00	06:17:00	1900-01-30		130
		40	06:47:00	09:15:00	1900-05-27		173
		40	07:40:00	09:35:00	1900-04-24	three spindle	134
		40	10:00:00	10:30:00	1900-01-30		108
		40	11:30:00	13:12:00	1900-04-11		126
		40	11:55:00	12:45:00	1900-02-19		104
		41	02:15:00	06:05:00	1900-08-17		164
		41	07:20:00	09:55:00	1900-06-03		165
		41	08:38:00	09:10:00	1900-02-01		160
		41	08:38:00	13:15:00	1900-10-03		351
		41	08:27:00	09:10:00	1900-02-12		157
		41	12:00:00	18:00:00	1900-12-25	did not divide	148
		41	10:52:00	12:00:00	1900-03-08		145
		41	10:17:00	11:10:00	1900-02-22		337
		41	13:20:00	14:00:00	1900-02-09	three spindle	123
		41	15:12:00	16:10:00	1900-02-27		130
		42	06:37:00	07:10:00	1900-02-02		116
		42	06:10:00	08:15:00	1900-05-04		438
		42	07:22:00	08:25:00	1900-03-03		120
		42	09:37:00	10:38:00	1900-03-01		203
		42	10:17:00	11:00:00	1900-02-12		150
		42	11:41:00	12:55:00	1900-03-14		165
		42	11:45:00	12:47:00	1900-03-02		159
		43	04:17:00	05:05:00	1900-02-17		167
		43	06:27:00	08:15:00	1900-04-17		274
		43	08:30:00	10:30:00	1900-04-29		241
		43	11:00:00	12:00:00	1900-02-28		117
		43	11:32:00	12:20:00	1900-02-17		106
		43	11:10:00	12:15:00	1900-03-05		122
		43	13:57:00	16:35:00	1900-06-06		130
		43	14:35:00	16:55:00	1900-05-19		125
		43	16:02:00	17:10:00	1900-03-08		239
		44	02:14:00	03:06:00	1900-02-21		132
		44	06:41:00	11:04:00	1900-09-19		133
		44	08:24:00	09:19:00	1900-02-24		106
		44	14:22:00	16:09:00	1900-04-16		121

## Sheet: D RNAi repeat2
	221014 Hurp rescue
		#	NEBD	ANA	Time	notes	intensity at 559					# 1-6	Hurp ∆
		1	05:44:00	06:34:00	1900-02-19		147					# 7-12	Hurp A1
		1	07:19:00	08:04:00	1900-02-14		142					# 13-18	Hurp D
		1	08:04:00	09:15:00	1900-03-11		123					# 19-24	1169	# Luc
		1	08:14:00	08:34:00	1900-01-20		137					# 25-30	1169	# 484
		1	08:21:00	08:56:00	1900-02-04		102					# 31-35	1169	ctrl T
		1	09:59:00	11:59:00	1900-04-29	very weak						# 36-40	Hurp A2
		1	13:34:00	18:00:00	1900-09-22	did not divide	114					# 41-47	Hurp wt
		1	16:04:00	17:37:00	1900-04-02		106
		2	03:28:00	04:16:00	1900-02-17	weaker	107
		2	03:53:00	05:10:00	1900-03-17	brighter	223
		2	06:48:00	09:18:00	1900-05-29		143
		2	07:03:00	18:03:00	1901-10-21		173
		2	07:43:00	10:03:00	1900-05-19		131
		2	07:48:00	08:12:00	1900-01-24		141
		2	08:18:00	09:48:00	1900-03-30		125
		2	12:24:00	13:33:00	1900-03-09		152
		2	16:18:00	17:29:00	1900-03-11		183
		2	16:24:00	16:59:00	1900-02-04		141
		3	02:13:00	03:23:00	1900-03-10		161
		3	03:16:00	10:43:00	1901-03-22	three poles, binuclear	164
		3	04:10:00	05:15:00	1900-03-05		218
		3	07:08:00	08:33:00	1900-03-25	three poles	116
		3	08:08:00	08:53:00	1900-02-14		114
		3	08:16:00	09:35:00	1900-03-19		133
		3	10:23:00	18:00:00	1901-04-01		129
		3	10:43:00	11:55:00	1900-03-12		148
		4	03:25:00	18:03:00	1902-05-27	three poles, did not divide	134
		4	05:48:00	06:43:00	1900-02-24	brighter	251
		4	06:23:00	07:00:00	1900-02-06		125
		4	06:23:00	07:20:00	1900-02-26		124
		4	07:23:00	08:00:00	1900-02-06		117
		4	08:38:00	09:10:00	1900-02-01		170
		4	08:58:00	11:30:00	1900-05-31		251
		4	09:20:00	18:02:00	1901-06-05	three poles, did not divide	243
		4	09:41:00	10:20:00	1900-02-08		114
		4	14:13:00	16:00:00	1900-04-16		127
		5	01:38:00	03:30:00	1900-04-21	three poles, three cells	126
		5	04:28:00	04:51:00	1900-01-23	very weak	109
		5	07:01:00	09:10:00	1900-05-08	brighter	224
		5	07:33:00	09:03:00	1900-03-30		114
		5	07:43:00	08:50:00	1900-03-07		173
		5	09:18:00	10:18:00	1900-02-28		113
		5	09:33:00	11:13:00	1900-04-09		219
		5	09:28:00	10:38:00	1900-03-10		133
		5	10:26:00	11:31:00	1900-03-05		115
		5	12:33:00	13:15:00	1900-02-11		129
		5	13:23:00	14:33:00	1900-03-10		149
		6	00:43:00	02:33:00	1900-04-19		120
		6	00:48:00	02:23:00	1900-04-04		138
		6	02:48:00	04:18:00	1900-03-30		192
		6	03:18:00	04:18:00	1900-02-28		103
		6	05:10:00	06:23:00	1900-03-13		136
		6	08:20:00	08:50:00	1900-01-30		152
		6	09:38:00	10:16:00	1900-02-07		137
		6	11:13:00	12:23:00	1900-03-10		117
		7	03:26:00	04:28:00	1900-03-02		121
		7	05:38:00	09:10:00	1900-07-30	died	358
		7	05:30:00	06:20:00	1900-02-19		173
		7	06:18:00	08:13:00	1900-04-24	three poles, three cells, binucleated	229
		7	05:58:00	08:43:00	1900-06-13		173
		7	08:58:00	09:58:00	1900-02-28		134
		7	09:23:00	10:20:00	1900-02-26		170
		7	11:48:00	12:23:00	1900-02-04		165
		7	13:23:00	14:28:00	1900-03-05		213
		8	02:28:00	03:58:00	1900-03-30		130
		8	02:53:00	04:11:00	1900-03-18		117
		8	02:13:00	04:16:00	1900-05-02		136
		8	04:18:00	06:28:00	1900-05-09		188
		8	05:03:00	08:58:00	1900-08-22	three poles, three cells	236
		8	05:08:00	05:53:00	1900-02-14		113
		8	06:13:00	07:13:00	1900-03-01		121
		8	05:53:00	06:13:00	1900-01-20		146
		8	06:20:00	09:50:00	1900-07-28	very weak	103
		8	06:53:00	08:53:00	1900-04-29		137
		8	07:03:00	18:03:00	1901-10-21		142
		8	08:18:00	15:53:00	1901-03-30		130
		9	01:25:00	04:08:00	1900-06-11	three poles, four cells	280
		9	02:33:00	04:33:00	1900-04-29		131
		9	03:05:00	06:58:00	1900-08-20		119
		9	03:13:00	07:00:00	1900-08-14		204
		9	03:23:00	05:03:00	1900-04-09		138
		9	05:53:00	12:26:00	1901-01-27	died? Binuclear	196
		9	05:58:00	06:58:00	1900-02-28		108
		9	07:16:00	08:05:00	1900-02-18		406
		9	08:58:00	09:53:00	1900-02-24		119
		9	10:03:00	10:35:00	1900-02-01		138
		9	14:03:00	14:43:00	1900-02-09		181
		10	03:38:00	04:03:00	1900-01-25		153
		10	07:08:00	07:58:00	1900-02-19		116
		10	08:43:00	09:08:00	1900-01-25		122
		10	06:13:00	12:13:00	1900-12-25	died	213
		10	06:03:00	07:08:00	1900-03-05	very bright	464
		10	06:58:00	08:00:00	1900-03-02		117
		10	08:08:00	08:53:00	1900-02-14		116
		10	08:43:00	09:08:00	1900-01-25		128
		11	01:03:00	02:43:00	1900-04-09		131
		11	05:18:00	10:38:00	1900-11-15	died	252
		11	05:28:00	05:58:00	1900-01-30	very weak
		11	05:40:00	06:03:00	1900-01-23		115
		11	06:28:00	07:10:00	1900-02-11		109
		11	07:08:00	07:40:00	1900-02-01		106
		11	08:50:00	09:41:00	1900-02-20		127
		12	06:08:00	06:45:00	1900-02-06		104
		12	06:03:00	06:33:00	1900-01-30		113
		12	07:48:00	09:28:00	1900-04-09		126
		12	08:18:00	09:40:00	1900-03-22		112		498
		12	07:48:00	08:30:00	1900-02-11		128		99.6
		12	08:38:00	10:23:00	1900-04-14		114
		12	09:43:00	12:53:00	1900-07-08	died	197
		12	12:08:00	12:40:00	1900-02-01		110
		12	15:08:00	16:10:00	1900-03-02		120
		13	04:37:00	05:17:00	1900-02-09		112		277
		13	05:37:00	07:07:00	1900-03-30		103		55.4
		13	05:57:00	10:02:00	1900-09-01		189
		13	06:34:00	09:17:00	1900-06-11		140
		13	07:07:00	07:40:00	1900-02-02		106
		13	08:23:00	11:27:00	1900-07-02		130
		14	04:02:00	07:02:00	1900-06-28		123
		14	04:05:00	05:57:00	1900-04-21		197
		14	04:07:00	05:10:00	1900-03-03		113
		14	05:02:00	05:57:00	1900-02-24	very weak	116
		14	06:30:00	07:02:00	1900-02-01		197
		14	07:19:00	08:00:00	1900-02-10	very weak	108
	30bad focus	14	06:52:00	07:22:00	1900-01-30	very weak	107
		14	09:02:00	09:59:00	1900-02-26		121
		14	12:12:00	13:50:00	1900-04-07		117
		14	15:32:00	16:02:00	1900-01-30	blebby in beginning	145
		15	00:14:00	01:32:00	1900-03-18	already starting mitotic
		15	02:22:00	02:45:00	1900-01-23		121
		15	02:47:00	03:15:00	1900-01-28		113
		15	04:22:00	04:47:00	1900-01-25		124
		15	06:47:00	07:25:00	1900-02-07		107
		15	07:40:00	08:04:00	1900-01-24		114
		15	09:39:00	14:27:00	1900-10-14	brighter than others, blebby in beginning, died	139
		15	10:57:00	11:24:00	1900-01-27		107
		16	02:37:00	04:10:00	1900-04-02		123
		16	04:22:00	05:52:00	1900-03-30		113
		16	04:32:00	07:12:00	1900-06-08		114
		16	05:02:00	16:47:00	1901-12-05	died	124
		16	05:19:00	06:12:00	1900-02-22		96
		16	05:32:00	08:12:00	1900-06-08	died	126
		16	07:07:00	07:50:00	1900-02-12	very weak	109
		16	07:45:00	09:12:00	1900-03-27		121
		16	07:52:00	08:20:00	1900-01-28		106
		16	08:17:00	09:10:00	1900-02-22	blebby in beginning	101
		17	04:57:00	07:35:00	1900-06-06	three poles, four cells	145
		17	05:52:00	10:42:00	1900-10-16	died	109
		17	06:02:00	07:52:00	1900-04-19	very bright	223
		17	07:29:00	08:47:00	1900-03-18		104
	42dirt	17	09:37:00	10:19:00	1900-02-11		155
		17	09:39:00	13:04:00	1900-07-23		127
		17	12:04:00	12:32:00	1900-01-28		111
		17	13:42:00	14:14:00	1900-02-01		121
		18	01:50:00	08:57:00	1901-03-02	died	169
		18	03:19:00	16:37:00	1902-03-08	died	205
		18	05:14:00	16:57:00	1901-12-03	three poles, four cells	180
		18	05:02:00	05:52:00	1900-02-19		115
		18	05:47:00	06:19:00	1900-02-01		123
		18	06:12:00	06:55:00	1900-02-12		127
		18	08:47:00	09:31:00	1900-02-13		131
		18	08:57:00	09:22:00	1900-01-25		155
		18	10:14:00	10:52:00	1900-02-07		110
		18	08:52:00	09:25:00	1900-02-02		105
		18	12:02:00	12:42:00	1900-02-09		121
		19	03:17:00	04:22:00	1900-03-05		250
		19	04:57:00	07:35:00	1900-06-06		276
		19	06:04:00	10:27:00	1900-09-19		346
		19	06:07:00	06:52:00	1900-02-14		130
		19	06:32:00	06:59:00	1900-01-27		315
		19	06:42:00	08:59:00	1900-05-16		287
		19	07:27:00	09:42:00	1900-05-14	very bright	945
		19	08:47:00	09:24:00	1900-02-06		371
		19	07:22:00	08:10:00	1900-02-17		227
		19	10:07:00	12:04:00	1900-04-26		562
		19	08:57:00	10:27:00	1900-03-30		189
		19	15:22:00	16:04:00	1900-02-11	very bright	852
		20	03:39:00	05:53:00	1900-05-13		249
		20	05:07:00	05:42:00	1900-02-04		290
		20	05:02:00	07:47:00	1900-06-13		378
		20	05:24:00	14:37:00	1901-07-06	died	287
		20	07:04:00	08:15:00	1900-03-11		201
		20	07:27:00	07:57:00	1900-01-30		461
		20	07:54:00	08:22:00	1900-01-28		336
		20	08:40:00	09:35:00	1900-02-24		405
		20	09:47:00	10:27:00	1900-02-09		330
		20	08:02:00	08:32:00	1900-01-30		374
		20	10:57:00	11:30:00	1900-02-02		632
		20	15:42:00	16:37:00	40		354
		20	11:42:00	12:25:00	1900-02-12	weaker	176
		21	01:27:00	02:17:00	1900-02-19		199
		21	02:44:00	03:44:00	1900-02-28		157
		21	06:47:00	07:19:00	1900-02-01		426
		21	07:27:00	07:57:00	1900-01-30	a little blebby in the beginning	344
		21	07:32:00	09:24:00	1900-04-21		207
		21	07:44:00	08:22:00	1900-02-07	very bright	719
		21	06:57:00	07:32:00	1900-02-04	weaker	122
		21	11:10:00	12:07:00	1900-02-26		388
		21	10:47:00	12:47:00	1900-04-29	died	329
		21	11:22:00	12:07:00	1900-02-14		288
		21	12:50:00	13:22:00	1900-02-01		538
		21	14:12:00	14:47:00	1900-02-04		156
		21	15:30:00	18:02:00	1900-05-31	did not divide	163
		22	03:32:00	06:22:00	1900-06-18		171
		22	05:04:00	05:40:00	1900-02-05		272
		22	06:24:00	07:17:00	1900-02-22		302
		22	06:44:00	07:15:00	1900-01-31		342
		22	06:52:00	07:25:00	1900-02-02		534
		22	07:02:00	08:05:00	1900-03-03	brighter	682
		22	07:12:00	07:52:00	1900-02-09		660
		22	07:52:00	08:25:00	1900-02-02		404
		22	08:17:00	09:00:00	1900-02-12		258
		22	09:52:00	10:55:00	1900-03-03	brighter	633
		22	09:22:00	11:00:00	1900-04-07		328
		22	09:58:00	12:17:00	1900-05-18	died	407
		22	10:17:00	11:05:00	1900-02-17		224
		22	14:27:00	15:07:00	1900-02-09		278
		22	15:22:00	17:20:00	1900-04-27		427
		23	01:34:00	02:34:00	1900-02-28		372
		23	03:25:00	04:02:00	1900-02-06		156
		23	05:35:00	06:05:00	1900-01-30		341
		23	06:25:00	06:57:00	1900-02-01		509
		23	06:27:00	07:00:00	1900-02-02		210
		23	07:02:00	07:29:00	1900-01-27		560
		23	07:34:00	08:20:00	1900-02-15		716
		23	08:52:00	09:30:00	1900-02-07		435
		23	08:47:00	09:10:00	1900-01-23		557
		23	09:37:00	10:55:00	1900-03-18		294
		23	09:12:00	10:35:00	1900-03-23		191
		23	11:32:00	12:17:00	1900-02-14		396
		23	04:45:00	06:35:00	1900-04-19		201
		24	01:14:00	02:52:00	1900-04-07		193
		24	02:55:00	03:30:00	1900-02-04		258
		24	03:22:00	04:47:00	1900-03-25		349
		24	04:44:00	05:32:00	1900-02-17		250
		24	06:32:00	07:35:00	1900-03-03		345
		24	07:09:00	08:00:00	1900-02-20		532
		24	07:22:00	07:45:00	1900-01-23		350
		24	07:32:00	08:12:00	1900-02-09	very bright	1326
		24	09:12:00	09:49:00	1900-02-06		427
		24	10:52:00	11:27:00	1900-02-04		573
		24	11:12:00	11:55:00	1900-02-12		827
		24	11:37:00	12:07:00	1900-01-30		258
		24	13:07:00	13:42:00	1900-02-04		400
		25	01:23:00	01:53:00	1900-01-30		211
		25	01:58:00	03:06:00	1900-03-08	weaker	133
		25	04:11:00	05:31:00	1900-03-20		271
		25	04:11:00	04:56:00	1900-02-14	out of range before
		25	04:58:00	05:49:00	1900-02-20		277
		25	05:31:00	06:16:00	1900-02-14		261
		25	05:24:00	07:06:00	1900-04-11	loss of sifght?	398
		25	05:56:00	10:06:00	1900-09-06		276
		25	06:51:00	09:22:00	1900-05-30		236
		25	07:33:00	07:56:00	1900-01-23		225
		25	08:39:00	10:06:00	1900-03-27		447
		25	09:06:00	10:11:00	1900-03-05	very bright	586
		25	09:01:00	09:49:00	1900-02-17		284
		25	09:56:00	10:46:00	1900-02-19	out of range before
		25	10:06:00	11:06:00	1900-02-28		177
		25	10:28:00	12:16:00	1900-04-17		239
		25	11:01:00	11:56:00	1900-02-24		404
		25	12:46:00	14:16:00	1900-03-30	tried to divide several times, , died	205
		25	10:26:00	12:16:00	1900-04-19		228
		25	12:26:00	15:51:00	1900-07-23	a little blebby in the beginning	142
		25	14:16:00	16:09:00	1900-04-22	very bright	537
		25	16:53:00	17:49:00	1900-02-25		305
		25	16:16:00	18:01:00	1900-04-14	did not divide	170
		26	01:08:00	02:48:00	1900-04-09		135
		26	03:36:00	04:46:00	1900-03-10		261
		26	04:01:00	04:29:00	1900-01-28		224
		26	04:46:00	05:26:00	1900-02-09		354
		26	05:16:00	06:41:00	1900-03-25		337
		26	05:51:00	07:16:00	1900-03-25		211
		26	05:44:00	06:24:00	1900-02-09		252
		26	06:36:00	07:06:00	1900-01-30		407
		26	06:56:00	07:41:00	1900-02-14		378
		26	07:06:00	08:16:00	1900-03-10	very weak	144
		26	08:06:00	10:11:00	1900-05-04		364
		26	08:16:00	09:06:00	1900-02-19		256
		26	09:56:00	10:29:00	1900-02-02		176
		26	13:31:00	14:16:00	1900-02-14		329
		26	15:06:00	17:18:00	1900-05-11		159
		27	00:21:00	00:58:00	1900-02-06	already starting mitotic
		27	00:56:00	01:46:00	1900-02-19		199
		27	02:23:00	03:54:00	1900-03-31		285
		27	03:46:00	05:26:00	1900-04-09		441
		27	03:19:00	03:53:00	1900-02-03		279
		27	04:01:00	04:44:00	1900-02-12		387
		27	05:56:00	09:23:00	1900-07-25	brighter, tried to divide several times	497
		27	04:53:00	06:21:00	1900-03-28		468
		27	06:41:00	07:31:00	1900-02-19		412
		27	06:31:00	07:16:00	1900-02-14		357
		27	06:46:00	07:36:00	1900-02-19		323
		27	06:51:00	09:51:00	1900-06-28	out of range before
		27	07:16:00	08:56:00	1900-04-09		263
		27	09:06:00	10:26:00	1900-03-20	4 cells	508
		27	10:16:00	11:04:00	1900-02-17		515
		27	13:31:00	14:36:00	1900-03-05	brighter	588
		27	15:51:00	16:56:00	1900-03-05	brighter	690
		28	02:29:00	04:11:00	1900-04-11	out of range before, weak
		28	03:51:00	04:26:00	1900-02-04		295
		28	04:26:00	05:06:00	1900-02-09		213
		28	04:34:00	06:31:00	1900-04-26	very bright, three cells	531
		28	05:26:00	07:48:00	1900-05-21		159
		28	06:31:00	07:33:00	1900-03-02		143
		28	07:51:00	09:46:00	1900-04-24	died, three poles	306
		28	08:21:00	09:04:00	1900-02-12		322
		28	09:16:00	10:28:00	1900-03-12		145
		28	09:36:00	10:06:00	1900-01-30	very weak	123
		28	09:36:00	11:24:00	1900-04-17	blebby in beginning	211
		28	11:51:00	12:48:00	1900-02-26	blebby in beginning	267
		28	12:24:00	13:08:00	1900-02-13		291
		28	12:16:00	14:31:00	1900-05-14	weaker	126
		28	14:21:00	18:01:00	1900-08-07	did not divide	405
		29	03:26:00	05:51:00	1900-05-24	very weak	110
		29	04:31:00	06:36:00	1900-05-04		261
		29	04:46:00	05:49:00	1900-03-03		308
		29	03:51:00	04:44:00	1900-02-22		305
		29	05:38:00	06:28:00	1900-02-19		341	(nice)
		29	05:34:00	08:18:00	1900-06-12		200
		29	06:46:00	08:19:00	1900-04-02	brighter	594
		29	06:08:00	07:14:00	1900-03-06		355
		29	06:21:00	07:11:00	1900-02-19	brighter	670
		29	07:33:00	08:21:00	1900-02-17	brighter	585
		29	08:01:00	08:44:00	1900-02-12		219
		29	09:04:00	09:44:00	1900-02-09		365
		29	10:11:00	11:29:00	1900-03-18	very bright	930
		30	05:31:00	07:21:00	1900-04-19		296
		30	06:31:00	07:01:00	1900-01-30		305
		30	06:51:00	07:34:00	1900-02-12		326
		30	05:54:00	08:01:00	1900-05-06		294
		30	05:44:00	06:14:00	1900-01-30		270
		30	07:31:00	12:16:00	1900-10-11	three poles	290
		30	06:51:00	07:34:00	1900-02-12		244
		30	08:16:00	09:21:00	1900-03-05		459
		30	10:51:00	12:09:00	1900-03-18		169
		30	09:56:00	11:03:00	1900-03-07		422
		30	12:51:00	13:56:00	1900-03-05		267
		30	12:26:00	13:51:00	1900-03-25		243
		30	13:26:00	14:13:00	1900-02-16		236
		41	00:47:00	01:20:00	1900-02-02	very weak
		41	02:45:00	05:15:00	1900-05-29
		41	05:25:00	06:12:00	1900-02-16		235
		41	05:22:00	05:45:00	1900-01-23		118
		41	05:35:00	06:28:00	1900-02-22	very weak
		41	06:15:00	07:22:00	1900-03-07		114
		41	07:20:00	08:15:00	1900-02-24		159
		41	07:10:00	09:12:00	1900-05-01		228
		41	07:53:00	08:25:00	1900-02-01	weaker	116
		41	08:40:00	09:10:00	1900-01-30		126
		41	09:22:00	11:05:00	1900-04-12		203
		41	11:25:00	11:57:00	1900-02-01		154
		41	12:05:00	12:27:00	1900-01-22		141
		42	03:28:00	04:15:00	1900-02-16	very weak	106
		42	06:47:00	07:23:00	1900-02-05		118
		42	07:05:00	08:02:00	1900-02-26		124
		42	09:50:00	10:35:00	1900-02-14		103
		42	14:00:00	15:05:00	1900-03-05		120
		42	14:28:00	14:55:00	1900-01-27		159
		43	04:42:00	05:25:00	1900-02-12		125		282
		43	06:00:00	06:32:00	1900-02-01		141		56.4
		43	06:25:00	07:00:00	1900-02-04		127
		43	08:30:00	09:58:00	1900-03-28		171
		43	08:35:00	09:25:00	1900-02-19		112
		43	13:45:00	14:37:00	1900-02-21		111
		43	17:12:00	18:00:00	1900-02-17		151
		44	02:25:00	03:00:00	1900-02-04	brighter than others	282
		44	04:10:00	04:45:00	1900-02-04	very weak	99
		44	05:10:00	06:12:00	1900-03-02		107
		44	06:20:00	06:45:00	1900-01-25		103
		44	07:35:00	08:08:00	1900-02-02		117
		44	07:38:00	08:35:00	1900-02-26		134
		44	08:00:00	09:08:00	1900-03-08		108
		44	08:05:00	08:35:00	1900-01-30		115
		44	07:55:00	08:45:00	1900-02-19		256
		44	07:40:00	08:55:00	1900-03-15		164
		44	09:05:00	11:30:00	1900-05-24		121
		44	10:55:00	11:45:00	1900-02-19		166
		44	11:40:00	12:20:00	1900-02-09		157
		44	14:47:00	15:25:00	1900-02-07		137
		44	14:57:00	15:25:00	1900-01-28		117
		45	00:32:00	00:55:00	1900-01-23		118
		45	01:55:00	02:25:00	1900-01-30	very weak
		45	02:23:00	03:08:00	1900-02-14		112
		45	04:25:00	06:05:00	1900-04-09	very weak
		45	05:40:00	06:03:00	1900-01-23		103
		45	06:05:00	06:35:00	1900-01-30		118
		45	06:35:00	17:20:00	1901-10-06	died, three poles	176
		45	07:10:00	08:15:00	1900-03-05		177
		45	09:20:00	10:28:00	1900-03-08		155
		45	08:12:00	09:20:00	1900-03-08		157
		45	07:45:00	08:20:00	1900-02-04		110
		45	12:20:00	14:23:00	1900-05-02		210
		46	04:40:00	06:20:00	1900-04-09	three poles	182
		46	04:45:00	05:58:00	1900-03-13		208
		46	04:55:00	05:30:00	1900-02-04		149
		46	05:25:00	06:18:00	1900-02-22		157
		46	07:10:00	08:13:00	1900-03-03		131
		46	07:25:00	12:30:00	1900-10-31		167
		46	08:08:00	09:05:00	1900-02-26		176
		46	09:25:00	10:00:00	1900-02-04		117
		46	10:40:00	11:28:00	1900-02-17		120
		46	12:05:00	12:42:00	1900-02-06		194
		46	12:35:00	13:42:00	1900-03-07		139
		47	03:39:00	04:11:00	1900-02-01		185
		47	04:16:00	06:04:00	1900-04-17		143
		47	04:51:00	06:09:00	1900-03-18	very weak	113
		47	05:06:00	06:19:00	1900-03-13	three poles	142
		47	06:49:00	08:17:00	1900-03-28		114
		47	07:19:00	08:19:00	1900-02-28		120
		47	11:59:00	12:39:00	1900-02-09		96
		47	12:39:00	14:19:00	1900-04-09		125
